# Supplementary material for: Infant pain vs. pain with parental suppression: Immediate and enduring impact on brain, pain and affect
Source: PLoS One. 2023 Nov 16;18(11):e0290871. doi: 10.1371/journal.pone.0290871 (PMC10653509; doi:10.1371/journal.pone.0290871)
Supplement: S1 Table — (XLSX) [file pone.0290871.s003.xlsx]

## Sheet: PN12 FOS
PN5-9
	No Shock											Shock only						Shock + Mom
Dorsal	50.4	28.75	12.4	22	5.3				9.25	27	11.2	17.25	20.3	10.6	27	26.75	10.75	6.75	7.33	14.4	7.7	15.8
Lateral	66.8	35	21.6	19.25	15.7				40	80.4	53.2	50.5	35.5	30.8	46	39.25	20.75	40	14.7	33.6	16.5	40.3
Ventral Lateral	62.2	40.25	18	21.5	12.7				46	72.4	44	16	22.6	19.2	42.5	19	34.5	40	9.3	23.6	9.8	29.5
BLA	40	58	4	55	40	45	80		20	75	113	285	91	20	191	141		58	82	51	18	26	69	22
Medial Amyg	33	1	24	47	49	53	49		20	67	98	66	111	45	65	113		36	19	55	24	36	30	54
PVN	218	197	42	50	126	29	78	132	364	166	113	150	164	129	316			62	13	105	54	75	31	154

## Sheet: PN12 BEHAVIOR
PN12Activity					PN12USV
Control	Shock	Shock+Mom		Control	Shock	Shock+Mom
0.625625	1.50984	0.700699		0	25	6
0.216884	1.37638	0.558891		0	49	1
0	1.09276	0.0750742		3	139	3
0.742407	1.66833	0.667334		1	79	14
0.784118	0.784114	3.42843		9	50	18
1.33467	3.74541	1.35969		0		55
0.15015	7.29896	2.69436				3
0.183517	4.67968	1.55155
0.0583917	4.97164	0.725724
0.367035	5.13846	0.233568
0.108442	1.8602	2.71104
0.700701	3.3617	1.07607
0.158492	1.34301	1.17617
0.116783	4.65466	0.625627
0.0667335	2.71939	2.69436
1.08442	5.44711	1.68502

## Sheet: Adult Fos
PN5-9														Means
	No Shock				Shock only				Shock + Mom				No shcok	shock	S+M
PFC: IP	278	217	158	193	289	331	278	123	235	278	246	196	211.5	255.25	238.75
PFC: Prl	561	280	302	334	263	367	365	156	192	247	313	160	369.25	287.75	228
nAcc Shell	78.5	16.5	130	78	39	66	26	20.5	31.5	31	22	5.5	75.75	37.875	22.5
nAcc Core	110	55	91	96	131	135	57	48	66	82	50	9	88	92.75	51.75
Cingulate	201	229	276	187	261	247	319	107	162	118	138	76	223.25	233.5	123.5
nAcc Shell	112	24	95	26	32	65	34	14	26	27	16	2	64.25	36.25	17.75
nAcc Core	66	86	112	33	27	82	83	8	62	56	30	19	74.25	50	41.75
Lat. Septum	194	187	177	168	90	109	227	94	123	115	133	54	181.5	130	106.25
Med. Septum	65	31	41	51	25	66	25	21	48	37	53	35	47	34.25	43.25
Cing.	169	174	144	163	360	139	150	106	120	98	136	52	162.5	188.75	101.5
POA (med&lat	217	76	81	54	107	66	60	73	162	159	154	51	107	76.5	131.5
Ant Hypoth	112	199	136	154	226	182	108	88	162	204	118	88	150.25	151	143
PVA/CM Thal	114	161	124	125	76	217	117	63	138	123	68	46	131	118.25	93.75
VMH Hypoth	182	112	239	186	46	121	71	38	39	54	121	91	179.75	69	76.25
PVN Hypothalamus	42	45	57	69	60	89	73	78	87	49	69	64	53.25	75	67.25
Dorsal Lateral	128.5	153.33	88.83		112.17	107	55.25	13.5	106.5	74.5	30.67	37.13	123.553	71.98	62.2
Lateral	209	268.67	160		189	223.67	105.38	84.5	149.63	195	114.17	71.13	212.557	150.637	132.483
Ventral Lateral	240.17	232.33	175.67		233.33	249	103	89.33	240.38	365.5	117.83	84.38	216.057	168.665	202.023
PN10-14														Means
	No Shock				Shock only				Shock + Mom				No shcok	shock	S+M
Medial Amyg	97	227	109.67	62.67	91	213	87.67	49	104.67	138	57.67	59.33	124.085	110.168	89.9175
BLA	74.67	76.67	27	27.33	40.67	111	88	25.67	61.67	78	66.33	22	51.4175	66.335	57
CeA	12.33	64.33	66.33	6	27.67	53	40.67	56.92	25.33	18	24.33	24.33	37.2475	44.565	22.9975
Dorsal Lateral	86.25	44.83			37.33	222.75	80.67		35.5	108.75	49.25	31	65.54	113.583	56.125
Lateral	165.5	68.33			58.33	328.75	150.33		96.17	251.5	117.38	70	116.915	179.137	133.762
Ventral Lateral	147.64	61.83			92.83	420.88	107		109	231.25	140.38	55	104.735	206.903	133.907
PVN Hypothalamus	32	44	89	60	75	117	137	67	94	110	65	70	56.25	99	84.75

## Sheet: Social 
PN5-9
		No Shock												Shock Only									Shock+ Mom
ID	l400f1	L400m2	L400m1	346#7	346#6	346#8	V91#5	V91#7	l400f2		346#10	346#12	346#9	346#11	V91#9	V91#10		V91 #12		346#3	346#2	346#4	V91#1	V91#3	V91#2	V91#4
Social (s)	378	515.8	318.997	218.664	216.298	291.197	353.93	299.93	512.862		246.831	252.464	375.963	256.597	289.097	342.963		289.564		191.731	252.631	182.298	197.998	266.597	270.597	265.331
Social (%)	63	85.9667	53.1662	36.5114	36.1182	48.6144	59.0972	50.0723	85.63		41.2122	42.148	62.7657	42.8452	48.2718	57.2661		48.3498		32.0089	42.1758	30.4391	33.0551	44.5149	45.1753	44.3108
Anti (s)	39.6	23.96	83.49	138.832	122.799	120.832	105.632	150.232	33.9997		113.699	181.165	61.966	87.8991	90.9658	80.8992		130.199		284.697	110.532	255.097	304.364	160.798	132.299	125.365
Anti (%)	6.6	3.99333	13.915	23.1814	20.5054	20.1725	17.6379	25.0807	5.67676		18.9837	30.2449	10.345	14.6769	15.189	13.5081		21.7399		47.5292	18.453	42.5948	50.8125	26.8492	22.0868	20.9363
PN10-14
		No Shock												Shock Only									Shock+ Mom
ID	347 #6	347 # 5	349#5	349#6	349#8	349#7					#347#4	349#4	347#1	347#3	347#2	349#3	349#2	349#2		347#9	347#11	347# 10	347#12	349#9	349#11	349#10
Social (s)	244.198	269.697	220.664	276.431	455.795	276.197					148.332	160.465	256.231	226.698	202.065	205.165	226.364	214.131		293.497	280.364	276.397	286.43	272.864	275.264	286.13
Social (%)	40.7679	45.0326	36.8392	46.1568	76.1062	46.1179					24.7635	26.7936	42.7769	37.8527	33.9779	34.2515	37.7908	35.7485		49.0065	46.8058	46.1436	47.8186	45.5613	45.962	47.7765
Anti (s)	68.266	73.3993	137.199	123.632	38.9663	138.765					210.131	299.397	87.4991	87.9991	102.232	189.865	254.164	196.198		59.4994	110.466	108.632	80.0992	90.5324	81.7658	124.265
Anti (%)	11.3968	12.2558	22.9048	20.6434	6.50637	23.1703					35.0807	49.9917	14.6077	14.6936	17.1907	31.6973	42.4318	32.7546		9.93488	18.4418	18.1358	13.3723	15.1166	13.6528	20.7492

## Sheet: Fear
	Approach						Hiding
PN8						PN8
No Shock, No Mom	Shock, No Mom	Shock, Mom				No Shock, No Mom	Shock, No Mom	Shock, Mom
83	104	61				30	9	26
75	95	107				33	34	44
41	73	80				42	26	36
80	67	75				60	36	54
37	39	88				35	41	15
79	54	87				34	63	44
24	46	74				98	117	44
34	39	29				64	84	49
PN12						PN12
No Shock, No Mom	Shock, No Mom	Shock, Mom				No Shock, No Mom	Shock, No Mom	Shock, Mom
76	60	77				26	30	44
99	71	70				56	41	17
54	69	70				156	57	71
68	80	55				32	22	87
51	82	122				100	49	22
52	109	67				156	21	8
15	47	56				116	68	37
58	65	79				76	75	48
