# Supplementary material for: Infant pain vs. pain with parental suppression: Immediate and enduring impact on brain, pain and affect
Source: PLoS One. 2023 Nov 16;18(11):e0290871. doi: 10.1371/journal.pone.0290871 (PMC10653509; doi:10.1371/journal.pone.0290871)
Supplement: S2 Table — (XLSX) [file pone.0290871.s004.xlsx]

## Sheet: PN07 Processed_data
	SHOCKplusMOM	NAIVE	NAÏVE	NAIVE	SHOCKnoMOM	SHOCKnoMOM	NAIVE	NAIVE	SHOCKplusMOM	SHOCKplusMOM	NAIVE	SHOCKnoMOM	SHOCKnoMOM	SHOCKplusMOM	NAIVE	SHOCKnoMOM	SHOCKnoMOM	SHOCKplusMOM	SHOCKplusMOM	NAIVE	SHOCKnoMOM	SHOCKnoMOM	SHOCKplusMOM	SHOCKplusMOM
24152	5.98527	6.0825	6.21519	6.54088	6.7102	6.02909	6.24415	5.97119	6.17749	5.96474	6.26185	6.43696	5.96779	6.00591	5.93216	6.41955	6.921	6.69938	5.82375	5.96067	5.85619	6.06703	5.64276	6.45065
24157	8.61342	8.74738	8.98687	9.04836	8.99359	8.52087	8.97666	8.65236	8.85581	8.77229	8.84109	8.88391	8.71579	8.83392	8.95717	9.12337	9.26272	9.22952	8.88077	8.92086	8.90475	8.9198	8.80868	9.07911
24158	8.46402	8.20726	8.56611	8.8327	8.67247	8.42914	8.6148	8.36805	8.24132	7.96699	8.15484	7.97403	8.08255	8.25405	8.05694	8.53635	8.73666	8.83006	8.29017	8.14977	8.26062	8.39747	8.40794	8.57546
24159	11.203	11.5209	11.4551	11.5637	11.6373	11.0903	11.4276	11.3126	11.4562	11.4255	11.439	11.4752	11.521	11.4637	11.5225	11.5647	11.6603	11.6312	11.524	11.533	11.5226	11.5672	11.1632	11.589
24162	10.0823	10.0659	9.99527	10.208	10.0612	9.99556	10.2005	10.1803	10.0071	10.0721	10.1318	10.0076	10.062	10.0837	10.087	10.301	10.047	10.1	10.0779	10.1054	10.0606	9.98369	10.0775	10.2043
24163	6.26223	6.46588	6.96319	6.95509	6.93746	6.65315	7.01442	6.46293	6.8036	6.43298	6.68287	6.99461	6.70058	6.64265	7.08939	7.08806	7.29167	7.48269	6.49269	6.42128	6.56035	6.81399	6.7596	6.82851
24165	6.74852	6.8143	7.00907	7.21067	7.23615	7.0517	7.43408	7.02309	6.69342	6.74179	6.65282	6.83535	6.81602	6.55778	6.8282	7.5582	7.6359	7.51734	6.71987	6.70376	6.76663	6.72215	6.95499	6.78498
24166	9.23947	9.2181	9.42059	9.38955	9.14939	9.28571	9.43252	9.18989	8.72348	8.99922	8.77961	9.04805	9.15106	9.23162	8.83778	9.76941	9.27252	9.84166	8.95699	8.94387	8.89782	9.10795	9.30441	9.31793
24167	10.5924	10.6814	10.6568	10.7357	10.8915	10.5246	10.6105	10.5145	10.6783	10.5721	10.6473	10.5876	10.6774	10.6965	10.7986	10.9355	10.8563	10.8674	10.7294	10.629	10.7559	10.8034	10.8071	10.8534
24170	11.3134	11.5136	11.4152	11.4306	11.4296	11.1417	11.3437	11.2836	11.4347	11.5203	11.5365	11.4618	11.4894	11.4493	11.4656	11.533	11.5628	11.6138	11.5258	11.5131	11.5446	11.4787	11.1631	11.3579
24171	10.7408	10.865	10.8025	10.8144	10.9982	10.6015	10.7915	10.6253	10.8606	10.9437	10.8599	10.9661	10.9205	10.8736	10.8271	10.7661	11.0025	10.9566	10.8726	10.881	10.8526	10.7268	10.5732	10.7844
24172	7.21779	7.30702	7.64167	7.83709	8.37896	7.89294	8.27226	8.203	7.59981	7.39967	7.58835	7.72384	7.41159	7.88415	7.58429	8.45416	8.13428	8.55698	7.6612	7.60201	7.60872	7.73575	8.28844	8.1433
24173	8.80153	8.38206	8.43511	8.78692	8.8802	8.55747	8.61755	8.54657	8.15597	8.14209	8.29178	8.30163	8.25621	8.29992	8.24805	8.64321	8.56385	8.93865	8.38639	8.42929	8.1171	8.19912	8.5993	8.97026
24174	7.23353	7.21421	7.05175	7.45996	7.50073	7.34343	7.49241	7.39819	7.22643	7.29388	7.24099	7.38498	7.12129	6.90236	7.18905	7.39878	7.76725	7.64014	7.08387	7.06221	7.04794	7.08449	6.98008	7.41165
24175	9.13151	9.3122	9.45155	9.7748	9.77902	9.10199	9.26533	9.2206	9.37316	9.34912	9.43577	9.37193	9.10108	9.1721	9.1252	9.35487	9.48878	9.58851	9.04023	9.05865	8.96418	9.11393	8.73061	9.35274
24176	6.60727	6.70101	6.82169	6.99413	7.08004	6.72421	6.78613	6.46631	6.69761	6.49185	6.46016	6.77601	6.59903	6.49034	6.75543	6.81936	7.09515	7.3304	6.50216	6.69355	6.3082	6.69505	6.71886	6.82505
24177	6.15704	6.00524	6.27463	6.68922	6.62004	6.16009	6.05674	6.02668	6.07573	5.98139	6.04856	6.27887	6.05868	6.01528	5.94977	6.39048	6.8038	6.94297	6.05478	5.85832	5.96173	6.02808	6.28265	6.20728
24179	8.75352	8.8083	8.86282	9.31846	8.651	8.78803	9.04255	8.96542	8.7544	8.50954	8.7694	8.62601	8.45991	8.66378	8.76823	8.95544	8.79582	8.73061	8.69235	8.7398	8.74993	9.13759	8.96391	9.04436
24180	7.15882	6.68665	6.95983	6.93396	7.31606	6.90952	6.96278	6.82752	6.3858	6.53264	6.32406	6.31442	6.56243	6.61662	6.37688	7.14197	6.90921	7.04821	6.44763	6.53441	6.64253	6.42918	6.6534	6.99341
24182	5.51734	5.33502	5.50358	5.53693	5.98708	5.55252	5.67066	5.48889	5.27772	5.41576	5.30228	5.40033	5.37915	5.22288	5.41553	5.31329	5.38586	5.81868	5.45551	5.44207	5.27865	5.57765	5.55042	5.50283
24183	10.2241	10.0507	10.1351	10.3338	10.4701	9.98843	10.6904	10.5789	10.0491	10.5379	10.5867	10.2439	10.0996	10.431	10.4269	10.3746	10.5036	10.6863	10.4597	10.4592	10.4725	10.4359	10.4659	10.6879
24184	7.58254	7.40769	7.57307	7.89056	7.94004	7.88081	7.67414	7.59121	7.32331	7.40928	7.49345	7.51918	7.29791	7.40773	7.38613	8.2401	7.43226	7.94436	7.29894	7.33061	7.32753	7.41932	8.02998	7.74835
24185	11.4361	11.6346	11.4835	11.5464	11.6083	11.3837	11.6286	11.563	11.5903	11.5965	11.6241	11.5651	11.6273	11.635	11.6635	11.6566	11.7005	11.558	11.655	11.6484	11.7426	11.7095	11.5484	11.5275
24186	5.25853	5.19959	5.56073	5.63234	5.6474	5.21233	5.10563	5.25861	5.12539	5.02798	5.00488	5.46295	5.26638	5.32832	5.0696	5.35183	6.13415	6.1813	5.26391	5.06449	5.04852	5.06165	4.90346	5.57463
24188	5.41459	5.11993	5.54375	5.1081	5.98693	5.507	5.61086	5.45235	5.06079	4.96821	5.14571	5.1298	5.04135	4.93705	5.26587	6.07773	5.75893	5.58019	5.03551	4.98607	5.43156	5.30563	5.27725	5.39516
24189	12.5898	12.5916	12.6715	12.7287	12.7213	12.567	12.6512	12.6551	12.5298	12.6012	12.5844	12.5453	12.5824	12.6359	12.5564	12.6221	12.7056	12.4527	12.5191	12.5821	12.5442	12.5765	12.5884	12.6481
24190	5.71588	5.91181	6.08745	6.24222	6.21775	5.82715	6.21619	5.94784	5.92385	5.76702	5.84046	5.89177	5.91408	5.89494	5.69925	6.28422	6.5019	6.87993	5.84798	5.61983	5.85826	5.74009	5.94617	6.11661
24191	12.2926	12.2069	12.4027	12.4761	12.3696	12.3925	12.4262	12.373	12.1902	12.1859	12.309	12.2994	12.1973	12.2943	12.1873	12.3994	12.468	11.9723	12.3227	12.2694	12.3289	12.2883	12.2591	12.4536
24192	11.4928	11.1578	11.5967	11.6313	11.7261	11.4597	11.7578	11.6849	11.3067	11.4221	11.4031	11.3712	11.2435	11.3629	11.3469	11.8619	11.7493	11.4544	11.4092	11.4074	11.4743	11.3862	11.5899	11.808
24197	5.80187	5.76555	6.13742	6.35876	6.4177	5.72381	5.99343	5.92743	5.97747	5.77838	5.73287	6.21318	5.89989	5.72307	6.055	6.03986	6.34554	6.7513	5.83396	5.67055	5.84996	6.03599	5.53287	6.04956
24203	4.8454	4.77616	4.58134	5.24244	4.96362	5.24934	4.93839	4.8953	4.84275	4.91185	4.50492	4.49296	4.93286	4.86094	5.10498	5.34782	5.51335	6.46458	4.97162	4.7797	4.72036	4.82211	5.70847	5.21601
24205	11.7663	11.9294	11.8855	11.528	11.7002	11.8151	11.668	11.5714	11.9416	11.8717	11.8251	11.8449	11.9519	11.805	11.8547	11.7023	11.7003	11.6169	11.8446	11.8544	11.8572	11.7709	11.6279	11.6437
24206	9.65858	9.57354	9.52855	9.90052	9.56512	9.49755	9.71277	9.59393	9.56397	9.65495	9.65712	9.69946	9.57094	9.65429	9.60396	9.6452	9.47284	9.50884	9.65071	9.68986	9.70842	9.62064	9.58389	9.73027
24207	6.06002	6.17866	6.29895	6.8692	6.84992	6.27427	6.29913	6.13028	6.34349	6.21964	6.22267	6.68314	6.12282	6.05214	6.12603	6.39326	7.07834	7.21962	6.06774	5.86716	5.98461	6.14735	6.25686	6.22768
24208	6.65297	6.44043	6.65374	6.74738	6.93224	6.75555	6.66205	6.62828	6.1157	5.99054	6.32776	6.05806	5.91756	6.37738	5.99864	6.91741	6.84536	7.16351	6.31692	6.63981	6.32699	6.12553	6.64093	6.70253
24209	6.61502	6.58824	6.70484	6.90285	7.19124	6.71677	6.61295	6.5246	6.60214	6.44047	6.57548	6.69941	6.64873	6.52446	6.56001	6.97636	7.1978	7.61991	6.45067	6.29562	6.30618	6.56002	6.29266	6.71917
24210	5.6046	5.3107	5.76469	5.9407	5.83357	5.44865	5.72582	5.54182	5.66897	5.42774	5.36043	5.84674	5.38836	5.36311	5.39786	5.59966	5.87272	6.52109	5.56865	5.19065	5.34627	5.47149	5.72717	5.63592
24211	11.6582	11.6729	11.7285	11.6823	11.7408	11.5953	11.5868	11.5966	11.6025	11.6364	11.6282	11.6044	11.6047	11.5959	11.6053	11.6891	11.7043	11.5464	11.5678	11.5883	11.6691	11.524	11.5144	11.6626
24212	11.4752	11.8422	11.8382	11.8195	11.7213	11.581	11.6457	11.4944	11.7482	11.6304	11.6581	11.7235	11.6136	11.779	11.6836	11.627	11.7665	11.6382	11.6894	11.7558	11.6841	11.765	11.4238	11.6885
24213	12.9214	12.9777	12.9775	12.9936	12.9851	12.9023	12.8772	12.9235	12.9027	12.918	12.9684	12.9292	12.9874	12.9561	12.9249	12.9502	12.961	12.9866	12.9596	12.9067	12.9686	12.9311	12.8283	12.9701
24214	11.8288	11.8637	11.9279	12.035	11.988	11.9005	11.8446	11.9096	11.8058	11.8462	11.8021	11.7833	11.7985	11.8385	11.8058	11.9503	11.6101	11.9147	11.8561	11.8703	11.8189	11.8158	11.8196	11.8866
24215	11.6373	11.8564	11.6409	11.6757	11.5362	11.5462	11.4211	11.4467	11.8049	11.7617	11.6855	11.7029	11.7386	11.6192	11.5792	11.4167	11.5355	10.559	11.6307	11.5597	11.6309	11.5172	11.1806	11.4301
24216	6.22847	6.28502	6.48721	6.8731	6.83205	6.3772	6.39649	6.28393	6.43969	6.34097	6.31525	6.62765	6.39635	6.13909	6.30491	6.67865	7.25886	7.16886	6.28753	6.02291	6.41086	6.34698	6.33209	6.59513
24217	5.37575	5.42501	5.814	6.09911	6.25523	5.4999	5.63082	5.66974	5.55411	5.47155	5.54363	5.68152	5.52348	5.32916	5.38648	5.89305	6.27307	6.53664	5.50466	5.43963	5.30604	5.42225	5.52142	5.54092
24218	6.72911	6.86819	7.03608	7.34519	7.38626	6.85947	7.18238	6.83977	6.93864	6.86437	6.97218	6.88571	6.92234	6.86371	6.87299	7.30295	7.45378	7.75902	6.9342	6.87794	6.92127	6.96578	6.86788	7.24427
24221	6.79385	6.72686	6.89231	7.12255	7.27709	7.15539	7.32864	7.1611	7.01011	6.78429	6.74326	7.11022	6.88886	7.34043	6.59116	8.39248	7.49961	7.22177	7.53663	6.61322	7.11859	8.34633	8.67237	8.5153
24223	12.2587	12.1779	12.3045	12.4368	12.4235	12.3601	12.3383	12.2983	12.1752	12.1452	12.2209	12.2154	12.1053	12.2259	12.0868	12.285	12.2563	12.2609	12.2185	12.1492	12.2619	12.2224	12.2217	12.375
24224	10.2809	9.95953	10.2996	10.2265	10.6261	10.2862	10.3423	10.2363	10.0776	9.89853	10.0391	9.92428	9.91704	9.86331	9.85615	10.3319	10.2905	10.6796	9.77969	9.91801	9.70787	9.71816	10.2473	10.3561
24225	7.32567	7.45834	7.54701	7.54858	7.87452	7.36034	7.2761	7.07017	6.9612	7.17662	7.1335	7.23843	7.18175	7.18528	7.09072	7.37239	7.46155	7.70615	7.10656	7.17594	6.98769	7.14747	6.98153	7.31136
24230	6.27056	6.08249	6.59135	6.6202	6.95868	6.24507	6.47346	6.36896	6.23493	6.08471	6.16805	6.43404	6.32566	6.078	6.34231	6.65105	7.27788	7.31592	6.24903	6.11059	6.05772	6.27241	6.32644	6.54869
24231	6.89819	6.81517	7.17097	7.3821	7.53596	7.20257	7.18901	7.05654	6.84856	6.70786	6.83059	6.90235	6.59947	6.79949	6.77654	7.15288	7.3264	7.47145	6.73319	6.69239	6.7026	6.93217	6.91678	7.20129
24232	6.14475	6.11934	6.21206	6.32114	6.73397	6.05641	6.30199	6.05943	6.01013	6.02543	6.03951	6.17368	5.96522	6.00041	5.99376	6.15805	6.67294	6.64589	5.84073	5.83487	6.07282	6.04099	5.95498	6.23681
24235	6.02636	5.68971	5.76559	6.09846	6.44893	5.88768	5.65767	5.78115	5.89723	5.77948	5.73988	5.95812	5.88324	5.76024	5.69903	5.90812	6.45012	6.42214	5.67098	5.69555	5.86762	5.81183	5.86989	5.92762
24236	4.55973	4.66688	4.99507	5.23007	5.09887	4.93362	4.78574	4.64609	4.80179	4.57267	4.63984	4.91509	4.67637	4.73538	4.7499	4.88072	5.21889	5.56503	4.56794	4.55263	4.61798	4.61727	4.94693	5.0262
24237	5.10217	4.8207	5.28316	4.98335	5.61859	4.82172	5.13575	4.90291	4.97144	4.73339	4.78267	5.14419	4.86677	4.90045	4.86648	5.22158	5.36855	5.42897	4.81025	4.88482	4.69343	4.7776	5.02843	5.43919
24239	9.32759	9.56035	9.53104	9.52402	9.64875	9.14408	9.19161	9.25726	9.50391	9.46022	9.35942	9.37975	9.54245	9.49364	9.57134	9.52737	9.31285	9.87786	9.41901	9.49544	9.31745	9.2989	9.1119	9.36989
24240	9.36641	9.40841	9.44162	9.52064	9.5268	9.20462	9.53486	9.30184	9.46812	9.47534	9.42508	9.47219	9.50672	9.55644	9.49202	9.53618	9.6802	9.60392	9.53897	9.50696	9.40034	9.43712	9.34017	9.47036
24241	6.58903	5.89231	6.28393	6.07891	6.23501	6.30384	6.35167	6.33351	5.86368	5.80882	5.83825	5.7583	5.86599	5.71904	5.86007	6.40566	6.44176	6.79683	5.81339	5.867	5.73338	5.84397	6.11228	6.68895
24242	13.2813	13.2529	13.3273	13.3099	13.385	13.2602	13.2416	13.1749	13.1966	13.3105	13.2522	13.2041	13.3824	13.244	13.2577	13.2819	13.228	13.368	13.2811	13.2315	13.3166	13.2018	13.2132	13.2659
24244	13.0892	13.103	13.1139	13.0388	13.0262	13.0857	13.1038	13.1105	13.0355	13.1019	13.1059	13.0669	13.1254	13.0853	13.0647	13.1583	13.0069	12.7651	13.129	13.0911	13.128	13.1184	12.9832	13.0686
24245	12.293	12.3437	12.3917	12.3833	12.428	12.2533	12.3186	12.2716	12.283	12.3513	12.3219	12.3012	12.3381	12.3075	12.3271	12.3939	12.4137	12.4288	12.3017	12.2982	12.3296	12.2644	12.1411	12.3693
24246	11.4594	11.6507	11.6441	11.5887	11.5455	11.4672	11.3876	11.3121	11.4279	11.4672	11.4433	11.5399	11.6531	11.6463	11.4979	11.561	11.6514	9.94924	11.5802	11.5032	11.426	11.427	11.1742	11.5277
24247	7.62058	7.75444	7.849	8.17388	7.95238	7.90344	7.92788	7.85365	7.8735	7.53841	7.91146	7.93656	7.62517	7.59752	7.7159	8.03432	8.39761	8.45912	7.72344	7.654	7.45484	7.6961	7.64613	8.06567
24248	11.8251	11.7668	11.7785	11.8951	11.8654	11.8093	11.8949	11.868	11.7195	11.7899	11.7828	11.8025	11.717	11.786	11.7503	11.9716	11.7896	12.2008	11.7782	11.7994	11.8451	11.6604	11.8398	11.9272
24249	5.3627	5.43704	5.4583	5.67484	5.80051	5.74682	5.70726	5.50105	5.44811	5.32661	5.30116	5.63849	5.47516	5.39429	5.26411	5.63856	5.66121	6.56137	5.25038	5.36893	5.27973	5.38933	5.39315	5.66593
24250	9.42021	9.29493	9.35688	9.61277	9.52152	9.22282	9.46493	9.32183	9.31305	9.25902	9.36046	9.25261	9.18502	9.28324	9.30972	9.67448	9.49657	9.12614	9.13894	9.33415	9.30832	9.31144	9.23462	9.32918
24251	8.84948	8.7705	8.81343	8.88416	9.44045	8.79578	8.78381	8.74151	8.41852	8.32349	8.56836	8.3316	8.37297	8.49979	8.38958	8.90568	8.80424	9.53401	8.45224	8.43209	8.25921	8.53573	8.99063	8.9464
24252	7.28638	7.53817	7.54982	7.87597	7.94692	7.61417	7.63968	7.296	7.53716	7.37468	7.5173	7.72487	7.47629	7.57682	7.53521	7.92798	7.95402	7.95121	7.41859	7.4631	7.36411	7.65736	7.4026	7.80971
24253	7.01441	6.60879	6.78738	7.02738	6.87004	6.65521	6.93445	6.62465	6.63412	6.67046	6.69454	7.01227	6.68784	6.69523	6.57929	6.92834	7.22854	7.29952	6.65098	6.5616	6.65098	6.69067	6.77587	6.93787
24254	5.54024	5.4959	5.76106	6.05248	6.20382	5.65536	5.75962	5.34232	5.53118	5.57256	5.86993	5.88503	5.65786	5.47818	5.4892	5.71994	5.99497	6.40527	5.5117	5.58453	5.50409	5.56966	5.69629	5.81387
24255	5.61026	5.39159	5.75728	6.19928	6.059	5.65798	5.89078	5.46321	5.43173	5.22875	5.77031	5.42592	5.48599	5.45159	5.51116	5.8236	6.10552	6.08988	5.57622	5.34696	5.26381	5.59731	5.53301	5.6721
24256	4.41953	4.4701	4.81054	5.08652	4.60046	4.53354	4.88942	4.69243	4.41288	4.48879	4.38702	4.70658	4.43993	4.49835	4.48035	4.48396	4.84872	5.35418	4.45148	4.35548	4.40954	4.65662	4.25635	4.86584
24257	4.67042	5.04432	5.06711	5.35513	5.04879	5.31145	5.13004	4.8758	5.0703	5.05116	5.26906	5.05328	5.05407	4.98521	4.87771	5.39534	5.32532	6.14729	4.91402	4.91472	4.90327	4.97775	5.41637	5.18407
24258	10.9485	11.024	10.9518	11.0619	10.9911	10.8601	10.8878	10.8681	10.9289	10.8	10.9321	10.8396	10.9808	10.942	10.8697	11.0667	11.0512	10.9697	10.8662	10.8672	10.8848	10.945	10.748	10.9143
24259	11.2362	11.3712	11.2742	11.3361	11.3292	11.3853	11.1216	11.0949	11.2746	11.3869	11.3438	11.2975	11.347	11.2464	11.2517	11.1687	11.3631	11.5737	11.2836	11.2111	11.3263	11.2218	10.9334	11.1938
24260	10.2192	10.2592	10.3722	10.3499	10.5357	10.1582	10.3225	10.2111	10.1224	10.2231	10.0672	10.3326	10.2512	10.1587	10.225	10.5429	10.5154	10.4135	10.1562	10.1873	10.2669	10.1995	10.2621	10.4107
24261	6.2073	6.39926	6.30157	6.89855	6.75265	6.55433	6.78134	6.73095	6.33601	6.2197	6.30975	6.32627	6.35026	6.47413	6.42975	6.68009	6.61765	6.9386	6.29623	6.36494	6.40353	6.38362	6.46639	6.5845
24264	11.9631	12.0965	12.049	12.0719	12.0327	11.808	12.0259	11.993	12.0403	12.0338	12.1023	11.9741	11.9769	12.0227	11.9778	12.0435	11.9624	11.8531	12.0332	12.0565	12.063	12.0857	11.8943	11.9606
24265	7.7056	7.81661	7.94442	8.24089	8.40083	7.84686	7.98314	7.65845	7.86666	7.84883	7.95812	8.14191	7.83759	7.75751	7.92365	8.05368	8.45486	8.71127	7.70905	7.63503	7.82041	7.80945	7.47431	8.12776
24267	10.0457	10.0896	10.313	10.3819	10.2185	10.0787	10.3214	10.2647	10.0613	10.0478	10.0786	9.99125	9.89188	10.0542	10.0143	10.4848	10.4577	9.50817	10.0224	10.1507	10.2394	10.1763	10.286	10.466
24268	7.07097	7.02577	7.47942	7.01866	7.68864	7.74904	7.51538	7.44545	7.30514	6.87363	6.9071	7.0844	6.90077	7.40814	7.16412	7.78694	7.40171	6.71872	7.14844	7.52124	7.35702	7.36496	7.7498	7.52543
24269	5.23866	5.3676	5.39654	6.0435	6.09538	5.35464	5.42497	5.19497	5.43249	5.1257	5.54163	5.37143	5.27174	5.17266	5.4067	5.60806	6.08051	6.36508	5.18417	5.07836	5.09645	5.23428	5.36761	5.70338
24271	5.40808	5.42226	5.73543	5.71681	5.83742	5.36563	5.62788	5.41632	5.46167	5.54248	5.43752	5.64453	5.44148	5.22938	5.4131	5.6288	5.84105	6.31153	5.28686	5.23594	5.36343	5.533	5.36343	5.7014
24273	6.34218	6.37439	6.65568	6.94668	7.10249	6.40021	6.6712	6.2651	6.48294	6.32326	6.4397	6.69955	6.41513	6.24158	6.32858	6.79777	7.24019	7.29682	6.30558	6.2141	6.29252	6.38884	6.20657	6.66292
24277	6.40934	6.31077	6.46396	7.03959	6.79005	6.33207	6.48445	6.34548	6.27186	6.19305	6.37768	6.78689	6.31024	6.36195	6.46953	6.76034	6.74574	7.59109	6.48777	6.19391	6.24242	6.61842	6.13704	6.48293
24278	6.72697	6.16525	6.51832	6.30829	6.71896	6.25766	7.01575	6.51835	5.70638	6.44867	6.11144	6.11556	6.14078	6.27661	6.13113	7.14683	6.91595	7.16633	6.16324	6.65688	6.56097	6.35515	6.55589	7.17439
24279	3.48171	3.41769	3.26478	3.16054	4.33299	3.33935	3.63727	3.25912	3.02157	2.97432	3.25284	3.44577	2.90062	3.15678	2.95161	3.53027	3.3839	3.77126	2.98947	3.26797	3.05702	3.0005	3.04771	3.51592
24283	4.18856	4.35017	4.34311	4.64638	4.90816	4.60546	4.59267	4.48201	4.49086	4.29085	4.40421	4.49965	4.46365	4.31047	4.39649	4.6663	5.04114	5.73923	4.31611	4.36886	4.21348	4.469	4.48899	4.59359
24284	3.9428	3.76472	3.92187	3.96518	3.91162	3.83914	3.97493	3.9098	3.81715	3.71952	3.73043	3.81531	3.77999	3.79714	3.81813	4.09881	4.28493	4.58553	3.76715	3.73017	3.63228	3.7768	3.95975	3.86179
24291	7.81913	7.56729	8.20588	8.41923	8.33071	7.86171	8.10168	7.88724	7.80784	7.78518	7.84355	8.01085	7.80833	7.73166	7.79667	8.29964	8.54787	8.82043	7.75732	7.66297	7.70766	7.83413	7.8017	8.39659
24294	5.9804	5.50746	6.10776	5.72904	5.99681	5.75976	5.85195	5.78293	5.63449	5.50421	5.65853	5.92133	5.69067	5.29569	5.59046	5.22767	5.78649	5.60219	5.60925	5.22108	5.5549	5.28611	5.78426	5.84632
24296	4.29719	4.43113	4.42762	4.72649	4.71484	4.15437	4.46247	4.46902	4.48676	4.42406	4.19299	4.40271	4.40599	4.34676	4.34067	4.69357	5.03229	4.91573	4.31886	4.39379	4.22041	4.3301	4.53326	4.49476
24297	6.03629	5.87989	6.30617	6.26162	6.45518	5.95885	6.12458	5.86583	5.98001	5.73802	5.83147	6.21659	5.95812	5.98147	5.83336	5.97702	6.84442	6.65392	5.97264	5.74363	5.86824	5.98297	6.09102	6.08946
24298	4.76978	4.99543	4.88051	5.07456	5.23683	4.92935	4.89548	5.0125	4.8574	4.83919	4.6886	4.92729	4.89301	4.91318	4.90965	5.4358	5.52566	5.84068	4.85783	4.82911	4.77332	4.82757	5.01631	5.46713
24299	6.36155	5.97263	6.16641	6.50192	6.47871	6.33801	5.95308	6.07483	6.02437	6.27689	6.02459	6.43197	6.14405	6.03764	5.743	6.03644	6.98362	6.87282	6.04189	5.69672	5.66262	5.83478	5.73559	6.43377
24300	3.32523	3.90047	3.49322	3.55702	3.5068	3.3047	3.53656	3.59676	3.54824	3.29671	3.79838	3.61679	3.42179	3.47154	3.39445	3.68962	3.67632	4.75786	3.487	3.28951	3.24676	3.63168	3.2963	3.33862
24303	5.41442	5.29924	5.65869	5.84778	6.20991	5.48619	5.65351	5.40937	5.5627	5.30929	5.44639	5.72481	5.43438	5.29994	5.42422	5.79981	6.19312	6.83647	5.36158	5.1902	5.32413	5.26787	5.5534	5.68351
24306	7.09058	6.85593	7.29707	7.60521	7.3529	7.37539	7.14687	6.62069	7.39071	6.90932	7.16316	7.15377	6.91574	6.83052	6.85097	7.31461	7.58782	8.27212	6.82721	6.90801	6.70756	7.02496	7.13837	7.37205
24307	5.83628	5.979	6.1711	6.33243	6.49674	6.13046	6.16564	5.93437	6.02818	5.93792	5.9657	6.2072	6.05551	5.7513	5.87656	6.16134	6.65701	6.92757	5.98878	5.79485	5.88438	5.9884	6.08068	6.27557
24309	10.9082	10.7342	11.024	11.1569	11.0603	10.7512	10.9063	10.8871	10.6785	10.6142	10.7718	10.6096	10.5467	10.6061	10.5136	10.7986	11.0014	10.6721	10.5709	10.5924	10.4786	10.3815	10.7231	10.9414
24310	8.76661	8.88226	9.02552	9.22617	9.32067	9.03528	8.95803	9.47004	9.72553	9.62237	9.36526	8.73612	8.9433	9.3551	9.10508	8.77591	8.69066	8.87816	8.87118	8.95623	9.24794	8.61041	8.76093	8.9745
24311	8.24701	7.8015	7.97195	8.17357	8.48752	7.95953	8.06313	8.18685	7.55984	7.56416	7.63234	7.4656	7.66467	7.59046	7.58215	7.95522	7.94738	8.27717	7.61116	7.64525	7.48698	7.65277	8.0971	8.07546
24312	7.33225	6.91028	6.95076	7.10416	7.17822	6.92801	7.22967	7.01073	6.74241	6.95361	6.70326	6.47742	7.01821	6.97167	6.86565	7.12271	7.15219	7.15462	6.92416	7.08351	7.14657	7.07557	7.17703	7.07261
24314	8.15117	7.8707	8.15105	8.17566	8.52709	7.87108	8.18823	8.05799	7.93472	7.88843	7.75272	7.37738	7.57101	8.0579	7.8841	8.60502	8.13543	8.13682	7.87504	8.16364	8.0194	8.01298	8.41531	8.04047
24315	3.72891	3.662	3.80746	4.02705	4.1934	3.64011	3.77998	3.72241	3.76163	3.74179	3.65545	3.79532	3.77445	3.76618	3.74148	3.78007	4.07807	4.32554	3.54043	3.62167	3.66807	3.64786	3.77815	4.00197
24316	8.68387	8.7089	8.785	8.98957	9.15938	8.88125	8.61377	8.81757	9.11888	8.95293	8.95738	8.45157	8.57777	8.15508	8.31642	7.97063	8.9631	8.41203	8.34769	8.26694	8.10326	7.92055	8.2482	8.54943
24318	10.3867	10.1927	10.1942	10.5688	10.2007	10.3346	10.1648	10.4565	10.6419	10.2354	10.4421	9.9838	9.87298	9.67303	9.73705	9.28874	10.2312	9.4783	9.81374	9.58248	9.41387	9.30281	9.8514	10.0867
24323	6.19637	5.88898	6.42935	6.48284	6.9992	6.09357	6.14142	6.26271	5.82982	5.80852	5.89974	5.62208	5.98594	5.93648	5.72689	6.19255	6.46311	6.91981	5.64985	5.68358	5.48204	5.80454	5.82395	6.45315
24324	6.90096	6.46178	7.08736	7.2772	7.55423	7.00521	6.90432	6.30448	6.84859	6.81986	6.68546	7.14278	6.79085	6.60968	6.48639	6.93418	7.59686	7.46164	6.52942	6.5806	6.55264	6.68121	6.7835	6.95622
24326	8.80037	8.74166	9.00424	9.15318	9.3042	9.02217	9.16733	9.04046	8.89722	8.91231	8.87449	8.91128	8.67766	8.79722	8.92128	9.4422	9.06455	8.98182	8.84765	8.88388	9.03941	9.08354	9.172	9.35714
24329	8.0414	8.56712	8.42563	8.32988	8.5904	7.96195	8.23654	8.27782	8.6519	8.3168	8.54354	8.3433	8.5071	8.7317	8.69532	8.70611	8.69974	9.02739	8.5942	8.64722	8.48909	8.55911	8.18976	8.6188
24330	12.2784	11.9293	12.0165	12.1827	12.0641	12.2332	11.9517	12.0771	11.8542	11.9572	11.7791	11.8946	11.8508	11.7727	11.4262	11.7491	11.3519	12.0415	11.6559	11.4239	11.4782	11.2495	11.8546	11.9677
24331	6.55401	6.85503	7.03425	7.49179	7.49179	6.65956	6.97799	6.83075	7.07049	6.91461	6.89227	7.26117	6.82318	6.80891	6.89274	7.3252	7.84109	8.03226	6.80377	6.6086	6.65219	6.92544	6.84263	7.48155
24332	6.80885	6.80944	7.06229	7.4179	7.4364	6.86503	6.9341	6.71353	6.80286	6.74252	6.71596	7.06625	6.70705	6.54405	6.79141	7.14575	7.62948	7.86936	6.64244	6.42281	6.63336	6.70503	6.79838	7.21143
24333	10.4717	10.3459	10.7108	10.699	11.0262	10.794	10.8721	10.8025	10.3581	10.3828	10.4845	10.6049	10.4307	10.3784	10.4302	10.9509	11.1903	10.8102	10.3585	10.4933	10.265	10.5387	10.536	10.9274
24335	4.53188	4.52445	4.56577	4.76969	5.04854	4.51102	4.81033	4.32913	4.38266	4.50816	4.54068	4.56425	4.50032	4.33468	4.46859	4.74555	4.88258	5.48034	4.31311	4.48277	4.47413	4.45431	4.46118	4.90891
24336	6.86563	7.13759	7.23364	7.66165	7.50916	7.31492	7.30001	7.27971	7.19453	7.08781	7.05239	7.28364	7.08694	6.86276	6.98812	7.46216	7.7029	7.80327	6.91228	6.85404	7.0625	7.05059	7.09032	7.42775
24337	6.31844	6.29302	6.7205	6.59066	7.10172	6.06474	6.60265	6.3657	6.29974	6.31865	6.21256	6.40577	6.14304	6.30615	6.20581	6.86814	7.20767	6.72726	6.39658	6.55633	6.43844	6.49129	5.96039	6.84673
24338	9.42687	9.57366	9.57557	9.64851	9.75143	9.453	9.57592	9.57709	9.8305	9.65751	9.66286	9.48342	9.61047	9.45461	9.72482	9.69226	9.77603	9.63813	9.69426	9.64475	9.79175	9.60633	9.55714	9.74962
24346	5.03429	4.70896	4.73083	4.96706	4.55098	4.62912	4.47575	4.8693	4.68476	4.53079	4.74337	5.2278	4.65639	4.59592	4.68179	5.15688	5.53491	5.4361	4.59914	4.66337	4.72309	4.67646	4.32086	4.87122
24356	8.77214	8.95331	8.95143	8.83379	9.1588	8.82021	8.90889	8.71832	8.8266	8.84401	8.74517	8.71465	8.86099	8.88541	8.95711	8.94424	8.72811	9.0039	8.88773	8.90038	8.76312	9.0078	8.93103	9.05027
24360	3.84172	3.65638	3.99792	3.92801	4.31822	3.77158	4.01067	3.84159	3.75771	3.75813	3.72256	3.90617	3.79796	3.7901	3.70332	3.88936	4.26888	4.48616	3.76604	3.79217	3.63592	3.72854	3.65613	3.81047
24361	6.06346	6.34211	6.3608	6.64927	6.92003	6.36067	6.64196	6.64372	6.36517	6.42862	6.17347	6.35675	6.35548	6.37901	6.79452	7.01412	6.596	6.69818	6.2533	6.55249	6.4765	6.36823	6.51826	6.86288
24362	5.74183	5.58912	5.70334	5.84894	6.05028	5.79981	5.73443	5.4298	5.69248	5.78991	5.53377	5.98654	5.53571	5.60173	5.62628	6.14557	6.52631	6.68393	5.42835	5.45371	5.56733	5.65577	5.96263	6.14624
24366	4.4879	4.4814	4.91503	4.9576	5.14336	4.59103	4.62722	4.46626	4.45963	4.29809	4.42495	4.71165	4.57633	4.43994	4.38681	4.8712	5.03609	5.35655	4.49459	4.68081	4.44249	4.37235	4.45449	4.57749
24367	4.37871	4.40651	4.52692	4.94947	4.96442	4.58253	4.53915	4.61499	4.47148	4.24361	4.43044	4.36559	4.44805	4.30459	4.34139	4.80822	4.69219	4.86943	4.31852	4.349	4.35294	4.3777	4.55214	4.75808
24368	9.51886	9.54687	9.58757	9.68842	9.67899	9.62164	9.60591	9.60915	9.43224	9.25917	9.33886	9.22411	9.39415	9.33559	9.32737	9.78136	9.54303	9.41349	9.43123	9.4111	9.46344	9.53156	9.63975	9.66606
24370	11.1666	11.2675	11.2805	11.3475	11.464	11.2576	11.4889	11.4168	11.3972	11.4127	11.3777	11.3526	11.3867	11.2159	11.4532	11.6166	11.5274	11.6435	11.3352	11.3741	11.3857	11.3868	11.4681	11.4484
24373	6.86312	6.70017	7.07397	6.77394	6.99203	6.69924	7.18746	7.03329	6.59046	6.48452	6.61173	6.71551	6.74398	6.77571	6.75367	7.12163	7.44161	7.60099	6.58982	6.81411	6.66323	6.88156	7.12466	7.16578
24375	9.53249	9.42098	9.77007	9.45922	9.4228	9.56461	9.84827	9.71157	9.54013	9.59398	9.65548	9.32789	9.41977	9.57667	9.59975	9.9273	9.65381	9.17751	9.5568	9.59504	9.77717	9.60318	9.65216	9.86726
24377	10.7786	10.8617	10.7875	10.8366	11.0562	10.6184	10.8838	10.8489	10.8276	10.9516	10.8742	10.9045	10.8445	10.8551	10.9077	11.0689	10.9796	10.8116	10.9174	10.8396	10.9815	10.9397	10.7149	10.9094
24379	11.2194	11.077	11.2747	11.4009	11.3361	11.2396	11.2824	11.1881	11.0523	10.9451	11.1199	11.0371	11.0426	11.1149	11.0869	11.1986	11.1791	10.2438	11.1431	11.1034	10.9226	11.1188	11.239	11.2861
24380	11.3809	11.518	11.4459	11.7027	11.5305	11.5538	11.4404	11.3422	11.661	11.2062	11.4996	11.2206	11.3641	11.2633	11.2588	11.0522	11.1119	11.4603	11.345	11.3082	11.1815	11.3229	11.3944	11.3677
24382	7.50467	7.72381	7.81214	8.01212	7.89332	7.64391	7.78147	7.66297	7.72726	7.50208	7.68558	7.17474	7.52508	7.78631	7.80851	8.16075	7.87098	8.64444	7.69865	7.73712	7.5858	7.67876	7.68164	8.01442
24384	5.13246	4.98547	5.19696	5.41608	5.69919	4.95369	5.2305	5.08173	4.92253	4.96405	4.92795	5.35496	4.91994	5.02724	4.81754	5.10768	5.97001	6.03002	4.75572	5.07889	4.85362	4.88293	5.0527	5.23522
24385	5.43368	5.48696	5.60643	5.82478	5.81441	5.51305	5.51761	5.37546	5.49615	5.53066	5.44229	5.67505	5.50861	5.33231	5.56962	5.99998	6.26894	6.11684	5.53027	5.56551	5.51354	5.58225	5.52855	5.68834
24387	9.56876	9.93709	9.7834	10.2308	9.9894	9.59695	9.97092	9.63506	9.6585	9.76629	9.83261	10.1616	9.36955	9.86968	9.52384	9.91276	9.50956	9.6865	9.75769	9.91662	9.96503	10.0701	9.83247	9.75087
24388	6.19894	5.95045	6.09135	6.37724	6.28148	5.96498	6.0153	5.71204	5.93713	5.80247	5.96519	6.20554	6.02699	5.84024	6.01044	6.10825	6.50256	7.10995	5.87313	5.74218	5.77752	5.85722	6.01273	6.13344
24390	6.40429	6.55114	6.74095	6.83097	7.26145	6.82539	6.95964	6.73572	6.51867	6.35523	6.47019	6.67441	6.27128	6.5141	6.59057	6.66691	6.80029	7.7251	6.52212	6.51137	6.56184	6.47077	6.56299	6.85687
24391	5.37709	5.62142	5.37339	6.39268	6.02745	5.67192	5.59324	5.39456	5.70674	5.39701	5.56836	5.88829	5.35756	5.31985	5.42397	5.77863	6.28589	6.37219	5.47845	5.37292	5.33867	5.53665	5.66696	5.78087
24392	11.2045	11.2124	11.3958	11.2197	11.3754	11.22	11.2401	11.2429	11.2278	11.1858	11.2218	11.253	11.042	11.2553	11.1337	11.4381	11.397	11.3535	11.2287	11.2292	11.1929	11.2044	11.3849	11.3553
24397	10.6996	10.6658	10.9051	10.9205	11.008	10.8762	10.915	10.9048	10.5889	10.7361	10.7278	10.6842	10.7567	10.7122	10.6205	11.065	10.9216	10.9037	10.6996	10.6994	10.5653	10.5221	10.854	11.046
24398	10.8157	10.7184	10.9519	10.9762	10.8376	10.9834	10.8841	10.7789	10.7677	10.7926	10.6642	10.6242	10.8331	10.7217	10.6952	10.9079	10.6379	9.56029	10.7585	10.5521	10.7807	10.6455	10.7705	10.8259
24399	11.9771	11.8953	12.0365	12.1868	12.1574	11.9613	11.9643	11.947	11.8461	11.8788	11.9053	11.8386	11.899	11.8908	11.8787	11.9953	12.0305	11.7285	11.9085	11.8991	11.9266	11.9383	11.8961	11.9752
24400	12.0961	11.9512	12.0659	12.1249	12.1696	12.0743	12.0875	12.115	11.6974	11.9035	11.8559	11.815	12.2812	12.0833	11.9902	12.1165	12.0131	12.0314	12.0401	11.869	12.0898	12.0894	11.8898	11.9941
24401	11.688	11.6021	11.7478	11.7517	11.7723	11.6335	11.5757	11.6635	11.5016	11.5645	11.5874	11.5133	11.5302	11.4932	11.4519	11.7601	11.7897	11.2169	11.5347	11.5471	11.5077	11.4954	11.5085	11.7846
24404	10.0994	9.95727	10.3406	10.4828	10.5234	10.1531	10.3439	10.3197	10.2089	10.1714	10.1688	10.077	9.99209	10.2717	10.1776	10.39	10.6079	10.4751	10.1251	10.2134	10.2466	10.1995	10.1792	10.4904
24406	8.67647	8.69564	8.73578	8.90354	8.83408	8.66496	9.02398	8.79733	8.73991	8.53309	8.86226	8.63892	8.50772	8.54179	8.85336	9.11161	9.01965	8.42649	8.77574	9.02177	9.26576	9.12049	8.93663	8.73674
24407	11.3018	11.4434	11.4154	11.5174	11.5107	11.3079	11.5023	11.3772	11.4912	11.477	11.4654	11.5212	11.4064	11.4441	11.4913	11.5296	11.6588	11.6029	11.4349	11.4654	11.3857	11.359	11.3463	11.4693
24408	11.0211	11.2024	11.0866	11.1831	11.2513	10.9342	10.929	10.8655	11.0391	11.0515	11.0562	11.0794	11.1578	11.1113	11.0509	11.0314	11.1049	11.1985	11.0582	11.0152	11.0322	10.9958	10.8749	10.9663
24409	9.6357	9.75537	9.94744	9.81463	9.87366	9.42331	9.39953	9.36858	9.45022	9.59514	9.46095	9.41919	9.54836	9.47868	9.49829	9.70755	9.65344	9.94999	9.35154	9.54058	9.40568	9.26928	9.19702	9.46211
24410	11.5347	11.7667	11.8853	11.7369	11.6849	11.4681	11.6241	11.6068	11.6933	11.7093	11.6303	11.633	11.7444	11.6567	11.7168	11.7802	11.7061	10.8373	11.6278	11.676	11.5538	11.501	11.4308	11.4769
24411	7.73481	7.59156	7.70602	7.90471	7.90582	7.20888	6.83866	6.91861	7.24603	7.40899	7.45217	7.10197	7.32246	7.27895	6.96708	6.97321	7.49511	8.06323	7.22079	7.02613	6.75556	7.02477	6.96834	7.14286
24412	8.73153	8.74436	8.80366	8.9784	8.72243	8.75271	8.84705	8.83719	8.64031	8.57154	8.73101	8.70509	8.61064	8.8544	8.69612	9.06661	9.02602	9.01676	8.73831	8.84239	8.64767	8.81863	8.72435	8.9443
24413	9.48958	9.42893	9.61424	9.48083	9.55617	9.72038	9.3435	9.58569	9.38105	9.35237	9.37829	9.25948	9.29315	9.36324	9.17823	9.38318	9.48305	9.92247	9.29193	9.28888	9.30247	9.19897	9.52364	9.41322
24414	9.83618	9.95067	10.0871	9.88532	9.90378	10.0132	9.97321	9.93469	9.95866	9.77371	9.8892	9.9767	9.82886	9.94655	9.92152	10.0284	9.94651	10.3075	9.94232	9.9958	9.72034	9.91855	9.9629	10.1139
24415	7.83751	7.812	8.03967	8.19341	8.46637	7.57879	8.23704	7.96855	7.87102	7.60956	7.92245	7.9807	7.81651	7.97474	8.36898	8.92581	8.72046	8.91214	7.78418	8.3267	8.43451	8.45281	7.77396	8.1144
24416	10.6245	10.953	10.943	11.0553	11.017	10.7023	10.6992	10.7609	11.1743	11.0193	10.936	10.8707	11.0641	10.7477	10.9339	10.9764	10.9853	10.8776	10.9269	10.8445	10.9901	10.9825	10.5648	10.9015
24417	9.52858	9.38339	9.61466	9.83216	9.6996	9.46725	9.531	9.59423	9.48005	9.25068	9.449	9.34532	9.30299	9.31836	9.12116	9.39231	9.62191	9.82892	9.20091	9.07978	9.07016	9.04394	9.25148	9.57417
24418	11.3058	11.4547	11.4727	11.5127	11.354	11.4245	11.3794	11.4014	11.5825	11.4536	11.4164	11.3809	11.4699	11.3465	11.4234	11.4503	11.3578	11.331	11.4054	11.4328	11.2653	11.3625	11.4156	11.3882
24419	6.96005	7.34326	7.37235	7.56657	7.59068	7.12475	7.86579	7.23434	7.25915	7.31402	7.39322	7.53013	7.29645	7.47384	7.40765	8.01553	7.92625	7.97724	7.29171	7.61066	7.4735	7.33345	7.39643	7.73789
24421	5.56978	5.37632	5.35264	4.65731	5.31499	5.64426	5.14777	5.48693	4.7264	4.78816	5.15847	4.46548	4.48717	5.71668	4.70759	3.86784	6.26783	3.4871	5.12794	5.19671	5.24834	5.00405	5.51728	4.84181
24422	5.28585	5.71925	5.7056	6.35388	6.24947	5.5743	5.76134	5.73119	5.61431	5.32475	5.53166	5.60031	5.46084	5.46097	5.53242	6.19716	6.76071	6.66987	5.42529	5.34561	5.54655	5.68605	4.93348	5.9096
24423	12.3393	12.1691	12.2274	12.0806	12.342	12.4721	12.4603	12.475	12.3091	12.3705	12.3375	12.2053	12.2553	12.2773	12.3293	12.4093	10.9533	10.2615	12.3951	12.3719	12.4375	12.3986	12.4742	12.6002
24424	7.01892	7.32441	7.49842	7.73117	8.43998	8.37701	8.09931	8.44923	7.405	7.79622	7.46996	7.34984	6.8485	7.80915	7.49855	8.39504	8.55834	8.62172	7.57106	7.88118	7.91611	7.58839	7.893	8.28421
24426	9.92492	9.55202	9.91766	10.0246	10.2572	9.89694	10.0913	9.95501	9.56885	9.8051	9.72979	9.56552	9.74349	9.69069	9.68366	10.318	10.2326	9.72847	9.75904	9.61706	9.76634	9.55956	9.89378	10.2592
24434	7.36429	7.33113	7.49285	7.61704	7.51281	7.30163	7.56104	7.49693	7.26515	7.37958	7.36148	7.26803	7.12064	7.58851	7.47856	7.58453	7.77557	7.38695	7.40658	7.44429	7.40854	7.48473	7.61429	7.65508
24437	10.346	10.2234	10.5825	10.5722	10.549	10.5884	10.573	10.5692	10.1428	10.238	10.3198	10.2485	10.2158	10.4021	10.5209	10.8189	10.8141	10.852	10.3033	10.4356	10.3821	10.341	10.7564	10.7726
24438	5.40734	5.67375	5.86044	6.44867	6.5004	5.78276	6.12822	5.6477	5.92905	5.69275	5.9096	6.10458	5.72959	5.61683	5.7612	6.27943	6.25006	7.20435	5.63855	5.6402	5.67064	5.83504	5.79715	6.09869
24439	9.00268	8.83424	9.19328	9.26471	9.39673	8.76784	9.09039	8.93163	8.69288	8.67797	8.70222	8.72542	8.65736	8.83436	8.7732	9.20617	9.22927	9.54948	8.8261	8.89516	8.80972	8.79877	8.82491	9.10868
24440	11.9747	11.938	11.821	12.1147	12.1206	11.76	12.3115	12.0411	11.7337	12.0751	11.9315	12.2082	11.9467	12.2038	11.9963	12.0578	12.1423	12.2833	12.0344	12.2083	12.4394	12.5021	11.929	12.2615
24443	5.70134	5.40475	6.02956	6.14796	6.45988	5.67007	5.9984	5.49795	5.96334	5.69614	5.62694	5.99804	5.68588	5.94647	5.82398	6.07928	6.36408	6.72129	5.73779	5.6593	5.92409	5.8174	5.1919	6.07379
24446	6.84633	7.32969	7.29881	6.98517	7.5961	7.09331	7.09027	6.99358	7.01911	7.29427	7.15074	7.18256	7.28561	7.47389	7.20074	7.59489	7.15074	7.89608	7.25412	7.56743	7.40926	7.2658	7.04782	7.30805
24448	7.37124	7.47168	7.69461	8.01936	8.13701	7.6759	7.78042	7.70998	7.58091	7.28673	7.48483	7.34236	7.30349	7.55181	7.34305	7.78855	8.08499	8.02316	7.40201	7.41477	7.45252	7.60534	7.74598	7.80688
24450	8.41438	8.50155	8.81322	8.77286	9.01274	8.59759	9.13039	8.88753	8.73537	8.60392	8.61367	8.40632	8.32694	8.78561	8.64531	9.39066	9.42686	9.25149	8.80661	9.07455	9.1117	9.11688	9.19759	9.10847
24451	6.45029	6.61926	6.64817	7.11368	7.16408	6.68791	6.62676	6.69619	6.48701	6.4867	6.44116	6.57578	6.23984	6.42872	6.48016	7.15105	7.05451	7.21686	6.34184	6.38506	6.36876	6.50894	6.4789	6.82705
24457	5.47842	5.47289	5.71429	5.9876	5.66766	5.55722	5.50089	5.36316	5.38125	5.35695	5.39693	5.67583	5.4592	5.47772	5.39122	5.56588	5.78627	6.04985	5.43086	5.31252	5.27219	5.45419	5.17542	5.52956
24459	4.72618	4.73486	4.92227	4.93	5.40238	4.94399	4.94979	4.89482	4.84751	4.66351	4.68921	5.11257	4.86361	4.64126	4.732	5.28502	5.1638	5.46622	4.64374	4.8846	4.72667	4.77473	4.64655	5.21182
24460	5.911	5.98308	6.15408	6.76099	6.4709	6.06542	6.31299	5.89429	6.09711	5.79162	5.82899	5.78516	6.07506	5.78737	5.83651	6.14445	6.95136	6.52562	5.81689	5.79221	5.93742	6.07726	6.11031	6.45719
24464	6.03777	6.14047	6.54465	6.45633	6.40449	6.2119	6.19755	6.10377	6.3239	6.21254	6.0748	6.48741	5.9796	6.27923	6.529	6.55012	6.9701	6.72043	6.14161	6.2718	6.09738	6.27312	6.18918	6.38873
24471	7.46141	7.18418	7.39938	7.71041	8.08245	7.61527	8.01522	7.86766	7.40636	7.39271	7.38742	7.10905	6.97133	7.33667	7.16896	7.80982	7.97384	7.82858	7.15004	7.31407	7.29897	7.5066	7.62941	7.91116
24473	8.32032	8.36983	8.49911	8.64284	8.67508	8.43789	8.87287	8.55218	8.02299	7.95951	8.08394	8.07925	8.05306	8.4029	8.42567	9.06128	8.70511	8.97984	8.3971	8.67667	8.38089	8.66317	8.62684	8.71124
24476	4.45952	4.65677	4.66672	4.95945	5.12447	4.66106	4.92997	4.47766	4.72178	4.4939	4.79962	4.82823	4.55523	4.53241	4.68112	5.00442	5.05626	5.8206	4.69971	4.66745	4.41335	4.57112	4.75115	4.81472
24477	4.95385	5.05393	5.24417	5.48116	5.4409	5.13348	5.15981	5.0752	4.99557	4.94952	4.88108	5.07488	4.91418	4.9888	5.01315	5.46989	5.67418	5.49524	4.97961	5.04435	5.08958	5.1527	4.91543	5.46779
24479	11.5497	12.1296	11.5925	11.4318	11.7044	11.7424	11.7316	11.6991	12.1266	12.0469	11.9467	11.9319	12.2443	11.9178	11.9842	12.0378	11.7882	11.8859	12.0395	12.1146	12.1354	12.1844	12.0107	11.7387
24481	4.46895	4.51431	4.64771	5.04912	4.94629	4.68995	4.68537	4.43363	4.63547	4.59172	4.5615	4.70158	4.55873	4.47954	4.56552	4.85182	5.14857	5.31194	4.46952	4.49158	4.48199	4.59214	4.57975	4.63338
24482	10.2538	9.87793	10.1879	9.83609	10.3417	10.1123	10.314	10.1514	9.92316	9.80565	9.94442	9.91931	9.72073	9.73694	9.69194	10.0027	9.9141	10.452	9.80761	9.82848	9.84413	9.81034	10.2257	10.2685
24483	9.19741	9.85883	10.0215	10.0654	10.0069	10.1872	10.436	10.0063	10.0784	9.82755	9.62437	10.0232	9.45393	10.3955	9.8006	10.1785	10.2735	10.3608	9.73534	9.84675	10.0701	10.1258	10.2678	10.1373
24484	7.5627	7.63891	7.95886	8.04887	8.29207	7.76361	7.98645	7.87843	7.58283	7.50687	7.65301	7.67809	7.63007	7.77893	7.77467	8.34369	8.48731	8.63144	7.69273	7.81291	7.53597	8.03089	7.87673	8.2179
24493	5.22886	4.74271	4.9594	5.1762	5.00357	4.79731	4.8714	4.60824	4.48346	4.52899	4.57377	4.55778	4.62807	4.38774	4.31933	4.81493	4.77394	5.38979	4.71784	4.66384	4.56826	4.65292	4.62384	4.98262
24494	6.03264	5.75758	6.1139	6.49136	6.60212	6.10822	6.02503	5.70066	6.00658	5.71375	5.98153	5.87716	5.82117	5.85027	5.86802	5.91321	6.38759	6.81197	5.68157	5.89175	5.85301	5.94283	5.95249	6.07973
24495	4.10102	3.97006	3.9526	4.23431	4.40897	4.20522	4.06053	4.11474	4.07008	4.02546	3.96888	4.21491	4.01582	3.70798	3.96353	4.3183	4.45303	4.52941	3.88751	3.90703	3.94224	4.08597	4.0632	4.41694
24497	4.29727	4.31944	4.48342	4.58454	4.99409	4.39011	4.48101	4.33897	4.17617	4.04032	4.1342	4.35818	4.06013	4.1105	3.96038	4.27365	4.75011	5.86566	3.97032	4.10598	4.20981	4.2102	4.31285	4.56233
24498	4.00862	4.02106	4.05989	4.2505	4.74846	4.04532	4.17131	4.15682	4.10017	4.10057	4.004	4.24318	3.95436	4.11	3.92894	4.13028	4.18518	5.06134	4.04299	4.03649	3.86287	3.93068	4.20126	4.16345
24499	7.6792	7.82658	7.84194	8.11461	8.25466	7.75373	7.89988	7.69363	7.6596	7.66258	7.71471	7.73171	7.45863	7.78518	7.57673	8.06714	7.86504	8.38986	7.64413	7.88457	7.47077	7.74854	7.75742	7.91725
24500	5.97413	6.08599	6.0982	6.5517	6.58446	6.26201	6.25544	5.82852	6.18063	6.09816	6.14414	6.51849	5.9886	6.16396	6.01147	6.15618	6.92846	7.15485	6.04278	5.87891	6.04027	6.08562	6.11906	6.429
24503	12.0305	12.1077	12.027	11.8509	12.0698	12.1261	11.9952	12.0714	12.06	12.1028	12.08	12.0977	12.1337	12.0113	12.0516	12.0675	11.5512	10.6089	12.145	12.0618	12.0608	12.0335	12.0889	11.9003
24504	8.54836	8.10224	8.54582	8.56364	8.92448	8.3347	8.73056	8.52813	8.11853	8.33028	8.35165	8.2836	8.23493	8.34802	8.39196	8.93346	8.94073	9.01523	8.31055	8.3275	8.27055	8.28447	8.48738	8.85178
24505	6.48784	6.35037	6.4879	7.09534	6.85453	6.45498	6.73173	6.39284	6.53513	6.16111	6.27337	6.73873	6.36681	6.18376	6.34572	6.35401	7.43156	7.47648	6.29926	5.98003	6.09325	6.5443	6.49967	6.49318
24506	5.57089	5.49923	5.89639	6.26618	6.30361	5.66031	5.74253	5.37582	5.62683	5.51806	5.74488	6.05485	5.7185	5.42608	5.47758	6.09179	6.40578	6.64824	5.5083	5.4648	5.47347	5.5852	5.79914	6.18908
24508	6.78392	6.87844	6.69574	7.14615	7.22798	6.98083	6.96239	6.67905	6.89474	6.8127	6.72261	6.78696	6.62021	6.94613	6.83335	7.05257	6.93776	7.30482	6.91726	6.94211	6.87778	6.8867	6.65071	7.09102
24511	10.0679	10.3087	10.2027	9.88953	10.0715	10.294	10.2248	10.2164	10.3761	10.3048	10.3142	10.3446	10.2323	10.4214	10.4522	9.95491	8.68039	9.59273	10.4703	10.5271	10.5704	10.5266	10.4275	10.2944
24513	9.72862	9.74187	9.99568	10.0367	10.0294	9.56146	9.94459	9.78961	9.66527	9.647	9.81176	9.69563	9.60827	9.80488	9.71049	10.1208	10.1374	9.96679	9.72073	9.84807	9.75672	9.77356	9.77146	9.95985
24514	9.68586	9.59807	9.76417	9.69363	9.86051	9.73007	9.65128	9.69764	9.62219	9.58991	9.57246	9.44253	9.66612	9.53397	9.41011	9.65501	8.75778	10.1255	9.47272	9.52807	9.51102	9.54449	9.62444	9.51775
24516	9.51301	9.39811	9.70151	9.59177	9.65422	9.66771	9.55867	9.48168	9.28855	9.30754	9.40152	9.2859	9.29824	9.41835	9.24247	9.82553	9.60146	8.72444	9.33411	9.42171	9.30592	9.41293	9.43575	9.66698
24517	8.92701	8.75707	8.75847	8.88589	9.0989	8.47479	8.5422	8.53731	8.57403	8.61944	8.55815	8.64839	8.55953	8.62351	8.27532	8.54435	8.64211	8.88085	8.4423	8.34951	8.30634	8.27009	8.16094	8.60882
24518	9.46118	9.58254	9.55022	9.64041	9.72623	9.33196	9.68349	9.48942	9.42708	9.68598	9.76729	9.56386	9.65902	9.59834	9.66287	9.88953	9.94243	9.63071	9.67571	9.61423	9.64496	9.64747	9.36854	9.77566
24520	9.43994	9.21112	9.52912	9.39492	9.83403	9.3467	9.08783	9.21294	8.97132	9.10623	9.08182	8.95883	9.07418	8.97891	9.01902	9.25924	9.46437	9.60007	8.93772	9.04749	9.21394	8.81165	9.03231	9.23103
24521	5.04114	4.80649	5.15298	5.33744	5.46972	5.05695	5.16155	4.91326	4.9991	4.7307	4.81551	5.10976	4.88531	4.69933	4.68079	5.05226	5.32866	5.68334	4.72806	4.64501	4.73262	4.83795	4.96543	5.0075
24522	7.5235	7.41382	7.56548	7.48737	7.71852	7.65678	7.61893	7.50674	7.14206	7.24668	7.38602	7.23794	7.37829	7.43984	7.54216	7.95384	7.80819	7.43449	7.59338	7.51841	7.30556	7.28642	7.55739	8.06447
24523	6.48137	6.80436	6.57497	7.33563	7.51704	6.23916	6.65594	6.49352	6.77214	6.53525	6.99572	7.31209	6.61245	6.64398	6.75602	6.78409	6.96115	7.35393	6.70531	6.56771	6.67828	6.94231	6.20586	6.88704
24525	9.80735	10.1469	9.9704	9.98352	10.1551	10.0309	9.84373	9.91821	10.0693	10.0773	10.0465	9.78258	10.1692	10.0421	10.0162	10.2187	10.2491	10.4213	10.0018	10.0483	10.0405	9.98536	9.94632	10.0815
24528	4.90293	4.92038	5.19268	5.6707	5.40238	5.09301	5.04199	4.99079	5.17095	4.83785	4.93063	5.30862	5.00026	4.85236	4.98246	5.25808	5.90699	5.95964	4.90643	4.86665	5.06611	5.06762	4.87675	5.39237
24530	8.67619	8.57251	8.96211	8.99489	9.25219	8.91453	9.291	8.95643	8.33277	8.60828	8.389	8.69447	8.21361	8.80079	8.40471	9.03699	9.30513	8.73213	8.6818	8.52384	8.71481	8.78165	9.10128	9.442
24533	11.8965	11.836	11.6005	11.9214	12.1023	11.6361	11.8139	11.8501	11.7602	11.626	11.7914	11.6487	11.8345	11.7372	11.8348	11.9784	11.0759	11.8655	11.7621	11.7798	11.8362	11.7769	11.8618	11.9214
24534	12.0049	11.628	11.8435	11.9698	12.0588	11.9149	11.9542	11.9219	11.6948	11.6465	11.6867	11.554	11.6482	11.656	11.6497	11.6757	11.663	11.5947	11.6079	11.6449	11.6559	11.6251	11.8932	11.9835
24536	6.06979	6.49302	6.44213	6.47516	6.63434	6.6403	6.27018	6.48493	6.32587	6.29928	5.95884	6.1079	6.24195	6.57099	6.47587	6.8612	6.4208	6.82521	6.39999	6.45312	6.37074	6.63793	6.46567	6.7142
24538	4.93345	4.97018	5.53978	5.52869	5.46003	4.81114	5.17704	4.96584	5.11064	4.84893	5.04898	5.07351	5.04144	4.91841	4.99715	5.22418	5.35902	6.29292	5.02153	4.74699	4.98839	4.99026	4.9036	5.11372
24539	10.0691	10.1029	10.4148	10.3708	10.6637	10.311	10.6712	10.6102	10.0944	10.2784	10.3783	10.2319	10.0888	10.1659	10.3056	10.9267	10.6793	10.7148	10.2773	10.4676	10.5671	10.4809	10.3697	10.3808
24546	7.97417	7.97291	8.22765	8.26651	8.61147	8.37576	8.59023	8.44819	8.05455	8.08135	7.96699	8.12136	7.90832	8.23751	8.02931	8.55918	8.4689	9.06606	8.03808	8.10504	8.02577	8.1964	8.46864	8.5781
24547	9.58575	9.44508	9.1802	9.56013	9.41032	9.26221	9.14921	8.90433	8.75283	8.81789	9.05361	8.73069	8.73803	8.73113	8.7151	8.72484	8.92625	8.71608	9.07235	9.00408	9.26472	9.03347	8.93805	9.07615
24548	6.1495	6.14752	6.34327	6.736	6.36476	6.18552	6.38196	6.2202	6.24897	6.19992	6.24727	6.40889	6.13358	6.13329	6.23696	6.56447	6.67521	6.94831	6.12752	6.07575	6.06123	6.16021	6.26976	6.59006
24551	12.2282	12.0391	12.2358	12.1085	12.1938	12.2443	12.1554	12.073	11.8988	11.9471	12.0019	11.9349	11.95	11.9788	11.9291	12.124	12.1766	12.1635	11.9584	11.9278	12.0112	11.9203	12.1228	12.1743
24552	9.98789	9.98587	10.0969	10.0147	10.0186	10.0486	10.0027	9.94808	10.0377	9.99335	9.99612	10.0517	10.155	10.0473	10.0095	10.2336	9.32939	9.55011	10.0816	9.8937	10.1021	10.0777	9.94841	10.1721
24553	9.31017	9.62527	8.90618	8.65466	9.21034	8.96396	9.37181	9.10341	9.00972	9.47593	9.10362	9.30912	9.67519	9.22465	9.28785	9.98296	9.62633	9.64035	9.46547	9.45196	9.6792	9.43028	9.3108	9.36515
24558	7.85229	7.90788	7.73438	8.14567	8.05688	7.68994	7.38144	7.22561	7.23529	7.0697	7.18876	7.16035	7.19469	7.0664	7.02071	7.64461	7.79755	7.67262	7.3441	7.14235	7.43189	7.26885	6.9886	7.60366
24559	6.09238	6.49889	6.35652	6.5177	6.95849	5.99196	6.01451	6.0939	6.05959	6.32648	6.14497	6.27784	6.15143	6.04022	6.36662	6.55176	6.95506	7.33126	6.39887	6.11773	5.69386	5.55647	5.41187	6.59868
24560	11.8916	11.7089	11.9116	11.9483	12.0147	12.0305	12.0022	11.9979	11.6369	11.7309	11.7784	11.7553	11.7813	11.7728	11.7806	12.1214	12.0616	11.1645	11.7893	11.7373	11.8514	11.8398	11.9998	12.1255
24561	7.12526	6.95785	7.20905	7.28837	7.48842	7.02261	7.19176	6.7762	7.01957	6.89801	6.99738	7.21427	7.00897	7.07733	7.10234	7.42043	7.69208	7.68061	7.10273	6.82482	7.02525	7.03241	7.32543	7.37515
24564	6.21806	6.28936	6.50562	6.99809	6.70896	6.20908	6.52387	6.35773	6.27097	6.12478	6.33103	6.50051	6.2396	6.2349	6.16126	6.7054	7.17466	6.89211	6.18037	6.00122	6.22714	6.27837	6.14378	6.51208
24565	8.92944	8.96321	9.0863	9.29381	9.29011	8.75571	9.06856	9.05078	8.85428	8.749	8.75558	8.87721	8.91223	9.00676	9.208	9.282	9.30894	9.62222	9.08437	9.05365	8.92905	8.9335	9.14958	9.19647
24566	6.22842	5.91036	6.13581	6.57307	6.55995	6.07932	6.23052	6.02809	6.13876	5.93748	6.04296	6.43232	6.08026	5.7713	5.98824	6.23333	6.94275	6.93052	5.92426	5.74034	5.97721	6.07637	5.73138	6.19539
24571	6.47921	6.31448	6.71484	6.89366	6.73747	6.34354	6.77067	6.46404	6.50312	6.54806	6.53818	6.62655	6.30729	6.40329	6.80974	6.89295	7.27968	7.53686	6.5634	6.60638	6.45077	6.58123	6.84234	6.78977
24575	5.49922	5.21378	5.0623	5.33786	5.80406	5.1213	5.52889	5.36454	5.2739	5.08246	4.9367	5.27703	4.90897	4.87601	4.93457	5.41083	5.44996	6.02397	4.97792	5.06249	4.91481	5.12127	5.17413	5.47742
24577	8.05972	8.00354	8.11604	8.10072	8.54976	8.08127	8.40239	8.19971	8.09496	8.18956	8.20062	7.96719	8.18097	8.19353	8.18044	8.5214	8.51905	8.02273	8.25891	8.33285	8.23932	8.13152	8.28754	8.62446
24581	5.7893	5.95262	6.15399	6.70887	6.51429	5.86633	6.04186	5.57399	5.95831	5.78011	5.88867	6.21522	6.03254	5.73994	5.9207	6.01165	6.6395	7.1256	5.90005	5.83877	5.93068	5.87333	5.78678	6.22347
24582	6.25822	6.42169	6.5973	6.58414	6.5515	6.5999	6.49555	6.48742	6.40368	6.23005	6.22774	6.61182	6.276	6.28487	6.25771	6.39588	6.90384	7.13394	6.28567	6.32083	6.22781	6.53021	6.08573	6.32254
24583	6.26215	6.18441	6.14406	6.32992	6.47174	6.24158	6.1605	5.94742	5.98109	5.9363	5.98668	6.14455	6.17076	5.91279	5.78652	6.43034	6.55113	6.89355	6.00452	5.84295	5.92949	6.01667	6.01632	6.26077
24584	5.95982	5.65572	6.00492	6.37722	6.1689	5.75629	5.71128	5.68618	5.72506	5.80116	5.87141	5.89969	5.87383	5.51437	5.61063	5.92111	6.46229	6.73005	5.63499	5.51426	5.79623	5.72841	5.85963	6.03499
24585	6.86363	6.43997	6.7072	6.73473	7.05178	6.51646	6.62186	6.43095	6.26151	6.27935	6.32167	6.55929	6.33712	6.24564	6.32527	6.28595	7.0581	7.18618	6.32328	6.17164	6.03725	6.24827	6.42986	6.40063
24586	12.4666	12.5464	12.5582	12.5607	12.5712	12.4729	12.5156	12.5284	12.5939	12.5673	12.5195	12.5473	12.6232	12.5833	12.6142	12.632	12.6623	12.6808	12.5906	12.6002	12.5545	12.5618	12.4898	12.6015
24587	7.38269	7.54637	7.22657	7.76081	7.49039	7.48659	7.43873	7.21402	7.13688	6.88041	7.23013	7.16651	6.99404	7.15114	7.04534	7.212	7.42135	7.43286	7.14932	7.07703	7.11987	7.21062	7.012	7.46559
24588	9.68182	9.80135	9.85175	9.96496	10.0362	9.88608	9.79211	9.78097	9.56469	9.74093	9.8288	9.46943	9.84712	9.64019	9.76827	9.93356	9.86145	10.1244	9.84952	9.8156	9.97035	9.86137	9.66335	9.87012
24590	8.20687	8.4504	8.26535	8.24817	8.59549	8.36987	7.99391	8.4344	8.59921	8.35633	8.30184	7.9211	8.18594	8.12755	8.0699	8.43813	8.18928	8.31168	8.13829	8.24993	8.10362	7.98477	8.11437	8.2251
24591	9.48806	9.46634	9.66854	9.82441	9.7833	9.42655	9.71616	9.49963	9.35551	9.50544	9.53553	9.49111	9.47333	9.6176	9.38362	9.76325	9.82696	9.51646	9.46665	9.4207	9.44665	9.387	9.35772	9.85467
24592	10.7423	10.9114	10.9776	10.9232	11.0172	10.8832	10.7573	10.7683	10.9637	10.8071	10.7491	10.7343	10.8819	10.802	10.794	10.9215	10.9999	10.4193	10.8088	10.8665	10.7795	10.8025	10.7981	10.8775
24594	6.06609	5.83693	6.43271	6.48441	6.3872	5.6333	6.29997	6.11717	6.27207	6.06166	6.01342	6.36378	5.94084	5.89991	5.87585	6.49363	6.81633	7.20254	5.95085	5.95726	6.11699	5.95573	6.16667	6.06502
24596	7.7045	8.01831	7.89662	8.70955	8.23766	7.82506	8.48187	8.1702	8.13011	7.43324	8.08865	8.14185	7.69537	7.91474	7.78569	8.0778	8.23444	8.64719	8.36297	8.11588	7.79186	8.38672	8.12951	8.67463
24598	8.9661	9.27987	9.17717	9.22993	9.33081	8.99814	9.04796	9.08293	9.18346	9.14322	9.18112	9.2061	9.2527	9.34068	9.29493	9.45151	9.21339	9.33983	9.18858	9.26262	9.14638	9.19384	9.12179	9.16577
24599	5.96844	5.76067	6.00808	6.61277	6.53928	6.04317	5.87198	6.5453	6.15142	6.34766	6.18825	6.43327	6.1581	6.19933	6.2231	5.9499	7.33747	7.02031	5.78762	5.8863	5.91022	5.80062	5.20867	6.49741
24600	7.84588	7.99159	8.07975	8.35998	8.49587	7.99176	8.15462	7.95679	8.07208	7.90704	7.91441	8.22266	7.95128	7.96018	7.83569	8.02056	8.41026	8.08902	8.00812	7.91758	7.79845	8.02989	7.79349	8.03226
24602	7.5384	7.15615	7.54661	7.51281	7.81423	7.35453	7.49541	7.4414	6.81861	7.0476	7.1312	7.33346	7.12859	7.13544	7.18131	7.59763	7.28958	7.64823	6.92053	6.94783	6.95678	7.10965	7.01048	7.71819
24603	5.89534	5.98163	6.22536	6.44131	6.51512	6.39263	6.37004	6.27776	6.14739	6.00983	6.03574	6.15387	6.10746	6.06342	6.05274	6.34528	6.50135	6.74205	6.04425	6.17634	6.11002	6.11884	6.1473	6.23153
24605	11.3168	11.379	11.5345	11.5581	11.6346	11.4932	11.5951	11.3877	11.4554	11.5351	11.4698	11.3568	11.5118	11.4397	11.4943	11.699	11.7982	11.653	11.3644	11.3911	11.4044	11.3822	11.3819	11.5941
24609	10.1075	9.95304	10.2306	10.2426	10.3607	10.2351	10.5999	10.3189	10.1234	10.2033	10.1768	10.1032	10.2042	10.0488	10.3295	10.746	10.1413	10.6357	10.1065	10.2205	10.3838	10.2685	10.6524	10.5506
24610	5.397	5.42021	5.60388	5.89154	5.81353	5.52102	5.75055	5.56496	5.41448	5.21276	5.43824	5.58523	5.33232	5.27159	5.3218	5.76716	5.89208	6.36882	5.14157	5.51105	5.20988	5.42285	5.41923	5.85328
24611	11.8303	11.7412	11.745	11.9955	11.9546	11.8799	11.6785	11.9156	12.0079	11.9355	11.8793	11.6633	11.7962	11.6904	11.8011	11.5777	11.893	11.9729	11.7953	11.6985	11.5563	11.4818	11.6042	11.7868
24612	6.49822	6.81372	6.52183	7.02121	7.00103	6.42816	6.59901	6.35729	6.44063	6.45577	6.45162	6.72353	6.54102	6.51907	6.52898	6.506	7.27964	7.43802	6.49415	6.2464	6.35431	6.47077	6.59032	6.71936
24613	7.62238	7.80804	8.14164	8.0023	8.22002	7.69477	7.9725	7.65579	7.89247	7.7172	7.7299	7.85852	7.75393	7.5774	7.65049	7.83137	8.126	8.42109	7.55609	7.52095	7.6225	7.7318	7.52566	7.99993
24614	4.17175	4.17898	4.42688	4.32788	4.56466	4.30031	4.25687	4.0422	4.14387	3.99056	4.10576	4.2136	4.06991	3.9556	4.07757	4.26974	4.33539	4.53228	3.96141	4.06157	4.04411	4.12934	4.20142	4.08858
24615	5.75179	5.60235	5.63373	6.07708	6.46927	5.6654	5.83412	5.55268	5.54296	5.39463	5.36495	5.68733	5.47769	5.47707	5.31255	6.14162	6.20316	6.66609	5.4874	5.44859	5.1872	5.57662	5.34612	5.82512
24616	6.23795	6.09751	6.45928	6.39032	6.8217	6.27851	6.47619	6.03048	6.3212	6.11265	6.26894	6.56027	6.24422	6.26822	6.06241	6.71555	7.02136	6.65045	6.20585	5.92635	6.13578	6.27815	6.04769	6.57442
24617	6.54379	6.25555	6.70689	6.91184	6.80222	6.31774	6.28539	6.33798	6.16923	6.35717	6.29042	6.45688	6.32511	6.10405	6.11546	6.47599	7.13563	7.11257	6.25898	6.20169	6.1637	6.4063	6.26603	6.60295
24618	4.09132	4.21668	4.51706	4.5122	4.3049	4.30483	4.32159	4.16625	4.13345	4.09405	4.13742	4.48937	4.02605	3.99241	4.07244	4.6055	4.70459	4.89556	4.18916	4.15874	4.17755	4.17067	4.19085	4.59139
24620	4.40269	4.15987	4.42717	5.05427	4.45416	4.36215	4.41662	4.31861	4.33164	4.4451	4.4033	4.64328	4.45509	4.27612	4.35619	4.54281	4.89372	5.3617	4.15937	4.14005	4.31395	4.24523	4.39749	4.71621
24624	9.89675	9.69194	10.1303	10.1011	10.2193	9.86965	10.3085	10.161	9.66161	9.91338	9.97258	9.80073	9.73621	9.82401	9.77457	10.3052	10.5027	9.82223	9.76399	9.91923	9.87781	9.90554	10.1806	10.3066
24626	10.2207	10.2482	10.3011	10.3588	10.3465	10.3336	10.2846	10.2852	10.2805	10.1809	10.2199	10.1504	10.1666	10.1322	10.2381	10.3929	10.2611	8.93727	10.1227	10.1669	10.1043	10.1723	10.1988	10.4679
24627	10.3216	10.2444	10.2358	10.2901	10.3653	10.4	10.1781	10.2443	10.2253	10.2592	10.1768	10.2556	10.2264	10.1686	10.2846	10.4138	9.68401	8.44509	10.2451	10.2451	10.2517	10.277	10.339	10.4264
24628	9.22979	9.48991	9.25676	9.56073	9.47579	9.05238	9.10462	9.22246	9.15291	9.15716	9.14323	9.22988	9.16096	9.30815	9.14303	9.509	9.29264	9.4371	9.22216	9.24682	9.21797	9.30705	8.88965	9.26533
24629	9.07403	9.30358	9.31271	9.30094	9.4174	9.16423	9.3601	9.29431	9.39916	9.1831	9.27326	9.23254	9.16972	9.39101	9.38712	9.63571	9.38775	9.76589	9.36743	9.4346	9.385	9.44612	9.44575	9.39233
24631	6.69268	6.73527	7.20861	7.51914	7.26223	7.17046	7.12798	6.85634	6.85982	6.68463	6.81684	7.1012	6.77197	6.77498	6.75584	7.16283	7.69281	8.00755	6.8253	6.74572	6.56681	6.76494	6.90734	7.33728
24638	5.74427	5.80451	6.00225	6.23483	6.00901	5.81878	6.0383	5.78103	5.90025	5.78788	5.73652	5.90658	5.58754	5.91288	5.96659	5.66725	6.09278	6.60792	5.9474	5.98858	5.79604	5.87844	6.2846	6.18879
24640	9.51267	9.56743	9.63858	9.77615	9.93142	9.46752	9.69627	9.56059	9.50013	9.75375	9.63746	9.56332	9.73118	9.71577	9.77093	10.0105	10.0789	10.0825	9.68485	9.69915	9.69451	9.6584	9.60966	9.83435
24641	3.73117	3.76142	3.75612	3.87979	3.80798	3.68655	3.63282	3.50956	3.68633	3.58136	3.74349	3.87301	3.63287	3.58018	3.7218	3.8567	3.85141	4.10763	3.65272	3.56829	3.6286	3.74181	3.79	3.8406
24644	11.3813	11.1725	11.6388	11.5924	11.6336	11.188	11.3865	11.1777	10.9046	11.0128	11.0731	10.9954	10.986	11.0244	11.0679	11.7035	11.8454	10.195	11.1144	11.0999	11.1302	11.1602	11.1414	11.6904
24645	9.47428	9.23354	9.34928	9.62468	9.73424	9.29175	9.56262	9.49005	9.27338	9.28787	9.32435	9.32291	9.23209	9.50712	9.26294	9.8311	9.89241	9.7398	9.54498	9.46934	9.55676	9.45759	9.60062	9.7575
24646	5.43024	5.4186	5.68236	5.84814	5.87601	5.31605	5.80643	5.56431	5.35676	5.46774	5.3718	5.73259	5.46656	5.42252	5.47485	5.88784	5.80288	6.41353	5.51702	5.47411	5.65674	5.70787	5.30314	5.69625
24648	5.36192	5.3437	5.44051	5.73468	5.65935	5.56091	5.52994	5.37852	5.43519	5.42824	5.37075	5.6876	5.33057	5.45442	5.36392	5.53489	5.88393	5.87186	5.35054	5.18751	5.15853	5.24702	5.6092	5.73062
24649	8.5198	8.39294	8.59915	8.77093	8.86004	8.53806	8.85869	8.71354	8.44859	8.48379	8.51565	8.57605	8.46317	8.4593	8.47036	8.87568	8.96925	8.86387	8.3661	8.3957	8.49147	8.51589	8.48326	9.04473
24650	9.35943	9.3263	9.55212	9.47357	9.71827	9.22882	9.43929	9.24831	9.43803	9.36501	9.31288	9.35934	9.3018	9.55213	9.6683	9.56262	9.63723	9.42128	9.53421	9.51387	9.45343	9.38019	9.45249	9.44087
24651	6.14433	6.32958	6.39138	6.84922	6.79776	6.25803	6.36041	6.25417	6.33419	6.18189	6.20776	6.61108	6.31618	6.14608	6.18282	6.36511	6.94241	6.8823	6.1578	5.98429	6.14214	6.26431	6.29841	6.40488
24653	5.80525	5.74738	5.68813	5.95959	6.17896	5.9872	5.75204	5.92786	5.57742	5.61568	5.72881	5.59715	5.66469	5.78119	5.68804	5.85543	5.95256	6.67546	5.7527	5.81742	5.6387	5.61751	5.84804	5.70689
24654	10.7124	10.9229	10.9167	10.779	10.9548	10.6871	10.5944	10.6728	10.779	10.8662	10.7335	10.7836	10.9065	10.7623	10.7653	10.7425	10.9193	10.9575	10.7447	10.7128	10.7192	10.5975	10.4779	10.7559
24655	9.52225	9.47646	9.46449	9.45726	9.26925	9.38134	9.63243	9.49037	9.34799	9.42595	9.41265	9.30072	9.38472	9.5996	9.58391	9.87909	9.03326	8.59174	9.45807	9.53313	9.65291	9.66972	9.60745	9.52492
24656	3.95851	3.96595	4.0042	3.91753	4.42753	4.02481	3.87008	3.70539	3.88146	3.73163	3.76982	3.99493	3.80041	3.6268	3.97233	4.14875	4.13923	4.41463	3.73751	3.89721	3.76468	3.82961	4.05626	3.90415
24657	4.9071	4.74107	4.99448	5.13577	5.3998	4.82585	4.86591	4.87866	4.77123	4.76277	4.80267	4.98588	4.7423	4.75071	4.84412	5.26377	5.35804	5.99642	4.79888	4.67166	4.90425	4.71667	4.91744	5.18978
24659	5.66506	5.50613	5.45143	5.93904	5.89061	5.77315	5.63228	5.76959	5.45963	5.26253	5.25947	5.40449	5.25963	5.4692	5.26714	5.70949	5.89232	6.15949	5.39905	5.36666	5.16252	5.55854	5.45984	5.87572
24660	10.2489	9.8883	10.2179	10.3478	10.5117	10.3076	10.4753	10.409	9.83332	9.85097	9.81652	9.99337	9.68554	10.0688	9.89283	10.4279	10.5249	10.6001	9.84905	9.99389	9.97881	10.1393	10.4407	10.5065
24664	6.0961	6.22551	6.40567	6.55754	6.85829	6.16059	6.25251	6.10109	6.24251	6.18987	6.19038	6.45868	6.31947	6.10873	6.22421	6.51315	6.96778	7.50296	6.3058	5.99602	6.12483	6.27597	6.16361	6.56699
24666	10.2444	10.2948	10.2552	10.3882	10.372	10.2729	10.2212	10.2235	10.3097	10.0675	10.0885	10.0946	10.1935	10.1742	10.2276	10.433	8.68647	8.24822	10.159	10.1791	10.1773	10.2531	10.1958	10.3203
24667	8.18868	8.16485	8.17115	8.34239	8.38328	8.27979	8.2138	8.17033	8.10557	8.05965	8.0543	8.04658	8.21496	8.03217	8.05254	8.29404	8.08581	8.22556	7.99979	8.11936	8.12327	8.10264	8.21414	8.0895
24668	10.9659	11.0846	11.0789	11.2562	11.2	10.8294	11.0533	10.9678	11.1116	11.1474	11.1747	11.0034	11.0886	11.1082	11.1207	11.2695	11.4026	10.8825	11.2037	11.1457	11.2255	11.1184	10.8025	11.1119
24669	11.469	11.9121	11.7177	11.7202	11.4485	11.6035	11.6164	11.5672	11.7975	11.6858	11.707	11.5873	11.8528	11.6152	11.6779	11.7054	11.8503	11.8215	11.76	11.733	11.8284	11.8608	11.457	11.5713
24673	11.6494	11.7742	11.7318	11.8542	11.7189	11.7683	11.7971	11.7341	11.774	11.7817	11.77	11.7385	11.8202	11.737	11.7672	11.9342	11.6137	11.115	11.802	11.7703	11.8135	11.8464	11.739	11.7571
24674	12.3097	12.4384	12.4172	12.4057	12.4691	12.3513	12.2462	12.2996	12.3913	12.4255	12.3418	12.244	12.424	12.2816	12.3188	12.2601	12.3297	12.4325	12.3213	12.3111	12.3488	12.2414	12.1759	12.2521
24675	12.2711	12.4323	12.2572	11.9538	11.9797	12.0897	12.0711	12.0798	12.384	12.2915	12.2691	12.2051	12.4428	12.2761	12.2931	11.5647	10.8991	10.1247	12.3495	12.3055	12.3392	12.2816	12.1522	12.1847
24677	6.63399	6.89967	7.14156	7.43542	7.60791	6.93575	7.17205	6.64116	7.01875	6.73628	6.92802	7.38322	6.91965	6.4954	6.88399	7.27643	7.87893	8.02362	6.75463	6.56384	6.75564	6.70236	6.74608	7.18873
24678	8.37482	8.55624	8.61267	8.5895	8.51958	8.47297	8.48649	8.4859	8.13764	8.20564	8.16978	8.30936	8.10818	8.36782	8.19843	8.57044	8.6158	9.38857	8.14173	8.37035	8.10558	8.13097	8.37937	8.39344
24679	11.3637	11.2323	11.3247	11.3216	11.5255	11.5748	11.426	11.529	11.3215	11.353	11.3394	11.1571	11.3605	11.1438	11.226	11.4855	11.4703	11.3838	11.2889	11.203	11.277	11.2702	11.3484	11.5786
24680	10.5626	10.8709	10.7655	10.8691	11.0723	10.6704	10.6953	10.754	10.9887	10.8257	10.8573	10.7908	10.7778	10.7595	10.66	10.7693	10.8633	11.1021	10.7553	10.7538	10.8189	10.7119	10.3499	10.6982
24681	11.9303	12.0438	11.9524	11.8915	12.0113	11.7236	11.8215	11.7006	11.7924	11.8292	11.7815	11.8351	11.9435	11.8615	11.8525	11.8987	11.8202	11.6408	11.8381	11.8009	11.8624	11.7029	11.6445	11.6313
24683	4.42656	4.60028	4.74996	4.89753	4.99166	4.45155	4.65777	4.54821	4.6026	4.52771	4.54175	4.68746	4.46354	4.39416	4.47322	4.49172	5.2288	5.28042	4.49652	4.51756	4.38337	4.381	4.45278	4.74472
24684	5.90341	5.75196	6.08558	6.29151	6.60493	5.80794	6.1351	6.36483	6.11338	6.17625	6.08802	6.11044	5.85254	6.16022	6.18513	6.52909	6.39528	7.05803	5.98881	6.09126	6.49169	5.93175	6.09405	6.51241
24685	8.24998	8.09587	8.34654	8.39274	8.31263	8.21375	8.23658	8.23782	8.12028	8.07466	8.2522	8.25472	8.12818	8.0838	8.13306	8.21142	8.55096	8.66416	8.1088	8.07662	7.98008	8.06987	8.08047	8.43926
24686	10.6521	10.6449	10.7651	10.8389	10.8544	10.5916	10.6475	10.5261	10.5271	10.4879	10.5855	10.4677	10.6165	10.6598	10.6008	10.7739	10.8861	10.8089	10.5839	10.6347	10.541	10.5996	10.7032	10.7637
24687	4.21859	3.72032	3.39905	4.18431	3.3552	3.88137	3.62734	4.31778	3.28653	3.67164	3.80916	3.58693	3.51957	4.05944	4.0017	4.19004	3.36037	3.69125	3.28031	3.67576	3.41978	3.58198	3.98559	3.62583
24688	7.68208	7.42034	7.7854	7.60148	7.82082	7.54571	7.73137	7.51142	7.13825	7.36631	7.20492	7.37042	7.32587	7.32924	7.22348	7.58094	8.21838	7.76406	7.30685	7.21856	7.09099	7.30396	7.47868	7.67003
24689	10.2279	9.98501	10.4129	9.84477	10.3273	10.2343	10.2101	10.3144	9.87911	10.2076	10.1043	10.0596	10.0257	10.1354	10.0169	10.3071	10.5023	10.827	10.1184	10.1017	10.2706	10.0859	10.2709	10.4056
24691	5.6942	6.22538	6.40814	6.55873	6.63668	6.00322	6.4535	6.02113	6.18454	6.11161	6.12315	6.27016	6.11971	5.99457	6.23821	6.49309	7.1537	7.30879	5.99729	5.77423	5.99225	6.09284	5.4767	6.64455
24693	7.11942	7.12318	7.27495	7.54381	7.35166	7.29466	7.10763	7.12278	6.97833	6.90399	7.01239	6.99655	6.77153	7.11489	6.69572	7.16076	7.49514	7.47952	6.89981	6.87618	6.78427	6.85553	7.08432	7.31338
24694	4.68038	4.52977	4.76379	4.97368	4.77396	4.8632	4.94507	4.75516	4.48821	4.58466	4.7003	4.52069	4.68087	4.37916	4.74877	4.94622	4.9779	5.63101	4.44253	4.52125	4.50913	4.53288	4.89748	5.05024
24695	8.59245	8.68859	8.95188	9.29817	9.27242	8.86218	8.97469	8.62874	8.81269	8.59311	8.75219	8.99917	8.63712	8.60193	8.71792	9.07471	9.65587	9.60667	8.5761	8.61111	8.55782	8.677	8.71637	8.98803
24697	9.45714	9.52201	9.47659	9.64418	9.45768	9.32448	9.53959	9.36226	9.4966	9.74587	9.55996	9.76323	9.65683	9.63281	9.67055	9.80716	9.70926	9.84535	9.65559	9.68265	9.76312	9.57247	9.30188	9.35301
24699	6.71948	6.60526	6.41109	6.64269	7.15897	6.50956	6.43037	6.47574	6.36603	6.34685	6.29744	6.3977	6.30182	6.40047	6.22786	6.68941	6.13752	6.91739	6.19954	6.2189	5.98344	6.25194	6.41106	6.2797
24701	8.33598	8.50782	8.47522	8.56951	8.10646	8.24047	8.22257	8.24267	8.16704	8.09056	8.13382	8.16547	8.11073	8.4383	8.12156	8.26365	8.16339	8.40023	8.20954	8.3308	8.14436	8.31946	7.98562	8.26064
24703	10.9995	11.0402	11.0942	11.157	11.1464	10.8667	11.213	11.023	11.1599	11.2681	11.1838	11.1999	11.1082	11.1802	11.2404	11.2171	11.2648	11.1474	11.2301	11.1763	11.23	11.1837	11.191	11.2637
24705	8.87088	8.93506	8.92484	8.99004	9.27483	8.87838	9.14316	9.01596	8.88913	8.91729	8.80359	8.85247	8.97271	8.9031	8.82829	9.23558	9.10141	9.25079	8.84285	8.94686	8.91083	8.89465	8.89187	9.11235
24706	9.08753	9.04498	9.27611	9.41716	9.46711	9.27895	9.28545	9.36207	9.57337	9.26276	9.31011	9.09976	8.98943	8.82731	9.03465	8.79722	9.25501	9.30979	8.90684	8.95414	8.72063	8.67104	8.89368	9.1788
24708	10.0636	9.96205	10.142	10.2788	10.4042	10.245	10.1978	10.1439	9.88181	9.99419	9.96056	9.92213	10.0459	9.77605	9.74755	10.2522	10.0269	10.2585	9.92024	9.78483	9.95932	9.87608	10.0995	10.1088
24710	4.67439	4.6421	4.75341	4.93962	5.3072	5.02084	4.82713	4.61565	4.86084	4.82077	4.57327	4.95807	4.68815	4.96674	4.90828	5.17272	5.5084	5.49815	4.79767	4.64513	4.90456	4.81183	4.85885	5.19381
24711	4.57371	4.68934	4.86801	5.16796	4.85816	4.90515	5.17964	4.61371	4.76155	4.60801	4.84869	5.13738	4.64176	4.43547	4.51247	4.75718	5.09022	5.85788	4.73313	4.71109	4.28866	4.81931	4.70046	5.081
24714	4.13243	4.10675	4.26697	4.57046	4.31719	4.25443	4.11437	4.12422	4.21489	4.0458	4.13737	4.14763	4.01468	3.83012	4.01771	4.34211	4.36498	4.73494	3.92273	3.95889	4.04201	4.08741	4.30221	4.32269
24715	6.14948	6.29903	6.32987	6.7883	6.74797	6.4229	6.46575	6.0735	6.34849	6.29349	6.16657	6.644	6.14813	6.02815	5.98812	6.41219	6.70361	7.17541	6.14933	5.84258	6.18966	6.19612	6.01741	6.74224
24716	7.78118	7.74241	8.05613	8.18885	8.24047	7.82102	8.24559	7.97365	7.79078	7.77262	7.91837	7.82391	7.85789	8.0167	7.92687	8.30424	8.19787	8.52802	7.86309	8.0084	7.77749	8.28929	8.35992	8.25185
24717	5.58524	5.74312	5.81877	6.38513	6.28894	5.74964	5.85061	5.59873	5.81624	5.60691	5.58047	5.85082	5.80633	5.69793	5.70442	5.88594	6.53226	6.97367	5.72424	5.37062	5.59937	5.8487	5.66315	5.87273
24718	10.2009	10.5819	10.5033	10.6014	10.4484	10.4472	10.6016	10.5875	10.7562	10.408	10.4913	10.6206	10.5694	10.7617	10.7056	10.7267	10.8467	10.646	10.6521	10.6472	10.6872	10.7009	10.5725	10.6334
24720	6.91425	7.38132	7.49305	7.85703	7.94364	6.99912	7.22592	6.41103	7.33932	7.21619	7.21298	7.58656	7.42137	7.26071	7.38086	7.50782	8.2224	8.15496	7.15897	7.14015	7.20815	7.41093	6.72272	7.48249
24747	6.8628	6.29702	6.65985	6.86532	6.728	6.34874	6.99028	6.78879	6.16285	6.27746	5.9472	6.33255	6.0728	6.5885	6.13961	6.96744	7.06138	7.52354	6.61492	6.65004	6.77713	6.16159	6.7667	6.58277
24750	7.45915	7.42467	7.30085	7.53576	7.71645	7.23031	7.50739	7.351	7.4224	7.40132	7.54087	7.29521	7.38909	7.52667	7.29069	7.72907	7.96022	8.00901	7.42348	7.48104	7.44103	7.53586	7.63467	7.84938
24751	5.75078	5.62886	6.00187	6.40274	6.50174	5.91864	5.86961	6.01871	5.66517	5.6786	5.81663	5.9872	5.70714	5.65754	5.59462	6.51694	6.8767	6.59332	5.76093	5.6036	5.71716	5.65493	6.33437	6.23888
24763	4.87878	4.75464	5.01627	4.91427	5.37119	4.86931	4.99156	4.86923	4.94684	4.91696	4.99938	5.02714	4.82715	5.14436	5.19136	5.72027	5.32382	5.56905	4.8479	4.96626	5.05561	4.73618	4.70527	5.28457
24765	10.8533	10.7849	10.8595	11.093	11.2547	10.9947	10.8882	10.8539	10.5926	10.4944	10.7016	10.6059	10.5527	10.8015	10.7118	11.1516	10.8196	11.3458	10.8027	10.7919	10.7302	10.9602	10.8986	11.1434
24766	11.7632	11.8662	11.9287	11.9057	11.4859	11.8078	11.6554	11.5859	11.7868	11.8369	11.6756	11.6735	11.9722	11.7329	11.7147	11.7788	11.7128	9.14455	11.7765	11.7317	11.7411	11.7479	11.7741	11.755
24767	5.93029	6.1228	6.18223	6.27363	6.69309	6.19327	6.28285	6.17807	5.9496	6.05909	5.99308	6.21517	5.97338	5.9779	6.10437	6.44617	6.88192	7.36782	6.13452	5.89225	5.9181	6.00408	6.19481	6.17949
24768	5.79182	6.06313	6.24262	6.82668	6.56099	6.21247	6.49875	5.85685	6.22263	6.19119	6.08128	6.16161	6.08181	5.87366	5.98533	6.28941	6.82344	6.55386	5.98824	5.927	5.91517	6.02273	5.81495	6.24148
24769	6.85407	6.83124	7.06137	7.47507	7.31497	7.07187	6.98331	6.7242	6.9411	6.64716	6.79915	7.16168	6.78735	6.55707	6.70827	7.05109	7.77044	7.51904	6.55737	6.52244	6.59627	6.82302	6.82288	7.14444
24770	7.05524	6.99736	6.87699	7.31741	7.38672	7.04646	7.27977	7.35471	7.05151	6.81819	6.9422	6.82545	6.86628	7.00268	6.93737	7.23291	7.10376	7.66444	7.03713	6.99557	6.86177	6.90093	7.05785	7.48435
24771	8.88232	9.33753	9.18288	9.28746	9.403	9.04388	9.16842	8.99875	9.44632	9.11721	9.13363	9.21294	9.11352	9.14696	8.97451	9.25997	9.41583	9.65443	9.01294	9.24025	8.8897	9.167	9.15966	9.36344
24772	9.28213	9.18728	9.4548	9.42065	9.44951	9.40768	9.48414	9.35449	8.95331	9.12127	8.96807	9.0281	9.08549	9.26263	9.12425	9.46023	9.17881	9.60986	9.07562	9.20171	9.0205	9.20129	9.45304	9.47334
24773	5.29394	5.36879	5.36403	5.80304	5.70091	5.34496	5.51546	5.41851	5.43947	5.29962	5.30376	5.66588	5.45184	5.3093	5.39913	5.69513	6.10809	6.62933	5.2453	5.3373	5.28256	5.25955	5.4658	5.82624
24775	7.18321	7.00079	7.10624	7.36657	7.64379	7.07006	7.12032	7.25494	6.70571	6.76329	6.83203	6.69511	6.871	6.99038	6.74212	7.41377	7.82605	7.56973	6.96209	6.94184	6.84445	6.95487	7.07406	7.4746
24777	4.37136	4.4122	4.42189	4.91881	5.08863	4.6444	4.86402	4.36661	4.71234	4.487	4.60199	4.83537	4.57693	4.33867	4.6562	4.69948	5.08224	5.70074	4.39004	4.53567	4.37354	4.49839	4.5139	4.52436
24778	11.0078	10.9638	11.2053	11.2511	11.196	11.0491	11.0701	10.9686	10.9977	10.9215	10.9671	11.0128	10.822	10.8865	10.8441	11.068	11.2582	11.1988	10.9292	10.929	10.906	11.0819	11.0152	11.2177
24779	7.86732	7.61911	7.71871	8.10821	8.15904	7.63965	8.20312	8.00486	7.56133	7.78099	7.44392	7.78837	7.65529	7.69899	7.29183	7.98656	8.1897	8.79685	7.6607	7.87999	8.04252	8.31597	8.07911	8.30531
24780	7.90933	7.76731	7.93778	8.08504	8.18604	7.73336	7.98136	7.74624	8.22614	8.06884	7.91016	7.98934	7.62531	7.97537	7.97171	7.86287	8.15489	8.46724	7.73034	7.84866	8.23083	7.77534	7.93974	7.9289
24781	9.59061	9.725	9.68858	9.85794	9.89994	9.42493	9.68903	9.54371	9.63708	9.67916	9.72268	9.75195	9.64664	9.76143	9.68717	9.69549	9.70657	9.81184	9.67522	9.61587	9.61865	9.65826	9.46364	9.68844
24782	10.1475	10.0728	10.0924	10.2095	10.3168	9.95708	10.1627	10.1032	10.0191	10.0375	10.0397	10.0633	10.0154	10.1026	10.0404	10.3824	10.3998	10.4171	10.0687	10.12	10.005	10.0205	10.1338	10.2689
24783	7.68936	7.47114	7.91622	7.79289	7.9782	7.73438	7.74507	7.70522	7.24427	7.29283	7.50786	7.39246	7.38518	7.73284	7.56289	8.0231	7.47382	8.56495	7.49361	7.81467	7.57588	7.57237	7.93325	7.73539
24784	6.28338	6.33429	6.41021	6.78971	6.68183	6.40102	6.50431	6.34216	6.48674	6.2936	6.23646	6.54984	6.41713	6.09092	6.3292	6.66809	7.02841	7.28909	6.23713	6.18641	6.25772	6.41936	6.4987	6.67978
24785	7.93728	7.87652	8.23171	8.08049	8.48728	7.83044	7.99104	8.04179	7.72558	7.8882	7.83372	7.81294	7.90923	7.92494	7.80523	8.28906	8.34807	8.73096	7.89001	8.08616	8.00753	8.01814	8.00228	8.07591
24786	11.8322	11.6604	11.8996	11.9775	11.9463	11.832	11.7497	11.6655	11.5376	11.6086	11.5271	11.5271	11.5219	11.6087	11.6125	11.9355	12.005	10.9176	11.6472	11.6214	11.6945	11.6805	11.6995	11.9151
24787	10.3034	10.3045	10.3413	10.5396	10.3386	10.359	10.1973	10.1941	10.1083	10.0767	10.0995	10.0561	10.1071	10.1853	10.0918	10.3819	10.4327	10.3142	10.1151	10.1864	10.0635	10.0967	10.0493	10.268
24788	8.97456	8.8302	9.28256	9.02993	9.49658	9.02539	9.22415	9.10128	8.9024	8.66553	8.98091	8.93308	8.76762	8.8823	8.84085	8.49782	9.28969	8.24469	8.9555	8.98441	8.96384	9.05758	9.06389	9.14998
24790	7.72225	7.85071	7.93893	7.94355	8.26369	7.85026	7.66555	7.78046	7.94881	7.9132	7.8272	7.50041	7.96085	8.03669	7.99026	8.23902	8.03773	8.70995	7.96738	7.99141	8.00141	8.01553	7.64176	8.05389
24791	12.5643	12.5107	12.6399	12.5225	12.5185	12.6806	12.6709	12.648	12.5336	12.4963	12.515	12.4939	12.3837	12.5342	12.4797	12.6528	12.5863	12.4621	12.5159	12.5388	12.6048	12.5951	12.7082	12.6999
24792	5.72028	5.36636	5.82275	6.00716	6.09368	5.71115	5.61353	5.52544	5.4411	5.50914	5.41398	5.76549	5.42692	5.30368	5.60168	5.80082	6.00501	6.42498	5.55568	5.36698	5.35726	5.38833	5.51069	5.97102
24794	5.19808	5.25422	5.47076	5.80253	5.9125	5.33652	5.37451	4.97432	5.31901	5.40934	5.29633	5.69765	5.34541	4.95555	5.16716	5.68798	6.16673	6.38311	5.28234	5.11424	5.06713	5.27235	5.20739	5.76693
24795	5.51404	5.43866	5.5552	6.29527	5.94945	5.72301	5.86196	5.40405	5.69141	5.48163	5.523	5.80379	5.42591	5.30395	5.41906	5.6359	6.60628	6.79105	5.25805	5.34994	5.31263	5.55799	5.67878	5.58189
24796	7.14733	7.51731	7.60252	7.73209	7.68364	7.49451	7.75119	7.65262	7.59496	7.37056	7.53704	7.64779	7.53844	7.34223	7.4567	7.90032	8.10249	8.3604	7.44519	7.33458	7.27075	7.54674	7.59495	7.62031
24797	12.7346	12.3102	12.6766	12.7215	12.7552	12.7092	12.707	12.7378	12.3561	12.4912	12.4751	12.5781	12.4005	12.5244	12.4194	12.7007	12.7199	10.8869	12.4874	12.505	12.3194	12.2895	12.7278	12.7829
24799	11.9321	12.0064	11.9155	11.8505	11.9954	11.7718	11.8542	11.8265	11.9205	12.014	12.007	11.9529	11.951	11.9759	11.9096	11.8603	11.839	11.7492	11.963	11.9649	12.0012	11.9478	11.6961	11.9051
24800	8.15853	8.01196	8.2294	8.65576	8.45733	8.09059	8.55054	8.1722	8.171	8.10594	8.14052	8.19711	8.15169	8.07883	8.20488	8.4315	8.63726	8.95105	8.08345	8.09224	8.15714	8.21284	8.03406	8.54913
24803	12.4257	12.1633	12.274	12.3848	12.4616	12.3735	12.3763	12.3493	12.0181	12.1856	12.1755	12.2042	12.111	12.1729	12.0892	12.3085	12.4183	12.3441	12.1715	12.1812	12.176	12.1132	12.3845	12.468
24804	13.0309	13.029	13.0186	13.0368	13.0542	12.9597	12.9959	13.0058	12.8994	12.9787	12.9963	13.0096	12.9524	12.9818	12.8952	13.0117	13.0077	12.9116	12.965	12.9539	12.9924	12.907	12.9906	12.9923
24805	8.50131	8.50564	8.45341	8.55286	8.24433	8.57894	8.06912	8.28999	8.42055	8.17337	8.32527	7.96213	8.17322	8.06817	8.0812	7.71278	7.83969	8.15661	8.12135	7.90732	7.94778	7.93957	8.00959	8.19615
24806	8.9401	8.54522	8.90949	9.1807	9.35243	9.1436	8.89796	9.26751	9.14856	8.94962	9.10401	8.62544	8.64108	8.42949	8.63005	8.83241	9.01726	9.22824	8.51349	8.59991	8.25868	8.47487	8.6224	9.06318
24807	8.77005	8.76924	8.96972	9.31009	9.16306	8.95049	9.14597	9.05699	8.81985	8.42866	8.79899	8.64853	8.58192	8.71806	8.67437	9.19871	9.18158	8.90532	8.70703	8.80575	8.36531	8.71948	9.03283	9.29493
24808	8.37739	8.13709	8.42784	8.55248	8.8934	8.20392	8.18677	8.03555	8.06267	7.80267	8.07742	7.79593	7.95203	8.18727	7.96469	8.50185	8.38584	8.71664	8.04375	8.26491	7.83593	8.19129	8.31531	8.49485
24811	7.18292	7.09671	7.24865	7.41152	7.725	7.24635	7.1806	7.29676	7.11938	7.07699	7.1586	7.20716	6.94194	7.24461	7.24285	7.30051	7.56856	7.90451	7.06878	7.22443	7.00014	7.23196	7.27253	7.5049
24813	4.35537	4.33678	4.69628	4.7083	4.98683	4.39639	4.55827	4.30784	4.4824	4.35127	4.45691	4.46701	4.24936	4.31192	4.43888	4.70612	4.82843	5.0117	4.34734	4.43578	4.29839	4.3652	4.62883	4.64852
24816	6.97572	6.89434	7.10347	7.52576	7.63339	7.0539	7.41671	6.91716	6.84562	6.87115	7.07562	7.05405	7.05885	7.07132	6.9759	7.51327	7.69111	8.04188	6.98862	6.854	6.96164	7.00914	6.58852	7.34762
24817	6.41189	6.46995	6.46568	6.88737	7.07066	6.48155	6.73924	6.46686	6.53331	6.55333	6.60245	6.88783	6.4803	6.34971	6.47894	6.87392	7.35564	7.71474	6.41515	6.26597	6.4318	6.42508	6.50917	6.57398
24818	10.8867	10.9411	11.1042	11.099	11.1388	10.9319	11.0183	10.9762	10.8874	10.9593	10.9638	10.7942	10.9116	10.9532	10.895	11.1508	11.1406	11.3323	10.987	10.9778	11.0214	11.0918	11.0117	11.0806
24822	11.3736	11.6186	11.5836	11.6329	11.5459	11.3027	11.4062	11.3301	11.5693	11.6035	11.5896	11.5714	11.6246	11.5079	11.4315	11.6034	11.8045	11.6729	11.5338	11.5247	11.5855	11.5511	11.103	11.4093
24825	7.13535	7.45675	7.3037	7.7003	7.77107	7.35658	7.59486	7.58856	8.84923	8.6	8.34224	7.33274	7.0452	8.24764	8.2086	7.70805	7.67079	8.49013	7.18807	8.32239	9.60333	7.74885	7.57424	7.8668
24826	5.8652	5.83142	5.93324	6.14363	6.40119	5.7019	5.99101	5.82705	5.921	5.92751	5.97552	6.15569	5.9929	5.65928	5.9997	6.09595	6.5292	6.59237	5.77304	5.71971	5.71872	5.86122	5.61116	6.17837
24827	9.55373	9.49591	9.82578	10.2121	9.98737	9.55445	9.68821	9.79089	9.97907	9.62238	9.67536	9.57401	9.57763	9.6186	9.58722	9.62683	10.0463	10.2787	9.48458	9.40672	9.38369	9.31257	9.47764	9.83502
24828	6.43986	6.42129	6.81321	7.19468	7.0525	6.51249	6.87864	6.4049	6.49734	6.5362	6.62023	6.80583	6.58913	6.46773	6.64187	6.93913	7.2449	7.31538	6.62387	6.54885	6.56693	6.60287	6.52061	6.95848
24829	6.61507	6.37915	6.49963	6.88354	6.88168	6.42699	6.72095	6.6525	6.42957	6.28713	6.48395	6.49526	6.40532	6.35151	6.70272	7.07394	7.26998	7.06183	6.48737	6.50741	6.43047	6.47771	6.45829	6.92421
24831	9.1302	9.26216	9.02401	9.08544	9.12788	8.89921	8.92359	8.95127	8.95962	9.15889	8.99182	8.92484	9.20828	8.8403	8.74501	9.38126	9.07426	8.68746	8.96203	8.92228	8.97638	8.93814	9.00665	8.93473
24832	12.4601	12.4722	12.4687	12.5509	12.5217	12.4018	12.3304	12.3589	12.325	12.3995	12.4253	12.4672	12.3984	12.3723	12.2646	12.3207	12.4089	11.7778	12.3481	12.2912	12.3866	12.2605	12.1776	12.3889
24833	4.50721	4.72657	5.07365	4.89122	5.01017	4.54913	5.06862	4.78908	4.58277	4.49123	4.52449	4.62091	4.30946	4.28328	4.65528	5.08893	5.20364	6.14149	4.35922	4.17026	4.34236	4.64719	4.54122	4.99044
24837	8.06107	8.33226	8.63386	8.70273	8.53401	8.64781	8.54075	8.54832	8.31379	8.31952	8.18344	8.48939	8.34557	8.37603	8.35878	8.86815	8.94683	9.15054	8.26387	8.39675	7.92201	8.34659	8.24685	8.5162
24838	5.57121	5.3879	5.48726	6.17654	6.13511	5.6242	5.71324	5.3991	5.5634	5.29496	5.53259	5.86581	5.46245	5.37681	5.4906	5.74827	6.12099	6.32673	5.50613	5.30126	5.52254	5.45724	5.48484	5.69351
24839	5.21356	5.43005	5.52262	5.85254	5.79025	5.64613	5.66518	5.34018	5.45698	5.31629	5.28837	5.64729	5.35141	5.41239	5.52826	5.47912	5.58485	5.88292	5.14489	5.29031	4.90792	5.27716	5.29593	5.86651
24840	6.02553	5.78019	6.17041	6.49601	6.48582	5.92399	5.86507	5.74436	5.96719	5.77125	5.78139	6.04653	5.74887	5.81003	5.94269	6.36355	6.38718	7.29274	5.76017	5.89605	5.69834	5.82229	6.03513	6.21631
24841	5.13427	4.94952	5.36553	5.32473	5.72228	5.09307	5.12516	4.9548	4.83387	4.70271	4.94483	5.19961	4.84253	4.97708	4.77642	5.68498	5.67624	5.58941	4.66124	5.01841	4.91549	5.0452	4.98166	5.48477
24842	10.0648	9.73041	10.1459	10.1599	10.1166	10.2384	10.5679	10.373	9.78113	10.0194	9.92716	9.90455	9.8547	9.82899	9.78757	10.3367	10.2627	9.5843	9.91791	9.82054	10.1082	9.93587	10.3518	10.4004
24848	6.03416	5.7098	5.84181	6.678	6.00999	5.86569	5.81635	5.82469	5.79726	5.81541	5.87177	5.86316	5.72588	5.84126	5.84887	6.25554	6.61349	6.65861	5.85539	5.74092	5.75759	6.02828	5.60229	6.10231
24851	10.5974	10.313	10.4941	10.4793	10.6959	10.6128	10.5939	10.5408	10.3612	10.4905	10.4208	10.3412	10.3556	10.415	10.4328	10.6386	10.5962	10.6599	10.4359	10.4551	10.4076	10.2534	10.6339	10.6616
24852	10.9739	10.7811	11.0159	11.0231	11.0426	11.1628	11.1678	11.0134	10.9242	10.946	11.0366	10.865	11.0629	10.8791	10.8907	11.1924	11.3031	11.4295	10.9444	10.89	11.0547	11.0104	11.1086	11.2773
24854	11.3549	11.4053	11.455	11.6047	11.5485	11.3686	11.4523	11.517	11.5266	11.615	11.5667	11.4364	11.4042	11.5788	11.4693	11.5445	11.5129	11.5804	11.3844	11.4916	11.6467	11.4214	11.3907	11.5904
24855	10.7003	10.6389	10.8583	10.8766	10.8668	10.6863	10.8294	10.7245	10.666	10.6511	10.7115	10.7381	10.6158	10.7177	10.7175	10.8146	10.8801	10.893	10.704	10.6888	10.6799	10.6718	10.7324	10.7956
24856	6.56512	6.56027	7.22927	7.52256	8.33796	7.1395	8.65499	12.1305	13.0052	13.1644	12.7099	6.16008	7.52475	13.0663	12.9015	7.98139	8.96649	12.5331	9.42314	12.6761	13.2173	9.47908	7.83494	11.7402
24860	5.17042	4.74949	5.39127	5.57166	5.58353	5.16439	5.41013	5.0633	5.34016	5.04951	5.20137	5.6827	5.07694	5.17581	5.20928	5.47542	5.81646	6.15432	5.18342	4.78718	5.0026	5.05483	5.43256	5.28959
24861	5.9453	5.18531	5.0004	5.01114	4.9687	5.63258	4.16852	4.20126	5.35575	5.39368	4.52386	5.02659	5.09057	4.37899	4.98002	5.08192	5.7299	4.096	5.07813	5.11242	5.03574	4.87938	5.27399	5.0696
24864	5.79989	5.81186	6.08192	6.34031	6.30048	6.12471	6.1464	5.73169	6.02995	5.99376	5.85443	6.03842	5.81061	5.9012	5.787	6.20712	6.49945	6.78019	5.77116	5.73513	5.56858	5.85621	5.94776	6.28184
24867	6.62	5.65896	6.07245	5.56736	6.00938	5.61052	5.88194	5.83546	5.16163	5.80904	5.21029	5.43388	5.63958	5.61899	5.72767	6.08019	5.59558	6.33362	5.55697	5.77663	5.56823	5.42718	5.72195	6.04056
24873	5.8357	5.73911	6.14022	6.18608	6.77076	5.78875	6.21159	5.63128	5.99296	5.83174	5.98666	6.01423	5.80947	5.7137	5.89755	6.03354	6.59115	6.96066	5.73114	5.70227	5.65303	5.60905	6.13493	6.00315
24874	8.8998	8.79201	9.1248	9.10402	9.39382	8.97716	9.06175	8.98895	8.80097	8.75082	8.84982	8.84286	8.73881	8.86669	8.72359	9.27225	9.44091	9.18866	8.85986	8.84988	8.78421	8.94408	8.9727	9.34096
24875	6.42132	6.47248	6.64536	6.95446	7.02848	6.51135	6.54523	6.32813	6.53488	6.41722	6.38191	6.63028	6.41589	6.29472	6.41105	6.85745	7.06477	7.36802	6.31209	6.34915	6.36317	6.31464	6.29625	6.64771
24877	12.587	12.5092	12.4937	12.5454	12.5455	12.5672	12.5389	12.4873	12.3908	12.4649	12.4675	12.3598	12.5191	12.4491	12.3549	12.5859	12.4825	12.7566	12.4529	12.4135	12.4657	12.344	12.5322	12.5491
24881	5.64645	5.77728	5.80559	6.31322	6.36658	5.51246	5.72922	5.49989	5.7933	5.74661	5.78326	5.97949	5.76679	5.59552	5.62404	5.76311	6.40228	6.29835	5.84068	5.52824	5.67703	5.81718	5.68023	5.64389
24882	5.95739	5.92075	6.3385	5.98789	6.37432	6.24094	5.96502	5.89051	6.44575	6.23498	6.06825	6.49818	6.19654	6.1436	5.94546	5.95854	6.55487	6.19594	6.22918	6.01261	6.10755	6.31047	6.54424	6.16641
24883	5.50926	5.70397	5.83971	6.30676	6.24435	5.81924	5.84375	5.65451	5.94431	5.67386	5.82365	6.14974	5.81956	5.6287	5.64625	5.67554	6.35818	6.70623	5.79863	5.62717	5.62951	5.78358	5.53905	5.9194
24884	8.57018	8.59168	8.72797	8.5042	9.13873	8.87301	8.70358	8.79859	8.64698	8.6865	8.60853	8.39909	8.69302	8.72002	8.63446	8.77869	8.85385	9.45223	8.71035	8.77524	8.64699	8.69513	8.82132	8.84607
24886	5.62085	6.13778	6.22213	6.19745	6.11899	6.09215	5.98271	5.77078	5.79657	5.93277	5.86756	6.1567	5.89624	5.65286	5.49016	5.92595	6.40768	6.5944	5.92764	5.60997	5.6571	6.06895	5.84526	6.19769
24887	9.25829	8.98277	9.554	9.51178	9.63222	9.30874	9.45856	9.34002	9.15324	9.08945	9.11967	9.0121	9.00534	9.20336	9.28162	9.67145	9.33392	9.98734	9.13774	9.21463	8.99296	9.12325	9.3464	9.48014
24888	7.73587	7.96049	8.22014	8.29097	8.33233	7.812	8.08749	7.91282	7.99089	8.03745	7.96783	8.04265	7.93045	7.97855	7.99776	8.40867	8.45568	8.30171	7.95685	8.06973	7.872	7.93587	7.97138	8.12903
24889	7.03317	6.91568	7.14621	7.45793	7.60038	7.2007	7.3093	7.23871	6.89546	6.95632	6.96289	7.05459	7.0905	7.00443	6.98422	7.72035	7.62494	7.59801	7.06024	6.92268	6.98367	7.26835	7.32029	7.49808
24890	7.65884	7.70447	7.74709	7.70496	8.28772	7.76761	8.12627	8.02546	7.56169	7.68534	7.89393	7.84889	7.781	7.71855	7.63655	8.31085	8.24396	8.20247	7.73747	7.78642	7.82826	7.91405	8.145	8.16802
24891	6.88373	6.76383	7.0189	7.09248	7.27773	6.84195	7.04371	6.72113	6.46555	6.41314	6.4842	6.56904	6.60492	6.63861	6.73598	7.04685	6.90503	7.62029	6.55773	6.72293	6.60682	6.69274	6.96612	7.00007
24894	5.84413	5.82091	6.5217	6.52558	6.6238	5.71809	5.85274	5.49303	6.0637	5.63989	5.98304	5.98157	6.04213	5.85846	5.90495	6.35155	6.84884	7.28191	5.75792	5.6492	5.58779	5.77304	6.24675	6.18798
24895	3.94425	3.7893	4.18481	4.5889	4.48563	4.15118	4.01347	4.08005	3.8324	3.89844	3.74118	4.06064	3.90038	3.92717	4.02917	4.31944	4.68698	4.6282	4.00208	3.92718	3.73591	3.95695	4.20142	3.9269
24896	12.2821	12.1982	12.2941	12.3437	12.3546	12.2653	12.3224	12.307	12.1364	12.2104	12.233	12.2054	12.2218	12.2367	12.2128	12.3615	12.3264	12.398	12.2462	12.2056	12.2395	12.2017	12.2132	12.3478
24898	5.57448	5.93449	6.22477	6.54923	6.16641	6.1334	6.09234	5.82152	5.88118	5.95414	6.14676	6.17628	5.86069	5.87769	5.70604	6.422	6.49081	7.58993	5.84241	5.79845	5.65041	5.68278	6.05586	6.24017
24899	5.89768	5.67998	5.82249	6.05362	6.26328	5.63192	5.72031	5.58122	5.60211	5.58826	5.40225	5.87557	5.59756	5.58531	5.66374	5.95721	6.27094	6.75485	5.54288	5.49163	5.32487	5.56755	5.54271	5.97693
24902	3.80043	3.65541	3.69539	3.68239	3.85749	3.80506	4.09797	3.90198	3.50487	3.63481	3.61653	3.83057	3.76536	3.37701	3.72192	4.27991	3.84014	3.71544	3.81422	3.81559	3.6062	3.67557	3.6793	3.84015
24903	3.55987	3.46029	4.44459	3.83409	3.68599	3.41088	4.28493	3.77214	3.52655	3.35959	3.83097	3.46308	3.3568	3.97171	3.29712	3.48967	4.4842	4.55232	3.60677	4.20053	3.45433	3.32654	3.67404	3.44027
24904	5.78454	6.13143	6.10669	6.23976	6.44718	6.15729	6.19225	6.04357	5.77093	6.00656	5.7565	6.05466	5.91229	6.02142	6.08326	6.50774	6.39995	7.34946	5.79005	5.71717	5.81356	5.93171	5.86306	6.24887
24906	4.34458	4.45214	4.72356	4.76785	4.8143	4.69244	4.82305	4.57474	4.48105	4.32123	4.4839	4.49271	4.39988	4.43907	4.44125	4.78014	4.73513	5.73352	4.33003	4.41502	4.19392	4.48337	4.51833	4.57498
24907	9.67687	9.66843	9.75783	9.68917	9.85885	9.52404	9.82185	9.6264	9.63011	9.65784	9.60221	9.48148	9.64295	9.66329	9.60017	9.87664	9.93955	10.0458	9.70306	9.7279	9.73426	9.57868	9.82944	9.80988
24908	9.1005	9.08665	9.27839	9.46388	9.19415	9.2572	9.25428	9.05859	9.10706	9.12184	9.02434	9.05199	9.0678	9.01276	8.83532	9.171	9.11621	9.72054	9.01015	9.027	9.07185	9.0542	9.08589	9.25425
24912	3.97589	3.44541	3.7943	3.76091	3.35596	3.40585	3.59939	3.87806	3.33876	3.44786	3.47226	3.18484	3.39084	3.37066	3.3659	3.59963	4.13217	3.59788	3.39828	3.28823	3.40302	3.31802	3.66628	3.83195
24913	7.13799	7.01856	7.24247	7.43729	7.59617	6.99442	7.25335	7.03778	6.81123	6.81613	6.89046	6.72291	6.66879	6.89081	6.88433	7.20736	7.62792	7.47534	6.79315	6.92795	6.99194	7.03797	6.92987	7.24527
24914	7.19346	7.9374	7.83735	7.55413	8.26515	8.37078	7.8675	8.07605	7.90507	7.91534	7.49876	8.00718	7.82342	7.98456	7.89924	8.57151	8.42171	7.87443	7.83483	7.9049	7.92864	8.01639	7.87703	8.01257
24915	7.90301	7.61794	7.99076	8.32484	8.32075	8.00371	8.22806	8.03069	7.77289	7.68101	7.789	7.97033	7.50607	7.65973	7.78172	8.39088	8.46116	8.32661	7.67328	7.82519	7.70175	7.81961	8.1259	8.44908
24916	9.7195	9.86463	9.96081	10.0399	10.0795	9.53913	9.84167	9.66688	9.60185	9.67616	9.76089	9.80112	9.71736	9.77757	9.78385	9.97046	10.0785	9.57025	9.76251	9.76967	9.80602	9.80074	9.49189	9.89591
24917	10.2451	10.3756	10.4218	10.4726	10.5322	10.3111	10.3734	10.2454	10.4074	10.398	10.305	10.2839	10.3811	10.3734	10.363	10.5928	10.4575	10.7921	10.3853	10.361	10.4224	10.4278	10.2904	10.5056
24918	7.36819	7.187	7.76774	7.73284	8.11682	7.23302	7.52313	7.43456	7.0495	7.19502	7.20122	7.20938	7.12994	7.23495	7.20127	7.58757	7.94746	8.08074	7.10203	7.16469	7.1833	7.31339	7.54323	7.70533
24919	10.027	10.009	10.0452	10.0876	10.3061	9.95913	10.1579	10.0336	10.0362	10.0353	9.89942	9.91243	10.0045	9.89747	9.87968	10.1756	10.2563	10.4902	9.91025	9.92232	10.0047	9.95912	10.0788	9.9981
24922	12.9031	12.9289	12.9113	12.9018	12.8848	12.8129	12.9206	12.9348	12.9127	12.9741	12.9504	12.9331	12.9837	12.9235	12.9182	12.9579	12.9197	12.9044	12.9183	12.9295	12.9015	12.8045	12.8114	12.9001
24923	11.4796	11.5142	11.6248	11.6122	11.4677	11.4527	11.4287	11.4221	11.4608	11.4312	11.4595	11.4458	11.4455	11.4651	11.4456	11.524	11.168	11.4836	11.4097	11.4356	11.412	11.3796	11.3241	11.4936
24924	11.6493	11.9527	11.8114	11.8101	11.7915	11.7565	11.6092	11.7155	11.8298	11.8551	11.7911	11.7537	11.9019	11.8321	11.8865	11.794	11.8326	11.2788	11.8991	11.8829	11.9501	11.9617	11.6437	11.8706
24925	7.79469	7.91568	8.02898	8.26798	8.41481	7.75973	8.05075	7.67881	7.82794	7.85771	7.88196	7.98266	7.86833	7.78874	7.7656	8.15561	8.33975	8.44151	7.8435	7.65828	7.6405	7.82566	7.17385	8.06122
24926	5.19749	4.98391	5.24777	5.42991	5.74872	5.28263	5.4028	5.03267	5.22567	5.09948	5.2692	5.46516	5.08006	5.31618	5.13885	5.57522	5.69963	6.47354	5.04672	5.26861	4.88301	5.04035	5.17903	5.40813
24929	8.92419	8.95535	9.16332	9.32578	9.33369	8.93571	9.23264	9.04176	8.82118	8.99981	8.84051	9.00302	9.10712	9.05031	8.95216	9.53539	9.52513	9.83068	8.94762	9.03076	8.82437	8.99844	9.31437	9.35789
24930	6.00732	5.96	6.05926	6.54856	7.01141	6.05613	6.30194	6.06789	6.15324	5.84584	6.1503	6.16297	5.89161	5.93499	6.0258	6.5948	6.62174	7.02016	5.7594	5.81128	5.93024	6.12212	5.98834	6.38776
24931	5.68193	5.41641	5.67296	5.80537	6.07091	5.52163	6.02636	5.70294	5.5695	5.59397	5.73504	5.82902	5.59317	5.46635	5.459	5.65738	6.32072	6.36853	5.61911	5.2692	5.70253	5.70642	5.87298	5.96699
24932	8.09113	8.26437	8.23718	8.25272	8.43298	8.194	8.33641	8.29902	8.18943	7.8363	8.16015	7.94508	7.88622	8.12631	7.8725	7.95996	7.70463	7.75747	8.12826	7.89002	8.05211	8.14886	8.19177	8.16952
24933	3.84761	3.82246	3.95192	3.86389	3.92533	3.64659	3.70982	3.61475	3.66465	3.44877	3.58208	3.55772	3.46367	3.56518	3.66441	3.74353	4.00553	4.15039	3.52022	3.5997	3.44567	3.62012	3.89313	3.89639
24934	4.01187	3.9639	4.42569	4.04073	4.30951	4.12523	4.14198	4.17001	4.0042	3.98344	3.81577	4.29836	3.83084	3.93531	3.97024	4.42165	4.03839	4.81569	3.96107	3.87732	3.89028	3.87678	4.20972	4.12668
24936	9.39257	8.83919	9.43036	9.7331	9.51852	9.56983	9.55205	9.46561	8.98373	9.07125	9.11083	8.83777	8.6865	8.95258	9.03064	9.48111	9.46435	9.65574	9.06926	9.12785	9.36221	9.07189	9.56945	9.57484
24937	4.67345	4.42415	4.54519	4.89389	4.57314	4.46928	4.50038	4.49009	4.58424	4.4837	4.46981	4.58986	4.31608	4.23731	4.52537	4.96657	4.94018	5.57666	4.48549	4.33817	4.27074	4.37089	4.54593	5.01012
24938	7.95267	8.09577	8.33518	8.16675	8.5425	8.43893	8.6876	8.66259	8.14489	7.68039	8.05127	8.00196	8.06308	8.16389	8.03255	8.73658	8.48613	8.6782	8.13645	8.42687	8.2685	8.34797	8.65316	8.70316
24941	7.60188	7.76668	7.74178	7.58642	7.98046	7.62457	7.55536	7.70838	7.87075	7.62412	7.57331	7.40112	7.67576	7.8206	7.67948	8.06067	7.95897	7.894	7.66492	7.75145	7.66924	7.75439	7.73788	7.70709
24942	9.52226	9.61757	9.62191	9.71986	9.92717	9.82373	9.68306	9.70666	9.63063	9.73119	9.73736	9.60091	9.59037	9.6637	9.46219	9.72038	9.6056	10.2623	9.62749	9.64116	9.62997	9.59525	9.5458	9.70798
24943	11.6896	11.3588	11.4569	11.639	11.4233	11.4507	11.2288	10.9453	10.6307	10.5159	10.9947	10.507	10.3011	10.4979	10.5629	10.9117	10.6425	10.3977	10.9913	10.8999	11.2222	11.0231	11.0973	11.1455
24944	11.6009	11.546	11.712	11.7646	11.7557	11.7032	11.7458	11.6688	11.5681	11.6004	11.568	11.4057	11.5322	11.6486	11.5186	11.6895	11.7149	11.7987	11.6387	11.6142	11.7244	11.6198	11.5825	11.713
24946	3.86414	3.73087	3.90016	4.04284	4.19584	3.92653	3.92148	3.9133	3.93071	3.8595	3.76086	3.8761	3.82202	3.86109	3.70504	3.83016	4.0122	4.62034	3.82777	3.67419	3.84374	3.66691	3.95676	3.83935
24947	12.4133	12.4939	12.5462	12.4342	12.5818	12.4065	12.4831	12.438	12.382	12.529	12.5344	12.4771	12.5915	12.5585	12.483	12.6031	12.7053	12.7421	12.5382	12.5048	12.4405	12.389	12.4765	12.563
24948	9.55116	9.41764	9.69815	9.61861	9.71925	9.78322	9.57301	9.52587	9.3507	9.4998	9.36335	9.20488	9.51775	9.31964	9.35197	9.76858	9.68295	9.26097	9.43365	9.31699	9.40273	9.3299	9.48278	9.73176
24949	12.0635	12.2579	12.1889	12.2079	12.2504	11.9978	11.9622	11.9872	12.127	12.1171	12.1234	12.1416	12.2163	12.2346	12.0987	12.1622	12.2854	12.2157	12.1658	12.1133	12.1779	12.0873	11.9375	12.036
24950	9.04095	9.04897	9.09987	9.28202	9.11898	8.89369	9.11071	8.70273	8.69375	8.76283	8.98518	8.83984	8.97898	8.78627	8.76123	9.55434	9.44989	9.29177	8.96036	8.78105	8.91208	8.83388	9.07021	9.39934
24952	8.45558	7.99329	8.42043	8.22339	8.48509	8.24621	8.44559	8.56304	7.97494	8.02276	7.89308	7.732	8.12987	8.39113	8.08428	8.57149	8.58837	9.05806	8.06877	7.92833	7.48943	7.84033	8.58278	8.48161
24953	5.77601	5.83033	5.90785	6.23407	6.46223	6.23852	6.09727	5.87734	5.85223	5.79229	5.85565	6.14873	6.0645	6.13107	6.16426	6.52283	6.55591	6.46812	6.00244	5.82008	5.93953	6.15917	6.19838	6.32329
24954	9.61919	9.60528	9.76785	9.85222	9.94158	9.74415	9.59518	9.6808	9.64869	9.64533	9.57336	9.51861	9.66831	9.66131	9.654	10.0158	10.05	9.92951	9.63541	9.65797	9.52223	9.55394	9.70598	9.84082
24959	7.29912	7.42194	7.40727	7.65683	7.80352	7.48134	7.55282	7.27862	7.2592	7.32594	7.3454	7.56662	7.39655	7.33696	7.41406	7.76159	7.98597	8.01001	7.28262	7.40845	7.29563	7.51094	7.22061	7.5774
24962	6.34844	6.09891	6.67331	6.64039	6.76556	6.19118	6.41885	5.76388	6.05944	6.3066	6.42323	6.51537	6.3383	6.37102	6.38419	6.69703	6.57709	6.8828	6.13475	6.34635	6.18364	6.33788	6.36489	6.42245
24967	7.25128	7.00499	7.43822	7.65558	7.62687	7.10655	7.74356	7.67484	7.14315	7.00462	7.15223	7.01638	7.01702	7.16478	7.1376	7.67462	7.7445	7.74569	7.03505	7.21478	7.05721	7.22054	7.2435	7.59916
24968	6.8626	6.62975	7.04501	6.99435	7.32141	6.91748	6.984	6.71429	6.80157	6.74707	6.73844	6.8712	6.49036	6.58874	6.74366	6.98378	7.40543	6.90661	6.65452	6.52037	6.6593	6.71357	6.84089	7.18609
24973	7.98031	7.8965	8.00469	8.45488	8.48677	8.04004	8.0352	8.0975	7.86933	7.70971	7.84601	8.14351	7.67222	7.58561	7.77282	8.05114	8.61772	8.52665	7.71214	7.76426	7.7654	8.00974	8.03271	8.25137
24974	8.77156	8.75337	8.79325	9.16348	8.91713	8.81244	8.99632	9.00452	8.55317	8.61239	8.6162	8.70646	8.58386	8.60687	8.77775	8.73061	8.94901	8.74724	8.60907	8.58793	8.60186	8.78516	8.90889	8.98016
24981	6.04263	5.94419	6.27211	6.84082	6.74555	6.24776	6.42368	6.02158	6.2046	6.03902	6.04685	6.37493	5.93345	5.71389	5.95186	6.43798	7.08448	7.3314	6.07637	5.80607	6.08705	5.96745	5.76504	6.28625
24984	6.60028	6.4567	6.71048	7.04998	7.15437	6.4368	6.5768	6.38921	6.70562	6.44509	6.58613	6.84583	6.58446	6.46137	6.50168	6.75652	7.39211	7.48014	6.39721	6.34574	6.42383	6.58214	6.43503	6.7618
24988	5.00001	4.96326	5.13619	5.40387	5.52308	5.14396	5.07138	4.78869	5.11866	4.92281	5.01863	5.3031	4.9955	4.83746	4.9408	5.05679	5.79671	5.9033	4.91396	4.89417	4.9044	5.01337	4.94682	5.27253
24994	5.4706	5.90102	6.0113	6.56903	6.62078	5.89659	5.77326	5.29585	6.13884	5.85375	5.72906	6.39908	5.86768	5.73647	5.72143	6.43616	6.84689	6.63093	5.59844	5.54854	5.74109	5.89346	5.70619	6.30237
25007	6.2825	6.22536	6.52635	6.65102	6.85933	6.4219	6.67718	6.32032	6.3071	6.39336	6.38084	6.5087	6.42839	6.16424	6.25806	6.59434	6.91851	7.04023	6.25627	6.19699	6.25235	6.2678	6.2118	6.58275
25008	6.42693	6.22231	6.51726	7.07959	7.17936	6.27894	6.39457	6.39685	6.41537	6.47793	6.42806	6.56065	6.23217	6.13632	6.08046	7.24855	6.49867	7.48252	6.12821	5.9974	6.267	6.26031	6.48205	6.53148
25009	9.52362	9.59847	9.63421	9.63685	9.79308	9.23872	9.69551	9.62743	9.60351	9.64352	9.71112	9.61284	9.68413	9.73193	9.68686	9.89305	9.95692	9.70215	9.74128	9.7576	9.70479	9.75659	9.49377	9.62361
25011	3.77371	3.49259	3.71025	3.63993	3.90572	3.70947	3.63606	3.5516	3.63757	3.47846	3.55749	3.5824	3.55908	3.41404	3.49164	3.91657	3.98741	4.02464	3.45908	3.62501	3.56944	3.56822	3.63483	3.82373
25012	13.0048	12.935	12.9578	13.0321	13.0403	13.0535	12.954	12.9858	12.8621	12.9689	12.9012	12.8781	12.9881	12.8696	12.9242	12.9507	13.0035	12.1179	12.8969	12.8437	12.9492	12.7767	12.8459	12.9117
25013	4.06332	3.8448	4.02262	4.12377	4.26713	3.9486	4.01727	3.97926	3.72567	3.73433	3.77847	4.05587	3.86158	3.99261	3.82384	4.26008	3.94175	4.73434	3.96443	3.7595	3.73935	3.83885	4.31787	4.0199
25014	11.1122	11.0839	11.1473	11.0552	11.0026	11.011	11.0643	11.0931	10.9226	11.0797	11.1304	10.9064	11.1137	11.1234	11.1274	11.3351	11.0336	11.3657	11.1801	11.1298	11.195	11.1447	11.0882	11.172
25017	11.2276	11.49	11.2334	11.239	11.2551	11.3431	11.1361	11.2035	11.4754	11.4352	11.3584	11.3972	11.577	11.3698	11.4074	11.2608	11.3617	11.0907	11.3924	11.3861	11.4082	11.4298	11.1792	11.3631
25019	8.90831	8.83418	8.98072	8.77362	8.58668	8.79199	9.03323	8.95335	8.78471	8.86037	8.89925	8.55978	8.80977	8.71371	8.66339	8.69385	8.56736	7.87283	8.91855	8.81938	8.90957	8.84915	8.88105	9.07397
25021	6.88834	7.14156	7.11733	7.25249	7.18067	6.8755	6.74218	6.29279	6.74035	6.81491	6.82404	6.75719	6.7621	6.80707	6.47251	6.44165	6.88698	7.31577	6.73202	6.75468	6.73942	6.59475	6.48438	6.82929
25022	9.84799	9.80694	10.0835	10.0978	10.1639	9.92228	10.0493	9.97266	9.82348	9.76598	9.79678	9.81546	9.68572	9.97561	9.88912	10.0955	10.1415	10.2872	9.84345	9.95654	9.89119	9.82692	10.0743	10.0936
25023	12.3769	12.4651	12.4324	12.3699	12.4274	12.2802	12.1143	12.1712	12.3387	12.352	12.3058	12.335	12.435	12.2926	12.3349	12.2808	12.4239	12.3462	12.3173	12.2933	12.3484	12.1776	12.047	12.25
25024	8.97442	8.61627	8.77228	8.96929	9.11735	8.80682	9.29332	9.02997	8.98388	9.03315	8.83009	8.7707	8.76222	8.76618	9.21652	8.68495	9.02869	9.0348	8.83291	8.84108	8.79528	8.76062	8.81422	9.06512
25026	6.94374	6.82086	7.07865	7.34941	7.57203	7.0247	7.11729	6.91661	6.76244	6.79814	6.7677	7.1757	6.83877	6.84939	6.77648	7.03824	7.89778	7.55514	6.77029	6.52175	6.72916	6.96591	7.08284	7.28508
25027	10.7016	10.8803	10.8965	10.7749	10.8898	10.7082	10.7348	10.5517	10.6478	10.67	10.6547	10.7163	10.6735	10.7463	10.6916	10.7372	10.49	10.7915	10.7829	10.853	10.74	11.013	10.6217	10.5867
25028	5.06195	4.97525	5.20002	5.33071	5.30779	4.97339	5.03767	4.89814	5.06102	4.83627	4.94347	5.3895	4.96144	4.89294	4.97639	5.18553	5.48289	5.67113	4.90696	4.88373	4.91388	4.89414	5.1581	5.1097
25029	9.5334	9.53204	9.55821	9.53565	9.75713	9.68325	9.4831	9.49298	9.46244	9.33248	9.36365	9.27434	9.49804	9.47632	9.25092	9.55531	9.14526	9.28471	9.3728	9.42868	9.453	9.4617	9.67045	9.67211
25030	3.40505	3.48792	3.49947	3.52663	3.70198	3.72457	3.60525	3.55658	3.48234	3.44519	3.4208	3.46293	3.45802	3.37334	3.40269	3.69298	3.62663	3.81509	3.26383	3.5276	3.23028	3.38616	3.57758	3.5646
25031	9.28395	9.1929	9.29268	9.47991	9.48499	9.31696	9.30262	9.33215	9.26843	9.02648	9.20128	9.06689	9.08619	9.23699	9.1463	9.44524	9.42364	9.38994	9.29255	9.19862	9.12166	9.09756	9.3417	9.56177
25033	9.40876	9.37806	9.49178	9.32994	9.47972	9.33688	9.55719	9.4185	9.03938	9.33119	9.1425	9.18837	9.3317	9.27294	9.26242	9.69224	9.70751	9.61815	9.33137	9.32169	9.29974	9.39437	9.41687	9.53348
25035	12.0934	12.0753	12.0852	12.148	12.2952	12.1628	12.2232	12.199	12.0167	12.0618	12.1145	11.992	12.1556	12.0983	12.0738	12.3491	12.3152	12.181	12.0826	12.124	12.0658	12.0595	12.2085	12.3015
25037	8.20261	7.58741	7.35489	7.55902	7.52527	7.69936	6.61356	6.49468	6.49431	6.21018	6.60061	6.39521	6.37236	6.39079	6.18303	6.50832	6.92284	6.81404	6.53512	6.60768	6.5839	6.35401	6.53364	6.92655
25040	6.29714	6.19063	6.86977	7.00556	7.19557	6.48555	6.57163	6.18615	6.51081	6.31101	6.40731	6.6628	6.24785	6.20292	6.25171	6.48327	7.25434	7.40844	6.28318	6.09415	6.34011	6.44714	6.26517	6.64442
25041	6.71783	6.65543	7.0698	7.12576	7.47714	7.11042	7.35308	6.92491	7.28587	6.93977	7.09307	7.18295	6.8494	6.75169	7.35185	7.30259	7.67395	7.35491	7.03643	7.43803	7.37182	7.25789	7.38013	7.24087
25043	8.26552	8.416	8.55643	8.66983	8.78511	8.52588	8.55071	8.67	8.56208	8.33826	8.44254	8.76112	8.42364	8.38894	8.50554	8.65471	9.07404	8.98738	8.4309	8.45543	8.47938	8.58336	8.22812	8.503
25044	5.40901	5.39132	5.69444	6.00414	5.96519	5.63699	5.7647	5.41589	5.55549	5.53249	5.43579	5.80029	5.57883	5.33034	5.34848	5.88028	5.74829	6.87241	5.4181	5.34022	5.32896	5.43408	5.52195	5.83791
25045	9.54142	9.13163	9.48539	9.55987	10.0442	9.56877	9.80482	9.68676	9.1716	8.99555	9.1809	9.0574	9.09092	9.35511	9.21458	9.88576	9.82763	9.42108	9.2895	9.34663	9.20586	9.40084	9.50422	9.83888
25046	5.41164	5.62781	5.83165	6.08848	6.07839	5.70008	5.75872	5.38946	5.74796	5.6033	5.66962	6.00071	5.6105	5.42389	5.49259	5.64866	6.40944	6.48932	5.6544	5.30173	5.60251	5.62798	5.7328	5.91304
25047	4.6233	4.54229	4.87375	5.05107	5.13644	4.85587	4.77251	4.74883	4.86217	4.69667	4.5206	4.82656	4.61399	4.65666	4.57067	4.9267	5.50041	5.22878	4.63118	4.40605	4.59594	4.65435	4.66577	4.87403
25048	4.97047	4.87623	5.07053	5.31116	5.20273	5.12607	5.33709	5.417	5.20063	5.06232	5.15555	5.18421	5.02445	5.06541	5.18121	5.4394	5.53873	5.72231	4.99305	4.97357	4.99913	5.13205	5.06399	5.28095
25049	10.877	10.8843	10.8768	11.0381	11.0476	10.7617	10.7447	10.7709	10.8665	10.8832	10.7947	10.7571	10.8994	10.7184	10.7581	10.7526	10.9516	10.7496	10.7365	10.675	10.7163	10.5004	10.5511	10.8149
25050	11.0003	11.1469	11.2095	11.1191	11.1183	10.9311	10.908	10.9575	11.0039	11.1174	10.9724	11.0504	11.1873	10.9296	10.8868	11.0752	11.1635	11.2632	10.9614	10.8834	10.9668	10.8376	10.5578	11.0152
25051	5.55979	5.70257	5.5846	5.95711	5.73886	5.82127	5.74951	5.56992	5.54427	5.49714	5.38397	5.54993	5.4548	5.36617	5.49519	5.6379	5.82448	5.58062	5.50284	5.35857	5.18907	5.39275	5.42008	5.82976
25052	7.00876	7.07988	7.54939	7.55417	7.93217	7.43045	6.7552	7.19098	6.85738	6.53562	6.94711	7.33346	6.9043	7.25456	6.76544	7.74258	7.67766	8.38503	7.18728	6.8595	7.01952	7.22748	5.99068	7.77583
25053	4.7778	4.52573	4.98397	5.14973	5.22708	4.84753	4.77143	4.74221	4.85495	4.51989	4.52905	4.75404	4.69013	4.61263	4.72091	4.70843	4.84954	5.11292	4.55169	4.45983	4.6656	4.52494	4.69337	4.89173
25054	11.832	12.0073	11.8909	11.9019	11.9107	11.8704	11.8398	11.8483	12.052	11.9996	11.9922	12.0036	12.0647	11.964	12.0134	11.9525	11.9386	11.8409	11.9698	11.9949	11.9781	11.9567	11.8505	11.9515
25055	10.0079	9.97358	10.1783	10.0889	10.2952	10.182	10.0472	9.98951	9.72075	9.90381	9.76141	9.67652	9.93119	9.93447	9.74381	10.28	10.4809	10.4943	9.93361	9.93887	9.82935	9.99942	10.1686	10.2659
25056	8.24774	8.11865	8.43419	8.53704	8.80968	8.36184	8.66625	8.56893	8.32247	8.09559	8.25282	8.24412	8.03514	8.31509	8.32355	8.81111	8.92787	8.66316	8.21671	8.37463	8.40777	8.49629	8.37468	8.78795
25058	11.4145	11.6382	11.5517	11.5812	11.5641	11.3545	11.4904	11.3834	11.5445	11.5693	11.5758	11.5755	11.6396	11.6198	11.6113	11.6229	11.6468	11.5424	11.6123	11.614	11.6144	11.617	11.3752	11.5221
25059	6.92801	7.04969	6.99594	7.16818	7.35206	6.75764	6.94823	6.62243	6.72716	6.84382	6.75499	6.69319	6.75784	6.75897	6.60496	7.11676	7.06195	7.49069	6.57334	6.83395	6.62649	6.61853	6.54582	6.87402
25060	5.6516	5.75502	5.9808	6.50733	6.30134	5.95787	6.01029	5.79481	5.95615	5.75154	5.88865	6.09701	6.00442	5.72266	5.75498	6.15489	6.5048	6.9956	5.65226	5.70619	5.76945	5.83017	5.87355	6.23401
25061	12.242	11.7824	12.1715	12.2693	12.1087	12.1825	12.215	12.2939	12.0512	11.9189	12.1672	11.6732	11.9144	11.7429	11.915	11.8172	11.9802	11.6438	11.8591	11.8532	11.676	11.5317	12.1316	12.1335
25062	9.76149	9.94019	10.0237	9.48431	9.57125	9.8044	9.67243	9.8177	9.89146	9.94503	9.84058	9.85336	9.96829	9.94205	9.9627	9.75715	9.69384	9.28499	9.99322	10.0377	10.0363	9.97191	9.95838	9.72246
25065	5.05081	4.84508	5.08763	5.17229	5.05107	5.03933	4.77696	4.82773	4.98439	4.67586	4.72994	5.00545	4.97501	4.87997	4.70321	5.03841	5.31448	5.30372	4.73327	4.73144	4.75467	4.6948	4.91387	5.13508
25066	8.45948	8.14742	8.26795	8.28979	8.80702	8.2549	8.68793	8.73754	7.99027	7.99642	7.96831	7.96775	7.82526	7.94233	7.91789	8.10458	8.27358	8.70198	7.85507	8.15188	8.03366	7.98375	7.79679	8.47701
25069	5.4516	5.23296	5.45665	5.8168	6.05109	5.57861	5.67998	5.30468	5.5285	5.45389	5.28891	5.64299	5.43398	5.45258	5.30849	5.83834	5.73542	6.60875	5.30093	5.22255	5.24249	5.41953	5.50676	5.71646
25073	9.78667	9.66002	9.87168	10.0149	10.0666	9.59235	9.98834	9.77974	9.6541	9.84793	9.81446	9.7787	9.68443	9.88655	9.8278	10.1662	10.0954	10.1743	9.79179	9.81223	9.94912	9.72497	9.8474	9.98772
25075	11.2316	11.0347	11.2872	11.4789	11.2814	11.2865	11.2087	11.3119	11.2349	11.1746	11.1793	11.0741	11.0676	11.0051	10.9748	10.9742	11.2528	8.97088	11.0809	11.1192	10.7573	10.8629	11.1351	11.283
25080	7.49362	7.44431	7.58	7.88659	7.72418	7.42445	7.63768	7.22711	7.58668	7.3995	7.40302	7.71994	7.51689	7.43936	7.51761	7.37748	8.14241	8.48657	7.37967	7.32949	7.28049	7.45217	7.22157	7.60949
25081	6.22449	6.26918	6.35298	6.70775	6.69799	6.23129	6.37844	6.09956	6.24475	6.10488	6.24148	6.64113	6.21407	6.09843	6.17821	6.40165	6.95074	7.12524	6.18973	6.16363	6.12772	6.26828	6.17857	6.38469
25083	9.31056	9.19024	9.47397	9.65074	9.70613	9.40835	9.53076	9.37308	9.14465	9.24911	9.27171	9.3611	9.1914	9.26999	9.2062	9.62134	9.73393	9.80572	9.25259	9.26295	9.08489	9.2176	9.40279	9.66965
25084	8.38883	8.45081	8.55995	8.84553	8.86963	8.4409	8.72173	8.56643	8.42238	8.39571	8.53249	8.65288	8.38906	8.52967	8.44322	8.63947	8.95817	9.27658	8.53256	8.41313	8.34146	8.55918	8.71422	8.78601
25085	7.4916	7.75077	7.80919	7.93062	7.74192	7.71086	8.14684	8.04592	7.79194	7.38541	7.70941	7.69568	7.68563	7.56277	7.56277	7.65061	7.56839	7.63365	7.75561	7.48852	7.4828	7.97493	7.57287	7.86091
25086	5.0533	4.91252	5.18057	5.14767	5.57468	5.14281	5.1987	5.03994	5.01914	4.96306	4.85637	5.27522	5.04988	4.95604	5.04163	5.43774	5.90927	5.93973	4.98968	4.93239	4.93778	5.05123	4.83863	5.29495
25094	7.25099	7.13845	7.11699	7.28907	7.33411	7.24933	7.09237	7.20832	7.37634	7.12943	6.99544	6.92278	6.97399	7.19711	7.03728	6.80801	6.97526	7.05748	7.02684	7.16813	7.20158	7.12271	7.23958	7.13665
25095	9.30346	9.32807	9.38474	9.5334	9.18779	9.47669	9.49435	9.39095	9.10302	8.90171	9.29055	9.00239	9.03586	9.29414	9.10547	9.57396	9.26108	7.80396	9.2683	9.38207	9.21237	9.39879	9.43267	9.67632
25096	7.53383	7.66975	7.80815	7.84253	7.78207	7.55408	7.26967	7.33681	7.58715	7.41879	7.44092	7.34306	7.36336	7.52175	7.37224	7.53088	7.56743	7.56123	7.51592	7.47839	7.50426	7.45373	7.24453	7.45004
25097	8.71799	8.57167	8.79059	8.99886	9.07053	8.5649	8.87961	8.73075	8.77079	8.58065	8.70373	8.63643	8.49053	8.81441	8.82628	8.9125	8.72751	9.05196	8.76432	8.80648	8.86169	8.86513	8.92788	8.94612
25098	4.81395	5.20293	5.15662	5.26547	5.37725	5.13225	5.32404	5.0073	5.17583	4.97625	5.01082	5.25396	5.01215	4.90635	4.92419	5.23249	5.60793	6.01929	4.94997	5.13829	4.96868	5.08862	5.1486	5.22891
25099	5.69566	5.91	6.26072	6.35001	6.53697	5.82152	6.05253	5.70667	5.99249	5.84152	6.02047	6.27122	5.99301	5.72511	5.70504	6.25677	6.48231	6.73524	5.78104	5.80808	5.88725	6.02818	5.59658	6.03539
25100	5.46966	5.72674	5.90415	5.9603	6.35524	5.47237	5.76693	5.5302	5.59761	5.69675	5.77321	5.73131	5.72677	5.47149	5.78805	6.12409	6.16136	6.70469	5.58345	5.47746	5.5378	5.61408	5.73942	6.01626
25101	9.23923	9.18806	9.48856	9.63137	9.72509	9.50218	9.87911	9.81308	9.16595	9.28346	9.29922	9.48598	9.51777	9.44359	9.43608	10.3758	10.1631	9.99886	9.4249	9.43981	9.31471	9.66926	9.80243	9.95501
25102	8.75586	8.65778	8.84116	8.57227	8.78682	8.67423	8.87479	8.8152	8.37893	8.98938	8.60199	8.69083	8.8996	8.30809	8.55754	9.09552	9.05955	9.14545	8.60288	8.61004	8.66077	8.4427	8.71666	8.76208
25103	7.53849	7.73651	7.88104	8.17115	8.32665	7.66504	7.67853	7.64004	7.78862	7.61163	7.78446	7.98483	7.64582	7.40129	7.58828	8.05239	8.3903	8.57365	7.63566	7.58071	7.62839	7.80459	7.77629	7.98358
25104	9.36734	9.60575	9.51461	9.63991	9.46379	9.17696	9.51558	9.36575	9.46093	9.46337	9.49225	9.54426	9.42329	9.61119	9.50617	9.64657	9.55268	8.94512	9.52312	9.49077	9.60896	9.62389	9.23536	9.48732
25105	5.79346	5.93904	6.10638	6.32963	6.3043	5.79947	5.93196	5.87179	5.9525	5.91269	5.93944	6.01663	5.93917	5.75248	5.69475	6.07909	6.53161	6.88619	5.78615	5.78525	5.7976	5.92078	5.60679	5.93452
25106	4.73001	4.79582	4.8699	5.0841	5.54041	4.64822	4.99862	4.75916	4.72689	4.68169	4.71189	4.97817	4.82846	4.75385	4.49676	4.91765	5.07789	5.96343	4.75144	4.77589	4.62165	4.89766	4.75675	5.09946
25107	8.76486	8.42661	8.73665	8.7884	9.05491	8.56683	8.55463	8.63785	8.42238	8.4367	8.39364	8.4703	8.3668	8.26708	8.33378	8.69991	9.25299	9.40353	8.23124	8.40746	8.26706	8.30943	8.71507	9.12493
25108	5.88139	5.927	6.13496	6.43661	6.41117	6.04213	6.14116	5.99147	6.07083	5.8974	5.92087	6.09866	5.9139	5.86142	5.98577	6.08681	6.95614	7.19651	5.93116	5.74311	5.77931	6.05815	6.18587	6.2735
25109	6.65218	6.67179	6.99747	7.30427	7.43544	7.05629	7.05833	6.95848	6.86549	6.50645	6.67105	7.09744	6.59494	6.75571	6.75489	7.24484	7.61862	7.92266	6.76128	6.66696	6.62001	6.8544	6.89666	7.2156
25110	4.5575	4.47148	4.57078	4.76478	4.71538	4.48444	4.67746	4.56467	4.53464	4.49407	4.62095	4.61139	4.55685	4.32272	4.60459	4.7142	5.03086	5.7992	4.46168	4.4157	4.49512	4.4572	4.83165	4.69491
25111	8.98366	8.51087	8.8347	9.00707	9.40019	8.51959	9.01716	8.97988	8.58067	8.60697	8.6174	8.40609	8.45769	8.13098	8.11161	8.65926	9.01707	9.04676	8.33713	8.29837	8.30871	8.18934	8.14513	8.80808
25112	7.32115	7.34292	7.49551	7.71546	7.63308	7.40359	7.07555	7.11418	7.25109	7.26033	7.09842	7.32029	7.0144	7.07174	7.06911	7.53858	7.58342	7.77224	7.08089	7.24442	7.23502	7.27513	7.26532	7.5451
25113	10.3885	10.4864	10.417	10.5013	10.222	10.0922	10.2341	10.1664	10.3419	10.4651	10.4245	10.3305	10.402	10.3205	10.3184	10.254	10.1205	10.0653	10.233	10.3211	10.2854	10.1334	9.91742	9.99519
25114	6.04863	6.00796	6.31788	6.56155	6.62014	6.18673	6.25939	5.97305	6.02156	5.95764	5.89455	6.1882	6.05842	5.95154	6.15921	6.27105	6.66446	7.03236	6.03781	5.95515	5.93638	6.18495	6.08159	6.36261
25116	8.51306	8.39046	8.68953	8.65826	8.95148	8.4095	8.67927	8.55104	8.15553	8.13986	8.44164	8.25379	8.23118	8.2557	8.06807	8.87563	8.79995	8.99693	8.29418	8.5273	8.48034	8.59425	8.65718	8.75124
25117	6.89069	6.79499	7.06462	7.34881	7.33431	6.99239	7.21815	6.79974	6.91825	6.74679	7.13329	7.11295	7.03866	6.92425	6.86542	7.21629	7.63006	7.52844	6.90164	6.79024	6.7382	7.00168	7.21254	7.33822
25118	8.00312	8.26054	8.28986	8.43375	8.46816	7.96713	7.71162	7.88846	8.13805	7.98643	7.92224	7.76014	7.97578	8.04658	7.96506	8.32094	8.10421	8.13872	8.03782	8.10087	7.99891	8.1348	7.66558	7.97381
25119	6.86777	6.9046	7.09003	7.15512	7.67948	7.37801	7.83902	7.56966	7.44777	7.22548	7.45834	7.12537	6.82643	6.9217	7.38793	8.11756	7.65805	7.95468	7.32033	7.82148	7.82266	7.62373	7.74119	7.37743
25120	7.03183	7.26086	7.54016	7.88189	7.66371	7.31102	7.29968	7.1367	7.43278	7.19138	7.11074	7.70468	7.18703	7.00716	7.16329	7.40382	8.11628	8.00214	6.93656	6.89577	7.15576	7.13011	7.06477	7.47007
25121	10.5207	10.6672	10.5386	10.6679	10.7715	10.5329	10.5049	10.6447	10.6013	10.669	10.6185	10.4441	10.527	10.3159	10.5052	10.6162	10.4458	10.4591	10.4478	10.497	10.5467	10.3431	10.3145	10.5349
25122	5.56067	5.67114	5.76027	6.14706	5.8333	5.75421	5.88097	5.75736	5.71041	5.43233	5.92514	5.94579	5.48736	5.55048	5.59915	6.00595	5.8255	6.16369	5.62728	5.53992	5.49127	5.66806	5.64598	5.70247
25123	7.80867	7.85344	7.86146	8.03446	8.23541	8.24997	8.23643	8.37977	7.82628	7.88565	7.68235	7.91539	7.53848	7.8788	7.49869	8.18422	8.30605	8.3791	7.66532	7.81643	7.74432	8.00388	7.7845	8.05927
25124	8.03213	8.01852	8.09449	8.29207	8.38606	8.20657	8.14967	8.08361	8.06683	8.02397	7.98052	7.85406	7.7382	7.99115	7.86435	8.25159	7.89658	7.6071	7.91037	7.97416	8.06603	8.02518	8.06905	8.37109
25125	10.0933	10.2057	10.204	10.375	10.1413	10.214	10.0822	10.0343	10.0744	10.0781	10.0786	10.1711	10.0976	10.1075	10.1993	10.3214	10.144	10.0832	10.1025	10.14	10.0841	10.1243	10.1022	10.0819
25126	9.42393	9.50826	9.45252	9.5008	9.76778	9.19181	9.48371	9.33885	9.39519	9.39249	9.47504	9.39404	9.40718	9.48752	9.397	9.63253	9.79583	8.27219	9.47558	9.44772	9.36108	9.38704	9.11787	9.58535
25128	5.44667	5.43025	5.80758	5.8018	5.9306	5.55878	5.70529	5.48732	5.51153	5.42775	5.42973	5.82619	5.46469	5.35306	5.45015	5.71018	6.16285	6.65311	5.41542	5.3824	5.32036	5.44962	5.54755	5.67258
25129	8.84234	8.48514	8.51187	8.75476	8.90325	8.5314	8.55071	8.30967	8.4156	8.25734	8.34086	8.48825	8.27672	8.27539	8.06901	8.42795	8.97706	9.19305	8.04207	8.19447	7.94912	8.1823	8.23857	8.69482
25130	8.8916	8.84477	9.27537	9.37451	9.40634	9.1379	9.35283	8.91669	8.98694	8.82933	8.9297	9.03204	8.83628	9.01256	9.08485	9.2322	9.45553	9.27627	9.07052	8.90989	9.00001	9.137	9.26882	9.23067
25132	9.25754	9.54519	9.4045	9.47259	9.54955	9.294	9.11213	9.26572	9.34564	9.3751	9.37859	9.35245	9.47551	9.26938	9.30451	9.33093	9.4632	7.84293	9.1658	9.18648	9.2863	9.13209	8.89871	9.30005
25133	7.08779	7.12951	7.38802	7.43163	7.45566	7.17056	7.26455	7.32675	7.1987	7.23619	7.11977	6.95208	7.22142	7.16015	7.09385	7.70703	7.51372	7.80149	7.12898	7.10957	7.01237	7.10989	7.45063	7.57841
25135	11.8082	12.0964	12.1166	11.7675	11.7471	12.0928	11.8166	11.8877	12.0698	12.0535	12.0935	11.978	12.0883	12.0508	12.0893	11.4346	11.93	12.5122	12.011	12.0378	11.9749	12.0119	11.9319	11.889
25136	9.92203	9.8748	9.99789	10.0775	10.1966	9.88725	10.0601	10.0676	9.78137	9.78826	9.93473	9.92196	9.93689	9.98761	9.79386	10.2042	10.1771	10.3261	9.92856	9.93611	9.77133	9.93999	10.1603	10.2288
25139	5.8745	5.97556	6.26067	6.67575	6.61169	5.949	6.19148	5.85083	6.13611	5.91084	6.09126	6.2499	6.00858	5.9227	6.07198	6.44285	6.7805	6.94336	5.96201	5.89306	5.96366	6.0095	5.68994	6.24885
25145	11.3188	11.2156	11.2509	11.3025	11.4399	11.3079	11.5678	11.5418	11.4454	11.4805	11.4106	11.4318	11.4854	11.1843	11.4121	11.6807	11.6185	11.615	11.3323	11.4042	11.5235	11.4082	11.5301	11.6418
25146	5.33446	5.07972	5.33432	5.69295	5.74652	5.23797	5.36767	5.22922	5.41866	5.11914	5.20434	5.40261	5.09727	5.11614	5.07415	5.59647	5.85137	6.24627	5.09402	5.05514	4.97495	5.2087	5.2499	5.64296
25147	5.55443	5.61877	5.81993	5.65985	5.82972	5.86019	5.68581	5.71451	5.21856	5.26742	5.42996	5.30701	5.42874	5.49118	5.40355	5.99089	5.58375	6.65637	5.48369	5.46236	5.25309	5.52409	5.76762	5.76059
25148	10.0572	9.6911	9.78363	9.99706	10.2121	9.76557	9.82402	9.91255	9.56834	9.6511	9.49004	9.73145	9.54532	9.43802	9.36968	9.68989	9.99454	10.1283	9.39366	9.34969	9.37546	9.16077	9.57271	9.74138
25149	6.09654	6.18129	6.28189	6.62222	6.63367	6.33355	6.1592	6.00465	6.05003	5.72948	6.06284	6.26119	5.67368	5.96097	5.70321	6.12644	6.49722	6.3044	5.92863	5.84724	5.80777	5.66402	5.98743	6.34867
25150	10.9023	11.1212	11.1232	11.0118	10.965	10.9625	11.0492	10.9356	11.0901	11.086	11.0794	11.0557	11.1187	11.181	11.1843	11.1942	11.1501	9.62474	11.1679	11.192	11.1601	11.1306	10.9107	10.9989
25151	8.9076	9.20595	9.13371	9.09358	9.11974	8.95739	8.81602	8.75832	9.0788	8.95259	9.02172	8.95568	9.10666	9.09317	9.11094	9.20663	9.18707	9.46298	9.08039	9.0874	8.97607	9.0665	8.76179	9.05292
25152	11.38	11.4457	11.3286	11.4572	11.4511	11.2195	11.1363	11.2305	11.3262	11.3152	11.3844	11.3236	11.3798	11.4362	11.307	11.3589	11.1615	11.5065	11.3355	11.3775	11.2761	11.2002	11.1098	11.2284
25153	8.48401	7.96193	8.3603	8.1373	8.43455	8.20683	8.63132	8.28814	7.63685	8.07445	7.88679	8.09585	7.82151	7.40687	7.79659	8.52743	8.37665	8.23313	7.69553	8.05198	8.31265	7.92066	8.48644	8.27092
25154	8.51761	8.37698	8.45151	8.34329	8.45434	8.37617	8.18138	8.2378	7.97064	8.21503	8.10812	8.02514	8.32169	8.37491	8.08985	8.47407	8.10659	6.94973	8.22602	8.27858	8.32416	8.17766	8.47178	8.377
25155	7.03119	6.82722	6.79379	6.81225	6.92349	7.12372	6.7773	6.81395	6.74316	6.72166	6.75794	6.596	6.67628	6.78317	6.65921	6.77744	6.94994	7.03537	6.5864	6.8957	6.69847	6.6455	6.95133	6.92666
25156	6.57571	7.09023	7.04095	7.10638	7.02765	6.74669	6.74093	6.91102	6.82795	6.53562	6.87313	6.85539	6.6517	6.71006	6.74541	6.86438	7.35427	7.6951	6.58528	6.78152	6.54502	6.82174	6.53484	6.81601
25157	9.79347	10.0233	10.178	10.1277	10.3437	9.9869	10.256	10.1089	10.1337	9.95901	10.1687	10.2895	10.1811	10.2737	10.2688	10.5639	10.4601	10.6755	10.1597	10.2219	9.97856	10.3968	10.2739	10.2783
25159	6.68254	6.76232	6.86283	6.93278	7.26813	6.97075	6.76629	6.80843	6.79272	6.66141	6.60696	6.83192	6.70229	6.56673	6.7051	7.06315	7.56051	7.13101	6.61018	6.54985	6.53666	6.78823	6.81795	7.10074
25162	9.27432	9.26605	9.30762	9.37985	9.67859	9.29767	9.29026	9.19487	9.36698	9.3151	9.39816	9.26163	9.32028	9.35257	9.36125	9.6315	9.51618	9.49	9.2794	9.34998	9.21345	9.25452	9.4755	9.57869
25163	4.94515	4.9708	5.08537	5.54414	5.56873	4.90855	5.04994	4.90455	4.99396	4.92909	4.94092	5.14541	4.85	4.69775	4.61802	5.22005	5.55066	5.62657	4.83632	4.65943	4.75056	4.80627	4.72876	5.08451
25164	7.57861	7.55633	7.84611	8.0643	8.26207	7.69111	7.7901	7.39613	7.69625	7.63279	7.68118	7.84649	7.60851	7.45532	7.54388	7.79038	8.38654	7.97064	7.43582	7.42952	7.59278	7.52597	7.54082	7.88906
25165	8.58325	8.527	8.71529	8.31527	8.65367	8.73434	8.6319	8.71266	8.65095	8.71703	8.71713	8.57927	8.81327	8.66069	8.48891	8.78459	8.54043	9.52926	8.6208	8.69542	8.73012	8.49374	8.44895	8.6798
25166	6.27321	5.63854	6.34074	6.33486	6.60404	6.29395	6.41088	6.13284	5.72497	5.77705	5.81605	5.5674	5.66128	5.73339	5.64493	6.51323	5.76441	6.51848	5.71628	5.87238	5.71671	5.6063	6.1301	6.21149
25167	10.4031	10.4976	10.4838	10.5509	10.6813	10.4881	10.4461	10.4601	10.4749	10.4894	10.4081	10.3066	10.5645	10.4612	10.4436	10.7496	10.6739	10.5244	10.5032	10.462	10.5195	10.4573	10.2448	10.5413
25177	10.8748	10.7347	10.9265	11.1125	11.1174	10.9312	11.034	10.939	10.7944	10.8527	10.9181	10.8214	10.8398	10.8279	10.9246	11.1528	11.0955	10.5066	10.9915	10.9055	10.9676	10.8488	11.044	11.1156
25179	12.036	11.9268	12.0653	12.0726	12.0949	11.9132	12.0101	12.0134	11.8728	11.9637	11.9927	11.9834	11.8717	11.9863	11.952	12.1784	11.8017	11.347	12.0287	12.0054	12.0277	11.9035	12.0237	12.0703
25181	9.64304	10.0083	10.2591	10.2038	10.3603	10.2494	10.2354	10.1882	10.1444	9.98183	9.8429	10.1728	9.78905	10.2134	9.94599	10.3996	10.4487	10.2355	10.0034	10.0585	10.1432	10.2354	10.1461	10.227
25183	12.9324	12.9207	12.9784	12.9601	12.9505	12.8743	12.9722	12.9839	12.953	12.9529	12.9574	12.9106	12.9603	12.9662	12.9593	13.0474	13.0867	12.9824	12.9633	12.9842	12.9765	12.9254	12.8672	13.0203
25186	9.16642	9.16966	9.25267	8.94452	9.44934	9.12334	9.23512	9.25879	9.04843	9.20457	9.15889	9.13973	9.31579	9.29765	9.15557	9.32651	9.50176	9.56477	9.2635	9.24676	9.08696	9.15791	9.29381	9.37487
25187	9.93169	9.83528	10.3272	10.2993	10.2663	10.0401	10.0811	10.2613	10.3994	9.99755	10.176	9.8786	9.4785	10.2752	10.187	10.3102	10.1225	10.6376	9.90661	10.1816	10.0907	9.91389	10.3583	10.3118
25192	5.09323	4.99425	5.31351	5.42578	5.27723	5.06204	5.07594	4.86034	5.12002	4.96702	5.08974	5.45235	5.05456	4.84138	5.02625	5.46011	5.71469	6.12783	5.02501	4.74363	4.76249	5.13479	5.02207	5.20903
25193	9.70625	9.63838	9.85035	9.94628	10.2159	9.67198	9.93594	9.81071	9.69559	9.66239	9.72292	9.67873	9.52896	9.70749	9.52563	10.0221	10.1278	9.89926	9.61184	9.67985	9.69876	9.71163	9.74083	9.90542
25194	6.70363	6.71337	6.84785	6.78017	7.35376	6.9825	6.91078	6.70083	6.71867	6.70401	6.54241	6.64367	6.70042	6.7516	6.77976	7.36661	7.44348	7.9003	6.78085	6.81071	6.74444	6.63836	6.94988	7.18403
25195	8.98982	8.83957	9.17617	9.3322	9.32504	8.88885	9.13607	8.79235	8.4387	8.86454	8.88054	8.78288	8.65688	8.63214	8.47738	8.74203	9.03894	9.6146	8.47032	8.84864	8.14038	8.80464	9.01277	9.20028
25196	7.8965	8.24216	8.53593	8.81588	8.87563	8.19249	8.52791	8.01281	8.25619	8.18354	8.18183	8.58726	8.33143	8.10034	8.21761	8.64187	9.0472	8.99292	8.14417	8.0532	8.13354	8.16041	8.11268	8.55346
25197	8.77454	9.02479	9.06413	9.04131	9.31548	8.9893	9.26741	9.19383	9.13019	9.09239	9.02035	9.0541	9.05162	9.00851	9.03914	9.49471	9.46254	9.59591	9.06675	9.06285	9.20341	9.14012	9.09683	9.23915
25202	11.2534	11.2812	11.3538	11.5586	11.5226	11.3303	11.2605	11.34	11.4403	11.4271	11.332	11.142	11.2712	11.0166	11.0286	11.0887	11.4194	11.1108	11.1476	11.0951	11.1594	10.9831	11.079	11.3461
25203	7.96054	7.75629	8.02029	8.14718	8.22416	8.1262	8.24202	8.21347	7.87706	7.78899	7.79949	7.48256	7.83782	7.659	7.73176	8.48315	8.45484	8.13108	7.77687	7.83178	7.91948	7.97341	8.24748	8.26048
25204	9.41669	9.38001	9.49151	9.44084	9.44728	9.39324	9.21784	9.20483	9.07465	9.10115	9.23241	9.07576	9.11322	9.29258	9.01959	9.51766	9.18461	9.52948	9.16018	9.19838	9.08509	8.99298	9.45521	9.39609
25205	10.5361	10.6345	10.8001	10.6962	10.6364	10.7894	10.5792	10.5238	10.5863	10.4812	10.5518	10.4843	10.4711	10.4659	10.412	10.732	10.5456	10.7385	10.5097	10.5439	10.521	10.5275	10.6101	10.5696
25206	5.58501	5.63807	5.96015	6.07807	6.29839	6.08904	5.83013	5.50784	5.57061	5.55714	5.59274	5.97585	5.71617	5.43948	5.57734	5.96561	6.34267	6.4634	5.56478	5.45947	5.66812	5.65108	5.80137	6.10509
25211	8.77966	8.64469	8.58582	8.03744	9.05475	8.89746	8.59613	8.39695	8.12213	8.48759	8.2827	8.23617	8.431	8.55292	8.23465	8.16301	7.36773	7.95777	8.26916	8.28192	8.50561	8.03876	8.6475	8.58118
25216	7.76397	7.63797	7.8683	8.00249	8.11034	7.88197	8.28286	8.17484	7.70767	7.9062	7.93267	8.07791	7.77519	7.81352	7.73972	8.24508	8.67088	8.49925	7.81508	7.84676	7.84795	8.0564	8.25326	8.09502
25217	7.57906	7.43736	7.73479	7.95893	8.11276	7.69273	7.92794	7.94912	7.47607	7.58278	7.51563	7.6178	7.43231	7.66979	7.47595	8.16769	8.21724	8.05732	7.49253	7.67218	7.70217	7.64919	7.7002	8.03896
25218	10.5	10.6669	10.611	10.6203	10.4681	10.4355	10.6453	10.6202	10.5909	10.6544	10.6948	10.602	10.6111	10.6682	10.6874	10.8886	10.8006	10.1132	10.7099	10.7365	10.6581	10.6727	10.616	10.6932
25227	11.15	11.029	11.0951	10.9323	10.8489	11.2009	11.2498	11.3198	10.9877	10.9898	11.0711	11.0083	10.9729	11.0394	11.0266	11.1451	11.1125	9.77694	11.005	11.0465	11.028	11.0431	11.0613	11.3416
25229	11.29	11.4244	11.3054	11.2883	11.3214	11.0675	11.1189	11.161	11.2382	11.1959	11.1651	11.3138	11.2692	11.1471	11.0786	11.2581	11.3743	11.1708	11.0781	11.073	11.0375	10.9734	10.883	11.0256
25230	10.782	11.0403	10.9983	10.9665	10.9969	10.9408	10.7341	10.8883	10.9934	11.0818	10.9816	11.0033	10.9596	11.0449	10.9679	11.0876	11.1941	11.4187	10.9889	10.9928	11.0087	10.9275	10.8113	11.0276
25231	6.43939	6.45971	6.75222	7.0312	7.12829	6.64833	6.90831	6.57478	6.68044	6.49341	6.61125	6.64895	6.60094	6.51194	6.4251	6.85605	7.08107	7.63251	6.65995	6.47583	6.4495	6.74354	6.65422	6.91446
25232	9.73426	9.75527	9.75747	9.91962	10.0818	9.47207	9.65033	9.55041	9.68914	9.90177	9.73426	9.83808	9.85178	9.77547	9.63759	9.78775	9.97693	9.90428	9.72728	9.63853	9.69526	9.66257	9.53612	9.76495
25233	10.2195	10.1985	10.3587	10.4782	10.5919	10.2657	10.402	10.264	10.2042	10.2841	10.2171	10.2062	10.1557	10.1937	10.1669	10.5016	10.5136	10.4495	10.2217	10.3094	10.4729	10.3017	10.3849	10.3167
25235	8.18832	7.87856	8.25935	8.27692	8.35178	8.0856	8.23651	8.20936	7.89763	7.75464	7.79725	7.81264	7.77408	8.03348	7.93179	8.63777	8.42918	8.66665	7.88424	7.99795	7.98497	8.02888	8.19371	8.23552
25236	8.43556	8.8271	9.36193	9.33037	9.70667	9.26778	9.52086	9.49182	9.06024	8.74741	8.75698	9.0326	8.70881	9.34562	9.14029	9.95512	9.87148	9.76714	9.09888	9.24374	8.91265	9.48306	9.52322	9.65649
25237	7.48474	7.44154	7.58135	7.91174	8.00716	7.51233	7.63706	7.51889	7.58385	7.46049	7.42179	7.59095	7.34523	7.43632	7.3034	7.62563	7.98114	8.04152	7.46333	7.23726	7.37447	7.56346	7.6517	7.67826
25238	10.6994	10.8818	10.7873	10.7726	10.911	10.4932	10.6802	10.6177	10.7088	10.7332	10.7211	10.6986	10.8124	10.7632	10.7636	10.8904	10.8406	10.9438	10.7832	10.8168	10.809	10.7705	10.577	10.79
25239	10.5714	10.0428	10.3414	10.58	10.6106	10.451	10.4863	10.4674	9.75843	9.83985	9.83553	9.83391	9.61737	9.91212	9.8087	10.3766	10.2314	10.1993	9.92102	9.86896	10.0417	10.0144	10.2727	10.5099
25240	7.46403	7.30545	7.48756	7.96919	7.70706	7.33977	7.59749	7.82977	8.87366	8.74308	8.2521	7.4131	7.28627	8.73365	8.42149	7.60008	8.10928	8.57969	7.4127	8.29152	8.94594	7.52705	7.27477	7.94108
25241	6.49389	6.47565	6.8732	7.25393	7.09368	6.4608	6.89543	6.60894	6.72538	6.54568	6.66671	7.2096	6.52562	6.33336	6.44642	6.72381	7.43956	7.46153	6.50006	6.27359	6.46612	6.62885	6.65108	6.99161
25242	9.33485	9.22687	9.37177	9.55385	9.72193	9.40435	9.41319	9.30817	9.20362	9.13512	9.12392	9.08503	9.20303	9.32247	9.41478	9.61265	9.42649	10.1804	9.30029	9.29292	9.22595	9.29993	9.50224	9.55266
25243	10.7614	10.9465	10.9057	10.8931	11.0092	10.7869	10.8881	10.7973	10.9302	10.9415	10.9152	10.9126	10.9873	10.933	10.9334	11.0135	11.0925	10.8837	10.9807	10.9566	10.9319	10.9154	10.69	10.9575
25244	7.68838	7.51136	7.91148	8.20408	8.17493	7.75734	7.88818	7.86877	7.52441	7.44702	7.66177	7.60521	7.45841	7.67626	7.76135	8.06572	8.22226	8.38408	7.53402	7.64057	7.58357	7.65239	7.89637	8.06059
25245	6.5219	6.48614	6.68415	7.17782	7.07517	6.58765	6.76102	6.55209	6.61442	6.49067	6.61715	6.90587	6.63177	6.36864	6.41289	6.8619	7.211	7.42183	6.47226	6.37772	6.47247	6.79283	6.36623	6.84524
25246	12.8042	12.8313	12.9165	12.9761	13.0088	12.7885	12.9242	12.8874	12.7749	12.8228	12.8438	12.8207	12.7716	12.8152	12.782	12.9479	12.8529	12.3538	12.803	12.818	12.8667	12.8673	12.8224	12.9297
25247	12.2712	12.2724	12.35	12.3962	12.4396	12.2349	12.3093	12.3658	12.3057	12.3236	12.3637	12.3874	12.3858	12.3964	12.4373	12.5545	12.5891	12.376	12.4218	12.3842	12.3896	12.4076	12.2888	12.4591
25248	10.5316	10.6233	10.8311	10.7166	10.6616	10.5109	10.6659	10.5285	10.5493	10.5906	10.5534	10.6293	10.6177	10.6607	10.6395	10.808	10.7729	10.8108	10.613	10.7609	10.6329	10.6983	10.5608	10.6356
25249	8.77732	8.79594	9.10482	8.99723	9.17461	8.74224	8.9501	8.88576	8.83662	8.79682	8.84382	8.62152	8.80504	8.90621	9.01558	9.26813	9.2563	9.25251	8.89406	8.86597	8.91393	9.00249	8.7128	9.12101
25250	5.12346	4.88905	4.89955	5.30271	5.25912	5.12834	5.14482	4.85243	5.07023	5.09948	4.90148	5.30263	4.96085	5.01974	4.9869	5.15326	5.34312	5.66255	4.89476	4.84271	4.9238	5.05911	5.08683	5.06621
25251	5.18278	5.12292	5.67544	5.87353	5.88214	5.28373	5.50605	5.13445	5.30562	5.10871	5.27054	5.54914	5.25677	5.13065	5.11856	5.77014	6.06341	5.57777	5.1523	4.99532	5.17575	5.38866	5.33479	5.77239
25252	9.31019	9.37539	9.43105	9.33359	9.45966	9.32056	9.17291	9.15062	9.33964	9.15996	9.03277	9.01859	9.0855	9.15939	8.99882	9.12403	8.714	9.55635	9.06701	9.19499	9.05678	9.14621	9.04682	9.16255
25253	6.4471	6.64538	6.63305	6.37797	6.66191	6.55689	6.64313	6.73172	6.48727	6.91046	6.39939	6.76263	6.37821	6.57013	6.70815	6.67715	6.65796	6.76295	6.59578	6.82965	6.41033	6.48429	6.62175	6.55698
25254	5.37456	5.50138	5.44794	6.05396	6.11477	5.55972	5.54586	5.38413	5.58617	5.51192	5.38483	5.52595	5.53149	5.30404	5.39715	5.74582	6.16618	5.99207	5.28418	5.14774	5.38188	5.46658	5.50813	5.73657
25255	10.8087	10.9743	11.0332	11.0987	10.8388	11.0128	10.9941	10.9803	10.9712	10.9827	11.0034	10.9844	11.0825	11.0345	11.0757	11.218	11.2811	11.5069	10.9789	10.9882	11.0257	10.9414	10.9842	11.1728
25256	9.73339	9.74435	10.125	10.1895	9.87872	10.0389	10.4319	10.2314	9.80392	9.84067	9.81868	9.82863	9.72245	10.0077	9.90207	10.5112	10.3678	10.1411	9.96845	9.89797	10.0847	10.2069	10.2856	10.408
25257	10.2898	10.2797	10.3197	10.4681	10.6367	10.3089	10.6287	10.5931	10.1695	10.1275	10.255	10.2317	10.0873	10.2717	10.2502	10.4773	10.153	10.4569	10.2547	10.3807	10.2613	10.3214	10.2694	10.4932
25258	4.9408	5.3121	5.43283	5.7769	5.85215	5.22358	5.43485	5.25383	5.29291	5.233	5.13145	5.61177	5.29251	5.18807	5.27569	5.74195	6.10211	6.05915	5.22717	5.19627	5.29645	5.17976	5.41964	5.44433
25260	7.24022	7.27244	7.33605	7.39195	7.86991	7.72567	7.73239	7.44489	7.39328	7.25922	7.35358	7.42795	7.14366	7.38854	7.4106	8.04107	8.02594	8.0307	7.2728	7.21142	7.39456	7.53641	7.40274	7.71559
25261	8.38559	8.38891	8.49231	8.46936	8.49338	8.28966	8.64492	8.58515	8.4538	8.3722	8.16974	8.40701	8.25103	8.42715	8.45059	8.79214	8.3381	8.40967	8.38845	8.43136	8.43229	8.48386	8.42603	8.53451
25262	9.0004	9.20317	9.27753	9.14498	9.33236	8.93645	8.72218	8.7566	9.09038	9.11145	8.95374	8.89213	9.00994	8.92646	8.74638	8.82173	9.00767	8.41028	8.8293	8.98612	8.96059	8.8305	8.52562	8.75837
25263	6.54516	6.23371	6.4935	7.02754	6.89352	6.21411	6.45321	5.96866	6.15469	5.8312	6.05909	6.52781	5.93788	5.91215	5.75486	6.72492	6.83244	7.18717	5.96703	6.04778	6.13619	6.13338	6.25775	6.18021
25264	9.78393	9.44207	9.89516	9.87595	10.0743	9.89867	9.89714	9.28432	9.24341	9.51519	9.50529	9.5193	9.34371	9.49653	9.12819	9.87996	10.0172	10.5859	9.22332	9.4895	9.05806	9.04572	9.74025	9.79882
25265	8.08847	8.06604	8.18708	8.37394	8.29923	8.36625	8.12195	8.40338	8.37456	8.10675	8.2669	7.62463	7.95083	7.59788	7.8894	7.94616	8.39503	8.50263	7.87834	7.85895	7.62592	7.59611	8.13264	8.30455
25266	11.0224	10.8918	10.8801	11.0238	11.0565	10.7844	10.9661	10.9607	10.8018	10.8958	10.8592	10.9152	11.049	11.0186	10.9109	10.9846	11.0018	10.8944	10.9215	10.8844	10.8733	10.8962	10.9709	10.9473
25267	10.692	10.7815	10.9299	11.0038	11.0115	10.8708	10.7558	10.6404	10.8048	10.7079	10.7498	10.7525	10.706	10.8154	10.7937	10.9449	10.688	10.9959	10.7723	10.7831	10.7802	10.8168	10.7478	10.785
25268	6.54195	6.63009	6.77193	7.07525	7.25084	6.64766	6.86877	6.55621	6.73341	6.49923	6.65063	6.96825	6.66042	6.37694	6.48744	6.98764	7.22589	7.70695	6.48889	6.4185	6.52297	6.50165	6.40014	6.85806
25269	6.5133	5.73462	5.87601	6.01108	5.96555	5.78167	6.22091	5.71719	5.7287	5.50257	5.60217	5.5354	5.38119	5.36134	5.56769	6.01201	5.73783	6.16014	5.53283	5.44985	5.4155	7.14468	5.92877	6.30335
25270	10.4559	10.6652	10.6012	10.4876	10.7593	10.5587	10.416	10.4261	10.5744	10.5603	10.5613	10.4487	10.6769	10.5672	10.5915	10.6438	10.4093	9.14675	10.6917	10.5964	10.6149	10.5648	10.5466	10.5394
25271	8.2661	8.44905	8.4629	8.68924	8.92751	8.42628	8.61744	8.32984	8.37499	8.26665	8.38992	8.52241	8.28714	8.49144	8.27516	8.81095	8.57377	8.10219	8.31199	8.46589	8.28004	8.38266	8.41694	8.53655
25272	11.168	11.2285	11.2953	11.2995	11.3427	11.1433	11.2628	11.2185	11.0531	11.2672	11.1291	11.0895	11.3254	11.1201	11.0721	11.2462	11.1939	10.6908	11.0915	11.0552	11.09	10.9526	11.0725	11.1429
25273	8.13266	8.23957	8.40237	8.71922	8.56765	8.27423	8.45219	8.3272	8.38379	8.22447	8.28893	8.44792	8.12663	8.35272	8.31235	8.62846	8.7485	8.72527	8.22543	8.37609	8.28964	8.4067	8.47569	8.45108
25274	10.2837	9.27942	9.42902	10.1229	10.1884	10.1875	10.1069	10.119	9.26243	9.42434	9.48447	9.29384	9.221	9.57506	9.44248	10.1954	9.68124	9.96809	9.4675	9.63087	9.4977	9.51247	10.113	10.1308
25275	10.478	10.6409	10.6056	10.7908	10.8132	10.3453	10.5345	10.426	10.4712	10.4074	10.574	10.4127	10.3242	10.4267	10.4051	10.5441	10.504	10.3979	10.5371	10.5224	10.671	10.6385	10.2392	10.5885
25276	3.60125	3.47234	3.44558	3.62893	3.68989	3.50987	3.52199	3.57868	3.38933	3.53882	3.44316	3.64828	3.44422	3.46695	3.38515	3.62517	3.61341	3.81291	3.42133	3.58903	3.4539	3.51018	3.65423	3.63287
25277	10.7691	10.9849	11.0321	11.0067	10.9136	10.6865	10.9788	10.866	10.9594	10.9787	11.0907	11.0341	11.0152	11.0942	11.0314	11.1789	11.0239	10.7276	11.1063	11.1748	11.0496	11.1728	10.8476	10.991
25278	7.035	6.95538	6.74456	7.34743	7.62908	6.75013	7.21712	6.86659	6.90535	6.82482	6.91889	7.04236	6.83056	6.6653	6.66591	6.90776	7.88971	7.60891	6.55841	6.50478	6.84546	6.82018	6.6926	7.18512
25279	5.10002	5.03643	5.08558	5.43875	5.2255	5.07516	5.15529	4.91525	5.0964	4.85673	4.96753	5.19633	4.98697	5.0032	5.07349	5.24722	5.71637	5.76293	5.00304	4.86115	4.92522	4.99585	5.01589	5.35729
25280	8.29017	8.51571	8.34005	8.45758	8.80731	8.33945	8.62855	8.1613	8.40787	8.6449	8.5114	8.57323	8.57769	8.427	8.57856	8.67005	8.89607	8.53483	8.45623	8.70287	8.58674	8.50411	7.93721	8.66355
25281	10.3075	10.4693	10.4608	10.4813	10.6089	10.4871	10.4593	10.4037	10.5189	10.5385	10.4558	10.4095	10.5348	10.5244	10.4135	10.5843	10.6642	10.4097	10.5054	10.4568	10.4315	10.4412	10.2782	10.5206
25282	12.5897	12.0842	12.3851	12.4853	12.4047	12.4612	12.4737	12.5553	12.2039	12.3156	12.3436	12.2433	12.0941	12.2795	12.235	12.5287	12.4596	12.3758	12.1966	12.1968	12.2366	12.1304	12.612	12.7138
25283	9.92106	9.65012	9.91367	10.0369	10.2082	10.1507	9.99132	9.93096	9.66669	9.74611	9.69533	9.68027	9.67259	9.71904	9.78337	10.1211	10.0594	10.473	9.74294	9.71685	9.75794	9.7132	10.1406	10.1394
25284	8.78421	9.3267	9.1992	9.25581	9.13163	8.77211	8.84811	8.9527	9.17063	8.92416	9.13039	8.95562	9.07333	8.97339	9.06102	9.28562	9.51612	9.41615	8.99486	9.16719	9.15545	9.24644	8.84909	9.1731
25285	10.9959	11.1034	11.2952	11.269	11.5048	11.1279	11.3894	11.3594	11.1741	11.2891	11.3344	11.3193	11.2378	11.3123	11.3236	11.5331	11.454	10.0134	11.2955	11.4283	11.2227	11.4891	11.487	11.5185
25287	8.83289	8.6642	9.21607	9.19404	9.2082	9.15394	8.98854	8.92922	8.57693	8.34173	8.50451	8.09628	8.07797	8.62939	8.66441	9.26879	8.78993	9.24208	8.68143	8.71213	8.73259	8.96069	9.15123	8.88752
25288	9.30383	9.33179	9.35918	9.3314	9.5436	9.42127	9.37902	9.29545	9.37142	9.303	9.31327	9.29183	9.33969	9.37484	9.35626	9.50599	9.70469	8.80859	9.28995	9.33986	9.32541	9.31931	9.32735	9.44401
25289	8.41854	8.57546	8.7349	8.60238	8.88453	8.44341	8.60658	8.47708	8.59867	8.5947	8.54603	8.63946	8.57914	8.67358	8.5272	8.82646	8.98692	8.95882	8.60029	8.55674	8.55522	8.65334	8.44486	8.58022
25290	6.16291	6.27571	6.26712	6.73532	6.58196	6.29176	6.423	6.26495	5.96562	5.78121	5.68181	6.36769	5.78328	6.14686	6.04692	6.31174	6.42993	6.43084	6.04263	5.92806	5.9777	5.86132	6.31092	6.63968
25291	9.07726	8.71091	9.1139	9.28571	9.29343	9.2532	9.10276	8.88992	8.50574	8.54716	8.6531	8.39594	8.39776	8.60756	8.2975	8.99752	8.70655	9.25639	8.48142	8.56193	8.44963	8.49607	8.64078	8.87438
25292	6.64602	6.70676	7.06793	7.15154	6.75816	6.78057	6.81791	6.82575	6.7543	6.6152	6.73688	6.9294	6.61496	6.82667	6.50604	7.06922	7.06462	7.28948	6.61674	6.69509	6.72259	6.78713	6.71023	7.13346
25293	11.7175	12.0172	11.9777	12.0531	11.8655	11.79	11.7151	11.7048	11.8583	11.6877	11.8927	11.8702	11.715	11.9086	11.8579	11.8982	11.8524	12.0921	11.932	11.9072	11.9094	11.9812	11.7081	11.8152
25294	4.72593	4.89955	5.05237	5.44311	5.26642	4.99098	4.91823	4.71944	4.92292	4.9192	4.82812	5.19216	4.91562	4.74863	4.90872	5.13219	5.09089	5.4578	4.85157	4.80232	4.70929	4.80543	5.04334	4.81681
25295	6.59322	6.43309	6.57843	7.12081	6.82477	6.42083	6.55565	5.97334	6.64751	6.5392	6.56313	6.94806	6.49569	6.20907	6.5478	6.61515	7.40614	7.0755	6.38657	6.29188	6.29256	6.52804	6.28164	6.5086
25296	8.76036	8.76252	9.15838	9.00824	9.19295	8.80558	9.15466	8.99461	8.67998	8.85402	8.95396	8.65474	8.62338	8.66064	8.4094	9.07218	8.67474	9.02323	8.72709	8.57473	8.96207	8.65194	8.60281	8.95606
25297	11.2843	11.5631	11.4593	11.5472	11.3628	11.1246	11.4479	11.3883	11.4979	11.5577	11.5369	11.5507	11.5682	11.5208	11.5297	11.5416	11.5534	11.4829	11.5354	11.5272	11.5317	11.4914	11.3092	11.5035
25298	11.4959	10.4695	11.4713	11.261	11.5863	11.2937	11.5024	11.4355	10.2711	11.0286	10.8724	10.8492	10.6155	10.7873	10.6876	11.6039	11.4797	11.4233	10.6567	10.7883	10.7251	10.4154	11.2647	11.5413
25300	6.02662	5.94301	5.9967	6.19614	6.73799	6.04249	6.06862	5.86822	6.14412	5.73203	5.92354	6.32433	5.94622	5.77834	5.78109	6.07456	6.5583	6.87852	5.72986	5.71237	5.77171	5.94684	5.77794	6.12368
25301	8.89225	8.71756	8.83333	8.97054	8.91423	8.97091	8.94243	8.88733	8.64425	8.6129	8.69613	8.65179	8.68766	8.62606	8.67578	9.13847	9.13271	9.1112	8.5653	8.66184	8.68508	8.65147	8.80561	8.86848
25302	9.01668	8.98904	9.11599	8.93783	9.46465	8.73396	9.02299	8.99482	8.8902	8.96893	9.07284	9.11722	8.99148	9.05056	9.12454	9.3027	9.25174	9.56473	8.9963	9.17634	8.93513	9.08066	9.00394	9.02348
25303	7.46141	7.39276	7.48252	7.88336	7.90632	7.57768	7.568	7.38117	7.43657	7.41871	7.54137	7.5334	7.42766	7.40613	7.33073	7.74367	8.04711	7.95384	7.48531	7.42801	7.43048	7.60853	7.40527	7.7187
25304	6.63795	6.74771	6.93858	7.29337	7.3032	6.79386	6.94663	6.68623	6.81875	6.67278	6.77471	7.14499	6.77735	6.59491	6.72972	7.03618	7.57616	7.70982	6.67059	6.61517	6.64828	6.75011	6.73832	7.10179
25305	6.77635	7.06557	7.29433	7.58105	7.52335	6.90834	7.23741	6.90326	7.08506	6.93246	7.14176	7.27903	7.06152	6.80052	6.91185	7.35992	7.79791	7.90654	7.02479	6.84064	6.87255	7.0739	6.55852	7.12379
25306	10.359	10.647	10.5539	10.4784	10.5928	10.4786	10.3933	10.357	10.5226	10.5405	10.4734	10.5214	10.6116	10.5989	10.5362	10.6517	10.3801	10.4186	10.5175	10.52	10.5029	10.5194	10.325	10.4312
25307	12.2735	12.1388	12.3184	12.3717	12.4078	12.1484	12.2554	12.2686	12.0219	12.0694	12.0922	11.8687	12.011	12.1513	12.092	12.405	12.3595	12.2238	12.0701	12.1784	12.1038	12.0225	12.1849	12.396
25308	9.55818	9.1728	9.43486	9.53899	9.58092	9.46673	9.45958	9.44249	9.09233	9.11801	9.13929	9.06077	9.00078	9.11133	9.16025	9.67317	9.59675	9.12172	9.05907	9.14821	9.10505	9.05706	9.29472	9.48924
25310	3.42748	3.21123	3.39042	3.54904	3.55127	3.32883	3.33601	3.67831	3.16362	3.27271	3.22304	3.16085	3.40669	3.22304	3.18194	3.46261	3.65774	3.82669	3.185	3.39399	3.22992	3.17316	3.53003	3.51957
25311	9.81131	9.8292	10.046	10.1362	10.0028	9.93402	9.93964	9.9283	10.069	9.6902	9.86544	9.7669	9.79856	9.94831	10.0591	10.1679	10.2031	9.10863	9.93721	10.0075	9.84783	9.98758	10.1133	10.1933
25312	4.99029	4.94313	5.2217	5.61654	5.33106	5.22907	5.21888	5.15834	5.0069	4.8895	5.22285	5.52713	4.97855	5.0694	5.11848	5.16486	5.66619	5.68314	4.80432	4.95592	4.91764	5.18795	4.98469	5.16399
25314	7.58303	7.9125	8.00193	7.89725	8.45357	7.96304	7.99899	8.03709	7.81825	7.94078	7.67224	7.74777	7.74648	7.81809	7.64301	8.19377	8.00802	8.07323	7.66007	7.75665	7.84133	7.88536	7.65146	7.9043
25315	9.33636	8.85849	9.65652	9.38105	9.84005	9.48813	9.81145	9.76777	9.17449	9.23586	9.28489	9.17689	8.95867	9.20371	9.26545	9.61808	9.78948	9.78175	8.97641	9.23124	9.27126	9.0185	9.67833	9.98543
25316	4.0249	4.04175	4.21422	4.322	4.46949	4.28578	4.16814	4.15164	3.99613	3.9925	3.92589	4.14032	4.01686	4.15504	4.13583	4.52764	4.26957	4.46581	4.00521	4.03618	3.93542	4.0279	4.1176	4.20106
25317	6.11987	6.14883	6.34887	6.34481	6.40778	6.29436	6.19186	6.49356	6.53416	6.52634	6.30556	6.32537	6.20507	6.63344	6.05606	6.21208	6.38703	6.99228	6.10183	6.27008	6.58584	6.12662	6.43824	6.30047
25318	10.7048	10.4854	10.5793	10.7528	10.8331	10.6512	10.6775	10.7237	10.5018	10.42	10.5643	10.2031	10.3838	10.4829	10.4435	10.744	10.523	10.4934	10.6138	10.4804	10.5673	10.6006	10.7087	10.92
25319	13.4327	13.4908	13.4934	13.4575	13.4385	13.4468	13.4408	13.2644	13.5621	13.4429	13.5241	13.5148	13.4037	13.4903	13.5148	13.4609	13.4934	13.3707	13.4926	13.5809	13.4987	13.4967	13.4408	13.4778
25320	6.15601	6.02274	6.30213	6.63206	6.45771	6.36963	6.43532	6.32972	6.02283	6.00044	6.05803	6.47407	6.13065	6.02693	6.10673	6.72967	6.90699	6.63581	6.10469	5.93169	6.05055	6.02467	6.12609	6.39055
25321	5.09187	5.0079	5.13648	5.18888	5.48311	5.10014	5.2457	4.87349	5.08134	5.06069	5.01772	5.29716	4.94954	5.04738	5.08554	5.44247	5.58644	6.19473	4.86716	5.0257	4.93252	5.01354	5.22333	5.28568
25322	6.39779	6.27616	6.66426	6.83233	6.76694	6.62455	6.34549	6.20531	6.38956	6.35299	6.1416	6.54289	6.24801	6.15204	6.22421	6.61082	6.90205	7.16452	6.40467	6.22751	6.3913	6.36289	6.17857	6.63361
25323	8.26261	8.00784	8.28494	8.40138	8.29465	8.39391	8.27046	8.61834	8.21723	8.03734	8.16602	8.13467	7.96026	7.8868	7.6755	7.76366	8.0098	8.08664	7.87476	7.76563	7.55565	7.79244	7.88565	8.35013
25324	8.56571	8.5201	9.09064	9.13551	9.22359	8.89486	8.83824	8.78056	8.49422	8.43808	8.73556	8.67844	8.42789	8.67549	8.48749	8.88662	9.08321	9.03438	8.64068	8.71516	8.34526	8.59305	8.70723	9.02444
25325	4.29337	3.96671	4.03985	4.44558	4.08488	3.93251	4.0228	3.72568	3.97356	3.87709	3.92702	4.00241	3.87721	3.67109	3.79196	4.03189	4.06471	3.97902	3.69876	3.69549	3.80707	3.88317	3.91423	4.0303
25326	6.80476	6.99151	7.05938	7.44016	7.31967	6.93335	7.12921	6.89184	6.95442	6.80726	6.96861	7.116	6.8659	6.92821	6.85931	7.46961	7.42922	7.50367	7.00489	7.05441	6.93841	7.12963	6.87519	7.19702
25327	9.46443	9.48629	9.68154	9.82263	9.80001	9.55553	9.42751	9.51754	9.40432	9.30214	9.3921	9.39913	9.42279	9.43663	9.35818	9.66569	9.7934	9.97255	9.4166	9.32586	9.1542	9.3683	9.56856	9.60958
25328	11.3989	11.5118	11.5519	11.688	11.7242	11.4312	11.3001	11.4593	11.5292	11.5484	11.4962	11.5559	11.4955	11.5408	11.5233	11.6572	11.7002	11.7343	11.5455	11.539	11.5581	11.5035	11.3262	11.5293
25329	7.09416	7.10884	7.32868	7.61665	7.79975	7.2601	7.56709	7.21165	7.37656	7.26762	7.30571	7.48979	7.27178	7.1221	7.2506	7.62886	7.98506	8.25017	7.14411	7.19322	7.36614	7.30978	7.3663	7.7112
25330	8.67894	8.75286	8.59462	8.79593	9.06671	8.63488	8.77979	8.73546	8.75748	8.65353	8.61063	8.69121	8.56407	8.73221	8.58087	8.94189	9.17857	8.85254	8.68432	8.81187	8.666	8.63553	8.74766	8.85356
25331	5.05363	5.1539	5.15325	5.49306	5.51962	5.21306	5.14715	4.90657	5.00927	4.99738	5.01301	5.15284	4.89739	4.95634	4.91622	5.16391	5.54887	5.98112	4.9302	4.95388	4.88272	5.10075	4.98615	5.37153
25332	5.66083	5.82112	6.05783	6.20333	5.94174	5.60154	6.15148	5.70601	5.77963	5.56932	5.82931	5.91003	5.52251	5.72104	5.72397	6.23361	6.58447	6.95993	5.73806	5.49896	5.6888	5.60443	5.66877	6.14368
25333	8.42584	8.30859	8.70166	8.75004	8.80476	8.8033	8.54462	8.9385	8.28803	8.49387	8.04292	8.33409	8.22161	8.36998	8.18871	8.74275	9.08098	9.31341	8.20749	8.17314	8.27261	8.28667	8.43063	8.74521
25334	6.66535	6.49605	6.78254	6.98175	7.03783	6.65392	6.84022	6.7015	6.7408	6.61596	6.6902	6.8036	6.67076	6.67139	6.59301	7.0175	7.3916	7.43463	6.66803	6.69239	6.51694	6.66493	6.88004	6.81879
25335	4.63282	4.59191	4.70167	4.86343	5.10062	4.62688	4.60925	4.51858	4.60253	4.45136	4.50236	4.69498	4.56708	4.42077	4.43587	4.89723	4.91284	5.11257	4.41272	4.34446	4.35708	4.63311	4.97012	4.55502
25336	8.23312	8.14761	8.40501	8.45568	8.63978	8.48206	8.70251	8.40004	8.28493	8.23192	8.18623	8.15052	8.29606	8.25931	8.4233	8.91047	8.74211	8.44958	8.34975	8.32282	8.36512	8.45902	8.56155	8.49678
25337	10.6236	10.4011	10.6781	10.7707	10.5318	10.7585	10.7288	10.8515	10.371	10.3935	10.4354	10.3468	10.353	10.354	10.3183	10.6214	10.6275	10.3158	10.2807	10.3764	10.3963	10.24	10.7462	10.8199
25338	8.69322	8.59064	8.87374	8.80585	8.83605	8.68991	8.76826	8.79428	8.45001	8.6102	8.67206	8.65731	8.53652	8.68615	8.68175	8.91104	9.04039	8.74619	8.69247	8.66637	8.6524	8.67353	8.68574	8.98693
25339	6.33394	6.64878	6.50139	6.53005	6.87128	6.21773	6.89144	6.65842	6.51179	6.40318	6.23446	6.58556	6.43602	6.44905	6.44443	7.04396	6.99769	7.15327	6.53954	6.6228	6.66482	6.85201	6.86432	6.99745
25340	5.36417	5.14148	5.34207	5.41403	5.78249	5.25829	5.4077	5.44487	4.848	5.02831	4.9866	4.85264	4.92492	5.02972	4.79304	5.30275	5.21261	5.78263	5.12685	5.08123	4.98722	4.96646	5.35332	5.61893
25341	8.7019	8.75603	8.91614	9.18781	9.26427	8.89109	8.95302	8.75998	8.77741	8.61395	8.70781	8.46289	8.62907	8.81639	8.46102	8.86683	9.26739	8.94963	8.69694	8.58211	8.49104	8.75929	8.59306	8.86137
25342	7.7299	7.8348	8.1613	8.16093	8.45677	7.832	8.12589	7.77444	7.75561	7.78343	7.95988	7.98491	7.93424	7.99735	7.90278	8.34055	8.48105	8.71315	7.92827	8.04245	7.75955	8.06615	7.80685	8.14217
25343	4.25893	4.5124	4.91796	5.05601	4.78106	4.76813	4.81253	4.51106	4.50847	4.45287	4.4904	4.94612	4.64824	4.47328	4.517	5.05816	4.95693	4.65992	4.52667	4.60996	4.60734	4.55978	4.74485	5.05418
25345	7.00207	6.69099	7.12553	7.26928	7.4177	6.95384	7.21828	6.76459	7.03454	6.90671	6.72684	7.24813	6.85946	6.83228	6.96843	6.95623	7.59353	7.73076	6.72417	6.63126	6.68895	6.86757	6.80853	7.04842
25346	4.92133	5.03948	5.61761	5.3012	5.50358	5.23576	5.14065	4.9921	5.08192	5.20104	4.85059	5.13441	4.97758	5.05667	4.88651	5.35542	5.77559	5.79174	5.09068	4.91121	4.85985	4.79929	4.85159	5.333
25349	10.3177	9.99131	10.3767	10.3187	10.4392	10.3279	10.0703	10.0509	9.78366	9.9323	9.74734	9.71686	9.84086	9.69011	9.42374	9.95792	10.0566	9.98693	9.61556	9.74512	9.62372	9.45853	9.76162	10.1395
25350	4.65383	4.70498	4.98336	5.36824	5.30631	4.72966	4.89643	4.66379	4.89937	4.73622	4.79023	5.07571	4.80936	4.70229	4.72617	5.01729	5.4395	5.85916	4.6654	4.72367	4.81239	4.67615	4.56969	4.96999
25351	5.25833	5.20983	5.30918	5.43134	5.58454	5.35082	5.53593	5.28686	5.09763	5.30289	5.1351	5.44302	5.22801	5.20423	5.32573	5.61277	5.5945	5.98713	5.15023	5.08359	4.98401	5.21442	5.3987	5.45146
25352	8.65896	8.8685	8.74991	9.20146	9.20065	8.67407	8.97031	8.99457	9.56816	9.56066	9.23005	8.32656	8.54483	9.50777	9.16232	9.02335	9.09737	9.94683	8.72023	9.14251	9.64503	8.73075	8.80215	9.09119
25353	7.44402	7.34877	7.17689	7.63897	7.8234	7.35084	7.45953	7.49797	7.53227	7.36559	7.35579	7.69921	7.30965	7.22847	7.06718	7.15898	7.71844	7.57227	7.14229	7.30737	6.90822	7.50471	7.45391	7.4532
25354	6.38756	6.53825	6.70723	6.7996	7.22227	6.41205	6.65093	6.30993	6.54556	6.26457	6.37909	6.9311	6.29291	6.36496	6.40656	6.74884	7.32526	7.31143	6.53179	6.41147	6.15703	6.5375	6.56445	6.87051
25356	9.49045	9.83045	9.70058	9.75192	9.84738	9.49521	9.72561	9.51912	9.68236	9.71249	9.70973	9.73675	9.84259	9.80442	9.64921	9.87021	9.89653	10.0196	9.7932	9.74948	9.75182	9.68889	9.39815	9.71007
25357	7.36389	7.52272	7.78371	8.08766	7.96343	7.65215	7.87396	7.44593	7.15794	7.34327	7.38409	7.45793	7.33319	7.50611	7.26362	7.75799	7.71551	7.95358	7.19192	7.67206	7.43297	7.09604	7.83727	7.89758
25358	10.5293	10.4503	10.6638	10.7392	10.8455	10.7239	10.8367	10.779	10.6073	10.5825	10.4754	10.4517	10.2902	10.6189	10.5312	10.9466	10.6177	11.0918	10.4956	10.5498	10.6902	10.6202	10.8894	10.8404
25359	8.54421	8.80323	8.81641	8.87459	8.99074	8.8095	8.77018	8.76881	8.84496	8.78535	8.72687	8.50534	8.80036	8.79927	8.73852	8.99566	8.84645	9.61744	8.83803	8.88183	8.82215	8.77089	8.88767	8.87199
25360	8.05509	8.07581	8.07308	7.92719	8.24871	8.15338	8.29683	8.16229	7.93216	8.16837	8.0701	8.12533	8.37098	7.93977	8.04295	7.76179	7.71994	8.02056	7.99213	8.02464	8.35106	8.07556	8.4582	8.09358
25361	9.76777	9.82937	9.95538	10.0665	10.0219	9.89134	9.91888	9.95282	9.59201	9.51839	9.72286	9.41699	9.61277	9.70937	9.75628	10.056	9.95382	10.3173	9.66487	9.75871	9.76995	9.71042	10.019	9.97833
25362	6.17369	6.15308	6.20924	6.66105	6.74841	6.17354	6.29179	6.11862	6.11076	6.07991	6.15075	6.48034	6.18207	5.98076	6.20178	6.61196	6.8763	6.94248	5.9772	5.95241	6.07697	6.11407	6.27231	6.26861
25363	8.62825	8.48535	8.68061	8.71872	9.07626	8.42308	8.76047	8.57924	8.55467	8.43837	8.49136	8.39087	8.26651	8.67124	8.61168	8.78898	8.73265	8.77494	8.58529	8.67798	8.58527	8.62454	8.7268	8.7166
25364	10.2279	10.1987	10.2704	10.1243	10.1373	10.2104	10.2654	10.2455	10.0783	10.1216	10.1572	10.0987	10.1631	10.1692	10.2201	10.3959	10.2524	9.016	10.1806	10.2086	10.1383	10.1797	10.2251	10.4438
25365	6.52456	6.34453	6.46955	7.02656	6.95268	7.14755	6.80425	6.96085	6.429	6.49064	6.39208	6.65578	6.4047	6.20349	6.35059	6.75409	7.1354	7.25036	6.41266	6.53178	6.476	6.46773	6.43145	6.69205
25366	7.50226	7.46716	7.66344	7.57507	7.74239	7.51852	7.56963	7.56347	7.4535	7.28392	7.37385	7.43371	7.46837	7.50494	7.37892	7.74887	8.04152	7.79632	7.3337	7.46812	7.16931	7.37982	7.48718	7.83091
25367	9.85496	10.16	9.99232	9.98845	9.22251	9.63033	9.47041	9.55993	10.0319	10.0735	10.0583	9.98756	10.0404	10.0328	9.99675	9.83499	9.53614	9.4688	9.96598	9.93654	9.96702	9.89413	9.35208	9.68267
25368	10.1796	9.91198	10.1166	9.92536	10.3962	10.0566	10.1778	10.0051	9.76081	9.91143	9.87108	9.54997	9.85456	9.66177	9.82497	10.3131	9.19227	9.75823	9.79534	9.84199	9.97602	9.80815	10.2478	10.0916
25369	10.34	10.3463	10.4587	10.7204	10.7768	10.2256	10.2935	10.372	10.6965	10.5608	10.6377	10.0346	10.4165	9.93581	10.2776	9.6821	10.4396	9.62038	10.1703	10.1864	9.86767	9.63386	9.88886	10.2934
25371	9.79609	9.21631	9.71378	9.92177	10.0303	9.67183	10.012	9.90529	9.32243	9.41043	9.46488	9.4252	9.32983	9.39123	9.32193	9.99215	9.95719	9.80744	9.33904	9.41815	9.3216	9.35788	9.81816	10.1669
25372	8.7807	9.03183	9.11806	9.04732	8.99924	8.83258	8.7222	8.70609	8.89696	8.91192	8.83474	8.81719	8.9544	9.00911	9.04873	9.10903	9.09226	8.085	8.91345	9.17799	8.952	9.17736	8.93174	8.92642
25373	5.26887	5.32258	5.69565	6.19024	5.97118	5.46285	5.53155	5.34913	5.55281	5.38752	5.47136	5.77793	5.30878	5.43544	5.42264	5.85092	6.2507	6.40162	5.29099	5.23924	5.36292	5.43857	5.27993	5.50601
25374	8.42452	8.85517	8.86227	8.90135	9.13154	8.4462	9.08422	8.79838	8.94456	8.81688	8.94965	8.84307	8.92738	8.92368	8.8573	9.18536	9.38525	9.0949	8.9916	9.04502	8.93158	9.0208	8.65097	9.07176
25375	5.76188	5.68597	6.07847	6.02652	6.25146	5.97005	5.73738	5.71129	5.7302	5.58178	5.68702	5.8664	5.73564	5.79563	5.83189	6.23933	6.49873	6.75064	5.68083	5.63973	5.63424	5.73787	5.91064	6.12533
25376	6.19011	5.96096	6.376	6.50686	6.62343	6.2988	6.40712	6.02688	6.07824	5.99591	6.04973	6.18152	5.97497	5.90707	6.04018	6.16032	6.89395	7.13251	6.10757	5.92605	6.0604	5.9833	5.84187	6.35616
25377	4.94452	5.00926	4.96332	5.11137	5.47347	4.81226	5.19646	4.97607	5.00404	5.04217	5.13507	5.34249	5.03649	4.83154	4.8551	5.21539	5.44206	5.29412	5.02014	4.8747	4.96489	5.10981	4.97314	5.13792
25378	6.27789	6.39598	6.71577	6.72073	6.97407	5.97077	6.62261	6.20376	6.31688	6.17237	6.31728	6.37986	6.51348	6.4228	6.21851	6.44668	7.01319	7.60046	6.2481	6.17156	6.13188	6.19473	5.96894	6.54389
25379	11.3278	11.6136	11.5988	11.6836	11.6379	11.4448	11.3529	11.4967	11.6427	11.64	11.5882	11.4899	11.6786	11.5312	11.4808	11.578	11.6707	11.7702	11.5754	11.5862	11.6265	11.5129	11.174	11.4978
25380	6.86604	6.81876	6.97159	6.88042	7.15538	6.83066	6.97897	7.02301	6.6972	6.8903	6.6763	6.77062	6.871	6.85749	6.8326	7.27099	7.29729	7.70318	6.81998	7.04765	7.00016	7.09698	6.83863	7.26366
25383	7.24587	7.18948	7.30015	7.39623	7.47083	7.23097	7.14115	7.15173	6.97842	7.10496	7.01985	6.94921	6.96936	7.10355	6.99586	7.58881	7.38233	7.74697	7.13259	7.27188	7.15051	7.01994	7.1765	7.3983
25385	5.14054	4.90574	5.05004	5.37837	5.68044	4.99803	5.25341	5.0748	4.91641	4.81542	4.9596	5.10567	4.88707	4.77281	4.91726	5.1352	5.55795	5.65852	4.80358	4.80161	4.95509	5.09774	5.17735	4.97283
25386	6.28249	6.1987	6.36781	6.99369	6.85625	6.29899	6.49475	6.01477	6.30421	6.06754	6.19655	6.88771	6.34852	6.06057	6.19737	6.70438	7.2665	7.37847	6.06416	6.03228	6.18414	6.3824	6.23919	6.41926
25387	11.7632	11.8851	11.8386	11.7816	11.8505	11.669	11.7578	11.7867	11.712	11.6865	11.7893	11.8004	11.9086	11.7663	11.7775	11.8611	11.219	11.8221	11.7097	11.7901	11.7704	11.7068	11.7462	11.7289
25388	10.4309	10.3557	10.193	10.5323	10.4646	10.3888	10.6035	10.4623	10.2965	10.3364	10.3874	10.3448	10.2429	10.2933	10.2999	10.5532	10.6203	10.4158	10.2821	10.3602	10.3317	10.3312	10.641	10.6169
25389	5.75619	5.66779	5.63578	5.86157	5.96412	5.42915	6.04367	5.60712	5.61597	5.55699	5.37564	5.74939	5.56531	5.45928	5.29292	5.80609	6.11097	6.38667	5.50786	5.3422	5.55408	5.53023	5.50686	5.69048
25390	9.5414	9.21408	9.61334	9.04947	10.2289	10.054	9.67614	9.7661	9.14578	9.2481	9.27617	8.92418	9.24349	9.15962	9.1093	10.0209	10.1648	10.3654	9.32814	9.19574	9.41886	9.32971	10.0641	9.72488
25391	6.72002	6.53356	6.80848	7.06298	7.12328	6.65014	6.88523	6.71142	6.70071	6.53184	6.42108	6.84396	6.56748	6.37113	6.4482	6.85071	7.13825	7.23577	6.3958	6.52143	6.57834	6.5348	6.43313	6.70573
25392	11.8097	11.5951	11.7318	11.8918	11.9468	11.8478	11.8686	11.6995	11.5669	11.4936	11.534	11.5521	11.4717	11.5466	11.5305	11.7352	11.8826	12.0753	11.5052	11.5679	11.4665	11.571	11.7867	11.84
25393	10.4645	10.8204	10.7695	10.8101	10.8487	10.3414	10.6402	10.5302	10.7448	10.7125	10.8035	10.7397	10.6304	10.7642	10.7391	10.8388	10.8812	10.6363	10.7597	10.8675	10.9472	10.9553	10.5929	10.7556
25394	6.97023	7.15921	7.25114	7.23876	7.3883	6.92069	7.13948	6.95912	6.93419	7.06718	7.09636	7.0879	7.24859	7.23587	7.17544	7.70171	7.84002	7.91233	7.18446	7.12952	7.06781	7.08428	7.19655	7.45496
25398	10.6972	10.7543	10.765	10.8137	10.8234	10.6572	10.641	10.6467	10.5746	10.5035	10.5093	10.6224	10.6564	10.6616	10.691	10.7858	10.8609	10.54	10.6289	10.608	10.6749	10.6057	10.5182	10.7314
25399	9.84216	10.067	9.9602	9.69993	10.174	9.92728	9.68982	9.75663	9.88587	9.96837	9.80553	9.89109	10.0581	10.0563	9.9135	10.0378	9.94402	10.4176	10.0219	9.89154	9.96129	9.80073	9.62228	9.83292
25400	12.7596	12.8229	12.7217	12.6985	12.7884	12.6814	12.6615	12.6342	12.6389	12.7841	12.7364	12.7429	12.7644	12.724	12.6865	12.6906	12.6914	11.9489	12.6745	12.7101	12.7241	12.5797	12.4625	12.597
25401	6.39888	6.50014	6.6456	6.90848	7.20388	6.86596	6.82767	6.73274	6.48164	6.55155	6.39331	6.70772	6.30857	6.52675	6.54006	7.08046	7.23932	7.94997	6.49119	6.54911	6.59559	6.51151	6.70106	6.90923
25402	10.3168	10.6212	10.3813	10.4029	10.5622	10.4164	10.4109	10.5373	10.6714	10.8722	10.7816	10.615	10.9841	10.713	10.3693	10.6496	10.9375	11.2362	10.7186	10.4372	10.5265	10.6408	10.262	10.3282
25403	8.77765	8.72426	8.6311	8.57572	9.06952	8.92886	8.72342	8.70963	8.66305	8.75764	8.58662	8.49203	8.65749	8.71472	8.76362	8.89334	8.79438	8.76087	8.71715	8.84513	8.86457	8.55526	8.86914	8.87348
25404	10.3372	10.3739	10.434	10.5681	10.3602	10.3337	10.355	10.4172	10.2333	10.1171	10.2336	10.1943	9.99834	10.2058	9.94696	10.5168	10.4823	9.98524	10.2198	10.2085	10.2949	10.465	10.427	10.4692
25405	11.1075	11.1796	11.2273	11.1666	11.1321	11.0558	11.0269	10.9563	11.0444	11.0896	11.0764	11.1163	11.0943	11.1141	11.1142	11.291	11.2851	11.5055	11.0753	11.1218	11.241	11.2007	10.8992	11.0436
25406	6.7591	6.68984	6.87666	6.98312	7.08268	6.88267	7.0496	7.05128	6.60644	6.56702	6.6891	6.76385	6.65949	6.73324	6.66228	7.14437	6.85596	7.29054	6.82129	6.77505	6.66634	6.96232	7.18241	7.11847
25407	11.094	11.1068	11.0612	11.1455	11.2153	11.1525	11.3704	11.2949	11.0023	11.2072	11.2182	11.0177	11.2783	11.2641	11.1466	11.3408	11.2149	11.211	11.23	11.2096	11.3076	11.3077	11.2535	11.3545
25408	6.60146	6.44266	7.01093	7.02753	6.78738	6.62166	6.86363	6.75939	6.40228	6.41284	6.35644	6.55898	6.13616	6.25122	6.43367	7.3289	6.95105	6.88959	6.29969	6.67527	6.33586	6.41544	7.07706	6.69977
25409	9.72145	9.9659	9.60003	9.72477	9.50869	9.68938	9.52705	9.54665	10.0449	10.0158	10.0255	9.72427	10.0655	9.72543	9.93198	9.76812	9.75495	9.75355	9.98292	9.85891	10.0396	9.96479	9.5912	9.74801
25410	5.9182	5.97062	5.90827	6.51338	6.39361	6.25808	6.20788	5.55813	5.98068	5.84625	5.85781	6.22494	5.84682	5.59131	5.82135	5.98833	6.46127	6.95779	5.70744	5.63698	5.52294	5.90222	5.87259	6.22593
25411	3.92267	3.84295	3.91635	4.24043	4.64419	4.06029	4.28315	3.74546	4.08193	4.07965	4.086	4.14393	4.18055	3.89747	3.8421	4.42876	4.44824	4.5798	4.01826	4.00224	4.10151	4.12007	4.09027	4.18892
25412	7.30486	7.41668	7.62208	8.00429	7.99136	7.52888	7.66658	7.30148	7.59525	7.35424	7.49626	7.85261	7.43401	7.42478	7.47466	7.771	8.2027	8.40373	7.45141	7.33454	7.44702	7.45982	7.45954	7.70964
25413	8.6428	8.36759	8.65795	8.79425	8.87504	8.71778	8.56687	8.5518	8.36674	8.37575	8.37378	8.37368	8.31114	8.41925	8.35694	8.5646	8.71721	8.77899	8.52003	8.37547	8.63014	8.46699	8.65758	8.64935
25414	9.60399	9.5498	9.67845	9.79572	10.0716	9.49251	9.7622	9.56804	9.48631	9.61608	9.63451	9.67298	9.52292	9.658	9.62597	9.96634	9.9752	10.0514	9.58235	9.73333	9.67157	9.66483	9.55168	9.81396
25415	12.2061	12.5213	12.3511	12.2284	12.4437	12.1243	12.3132	12.2854	12.5078	12.6222	12.5833	12.5496	12.694	12.5467	12.5852	12.5851	12.6645	12.3551	12.6267	12.569	12.6555	12.6015	12.2956	12.406
25416	13.128	13.3158	13.286	13.2667	13.1887	13.0661	13.2497	13.1199	13.273	13.3555	13.3423	13.2941	13.4012	13.3326	13.343	13.3105	13.2961	13.1301	13.3535	13.3181	13.3652	13.315	13.0587	13.1871
25417	10.1975	10.3918	10.2843	10.3299	10.3318	9.9629	10.2299	10.1833	10.3891	10.3164	10.3792	10.2714	10.357	10.3231	10.4584	10.4475	10.5237	9.23013	10.3888	10.36	10.3565	10.4638	10.2096	10.1962
25418	12.4551	12.5856	12.4849	12.5217	12.533	12.4932	12.5639	12.6162	12.5546	12.7537	12.7032	12.6492	12.7252	12.6498	12.6998	12.7612	12.7184	12.6072	12.6878	12.6593	12.74	12.6703	12.592	12.6205
25419	5.80945	5.87949	5.88422	6.21005	6.2984	6.18734	6.09809	5.68856	5.71336	5.86184	5.80268	5.91986	6.00858	5.67527	5.79918	6.39196	6.32995	6.47104	5.78619	5.76667	5.72784	5.89521	5.81971	6.18359
25420	8.72473	8.52138	8.57896	8.8253	8.14003	8.64097	9.08598	8.98792	8.70299	8.4968	8.61001	8.51408	8.37216	8.55683	8.46644	9.10576	8.7193	8.91594	8.4857	8.54499	8.88438	8.68766	9.0301	8.90435
25421	7.20177	7.31862	7.41121	7.91452	7.85801	7.23913	7.45297	6.9943	7.36052	7.24899	7.29892	7.64414	7.27737	7.06747	7.24605	7.59702	8.11801	8.38329	7.19603	7.00148	7.08624	7.19632	7.02314	7.64453
25422	6.28543	6.39677	6.57265	6.84116	6.90341	6.25961	6.54824	6.14759	6.29803	6.12157	6.36263	6.6671	6.20476	6.15737	6.30273	6.53972	6.87123	7.37438	6.19618	6.14798	6.03102	6.40808	5.95532	6.5512
25423	8.27574	8.34161	8.73967	8.22567	8.43612	8.60511	8.78304	8.63435	8.66745	8.51823	8.12963	8.0711	7.82139	8.9159	8.48221	8.91244	8.93598	8.46831	8.40183	8.45735	8.83254	8.68869	8.91693	8.76328
25424	6.34382	6.25635	6.30526	6.54096	6.94978	5.96898	6.51786	6.39237	6.14118	6.29699	6.14473	6.6037	6.27997	6.0085	6.103	6.89279	7.23033	7.31355	6.22415	5.95876	6.09394	6.3597	6.53537	6.86816
25425	10.4999	10.2768	10.6915	10.8229	10.7618	10.5334	10.7098	10.6892	10.242	10.1502	10.3437	10.2624	10.1122	10.5115	10.3162	10.8763	10.364	10.6278	10.4115	10.3172	10.4004	10.5597	10.7275	10.8569
25426	6.6377	7.13299	7.39634	7.40108	7.51569	6.64148	7.3919	7.23143	6.87543	6.89584	7.01456	7.31455	6.62705	7.07189	6.81867	7.62115	7.74076	7.45359	6.91913	6.98984	7.29904	7.27507	6.87776	7.16773
25427	11.6696	11.6427	11.7014	11.6428	11.4803	11.5976	11.5425	11.6002	11.6339	11.5725	11.5621	11.4961	11.6073	11.6211	11.6405	11.679	11.6417	9.14691	11.6867	11.7508	11.707	11.6583	11.7456	11.7062
25428	3.76308	3.79091	3.88791	4.03302	4.28062	3.67141	4.08629	3.68048	3.94919	3.74311	3.7638	3.95854	3.89318	3.84331	3.80453	3.90168	4.51034	4.30369	3.68118	3.77214	3.73265	3.74534	3.67431	4.37172
25429	7.6555	7.81349	7.59209	7.86428	7.82057	7.82747	7.67699	7.80631	7.80583	7.63092	7.68234	7.56983	7.57892	7.69596	7.66365	7.89871	7.89888	8.33278	7.64133	7.84444	7.92836	7.86928	7.73238	7.85203
25430	4.78395	4.69227	4.97636	5.4437	5.12816	4.91241	5.00966	4.93761	4.87563	4.70973	4.77719	4.87846	4.85998	4.67992	4.86006	5.1942	5.21589	5.84948	4.71022	4.78487	4.69546	4.72524	4.73829	5.08047
25431	9.58829	8.83357	9.29526	9.38401	9.59467	9.91962	9.84573	9.8262	9.24283	9.02548	9.26279	8.84588	8.86166	8.9004	8.99283	9.18349	9.61136	8.56285	9.03407	9.05719	8.73836	8.96853	9.89889	9.85794
25432	6.4528	6.4351	6.6935	7.00937	6.87067	6.4482	6.60732	6.38541	6.34618	6.31769	6.44289	6.57971	6.34797	6.3598	6.3747	6.503	6.99622	7.6858	6.33027	6.32965	6.20322	6.42626	6.41639	6.67838
25433	8.11617	8.04002	8.34122	8.54735	8.27519	8.11633	8.76018	8.44285	8.26419	8.13038	8.24356	8.36195	8.26582	8.22902	8.13986	8.60621	8.74613	8.96549	8.25586	8.25777	8.26478	8.28746	8.28614	8.53316
25434	12.8838	12.8601	12.9378	12.8787	12.9282	12.9043	12.8388	12.8431	12.7603	12.8162	12.8028	12.8076	12.8707	12.8793	12.8559	12.9023	12.9235	12.6269	12.8561	12.852	12.871	12.8044	12.8859	12.8599
25435	8.0343	8.41972	8.46894	8.37296	8.60681	8.0431	8.39481	8.28043	8.42218	8.33397	8.33905	8.47966	8.37502	8.4054	8.36122	8.48131	8.68477	8.76984	8.4502	8.46187	8.48364	8.49666	8.29006	8.54169
25437	10.4378	9.90553	10.3535	10.3479	10.4792	10.5358	10.7423	10.7092	10.0703	10.1191	10.1495	10.0508	10.0894	10.0743	10.0964	10.7164	10.5442	10.3278	10.1721	10.166	10.0951	10.0661	10.6747	10.8018
25438	7.97349	7.79122	7.92531	8.03474	8.21536	7.90468	8.2374	7.8793	7.82324	7.77879	7.74784	7.74006	7.86459	7.79588	7.91713	8.21253	8.28322	8.56592	7.70603	7.8578	7.81411	7.78698	8.01391	8.21202
25439	9.30026	9.15419	9.35839	9.49431	9.51858	9.54977	9.23337	9.47937	9.18991	9.31207	9.2894	9.14609	9.23914	9.19277	9.30187	9.92281	9.44934	9.89197	9.35285	9.33476	9.36713	9.404	9.57971	9.82104
25440	5.87356	6.03589	6.45923	6.85306	7.08636	5.7722	6.67638	5.56094	6.21102	6.2658	6.38752	6.57734	6.23511	6.17907	6.14789	5.78285	6.50126	7.28593	5.89786	5.94817	6.14816	6.28799	6.25641	6.35951
25441	10.626	9.75946	10.3391	10.6763	10.6182	10.8753	10.6915	10.6184	9.62493	9.96704	9.93446	9.68831	9.52809	9.80817	9.47602	10.2421	10.4712	10.4502	9.78529	9.66467	9.67014	9.6023	10.5754	10.7467
25443	7.75445	7.62622	7.77837	8.02123	8.11224	7.65465	7.65537	7.54031	7.37284	7.44336	7.65024	7.43249	7.70265	7.85989	7.46268	7.93148	8.13896	8.8405	7.65475	7.72872	7.0702	7.3842	7.49315	7.94181
25444	7.62298	7.66516	7.8081	7.84877	7.7574	7.90262	7.74481	7.79978	7.4984	7.44753	7.47648	7.37816	7.59961	7.56252	7.38113	7.65443	7.62798	7.77939	7.53259	7.60752	7.40436	7.59525	7.53862	7.84027
25445	6.81407	6.73061	6.94458	7.17642	7.23588	6.79961	7.01017	6.44303	6.85334	6.64842	6.8065	7.15603	6.85807	6.76082	6.73411	6.8825	7.31516	7.73895	6.63548	6.43547	6.72111	6.92418	6.97514	6.85402
25446	9.53626	9.42671	9.66833	9.67541	9.87608	9.29477	9.69996	9.49304	9.40431	9.58025	9.49499	9.66049	9.43689	9.30303	9.44608	9.81574	9.82905	9.84641	9.34243	9.53247	9.2689	9.48779	9.43155	9.65753
25447	5.5816	5.41028	5.70378	5.85705	6.09079	5.63617	5.47575	5.39364	5.4875	5.48394	5.52525	5.6846	5.2832	5.36519	5.50016	5.68315	6.27292	6.65592	5.3137	5.39148	5.34748	5.54735	5.53956	5.59083
25448	6.44056	5.88704	6.4302	6.63751	6.90809	6.73384	6.66671	6.53597	6.01444	6.00248	5.88355	5.75511	5.94672	6.01966	5.96341	7.04643	6.80092	6.54408	6.0615	6.25202	6.20714	6.01183	6.7836	6.7951
25449	4.29458	4.31901	4.66988	4.48536	5.06436	4.31475	4.48229	4.44717	4.39451	4.38534	4.34813	4.60755	4.28964	4.42291	4.38865	4.56167	4.88752	5.0633	4.33304	4.33132	4.12052	4.36608	4.48956	4.63273
25450	10.8879	11.0517	11.0902	11.0434	11.1527	10.8785	10.785	10.8262	10.9303	10.7749	10.848	10.8867	10.9312	10.9022	10.8539	11.0989	10.9945	11.1708	10.869	10.9942	10.7208	10.8176	10.8661	10.9441
25451	11.5192	11.5619	11.5202	11.5986	11.58	11.5011	11.3936	11.4754	11.4664	11.5011	11.4406	11.3888	11.5266	11.4486	11.4237	11.4066	11.5074	11.7938	11.4593	11.3913	11.3576	11.2566	11.2781	11.509
25453	6.83567	6.7078	6.98736	7.30043	7.24962	6.8187	6.9292	6.8145	6.96272	6.63881	6.89837	6.9632	6.65696	6.49273	6.62119	6.931	7.39751	7.34516	6.72436	6.53091	6.86492	6.70991	6.64149	6.82698
25454	9.44574	9.85515	9.80454	9.93149	9.81529	9.79043	9.77485	9.58673	9.72516	9.64693	9.73245	9.86479	9.64818	9.71582	9.77497	9.8983	9.88767	9.38821	9.718	9.74415	9.58966	10.0065	9.58663	9.95865
25455	9.56344	9.22463	9.59491	9.72911	9.76579	9.47018	9.45276	9.47684	9.18509	9.15089	9.24764	8.97152	9.2409	9.16962	9.10766	9.52298	9.55126	9.89996	9.15304	9.18517	9.23184	9.0644	9.40514	9.57083
25456	10.9102	10.8943	11.014	11.0951	11.1366	10.9787	10.8571	10.8337	10.6694	10.8509	10.7896	10.7252	10.8651	10.8185	10.7186	10.9953	10.9835	11.2436	10.8102	10.8151	10.7651	10.7312	10.6822	10.9237
25457	4.92341	4.98894	5.00772	5.3215	5.65412	5.13266	5.25565	4.80002	4.86948	4.93508	4.95894	5.13961	5.04074	4.99278	5.06762	5.24737	5.74104	5.79595	4.98938	4.90639	4.73744	4.87423	4.72948	5.16747
25458	8.05779	8.08405	8.02589	8.08177	8.30502	7.88228	8.08986	8.08474	8.06731	8.0198	8.05155	7.87582	8.05073	8.12883	8.0922	8.44996	8.23864	8.2126	8.03557	7.97138	8.2833	8.18192	7.80131	8.12652
25460	6.39264	6.4432	6.61446	6.26488	6.10883	6.66144	6.28664	6.37507	6.30526	6.45545	6.29492	6.2197	6.49116	6.26061	6.36889	6.38807	6.31312	6.25754	6.3941	6.43407	6.56027	6.40158	6.56872	6.13099
25461	8.09457	8.28959	8.27201	8.15379	8.58086	8.03179	8.41326	8.08933	8.19153	8.08997	8.11795	8.06582	8.23001	8.14473	8.14442	8.42319	8.55876	8.14714	8.22743	8.24512	8.32572	8.19086	7.97728	8.28109
25462	11.1361	10.5455	11.144	11.4254	11.3422	11.2026	11.2749	11.2685	10.8491	10.7893	10.7831	10.8697	10.5558	10.6681	10.7453	11.2019	11.5238	11.3712	10.7024	10.7689	10.7005	10.7007	11.2297	11.2712
25464	7.00299	6.87709	7.12517	7.42225	7.46621	6.84682	7.05192	6.63915	6.83089	6.7955	6.77456	7.09721	6.70998	6.79218	6.82391	7.22684	7.48817	7.81043	6.79076	6.68438	6.78126	6.96237	6.8558	6.92414
25466	7.5593	7.55177	7.69999	7.93095	7.92037	7.66486	7.91315	7.57214	7.5166	7.51453	7.53447	7.32694	7.42282	7.4759	7.36788	8.00797	7.97577	8.04529	7.49917	7.64841	7.73058	7.56019	7.53169	7.85719
25467	9.04648	9.25074	9.28584	9.3388	9.47182	9.22395	9.18047	9.27145	9.30612	9.24719	9.23291	9.19295	9.1241	9.20818	9.22609	9.6039	9.56098	9.41183	9.20915	9.24727	9.2306	9.29029	9.16587	9.46555
25468	10.7435	10.8026	10.8601	11.045	10.9654	10.5878	10.5886	10.5424	10.6792	10.5736	10.6196	10.6434	10.7084	10.58	10.4678	10.6745	10.8419	11.0648	10.5558	10.5803	10.5061	10.5245	10.2856	10.7725
25469	8.65275	8.89219	8.87189	8.75373	9.10216	8.78166	8.51411	8.66121	8.8463	8.84195	8.6378	8.62568	8.82914	8.63093	8.72652	8.59871	8.91719	9.10257	8.69118	8.65331	8.37555	8.31238	8.70778	8.63102
25470	8.22327	8.09273	8.25787	8.34432	8.45402	8.12617	8.08444	8.10087	8.04545	7.88619	8.06645	7.87922	7.89845	8.04916	8.04526	8.25967	8.51057	8.57606	8.05639	8.11077	7.79709	7.90481	8.09916	8.3085
25471	5.62368	5.68525	5.69899	5.84616	6.0715	5.71343	5.65951	5.48874	5.69984	5.38653	5.61115	6.00801	5.5081	5.40973	5.3741	5.83859	6.04613	6.34762	5.38076	5.3573	5.32019	5.51411	5.65688	5.85128
25472	7.85586	8.00111	8.10928	8.29812	8.30813	7.62442	8.21285	7.93034	8.03387	7.92562	7.92486	8.1613	7.87643	7.93993	7.83416	8.43676	8.49642	8.61944	8.0091	7.93902	7.8048	8.13325	7.81649	8.24379
25473	8.25325	8.40966	8.52975	8.57525	8.53876	8.32039	8.42511	8.25735	8.49892	8.34791	8.39935	8.41238	8.1614	8.55962	8.4215	8.68483	8.14406	8.2427	8.48542	8.5978	8.57237	8.53451	8.34137	8.43624
25474	4.92434	4.98012	5.13537	5.3311	5.34833	5.06879	5.16514	5.07242	5.25159	5.10817	5.13726	5.27606	4.95848	5.00518	4.93872	5.28816	5.32364	5.99361	5.07007	4.96495	4.93619	5.07601	5.00619	5.38862
25475	8.02664	7.73493	8.01088	8.31556	8.71963	7.89626	8.45092	8.24603	7.79381	7.96498	8.06871	8.35564	7.88244	7.81067	7.69231	8.58482	8.70143	8.7847	7.78452	7.81266	8.43614	8.38249	7.89022	8.75024
25476	8.67216	8.35531	8.55759	8.5962	9.17471	8.69241	8.76484	8.7932	8.0871	8.28659	8.4912	8.37466	8.03121	8.24078	8.30682	8.95318	9.02428	8.76163	8.25354	8.40464	8.60661	8.53346	8.77916	9.20497
25477	4.39171	4.05455	4.25635	4.37211	4.77858	4.65431	4.28326	4.44902	4.19403	4.197	4.05672	4.21485	4.29811	4.13925	4.02084	4.5847	5.16154	4.51826	4.13342	4.19983	4.16318	4.27918	4.30458	4.71077
25478	9.00492	9.09069	9.18801	9.10255	9.09057	9.17338	9.14854	9.20738	9.30129	9.26224	9.05167	8.97881	9.00626	9.16583	9.10843	9.22877	9.2996	9.14246	9.07382	9.11071	9.12837	8.99616	9.02176	9.17313
25479	10.6458	10.7201	10.7701	10.775	10.9445	10.7782	10.7519	10.733	10.6496	10.7071	10.7127	10.6495	10.7464	10.6881	10.6401	10.9055	10.8838	10.619	10.7681	10.7157	10.7847	10.6992	10.7218	10.8205
25480	6.32858	6.43478	6.77804	7.05988	7.2442	6.32214	7.00505	6.51734	6.36879	6.49514	6.43993	6.71677	6.54027	6.38251	6.42551	6.73459	7.42847	7.7601	6.58081	6.2004	6.38808	6.4368	6.33775	6.64378
25481	6.65371	6.78296	7.18843	7.34869	7.41585	6.88707	7.17165	6.9902	6.98598	6.69741	6.87702	6.95661	6.87577	6.83746	6.7309	7.37896	7.64909	8.12958	6.85468	6.84351	6.7246	6.68006	6.8063	7.14536
25482	10.707	10.8381	10.8899	10.8157	10.9931	10.8381	10.7647	10.7099	10.784	10.8404	10.7577	10.7186	10.8106	10.8068	10.7417	10.8367	10.8511	11.0454	10.775	10.7936	10.7578	10.7522	10.669	10.6111
25483	6.112	5.82532	6.03308	6.52288	6.2694	5.90969	6.32643	5.78821	5.9005	5.6457	5.7635	6.1947	5.68896	5.59034	5.7998	6.30682	6.59616	6.70414	5.65671	5.81731	5.6968	5.80551	5.8492	6.17144
25484	7.10766	6.81037	6.94356	7.23997	7.65099	7.2008	7.3069	7.07394	6.86306	7.06781	6.88435	6.83069	6.92453	6.88497	6.8374	7.38611	6.99821	7.20673	6.8052	7.08569	7.07953	7.12784	7.11431	7.15605
25485	7.22035	7.18842	7.26269	7.22848	7.74819	7.21338	7.37363	7.21332	7.28984	7.25263	7.16403	7.05179	7.07742	7.52912	7.33336	7.26865	7.65766	7.75432	7.19223	7.21777	7.40261	7.2496	7.31433	7.44126
25486	8.66655	8.78097	8.65297	8.84179	8.97036	8.69791	8.74832	8.61119	8.87805	8.77653	8.74435	8.78032	8.74997	8.86863	9.06317	8.87392	8.90832	9.18424	8.91633	8.87136	8.86237	8.94358	8.69259	8.81022
25488	9.87421	9.738	9.91206	9.61094	9.42135	9.90742	9.9353	9.89308	9.62747	9.7621	9.74996	9.6948	9.62898	9.75417	9.69201	9.97715	9.77039	10.0623	9.72177	9.89362	9.56276	9.75594	9.92892	9.94247
25489	9.54876	9.6639	9.77906	9.66131	9.72633	9.59142	9.63565	9.56869	9.71402	9.68207	9.64548	9.64294	9.69671	9.7208	9.70004	9.62585	9.79349	9.76741	9.70529	9.71997	9.69137	9.64452	9.60449	9.68796
25490	9.84626	9.70659	9.83423	9.89637	9.66289	9.87762	10.0107	10.0264	9.52646	9.81729	9.76222	9.66458	9.6653	9.69996	9.62259	10.1768	10.0985	9.23561	9.70705	9.66113	9.77088	9.7021	9.92188	10.1458
25491	6.87316	5.96928	5.92031	5.75096	6.32906	5.82858	5.73834	6.574	5.96403	5.78882	5.93405	5.65858	6.13798	5.78808	6.26272	5.6386	6.40737	6.4809	6.37922	6.10882	5.88033	6.19946	6.27824	5.38339
25492	10.8958	10.7351	10.9589	10.8205	10.5422	10.9424	11.0669	10.8527	10.8565	10.8935	10.8362	10.8534	10.8191	10.7547	10.9228	11.0793	10.7758	11.1121	10.8273	10.9126	11.1276	10.8379	11.0272	10.9401
25493	8.71099	8.52049	8.73185	8.85112	9.19758	8.77558	8.90046	8.84258	8.4276	8.48198	8.64817	8.53169	8.49266	8.43112	8.3429	9.00246	8.98529	9.33865	8.39871	8.48887	8.50445	8.59271	9.04257	8.84871
25494	10.176	10.3128	10.3986	10.3633	10.3546	10.192	10.3319	10.3806	10.4465	10.2716	10.3176	10.3189	10.3082	10.4965	10.4363	10.5921	10.5817	10.625	10.396	10.4526	10.3619	10.4611	10.2245	10.4605
25495	8.53906	8.38774	8.45758	8.81436	8.65789	8.30165	8.34071	8.3406	8.16675	8.16693	8.27138	8.26403	8.35683	8.19834	8.02954	8.27273	8.8661	9.06202	8.10056	8.18401	8.17982	8.28688	8.2838	8.45135
25496	9.32442	9.44699	9.60724	9.55637	9.56669	9.44963	9.39223	9.33653	9.52465	9.32474	9.39753	9.29366	9.24767	9.40205	9.52364	9.64495	9.59793	9.74409	9.42212	9.50639	9.39066	9.48233	9.40022	9.50278
25497	8.97583	8.98794	9.17064	9.13269	9.3349	8.96133	9.19118	9.09474	8.81818	9.07607	8.93391	8.86722	9.0366	8.9603	8.89573	9.33073	9.28761	9.49686	8.94906	8.92013	9.00356	8.89204	9.04497	9.20367
25498	10.206	9.92219	9.8439	7.8216	9.26581	10.246	9.83013	10.0556	9.61445	10.196	9.94656	9.54518	10.1239	9.95004	10.0511	10.4923	9.90568	9.36051	9.86647	9.91523	10.3052	9.79217	10.0036	10.0685
25499	10.7985	10.7658	10.7623	10.8591	10.9082	10.8669	10.768	10.7754	10.7947	10.8033	10.7049	10.7275	10.8045	10.681	10.7367	11.0207	10.8841	11.1318	10.8075	10.743	10.8677	10.7548	10.7742	10.8387
25501	10.448	10.6658	10.4724	10.6577	10.691	10.5536	10.5861	10.5344	10.6391	10.7554	10.7186	10.7492	10.7267	10.7759	10.8531	10.8968	10.7477	10.9032	10.7834	10.8118	10.681	10.7939	10.7081	10.7148
25502	10.8973	10.6941	10.9542	10.9584	11.1504	10.7775	10.9391	10.8343	10.8399	10.8644	10.8239	10.7212	10.8	10.8632	10.8492	11.0085	10.7575	11.0153	10.7007	10.8431	10.7709	10.7023	10.9933	10.957
25503	7.18042	6.96238	7.01938	7.25891	7.27926	6.97007	7.00492	7.25041	6.97626	6.90835	7.01226	7.11131	7.14758	6.74592	6.65733	7.43302	7.23489	7.40956	6.82916	6.61047	6.41112	6.84943	6.78885	7.2488
25504	6.83729	7.18083	7.42936	7.80849	8.01101	7.02047	7.6723	7.27599	7.37543	7.01924	7.09901	7.76344	7.20328	7.62874	7.1459	9.01305	8.04119	8.24301	8.40372	6.94344	7.22033	8.82466	8.18304	8.47223
25505	6.10349	6.24178	6.33287	6.71605	6.90984	6.09914	6.30224	6.41567	6.32268	6.19399	6.17456	6.46249	6.24492	5.98823	6.27861	6.3332	7.06031	7.07238	6.22622	6.23666	6.11914	6.34409	6.01472	6.61475
25506	10.5398	10.8006	10.8023	10.7887	10.896	10.6444	10.7502	10.7426	10.7433	10.6781	10.6154	10.6702	10.6548	10.7726	10.7813	10.9759	11.1007	10.8557	10.775	10.7791	10.7868	10.8853	10.5143	10.8999
25507	8.40186	8.25159	8.28892	8.32165	8.60635	8.16333	8.09364	8.19605	8.17764	8.24913	8.19304	8.21035	8.33202	8.27326	8.13253	8.27453	8.03532	8.74653	8.08139	8.20607	8.11687	8.08966	8.08281	8.30309
25508	10.9839	11.0215	11.1805	11.1224	11.2107	11.0551	11.0627	11.0825	10.9949	11.0277	11.1037	11.0066	11.026	11.1236	11.0934	11.2687	10.736	9.04983	11.0733	11.1711	11.0631	11.1393	11.1319	11.109
25509	8.2303	7.83431	8.02699	8.30328	8.6525	8.5395	8.59433	8.38602	7.78529	7.8352	8.12412	7.88094	8.00288	8.2681	8.16304	8.46239	8.16469	8.31204	8.12747	8.25799	8.08848	8.16958	8.95743	8.48739
25510	12.4016	12.0889	12.2682	12.242	12.3642	12.2921	12.1865	12.1829	12.1852	12.1611	12.1947	11.9986	12.0892	12.0268	12.0412	11.9729	12.1241	12.1469	12.0503	12.0645	12.0233	11.976	11.9632	12.1484
25511	8.10838	7.53806	7.70293	7.93685	8.24507	7.74956	7.97197	8.02613	7.52018	7.52977	7.57429	7.51084	7.53704	7.77666	7.7035	7.97006	8.0329	8.13273	7.55637	7.76277	7.5012	7.6563	8.16473	8.16458
25512	5.33962	5.26085	5.49948	5.36121	5.52676	5.32011	5.6679	5.61694	5.39161	5.59345	5.34635	5.34177	5.31819	5.34719	5.3303	5.6539	5.75311	6.1121	5.25226	5.33687	5.17236	5.24388	5.44619	5.50933
25513	11.3125	11.2578	11.3392	11.224	11.1617	11.2775	11.3444	11.3209	11.1636	11.4064	11.2579	11.1953	11.3773	11.2686	11.3063	11.2679	11.4381	9.26407	11.291	11.3011	11.3801	11.1249	11.3306	11.4039
25514	8.84741	8.66542	9.17616	8.84227	9.14111	9.11824	9.40399	9.16883	8.65542	8.70837	8.75402	8.64728	8.4751	8.69475	8.6468	9.38372	9.35834	9.37649	8.59592	8.70184	8.75074	8.7518	8.74973	9.33499
25515	8.42832	8.20273	8.47521	8.57907	8.7954	8.56319	8.85031	8.79841	8.51075	8.44989	8.41594	8.28302	8.24225	8.41522	8.52382	8.86344	8.97424	8.34918	8.5382	8.53074	8.61976	8.47544	8.88769	8.91145
25516	8.78178	8.34902	8.84381	8.96575	9.07202	8.57634	9.13902	8.87191	8.43493	8.06114	8.5931	8.5561	8.40547	8.5925	8.3408	9.15888	8.9743	8.63952	8.62608	8.5933	8.45068	8.61728	8.9552	9.23785
25517	4.79896	4.67147	4.73015	5.33718	5.16089	5.02511	5.22601	4.74495	4.7458	4.77134	4.77782	5.25618	4.81459	4.57916	4.53813	5.23043	5.07318	5.98633	4.48719	4.69225	4.58229	4.54315	4.89625	5.0892
25520	10.6837	10.3017	10.6618	10.8025	10.7142	10.5516	10.7131	10.5681	10.3014	10.2253	10.4607	10.2896	10.2436	10.5694	10.5603	10.7966	10.4862	10.5494	10.5699	10.4964	10.3769	10.4757	10.7623	10.8016
25521	12.2419	12.4148	12.3898	12.2804	12.1583	12.0789	12.0941	12.1172	12.1734	12.2598	12.24	12.2565	12.2776	12.3444	12.2862	12.2527	12.1459	10.4019	12.3115	12.2816	12.3095	12.2767	12.0201	12.1921
25522	11.049	11.2576	11.2023	11.2722	11.2955	10.9419	11.0613	11.0635	11.2244	11.2108	11.1892	11.1582	11.25	11.1952	11.1588	11.1842	11.3274	10.6063	11.2204	11.186	11.2499	11.1261	10.9521	11.1259
25523	7.14695	6.95203	7.00337	6.8735	7.16786	7.30577	6.91036	6.61295	6.69968	6.84203	6.56621	6.8525	6.84917	6.98911	6.94442	6.75257	6.61098	7.40921	6.78792	6.91274	6.62266	6.70339	6.86981	6.73643
25524	12.7786	12.8047	12.8782	12.865	12.8362	12.7521	12.7677	12.7341	12.7956	12.7879	12.8291	12.8058	12.8001	12.8358	12.816	12.8531	12.7979	12.6557	12.8558	12.8161	12.8315	12.82	12.6396	12.7954
25525	6.67601	6.8879	6.87816	7.56584	7.43579	6.86941	7.00409	6.63722	6.94949	6.88534	6.87606	7.17414	6.88198	6.65588	6.76075	7.23512	7.571	7.88338	6.85462	6.53082	6.75282	6.59651	6.84009	6.89668
25526	11.4461	11.4357	11.9049	11.7835	12.1718	12.2023	12.1229	12.0737	11.4256	11.7496	11.3346	11.6912	10.9532	11.958	11.639	12.1047	11.9367	11.4153	11.4938	11.7711	11.4392	11.7097	12.3116	12.0051
25527	6.38129	6.4681	6.70948	7.22393	7.23446	6.62122	6.82906	6.71175	6.59119	6.55676	6.74518	6.96975	6.52879	6.68254	6.6123	7.27358	7.35291	7.59847	6.71839	6.51271	6.53037	6.75626	6.23561	7.04047
25528	11.5877	11.6516	11.6597	11.7088	11.6715	11.5138	11.4739	11.4792	11.5172	11.4865	11.545	11.4999	11.5704	11.5534	11.4962	11.6025	11.5819	11.6046	11.4708	11.5169	11.3594	11.3904	11.4656	11.6725
25529	11.8844	11.9501	11.8585	11.8956	11.9433	11.7905	11.8766	11.8465	11.9728	12.0053	11.9541	11.9694	11.9684	12.0149	12.0114	12.0558	12.0456	11.9013	12.0187	12.0654	11.995	11.9614	11.9435	11.9796
25530	11.0448	11.1432	11.2104	11.1888	11.1799	11.1138	11.2335	11.1883	11.0973	11.0683	11.0808	11.0687	11.0436	11.1392	11.0796	11.3654	11.4922	11.4346	11.075	11.0857	11.0215	11.1363	11.118	11.3252
25531	12.7992	12.596	12.6273	12.7015	12.8202	12.799	12.7598	12.7724	12.4934	12.5633	12.5265	12.4861	12.5226	12.5329	12.5062	12.7779	12.6735	12.572	12.5338	12.5362	12.5292	12.4983	12.665	12.7974
25532	10.931	10.6125	10.968	11.0028	11.09	10.9184	11.0128	10.9857	10.4824	10.6897	10.705	10.6531	10.6243	10.6151	10.5029	11.0903	11.1785	10.834	10.7016	10.665	10.6569	10.5936	11.0841	11.2611
25533	10.5678	9.96659	10.5206	10.5906	10.5749	10.8409	10.5233	10.5139	9.94135	10.0028	10.0567	9.88539	9.88131	10.0163	9.9073	10.5573	10.5718	10.9951	10.0109	10.0588	9.91705	9.93601	10.7173	10.6113
25534	6.20403	6.14023	6.11809	6.81	6.72508	6.0347	6.35332	5.64995	6.29346	5.78898	6.26381	6.45528	6.1066	5.925	5.83201	6.18239	6.97367	6.43796	5.77269	5.69111	5.83648	6.23315	6.27718	6.01735
25537	10.3045	10.5938	10.4046	10.2743	10.4156	10.61	10.1067	10.2209	10.5063	10.4767	10.4385	10.2914	10.5534	10.435	10.3911	10.2394	10.4084	9.88275	10.4387	10.3472	10.4417	10.3664	10.2301	10.1632
25538	11.4099	10.9317	11.3103	11.339	11.6736	11.3223	11.5733	11.5128	11.0871	11.1991	11.2446	11.1499	11.0644	11.2198	11.1974	11.7881	11.0451	10.0211	11.2142	11.2409	11.3034	11.2333	11.4114	11.6982
25539	4.6237	4.54122	4.89632	5.09038	5.39045	4.73667	4.92244	4.72188	4.6919	4.78395	4.66789	5.0031	4.68637	4.71421	4.63604	5.06409	5.47726	5.23998	4.76222	4.35435	4.58186	4.70457	4.502	5.07333
25540	5.76971	5.82536	6.04742	6.32432	6.48568	5.97966	6.00643	5.77076	6.03473	5.83011	5.98488	6.16963	5.74476	5.77466	5.88781	6.21128	6.37161	6.67423	5.73974	5.69853	5.58097	5.88008	5.54967	6.35576
25541	8.36158	7.93028	8.13935	8.76095	8.62136	8.37574	8.32244	8.18587	7.90141	8.01121	7.91194	8.00406	8.04446	7.82016	7.83222	8.52306	8.54416	8.73884	7.93326	7.8891	7.95211	7.88415	8.49425	8.48677
25542	6.94684	6.44167	6.75291	6.92188	7.75422	6.77961	6.91938	6.96841	6.52615	6.47798	6.59253	6.48784	6.54108	6.31351	6.30978	6.87355	7.00503	7.11991	6.45454	6.25014	6.40891	6.59264	7.07802	7.15505
25544	5.73892	5.9365	6.02251	6.43246	6.42252	5.9732	6.05119	5.88896	5.87204	5.91578	5.77649	6.06017	5.85812	5.79776	5.76887	6.14517	6.44602	6.8407	5.78757	5.82033	5.79328	5.94809	5.73896	6.44401
25546	5.51173	5.44934	5.69777	5.62022	5.84688	5.46272	5.48153	5.411	5.40523	5.1964	5.33901	5.47261	5.40769	5.25924	5.29758	5.85565	5.82965	5.87195	5.33078	5.32057	5.30356	5.48472	5.56049	5.67926
25547	12.0359	12.1606	12.1619	12.0696	11.6135	11.9932	11.9662	11.9591	12.2206	12.1951	12.1689	12.1193	12.1713	12.0469	12.0261	12.0534	12.0872	11.5454	12.0755	12.085	11.9515	11.9468	11.9148	12.063
25548	5.76104	5.9042	5.99341	6.37978	6.35277	5.87562	6.02465	5.58861	5.99331	5.72598	5.77832	6.22289	5.86756	5.72909	5.88553	6.15658	6.55769	6.92221	5.79656	5.75711	5.73355	5.85593	5.75414	5.94186
25549	5.54543	5.58866	5.81986	5.97667	6.1946	5.70319	5.98057	5.51467	5.65563	5.52954	5.62357	5.90882	5.68136	5.57195	5.58302	6.14895	6.46474	6.63367	5.6033	5.37747	5.74399	5.77013	5.48304	5.93197
25550	11.1161	11.3011	11.3158	11.1862	11.1485	11.0399	11.0458	10.9619	11.2238	11.0518	11.1952	11.0874	11.2502	11.1746	11.1193	11.2201	11.113	8.79902	11.1519	11.1638	11.0755	11.2393	10.9554	11.1159
25552	5.74252	5.74013	6.23467	6.42915	6.23359	5.99619	6.19601	5.8173	5.93569	5.77836	5.82826	6.20953	5.89934	5.77153	5.86706	6.23479	6.65764	6.84998	5.75801	5.80946	5.82186	5.81197	6.01399	6.11661
25553	6.41211	6.08344	6.5547	6.60702	6.74842	6.11325	6.48103	6.19078	6.2193	6.33121	6.07352	6.52254	6.26401	5.92707	6.05093	6.60601	6.75541	6.77342	6.26434	6.10799	6.19476	6.20876	6.74347	6.29124
25554	7.87168	7.79082	8.17894	8.09744	8.41411	8.23635	8.36057	8.25309	8.01294	7.94903	7.5292	7.80605	7.71265	8.17742	7.81494	8.65214	8.56763	8.83745	7.88313	8.24638	8.05861	8.0563	8.62021	8.47514
25555	9.43264	9.51958	9.62795	9.54632	9.69971	9.39777	9.62824	9.48381	9.33146	9.41991	9.52677	9.34169	9.55215	9.40311	9.3434	9.66979	9.68317	9.62503	9.34217	9.44328	9.56068	9.49712	9.37627	9.43625
25556	5.79368	5.50898	5.72654	6.098	6.27813	6.01106	5.74135	5.75713	5.59199	5.42618	5.63841	5.48519	5.29163	5.7146	5.42321	6.0056	5.90931	6.74771	5.52649	5.79623	5.43304	5.68156	6.08075	5.70524
25557	6.14682	6.56012	6.52278	7.26161	7.21168	6.6107	6.83499	6.67939	6.66955	6.51879	6.5726	6.88575	6.63951	6.60109	6.60802	7.07888	7.32455	7.91693	6.66679	6.46676	6.54448	6.76333	6.44495	6.89324
25558	12.5378	12.5495	12.5924	12.5069	12.538	12.5945	12.4995	12.551	12.4892	12.5855	12.5477	12.55	12.531	12.5563	12.5367	12.466	12.4679	12.5155	12.5672	12.5281	12.5475	12.5294	12.5122	12.551
25559	8.78707	8.84934	8.79522	9.05326	9.24746	8.79987	8.94026	8.7054	8.70576	8.75022	8.63071	8.77231	8.6807	8.6782	8.78184	9.03417	8.96193	9.46804	8.75298	8.62057	8.79201	8.73852	8.72225	8.96685
25560	8.26334	8.46961	8.44071	8.52134	8.56788	8.18005	8.41623	8.31132	8.56584	8.44374	8.3352	8.45382	8.42425	8.44329	8.25352	8.5265	8.57057	8.70739	8.39958	8.41389	8.29397	8.48568	8.24413	8.5228
25561	4.92094	4.92876	5.13983	5.06037	5.32221	5.0702	4.9494	5.06608	4.86605	4.94166	4.80328	5.02952	5.0246	4.97835	4.96138	5.28774	5.16756	5.18976	4.99419	4.88008	5.12704	4.818	4.99887	5.16487
25562	9.15118	9.20528	9.27322	9.2351	9.49411	9.12864	9.27543	9.19982	9.24016	9.27481	9.24909	9.16881	9.19596	9.2736	9.11792	9.49411	9.33319	9.72527	9.20187	9.22749	9.25213	9.14016	9.13001	9.35719
25563	6.7467	7.1348	7.21664	7.63178	7.83691	7.18735	7.30607	6.90967	7.37975	7.0009	7.07309	7.43597	6.93996	6.89276	7.1282	7.46335	7.68473	7.97436	7.07634	7.14927	6.93571	7.13989	7.12629	7.3882
25565	10.0386	9.92053	10.0175	10.0793	10.2794	10.1012	10.1135	10.1943	10.1409	10.1088	9.95716	9.98638	10.044	9.82713	10.0057	10.1778	10.0237	10.2105	9.99617	9.95757	9.95713	10.0015	9.98104	10.0339
25566	8.26853	8.14372	8.28277	8.4151	8.35619	8.15159	8.0496	8.16005	8.10044	8.13509	7.9782	7.98638	8.03382	7.95829	7.77215	7.93275	8.25558	8.53348	7.83337	7.80568	7.81774	7.73486	7.68972	7.98416
25567	10.4143	10.6027	10.5462	10.5107	10.5275	10.3481	10.1464	10.1429	10.4785	10.3985	10.3389	10.4562	10.471	10.5339	10.4545	10.2815	10.1873	10.7176	10.5065	10.4254	10.4397	10.193	10.302	10.4339
25569	7.32228	6.97763	7.60426	7.90685	7.61651	7.03597	7.32074	7.32672	7.26112	6.91891	7.30691	7.12067	7.03206	7.16556	7.03337	7.42737	7.54146	8.04332	7.0249	6.90566	6.84574	7.17095	7.29754	7.5408
25570	7.81077	7.67551	8.00783	7.91806	8.36956	8.07843	7.96223	7.92198	7.47371	7.26673	7.74914	7.38511	7.70851	7.99453	7.49912	8.3516	7.73838	8.15691	7.65446	7.62029	7.21357	7.89634	8.0043	7.94831
25571	8.28776	7.78353	7.93789	8.29511	8.22302	7.94455	8.00433	7.89165	7.14785	7.3806	7.32407	6.97413	7.27821	7.16473	7.37399	7.73912	7.83284	8.55831	7.30452	7.72177	7.39527	7.37441	7.44021	7.99227
25572	6.24626	6.22481	6.2359	6.71172	6.54264	6.18606	6.76117	6.03381	6.50952	6.30164	6.3734	6.61641	6.16868	6.32133	6.47892	6.48794	6.9327	7.27292	6.29485	5.98646	6.18843	6.25026	6.79556	6.52166
25574	9.67466	9.81785	9.92899	9.88441	10.0465	9.83312	9.8086	9.79492	9.82003	9.84116	9.85633	9.74419	9.82283	9.82829	9.89068	10.0731	10.0397	9.61427	9.83404	9.80234	9.85371	9.76925	9.60591	9.76848
25575	4.73097	4.51545	4.6375	4.61957	5.12697	4.63748	4.68835	4.55879	4.71052	4.40155	4.51866	4.57425	4.34025	4.50755	4.55891	5.06123	5.00736	5.4433	4.48374	4.43216	4.45718	4.45113	4.89251	4.81455
25576	12.4132	12.325	12.4874	12.561	12.528	12.4022	12.4692	12.3848	12.2871	12.3475	12.2935	12.4296	12.3391	12.3052	12.3031	12.4599	12.5627	12.4086	12.3394	12.3077	12.3209	12.2837	12.335	12.509
25577	10.9689	11.4202	11.5481	11.4961	11.4099	11.123	11.6303	11.4422	11.4649	11.498	11.4882	11.2312	11.5493	11.5314	11.4656	11.739	11.5834	11.7198	11.58	11.4711	11.6061	11.4501	10.6231	11.6018
25578	13.0286	12.993	13.0813	13.0821	13.0578	13.0512	13.0024	13.0336	12.8758	12.9709	12.9235	12.9331	13.0122	12.9674	12.9999	13.0972	13.1732	12.8423	12.9936	12.9583	13.0133	12.9233	13.0071	13.045
25579	10.8501	10.9779	10.9134	10.6464	10.4693	10.7727	10.7622	10.603	10.9678	10.9641	10.9697	10.8833	10.9642	10.9856	10.9772	10.9464	10.782	8.99841	11.0373	10.9449	10.9915	10.95	10.8727	10.7803
25581	11.1616	11.1059	11.2903	11.2041	11.2659	11.1245	11.2805	11.2497	11.0914	11.0857	11.1162	10.9615	11.0743	11.0984	11.0881	11.4039	11.3282	11.2742	11.1455	11.188	11.1873	11.1254	11.1746	11.2989
25582	7.16449	7.37236	7.4696	8.00725	7.68179	7.39332	7.43978	6.95127	7.49372	7.27438	7.44973	7.87623	7.43381	7.04631	7.30532	7.34054	8.14941	8.06932	7.2075	6.86459	7.16027	7.40792	7.0829	7.56413
25583	5.50692	5.98065	5.83635	6.15176	6.25988	5.85605	5.7996	5.70714	5.73172	5.82452	5.73621	5.80546	5.79775	5.75642	5.8074	5.71206	6.21261	6.56649	5.66803	5.70426	5.77963	5.62062	5.71915	6.30368
25584	8.92656	9.10613	9.13781	9.18009	9.13439	8.91382	8.80366	8.77907	8.81348	9.03513	8.78669	8.68494	8.94313	9.04646	8.85039	9.04693	9.11457	9.25895	8.88163	8.93699	9.03484	8.91289	8.88902	9.05609
25585	8.71232	8.58266	8.79639	8.91688	9.02973	8.92684	9.21658	8.94493	8.60369	8.43329	8.4322	8.43001	8.19374	8.72917	8.75039	9.11092	9.26094	8.32853	8.65189	8.68539	8.72189	8.91901	8.97155	9.24697
25586	9.13696	9.34729	9.40575	9.3473	9.43182	9.31923	9.41129	9.36377	9.50657	9.3724	9.41199	9.50082	9.3393	9.39828	9.34552	9.49866	9.92266	9.7952	9.27557	9.33702	9.31298	9.34701	9.03861	9.58588
25587	11.367	11.2026	11.2577	11.2604	11.3533	11.5364	11.3731	11.3752	11.013	11.2918	11.1439	11.2337	11.353	11.0667	11.2055	11.6725	11.3395	10.4672	11.1739	11.1632	11.4192	11.1082	11.2273	11.5525
25589	8.94481	9.15722	9.12599	9.12788	9.2072	9.09115	9.15702	9.18698	9.24487	9.15094	9.01049	8.96466	9.06035	9.16743	9.17519	9.34968	9.3766	9.53151	9.14002	9.25048	9.17857	9.27604	9.18644	9.25675
25590	10.3399	10.4028	10.4622	10.6519	10.6988	10.2521	10.5527	10.4957	10.3887	10.4754	10.4704	10.4413	10.5331	10.4031	10.3715	10.639	10.8125	10.7979	10.4343	10.3385	10.4262	10.375	10.1893	10.5809
25591	9.59569	9.81506	9.70492	9.61043	9.80936	9.57992	9.68824	9.68968	9.75521	9.71848	9.7363	9.65511	9.7257	9.68473	9.495	9.75673	9.59036	8.52134	9.67525	9.6985	9.70526	9.75295	9.49159	9.7174
25592	11.1278	11.2968	11.2675	11.2957	11.2313	11.0982	11.2837	11.1278	11.3735	11.361	11.317	11.3598	11.352	11.3697	11.4734	11.4449	11.3795	11.4564	11.3686	11.4249	11.414	11.4508	11.2752	11.3314
25593	8.57966	8.46472	8.58044	8.84386	8.8898	8.4583	8.63833	8.4632	8.21843	8.01879	8.31847	8.39259	8.15832	8.57948	8.39634	8.92621	8.77884	8.66804	8.39788	8.43132	8.26052	8.49734	8.59931	8.78532
25594	11.803	12.0743	11.9494	11.9845	12.0822	11.8547	11.9552	11.8186	12.0901	12.1164	12.1334	12.0985	12.0942	11.9275	12.0208	11.9585	12.1774	12.241	12.0423	11.942	12.092	11.9866	11.9326	11.9306
25595	10.5503	10.665	10.71	10.6972	10.7138	10.7057	10.5306	10.4662	10.6117	10.6135	10.5716	10.607	10.7374	10.6178	10.7252	10.6482	10.6987	10.8538	10.6197	10.5916	10.5567	10.5193	10.5497	10.6725
25596	11.8972	12.0881	11.926	12.0005	11.95	11.8907	11.9869	11.953	12.0185	12.0258	11.9942	11.9923	12.0894	12.0265	12.0176	11.9445	11.907	11.9385	12.0244	12.0316	12.0661	12.0285	11.9298	12.0058
25597	8.62757	8.44744	8.70921	8.44441	8.92104	8.7146	8.77437	8.52672	8.49694	8.55245	8.37	8.37653	8.51104	8.5299	8.57784	8.79299	8.70453	9.43062	8.60286	8.58742	8.58811	8.44865	8.76628	8.72271
25598	4.25174	4.05092	4.36821	4.46009	4.87687	4.33315	4.42624	4.07826	4.1274	4.01246	4.21004	4.10204	3.88266	3.9425	4.10319	4.14899	4.5229	5.06353	4.1636	3.97811	4.10313	4.12579	4.30921	4.54861
25599	7.47855	7.3925	7.30566	7.77473	7.14891	7.30478	7.63666	7.36603	6.98921	7.05439	6.94406	6.91595	7.03776	7.11988	6.8831	7.29187	7.27921	7.4072	6.93173	6.91671	7.12512	7.19371	7.4695	7.14965
25600	7.91383	8.06751	8.11983	8.09251	8.09938	7.98422	7.89435	7.9131	8.14755	7.90215	7.91307	7.81082	7.95923	7.97193	7.94005	7.86299	7.72041	7.82171	7.87949	7.97372	7.82311	7.93093	7.77301	7.85591
25601	9.37089	9.33575	9.63782	9.50282	9.63867	9.40638	9.34247	9.36163	9.41629	9.07166	9.32504	9.25678	9.20329	9.36775	9.1483	9.25818	9.4659	9.84605	9.28321	9.24574	8.88384	9.11378	9.23948	9.50769
25602	6.76294	7.04188	6.35579	6.80755	6.42105	7.07612	7.22506	6.475	6.7722	6.82208	6.69577	7.11446	6.64187	6.8646	6.89349	6.61392	7.13077	8.3495	6.95886	6.85086	6.822	6.9552	7.21988	6.9494
25603	10.8208	11.0134	10.9336	10.8877	10.984	10.9103	10.9507	10.8795	10.9404	11.0954	11.0471	10.9364	11.202	11.119	11.1334	10.9232	11.0784	11.0811	11.1372	11.112	11.0913	11.0391	10.8262	10.9547
25604	11.4638	10.7333	11.5463	11.7072	11.6105	11.5504	11.6582	11.5074	10.7153	10.6591	10.8274	10.7208	10.6794	10.7412	10.7502	11.641	11.5724	11.7016	10.7332	10.7326	10.7591	10.7944	11.5157	11.5527
25605	7.61967	7.57768	7.82431	7.99239	7.98423	7.74342	7.89732	7.94518	7.69529	7.30224	7.6613	7.5273	7.53348	7.68455	7.71318	8.16712	7.53184	8.06939	7.73937	7.9633	7.58201	7.77484	7.9634	8.14846
25608	5.20033	5.37637	5.53609	6.17153	5.86987	5.60568	5.45976	5.21289	5.37018	5.41091	5.4619	5.67129	5.53021	5.53753	5.30622	5.59595	5.91587	6.62101	5.29039	5.28767	5.41765	5.40833	5.59088	5.54537
25609	9.76834	9.94304	9.96091	9.94105	9.9532	9.70663	9.93623	9.80763	9.91722	9.90425	9.9182	10.0554	9.98233	10.0554	9.92527	10.0788	10.0031	10.252	9.91203	9.95834	9.8526	9.94115	9.84886	10.0173
25610	4.99783	5.1185	5.19952	5.64623	6.18363	5.2283	5.3636	5.22884	5.16345	5.11059	5.17335	5.29294	5.15272	5.1626	5.23559	5.52669	5.79265	6.1473	5.10376	4.93255	4.94512	5.19185	4.99248	5.64515
25611	4.43087	4.54051	4.64391	4.50327	4.71486	4.52911	4.60248	4.39109	4.5318	4.62065	4.45327	4.36582	4.51913	4.53111	4.63745	4.45166	4.75301	4.5852	4.31503	4.47844	4.61071	4.41734	4.45592	4.54788
25612	10.9075	10.6282	10.8492	11.0155	10.8652	10.7646	10.9954	10.8895	10.7079	10.8058	10.7275	10.685	10.7406	10.6538	10.6663	10.9981	11.0147	10.4997	10.707	10.6631	10.7625	10.6981	10.9086	11.0228
25613	12.3173	12.4354	12.3778	12.1469	12.3364	12.4232	12.226	12.2534	12.4365	12.3684	12.4059	12.365	12.4832	12.436	12.3988	12.3135	12.3287	11.8627	12.4607	12.4395	12.3981	12.4068	12.3074	12.3551
25614	9.9494	10.0689	10.0962	9.59734	9.76472	9.97788	10.121	10.0044	10.1998	10.1767	10.115	10.1265	10.1657	10.0131	10.2025	10.2529	9.94511	10.3144	10.1361	10.0864	10.25	10.1995	9.99723	9.89511
25615	10.9276	10.8087	11.1028	11.1493	10.9608	11.1604	10.9747	11.0539	10.9327	10.7317	10.8675	10.7377	10.745	10.8967	10.7774	11.0213	11.0855	11.209	10.7906	10.878	10.8274	10.6909	11.0014	11.0761
25616	6.04057	5.75786	5.70619	6.17816	6.05212	5.70965	5.87104	5.64713	5.56661	5.65104	5.59111	6.14673	5.79991	5.81601	5.60732	5.89341	6.18637	6.36204	5.55484	5.63956	5.41607	5.35754	5.61878	5.9828
25617	12.1376	12.1729	12.2225	12.2111	12.2227	12.1543	12.0797	12.1134	12.1036	12.1636	12.1211	12.1178	12.0996	11.9839	11.9355	12.0013	12.0876	11.9771	12.0547	12.0825	12.0495	12.0568	11.9654	12.0118
25618	8.75859	8.75773	8.95973	8.50307	8.76836	8.76428	9.04033	8.98066	8.63926	8.80577	8.72501	8.70154	9.14061	8.90419	9.20771	9.23649	8.90618	9.26796	8.95433	9.00168	8.75007	8.91369	9.00771	9.13176
25619	6.4173	6.17731	6.43124	6.44124	6.84997	6.26948	6.40333	6.3194	6.25052	6.00624	6.22677	6.34912	6.15627	6.00635	6.03873	6.30291	6.63255	7.22194	6.06238	6.03815	5.94774	6.2454	6.39387	6.47566
25620	7.17973	7.08256	7.243	7.30043	7.46777	7.23037	7.24423	7.34743	7.16147	7.12617	7.09061	6.91464	7.02642	7.08441	7.05778	7.44648	7.36598	7.53272	6.95854	7.07666	6.9657	6.97213	7.25737	7.36376
25621	12.3695	12.1821	12.3946	12.4549	12.5195	12.3578	12.4755	12.4662	12.212	12.2308	12.286	12.255	12.124	12.2371	12.2006	12.4962	12.3795	12.3176	12.2328	12.2666	12.3017	12.2594	12.4715	12.5112
25622	10.0057	10.0968	10.2266	10.3559	10.402	10.0442	10.2575	10.0961	10.1732	10.1364	10.1466	10.1632	10.071	10.0989	10.1569	10.4154	10.4843	10.4989	10.0606	10.131	10.0449	10.1001	10.1075	10.3284
25623	4.56504	4.23827	4.58342	4.67824	5.14766	4.52646	4.73348	4.6176	4.42095	4.41265	4.46239	4.63454	4.34487	4.40194	4.16615	4.9563	5.15298	5.39651	4.29232	4.26429	4.21988	4.44989	4.68352	4.47483
25624	10.0557	9.71676	10.2581	10.3888	10.1062	10.2003	10.0536	9.94943	9.72115	9.35818	9.73316	9.57227	9.35991	9.84819	9.62775	10.0047	10.1522	10.1251	9.92116	9.91174	9.60761	9.72044	10.1874	10.4107
25625	8.48671	8.36343	8.65187	8.81232	8.98791	8.74131	8.81523	8.75297	8.29105	8.33605	8.39068	8.28956	8.13563	8.31048	8.3313	8.97401	8.90423	8.99425	8.37246	8.43268	8.44624	8.56709	8.67892	8.97463
25626	6.32326	6.39699	6.33947	6.53595	6.47032	6.09993	6.76582	6.67934	6.79485	6.75625	6.74735	6.55038	6.40707	6.76781	6.83977	7.15091	6.83554	7.11863	6.56329	6.61049	7.23685	6.6889	6.67634	6.49741
25627	4.77796	4.43089	4.52431	5.15442	5.40758	4.89703	5.4	5.07037	4.53188	4.32189	4.62875	4.75716	4.44498	5.08538	5.2152	5.50361	5.22285	6.07537	4.81889	4.9041	5.11303	5.12581	5.01041	5.44584
25628	7.75641	7.90775	8.04995	8.47752	7.99011	7.74499	7.95871	7.82588	8.08921	7.55498	8.05408	8.1167	7.84194	7.72837	7.86995	7.84899	8.36216	8.11699	7.88542	7.85227	7.75991	7.97666	7.95487	8.20012
25629	5.62275	5.89319	6.33259	6.43091	6.51701	6.02957	6.20359	5.95694	6.15234	5.71349	5.95562	6.29526	5.93868	5.67295	5.87784	6.15975	6.78774	6.91124	5.72317	5.76832	5.6816	5.89291	5.85609	6.05744
25630	11.3862	11.3677	11.2794	11.378	11.5455	11.232	11.3892	11.4354	11.3064	11.3853	11.3677	11.2473	11.2433	11.3353	11.4222	11.3688	11.5006	11.4993	11.5293	11.4517	11.374	11.4642	11.3447	11.5499
25631	8.62759	8.7865	8.98687	9.1145	9.24219	8.67222	8.83211	8.80781	8.87213	8.69506	8.84997	8.71684	8.6579	8.66242	8.66837	8.9439	9.29134	9.34412	8.64509	8.65842	8.52985	8.4761	8.29143	9.00534
25632	8.26911	8.02108	8.64293	8.36121	8.4038	8.19914	8.5313	8.77036	7.48655	8.28844	8.14623	7.20323	8.04788	8.11801	8.11753	8.29264	8.46033	8.31969	7.80683	8.16962	8.8376	8.32446	8.64293	8.40077
25633	5.953	6.10038	6.21305	6.44921	6.63681	6.09149	6.25469	6.12529	6.33362	6.40162	6.41753	6.52948	6.27954	6.07753	6.07431	6.4624	6.5702	6.92437	6.14323	6.07396	5.95771	6.09376	6.10225	6.23994
25634	5.62477	5.49568	5.57173	5.85107	6.0093	5.53825	5.67821	5.313	5.65667	5.36014	5.45892	5.91228	5.43413	5.24572	5.44604	5.82953	6.19041	6.17	5.32722	5.31998	5.43975	5.57121	5.57951	5.76087
25635	8.88827	8.27642	8.82282	8.89724	9.15572	9.20787	8.82984	9.0405	8.47288	8.0483	8.51503	8.12687	8.30206	8.0972	7.97721	8.48463	8.91729	9.23308	8.15431	8.13154	7.74382	8.07897	8.49748	8.70251
25636	11.4618	11.4597	11.4106	11.3285	11.3786	11.4335	11.5762	11.5097	11.3602	11.4434	11.4453	11.4469	11.5109	11.4592	11.4311	11.5348	11.3637	10.8609	11.5492	11.5016	11.5204	11.4909	11.4152	11.4692
25637	5.75789	6.33424	6.21504	6.84085	6.8352	6.4768	6.39147	6.26032	6.52866	6.36747	6.28353	6.8052	6.35128	6.37688	6.387	6.6015	7.33799	7.15746	6.60104	6.193	6.25663	6.47493	6.17162	6.48642
25638	8.82501	8.83955	8.76455	8.91543	9.01691	8.4853	8.79511	8.54876	8.82663	8.70902	8.72651	8.78855	8.69894	8.84452	8.52598	8.76984	8.91379	8.81865	8.75698	8.69508	8.63313	8.66633	8.55853	8.74532
25639	12.4145	12.1965	12.408	12.3923	12.4137	12.3988	12.4245	12.3318	12.1024	12.2049	12.2803	12.1503	12.2114	12.1843	12.2477	12.4236	12.3223	12.4443	12.2135	12.257	12.2184	12.1637	12.3084	12.4175
25640	5.62172	5.57917	5.99167	6.25794	6.39043	5.92101	6.0971	6.07891	6.0554	5.66633	5.88859	6.09952	5.80449	5.4644	5.87716	5.9795	6.72072	6.71452	5.80748	5.84468	6.0779	5.8425	6.1416	6.03605
25641	7.30581	7.33945	7.73194	8.0565	7.93743	7.82922	7.95767	7.70295	7.26476	6.95564	7.34447	7.44921	7.20802	7.3445	7.09686	7.88607	8.03797	8.26266	7.31075	7.15972	7.14957	7.35714	7.55902	7.83931
25643	10.4435	10.4396	10.5939	10.6445	10.5535	10.5925	10.7766	10.6317	10.5852	10.5946	10.5115	10.3348	10.6253	10.4725	10.5732	10.9331	10.8071	11.1386	10.6104	10.5788	10.6677	10.5787	10.8188	10.7213
25644	8.86731	9.27759	9.56255	9.48067	9.62798	9.54438	9.74964	9.58809	9.20832	9.21431	9.10899	9.26231	8.94822	9.55748	9.23335	9.83107	9.874	9.62234	9.27526	9.33553	9.32601	9.48482	9.59985	9.58414
25645	5.93601	6.04925	6.33013	6.30585	6.71665	6.1136	6.30533	6.00819	6.04139	5.83344	6.02886	6.19164	6.11218	5.85822	5.93812	6.74045	6.77244	7.24848	5.92922	6.00913	6.01832	5.91506	6.2714	6.5079
25646	8.53917	8.39359	8.47837	8.83005	9.1028	8.516	8.93361	8.52374	8.37932	8.54206	8.56653	8.63948	8.41595	8.35706	8.42832	9.08062	9.23931	9.08089	8.46924	8.44202	8.78183	8.48013	8.52935	9.01921
25647	4.12177	3.96101	4.24693	4.3066	4.26323	4.19399	4.02323	4.07973	4.04184	3.86033	3.98018	4.24164	3.96695	4.08873	4.12064	4.19855	4.26631	4.94244	3.88521	3.98572	3.95722	3.97188	4.07322	4.04507
25648	10.3103	10.3645	10.3597	10.4589	10.5956	10.3017	10.4142	10.2925	10.3977	10.44	10.4343	10.4337	10.3621	10.3257	10.2925	10.4875	10.5794	10.3998	10.3439	10.3586	10.3958	10.4372	10.1992	10.4743
25649	6.06222	6.05362	6.37877	6.85468	6.86543	6.30715	6.66177	6.2514	6.40872	6.16553	6.12418	6.35822	6.36115	6.25239	6.02279	6.68548	6.92667	7.22465	6.14074	6.02658	6.20547	6.32245	5.82584	6.52007
25650	13.1668	13.1603	13.2324	13.25	13.2283	13.201	13.1309	13.1299	13.0463	13.144	13.0789	13.0295	13.1677	13.1018	13.1134	13.2067	13.1723	13.3003	13.1336	13.0991	13.1007	13.0774	13.0841	13.1548
25651	5.82507	6.00092	5.92302	6.27786	6.6196	5.92106	6.29224	5.75952	5.8794	5.66786	5.65632	6.01047	5.80338	5.59326	5.60941	6.11164	6.48613	6.93446	5.50069	5.71001	5.74172	5.90808	5.7963	6.02471
25652	6.63254	6.30448	6.8867	6.92925	7.12751	6.74311	6.47554	6.63295	6.37195	6.25705	6.28107	6.31491	6.13397	6.45772	6.35802	6.77473	6.48842	7.5535	6.2742	6.35666	6.04581	6.31492	6.67477	6.58432
25653	4.17353	4.45104	4.46683	4.73498	4.61661	4.37754	4.43326	4.17928	4.4404	4.29533	4.27445	4.45701	4.28424	4.16747	4.43525	4.49324	4.8097	5.16204	4.06869	4.14799	4.33498	4.30493	4.36325	4.49887
25654	7.35228	7.37042	7.70236	7.82714	7.83909	7.65913	7.75875	7.45804	7.50711	7.28476	7.43372	7.6957	7.25875	7.37459	7.5208	7.82939	8.05029	8.4432	7.50729	7.50114	7.49309	7.50345	7.45366	7.76816
25655	8.15586	8.18981	8.43945	8.4727	8.72984	8.18894	8.41321	8.21739	8.0692	8.07025	8.09205	8.27018	7.97784	8.14103	8.05919	8.3681	8.81805	8.7741	8.04588	7.96511	7.96182	8.11955	8.26489	8.46594
25656	6.01125	6.10021	6.42499	6.70538	6.7407	5.98338	6.36666	6.05245	6.25128	6.18608	6.31126	6.40522	6.14839	6.23662	6.32206	6.6048	6.80599	7.21144	6.10869	6.17371	6.18695	6.26075	5.75609	6.44772
25658	6.12447	6.16095	6.39604	6.5608	6.68533	6.32007	6.4401	6.19589	6.2503	6.2424	6.25365	6.50537	6.237	6.24641	6.31628	6.53311	6.8636	7.1755	6.37432	6.3227	6.23379	6.28648	6.46181	6.53721
25659	7.10259	6.96846	7.23328	7.46432	7.57629	7.12098	7.40281	7.06716	6.94746	6.79122	6.90282	7.06026	6.91397	6.85886	7.18168	7.44241	7.74271	7.93512	6.84947	6.89148	6.72993	7.04337	7.34803	7.47261
25660	4.85696	4.98747	4.84821	5.15386	5.26239	5.03483	4.72806	4.81839	5.04455	4.82769	4.83382	4.98223	4.82736	4.85732	4.83374	5.12694	5.1159	4.97296	4.88605	4.64936	4.7944	4.8773	5.40489	4.88174
25661	9.78125	10.0298	10.1448	9.96653	10.1555	10.0029	9.77499	9.9194	10.1571	9.95829	9.76208	9.98354	9.9992	10.0776	9.97955	10.0255	10.2357	10.3299	9.97472	10.0873	9.8423	10.1524	9.83959	9.98922
25662	9.17581	9.42837	9.42757	9.6495	9.66778	9.41753	9.77515	9.67702	9.9125	9.74526	9.65794	9.61074	9.45301	9.97476	9.55112	9.85712	9.85177	9.64951	9.52852	9.65762	9.94843	9.66817	9.47547	9.74334
25663	6.98837	7.18943	7.26166	7.34832	6.74608	7.30825	7.17994	7.28373	7.25385	6.95577	7.1277	7.09596	6.96979	7.24919	7.23538	7.46297	7.43416	7.2919	7.01135	7.43021	7.19388	7.21046	7.24804	7.4209
25664	5.59499	5.36004	5.66907	5.8261	5.81627	5.64237	5.55096	5.40736	5.50273	5.33082	5.52659	5.45462	5.30627	5.28804	5.23877	5.81654	5.84602	6.03368	5.26612	5.26075	5.17657	5.35383	5.51418	5.7904
25665	8.12584	8.21407	8.40222	8.47495	8.24135	8.2983	8.17445	8.30522	8.07278	7.54424	8.08343	8.12998	8.031	8.43086	8.04909	8.31638	8.36409	8.74862	8.1375	7.98804	7.80696	8.08506	8.34789	8.29057
25666	9.21191	9.15925	9.62751	9.1874	9.48584	9.28809	9.58164	9.32061	9.16305	9.15089	9.4072	9.20869	9.14027	9.15881	9.04333	9.6798	9.39462	9.54823	9.09819	9.36127	9.32706	9.44034	9.45387	9.15565
25667	8.47703	8.77993	8.58718	8.55163	8.26972	8.6161	8.57427	8.5255	8.37322	8.54732	8.41854	8.65499	8.8209	8.67585	8.51501	8.8054	8.61487	8.37131	8.40376	8.50246	8.20157	8.57594	8.47293	8.45353
25668	8.00576	7.91517	7.60248	7.90983	7.32044	7.70794	7.58682	7.49781	7.51485	7.47363	7.49318	7.16723	7.41581	7.43819	7.37451	7.57929	7.12797	7.8769	7.43421	7.59167	7.6401	7.56914	7.4348	7.44304
25669	12.0675	12.0654	12.2107	12.2152	12.2641	12.1341	12.0645	12.0615	11.9835	12.0013	12.0218	11.9472	12.0582	12.048	12.0708	12.1984	12.2116	12.2237	12.0714	12.0672	12.0932	12.0675	12.0891	12.1661
25670	4.9931	4.47726	4.53892	5.06774	4.66442	4.64947	4.71027	4.48762	4.31494	4.17833	4.40486	4.08891	4.28443	4.33859	4.55332	4.79651	4.48299	5.67249	4.33443	4.30731	4.45031	4.21286	4.69891	4.93699
25671	9.79941	9.83164	9.85498	9.8493	9.77786	9.77735	9.8953	9.84899	9.65299	9.93015	9.81764	9.69382	9.83914	9.83099	9.86997	10.0044	9.96473	7.52948	9.77847	9.77174	9.74974	9.67447	9.96881	10.0852
25672	9.70719	9.54378	9.93636	9.88704	10.253	9.6922	9.97982	9.96366	9.5752	9.46235	9.74675	9.58862	9.43753	9.59623	9.82689	10.2779	10.0333	10.2795	9.64192	10.034	9.90356	9.8517	9.98421	9.91246
25673	9.46797	8.89129	9.43227	9.47196	9.68057	9.41885	9.60869	9.48396	8.82337	9.02994	9.026	8.99271	8.93966	8.83107	8.66796	9.49033	9.59889	9.66977	8.97459	9.06308	9.19359	8.87426	9.40113	9.42968
25674	6.21692	6.22815	6.44009	6.50203	6.80706	6.1549	6.5405	6.26852	6.11311	5.5661	6.18873	6.21314	6.11315	6.27279	6.13203	6.57767	6.59134	6.94201	6.2064	6.19373	5.90807	6.18262	6.00806	6.74022
25675	11.3921	11.6019	11.5574	11.56	11.7117	11.487	11.465	11.372	11.5877	11.6511	11.5841	11.6693	11.6514	11.6327	11.6768	11.6894	11.6774	11.6963	11.6394	11.6389	11.6138	11.6072	11.5973	11.6061
25676	10.6144	10.8142	10.6632	10.573	10.5658	10.677	10.6726	10.6528	10.8144	10.8944	10.7659	10.7376	10.9488	10.7368	10.594	10.6204	10.7105	10.9957	10.8608	10.7551	10.7321	10.728	10.7354	10.7128
25677	6.70906	6.67241	6.48685	6.88035	6.99962	6.67949	7.03434	6.75754	7.09027	7.00235	6.97266	6.52924	6.63892	6.95613	7.06403	7.15362	7.08042	7.55119	6.90576	6.88274	7.17322	6.92481	6.98389	6.89813
25678	8.75891	8.97159	9.09523	9.22344	9.1925	8.75319	9.26983	9.10616	9.1716	8.94665	9.13527	9.17962	8.93009	9.057	9.10378	9.33271	9.31973	9.14378	9.1234	9.26098	9.12235	9.36754	9.04865	9.22122
25679	6.80617	7.07931	7.23917	7.49967	7.61028	7.12265	7.10325	6.96376	7.07811	7.0233	7.0358	7.2875	7.02918	6.91485	6.98581	7.28126	7.68154	7.88179	6.94912	6.83623	6.89496	7.15732	6.77685	7.11323
25680	5.24357	5.36851	5.54448	5.5634	5.96584	5.40787	5.56869	5.18496	5.34392	5.32225	5.30693	5.50149	5.20668	5.23123	5.39678	5.76477	5.9934	6.33837	5.18457	5.0181	5.25401	5.27137	5.19199	5.49107
25681	6.02991	6.25753	6.75195	6.89106	6.92977	6.35773	6.71488	6.01461	6.53267	6.24406	6.20712	6.70858	6.41777	6.26722	6.16333	6.61282	7.28826	7.4007	6.34292	6.02579	6.15527	6.32977	5.97981	6.5251
25682	9.39912	9.52948	9.61068	9.78352	9.643	9.34328	9.51659	9.49373	9.49097	9.37634	9.41747	9.46132	9.379	9.4307	9.38056	9.539	9.81707	9.85053	9.37186	9.39964	9.33912	9.48809	9.20691	9.44945
25683	7.40135	7.73569	7.81746	7.83551	7.92139	7.78999	7.84697	7.53357	7.7049	7.54982	7.38826	7.58561	7.42281	7.83344	7.70905	8.13656	8.0631	7.98278	7.68348	7.8579	7.71738	7.90917	7.92549	7.79689
25684	4.27634	4.33678	4.33475	4.84586	4.74941	4.08132	4.70304	4.46242	4.38059	4.16748	4.39327	4.71261	4.29989	4.46685	4.2859	4.49503	4.85091	4.96328	4.17826	4.20051	4.31197	4.34731	4.19785	4.57596
25685	5.80073	5.44087	5.88762	6.23834	6.193	5.83146	5.77169	5.69505	5.71199	5.58678	5.76469	5.99615	5.72337	5.50325	5.51259	5.91927	6.52379	6.70651	5.51653	5.57263	5.62555	5.74476	5.72197	5.81279
25686	11.2821	11.3978	11.4016	11.1621	11.3312	11.2485	11.3145	11.2622	11.4183	11.4447	11.3845	11.4145	11.4677	11.275	11.3526	11.503	11.3718	11.5866	11.3069	11.3647	11.3738	11.5054	11.2243	11.327
25687	7.95309	8.11963	8.21486	8.20824	7.66218	8.33084	7.97369	8.00025	8.10138	7.98291	7.90727	7.88252	7.8499	8.10698	7.96212	8.19733	8.26413	8.84612	7.97126	7.94792	8.02239	8.19759	8.15002	7.9068
25688	5.62721	5.74751	6.05193	6.0424	6.25452	5.84254	5.89281	5.88478	5.92884	5.80741	5.82828	6.04047	5.69926	5.78041	5.88588	6.16128	6.39854	6.9344	5.86059	5.9043	5.69482	5.6876	5.8528	5.97172
25689	9.06779	9.21563	9.21664	9.0408	9.48052	9.06617	8.98377	9.01084	8.96078	8.99955	9.00312	9.03919	9.08014	8.95364	8.6465	8.87853	9.15936	9.38414	8.98787	8.85255	8.68745	8.7384	8.87663	9.138
25690	7.5306	7.58428	7.64181	7.53597	7.73388	7.55713	7.65406	7.47657	7.3981	7.5021	7.54282	7.53529	7.63433	7.53479	7.5371	7.71996	7.21383	8.11529	7.43857	7.64422	7.49112	7.51799	7.65315	7.45431
25692	9.33209	9.39567	9.58146	9.57522	9.82094	9.64078	9.86883	9.64655	9.15118	9.46465	9.59865	9.49569	9.34534	9.52483	9.54003	10.0207	9.65543	9.27091	9.51157	9.65406	9.67721	9.76394	9.66575	9.92756
25693	5.15515	5.18461	5.39943	5.52643	5.82671	5.26025	5.28258	5.21005	5.23788	5.11172	5.14677	5.4045	5.116	4.89949	5.21228	5.71766	5.74458	5.87607	5.11545	5.09675	5.01258	5.1237	5.55123	5.60077
25694	7.37925	7.24239	7.21723	7.52972	7.54313	7.01681	7.78073	7.38242	7.3598	7.39268	7.36411	7.0955	7.13769	7.36559	7.45513	7.60737	7.08181	8.4434	7.29926	7.5647	7.55694	7.38012	8.00703	7.75989
25695	7.96934	8.05313	8.27787	8.56193	8.53628	8.1301	8.20374	8.0049	7.99505	7.95983	8.06265	8.32766	7.98553	7.94763	8.01109	8.32735	8.6784	8.71376	7.96364	7.93993	7.92403	8.06583	7.99553	8.33871
25696	10.0834	10.1805	10.3295	10.2992	10.3975	10.2354	10.2588	10.2215	10.2579	10.2566	10.1766	10.1466	10.2039	10.1828	10.2499	10.3947	10.3586	9.20974	10.2662	10.2416	10.1174	10.1841	10.2424	10.3629
25697	10.3926	10.5739	10.4701	10.5542	10.4152	10.4394	10.3727	10.4846	10.5151	10.5545	10.4961	10.4263	10.4855	10.5501	10.4479	10.4362	10.508	10.5662	10.468	10.5184	10.6265	10.5025	10.3636	10.3607
25698	10.067	9.78935	9.79993	10.0699	10.0351	9.94392	9.89641	9.75209	9.4259	9.45284	9.51478	9.55776	9.37062	9.43916	9.25505	9.66824	9.7222	9.25321	9.43034	9.31046	9.16832	9.43064	9.58609	10.0068
25699	6.49934	6.19752	6.2867	6.71094	6.83466	6.21928	6.45607	6.26176	6.21207	6.19381	6.15057	6.552	6.15034	6.23278	5.99818	6.26086	6.83234	7.32402	6.14721	5.98516	6.03599	5.97457	5.99294	6.37155
25700	10.4658	10.6116	10.7556	10.7366	10.8654	10.517	10.6361	10.5619	10.6273	10.689	10.6338	10.6235	10.6731	10.5961	10.5101	10.728	10.8869	11.0156	10.6426	10.6063	10.6401	10.5552	10.2831	10.7649
25701	9.93883	10.0585	10.2117	10.3678	10.0489	10.068	10.0598	10.0686	10.1111	10.0038	10.1163	9.85541	9.9755	9.90685	9.8813	10.1013	10.1726	10.162	9.90346	9.89608	9.9434	9.83908	9.96272	10.0283
25702	7.5539	7.36092	7.34627	7.56982	7.56909	7.3331	7.32972	7.27185	6.78316	6.84629	7.00849	6.84219	6.77384	6.91972	6.43994	7.19792	7.08877	7.29259	6.94604	6.89776	7.18957	7.02335	7.34712	7.30125
25703	9.20293	8.97901	9.63048	9.62321	9.94178	9.71411	9.64218	9.56666	9.00613	8.97825	8.84687	9.04724	8.57345	9.19671	8.81399	9.5598	9.97286	9.36886	8.81073	9.16181	8.8117	9.0037	9.68417	9.58527
25704	5.89592	5.7012	5.97399	6.36775	6.78735	5.95313	6.20354	5.98961	5.90016	5.8357	5.84888	6.06839	5.72431	5.48543	5.84152	6.36742	6.69814	7.00262	5.70382	5.60783	5.64558	5.80144	5.84715	6.23766
25705	9.95317	9.75196	10.1131	10.1732	10.0154	10.0486	9.96889	10.016	10.0631	9.87415	9.96096	9.84067	9.77844	9.87183	9.85711	9.92131	10.1644	9.80847	9.91406	9.94793	9.87064	9.81681	10.0465	10.0413
25706	10.2499	10.238	10.3003	10.2589	10.3182	10.1144	10.0643	9.75152	9.7606	9.91626	9.95179	10.1741	10.003	9.89656	9.79421	10.2041	10.168	10.4032	9.75381	9.84312	9.57854	9.69868	9.6395	9.9622
25707	7.28404	7.50191	7.52828	7.42997	7.59766	7.46081	7.62286	7.63468	7.43504	7.52806	7.54894	7.20587	7.40794	7.59181	7.62762	7.92533	7.52855	8.15817	7.53491	7.74878	7.52917	7.52158	7.64279	7.7386
25708	6.3582	6.46607	6.72801	6.90448	7.16062	6.49964	6.57021	6.12585	6.55597	6.46674	6.49423	6.60529	6.48937	6.25739	6.29429	6.80321	7.0478	7.53853	6.12082	6.18849	6.33275	6.43582	6.12158	6.68589
25709	8.85325	8.87153	9.06614	9.2321	8.95096	8.76606	9.02228	8.98743	8.93902	8.96017	8.94999	8.9051	8.84764	8.96795	8.84835	9.21695	9.22673	9.35483	8.97765	9.05731	9.06579	9.01724	8.91598	9.18672
25710	4.94727	5.09727	5.11641	5.47546	5.41921	5.06669	5.18368	4.89495	5.23155	4.86428	5.06378	5.17942	4.81813	4.79712	4.77016	5.46616	5.85902	5.59909	4.80758	4.98974	4.84766	5.19129	4.69211	5.1356
25711	5.74824	5.46195	5.66782	6.13034	5.90112	5.698	5.85652	5.72625	5.57227	5.36729	5.60937	5.80653	5.51116	5.54894	5.4556	5.82187	6.22075	6.58611	5.39016	5.40768	5.40627	5.39397	5.75069	5.84002
25712	5.57746	5.19468	5.59298	5.74532	5.88373	5.3511	5.46391	5.15043	5.20738	5.1984	5.24551	5.3344	5.23263	5.30225	5.27414	5.47713	5.59585	6.28485	5.29767	5.11472	5.15169	5.2955	5.06442	5.9491
25713	5.68061	5.63983	5.61952	6.09098	5.91933	5.6834	5.69549	5.46674	5.51134	5.39277	5.56763	6.00327	5.56873	5.42679	5.65192	6.01547	6.28536	6.59889	5.38315	5.56585	5.45981	5.64672	5.96887	5.83762
25714	4.56311	4.72286	5.02901	5.13195	5.41627	4.89551	5.19258	4.66774	4.64332	4.57068	4.69348	4.98564	4.59529	4.61637	4.73481	5.39334	4.95966	6.42339	4.63117	4.50868	4.60626	4.70986	4.49392	4.97211
25715	9.9472	9.67336	9.89454	10.0064	9.95212	9.80935	9.84596	9.82328	9.79642	9.74442	9.77763	9.76252	9.78594	9.71459	9.8268	10.073	10.2068	9.96458	9.78451	9.72074	9.81051	9.69222	10.0523	10.0079
25716	12.5381	12.6299	12.5576	12.4747	12.5425	12.5098	12.461	12.4872	12.4458	12.6108	12.485	12.5568	12.6294	12.5039	12.5191	12.5454	12.4971	11.2173	12.5336	12.5047	12.5084	12.4117	12.358	12.5129
25717	8.00142	7.94257	8.04837	7.95012	8.18347	7.86695	7.83217	7.83124	7.79602	7.80887	7.72803	7.6181	7.65123	7.7716	7.73858	8.08067	8.05534	7.77508	7.7804	7.81417	7.93113	7.84439	7.716	7.97569
25718	9.29675	9.60319	9.62011	9.57537	9.45855	9.45429	9.41871	9.34088	9.61793	9.52353	9.45678	9.57302	9.69495	9.52576	9.63298	9.66855	9.33507	9.79929	9.49543	9.54303	9.52317	9.50169	9.46945	9.53297
25719	11.5386	11.4671	11.5155	11.5593	11.5695	11.42	11.3401	11.3574	11.4272	11.2685	11.3987	11.3331	11.3485	11.36	11.2533	11.4066	11.4381	11.2106	11.3263	11.2745	11.1897	11.2338	11.2508	11.3742
25720	10.0536	10.2257	10.2885	10.5576	10.5447	10.2965	10.4532	10.3067	10.3475	10.2973	10.2721	10.228	10.228	10.3251	10.3368	10.4371	10.435	10.7489	10.3444	10.3886	10.4268	10.3004	10.4179	10.4551
25721	11.3577	11.3733	11.4077	11.4552	11.4754	11.2797	11.4217	11.3337	11.3738	11.4484	11.3414	11.4011	11.3652	11.4831	11.3943	11.5368	11.5793	11.1684	11.4561	11.4104	11.4174	11.3886	11.2642	11.4751
25722	6.42443	6.20645	6.11566	6.81471	6.58503	6.27702	6.54727	6.24025	6.38018	6.42002	6.32141	6.68064	6.45749	6.39716	6.298	6.47526	7.22583	7.47721	6.1558	6.11535	6.20287	6.26168	6.49324	6.71916
25723	6.33971	6.42193	6.83703	6.682	7.43862	6.73057	7.41043	6.77071	6.45219	6.35826	6.50229	6.95137	6.41838	6.37854	6.48853	7.06829	7.20118	7.50421	6.47979	6.67095	6.51358	6.58596	6.50253	6.94185
25724	6.78666	7.23159	7.33443	7.70463	7.4807	7.24673	7.52337	7.23021	7.38746	7.15411	7.15459	7.57915	7.25567	7.20905	7.32745	7.80399	7.78984	7.86507	7.16798	7.2357	7.22105	7.34683	6.93468	7.34905
25725	11.3076	11.4517	11.4538	11.4852	11.4631	11.3811	11.3766	11.3005	11.392	11.3815	11.4162	11.3041	11.4142	11.3987	11.4642	11.4678	11.3516	11.5036	11.4127	11.4203	11.3947	11.4268	11.2361	11.3106
25726	5.61282	5.37053	5.51558	6.07991	5.73429	5.51514	5.62414	5.47499	5.24525	5.53961	5.51549	5.6562	5.31918	5.17319	5.4118	6.01294	6.35793	6.85961	5.33208	5.40334	5.35841	5.48601	5.68311	5.64961
25727	5.26645	5.25872	5.37605	5.64595	5.54914	5.313	5.39316	5.2612	5.27542	5.20713	5.21651	5.49856	5.22488	5.17085	5.23317	5.44871	5.85159	6.15712	5.19931	5.23055	5.19087	5.22632	5.35304	5.52423
25728	12.5397	12.5866	12.6449	12.6636	12.7268	12.6375	12.7461	12.6764	12.5273	12.4675	12.6038	12.5771	12.4284	12.6329	12.5834	12.6892	12.626	12.4925	12.6102	12.6641	12.6277	12.7222	12.5789	12.7574
25729	9.0591	8.85597	9.10241	8.64624	8.86531	8.9969	9.10782	8.87866	8.61917	8.82164	8.81574	8.8214	8.75534	8.82765	8.68865	8.93321	9.30913	8.29752	8.74391	8.84596	8.69083	8.66265	8.83497	8.95666
25730	5.26104	5.23219	5.56898	5.88844	5.8667	5.58353	5.6203	5.40909	5.31848	5.30946	5.35495	5.71341	5.45257	5.22679	5.29082	5.57701	6.32295	6.33243	5.25618	5.19962	5.19782	5.4521	5.37212	5.63808
25731	9.56681	9.63306	9.53066	9.58503	9.80943	9.48464	9.59758	9.58043	9.61506	9.54242	9.61894	9.61962	9.62197	9.62541	9.64831	9.83462	9.43218	9.41945	9.73771	9.65919	9.59802	9.68778	9.59204	9.68881
25732	7.8052	7.6744	7.92122	8.2324	8.41629	7.92458	7.98095	8.13753	8.00693	7.86078	7.98333	7.72476	7.67114	7.56563	7.77752	7.94503	8.32046	8.18597	7.64748	7.69349	7.47535	7.34288	7.3951	7.98893
25734	7.13504	7.21659	7.25831	7.31145	7.29111	6.95955	7.39187	7.13837	7.13095	7.06199	7.11522	7.19832	7.10688	7.05258	7.12148	7.38692	7.46219	7.51128	7.14979	7.11665	7.08969	7.16757	6.83366	7.44586
25735	5.91503	5.95076	5.89914	6.45159	6.54011	6.08795	5.8246	5.70378	6.08902	5.88244	6.07644	6.50588	6.03602	5.86664	6.07025	6.0366	6.69533	7.02493	5.85625	5.78244	5.85686	5.9813	6.08932	6.19887
25736	9.4088	9.71041	9.4931	9.51962	9.70152	9.46095	9.3385	9.28988	9.69138	9.50242	9.44823	9.61836	9.58858	9.58105	9.55411	9.60681	9.84282	9.44193	9.52989	9.53315	9.41911	9.45839	9.2834	9.52627
25737	10.1814	9.73759	10.0986	10.1922	10.1419	10.2696	10.1055	10.206	9.70132	9.72957	9.73429	9.40958	9.7291	9.7613	9.72453	10.3873	10.4198	9.62399	9.81985	9.79808	9.89246	9.77731	10.1443	10.3971
25738	10.7657	10.8632	10.8076	10.6956	10.8783	10.766	10.8956	10.809	10.9054	10.9107	10.9082	10.9364	10.8837	10.8928	10.9116	10.902	10.2512	10.7856	10.9201	10.9221	10.8777	10.8572	10.8543	10.8845
25739	11.2654	11.5801	11.4644	11.5345	11.3425	11.3184	11.4432	11.3052	11.5644	11.3766	11.5177	11.5026	11.4221	11.5749	11.5149	11.5518	11.3321	11.2602	11.5641	11.574	11.5835	11.6379	11.39	11.4374
25740	10.8068	10.7229	10.7695	10.8379	11.0001	10.7083	10.8317	10.8029	10.7094	10.7755	10.7783	10.7087	10.805	10.8441	10.811	10.905	10.9936	10.7504	10.7579	10.81	10.7612	10.7437	10.7142	10.9034
25741	9.88414	10.1117	10.1295	10.1991	10.3395	9.77075	10.1079	9.95754	10.1262	10.1469	10.1967	10.2768	10.2074	10.1913	10.199	10.413	10.4551	10.4507	10.1997	10.2288	10.1767	10.2677	10.0026	10.2454
25742	9.66072	9.66703	9.89919	10.0062	10.1132	9.72436	9.78165	9.73377	9.63148	9.64584	9.77541	9.80072	9.5886	9.70392	9.61417	9.64736	9.87062	9.84534	9.7165	9.76909	9.77255	9.68877	9.4441	9.84121
25743	9.34068	9.70886	9.6972	9.58316	9.49874	9.1621	9.23665	9.17829	9.28824	9.40207	9.22052	9.41107	9.56256	9.50375	9.18413	9.54092	9.35569	9.57469	9.2388	9.30163	9.13308	9.20211	9.04975	9.36898
25744	10.2946	10.3926	10.2364	10.3314	10.404	10.205	10.2797	10.2976	10.3535	10.3992	10.3788	10.3613	10.4372	10.3539	10.3678	10.5271	10.5195	10.6271	10.4151	10.4852	10.4104	10.3745	10.2414	10.377
25746	6.28245	6.34663	6.58879	6.73068	7.27211	6.35178	6.71383	6.48772	6.45361	6.24446	6.48205	6.6903	6.45713	6.50328	6.4745	6.91262	7.16623	7.51051	6.40296	6.44072	6.28367	6.47525	6.6287	6.78499
25747	6.60261	6.75751	7.00166	6.7829	7.02817	6.9281	6.75719	6.84723	6.68764	6.55256	6.59388	6.62308	6.64256	6.65668	6.53049	6.67515	6.67335	6.39455	6.62652	6.7958	6.69508	6.6901	6.91989	6.76508
25748	9.15013	8.96525	8.74888	9.52354	9.49799	8.97391	9.64613	9.34653	8.62973	8.99631	8.799	9.14019	9.05428	9.26795	8.98443	9.45668	8.40502	9.729	8.97768	9.30945	9.62606	9.83413	9.29432	9.62246
25749	8.13465	8.30824	8.36164	8.28816	8.56925	8.4104	8.22619	8.30895	8.24567	7.9541	8.23684	8.08902	8.03389	8.3247	8.26755	8.56731	8.43493	8.70493	8.37018	8.42082	8.2097	8.4659	8.45173	8.69261
25750	9.0978	8.8337	8.95782	9.13117	9.03551	9.15595	9.22705	9.17556	8.91211	8.80279	8.97832	8.78213	8.60633	8.68567	8.88157	9.36486	8.89304	9.07742	8.95977	9.07187	9.20845	9.13934	9.32494	9.235
25751	10.0302	10.2538	10.0703	10.1908	10.0072	9.96631	10.1718	10.0498	10.2347	10.1446	10.1247	10.1052	10.1526	10.2176	10.2626	10.2876	10.1692	10.3833	10.1835	10.2095	10.191	10.3301	10.0845	10.0824
25752	6.20534	6.082	6.27265	6.61308	7.02499	6.33751	6.39432	6.08273	6.31925	6.15507	6.01792	6.35005	6.12896	6.0719	6.4017	6.51508	6.41586	6.94053	5.93981	6.11827	5.96558	6.13112	6.21195	6.66542
25753	5.58757	5.49796	5.68104	6.18833	6.04759	5.65962	5.99628	5.49606	5.63448	5.57419	5.61539	5.92219	5.56635	5.47266	5.58542	5.86553	6.56338	6.70097	5.44748	5.32271	5.50031	5.58124	5.64181	6.01168
25756	7.19861	6.75316	7.06345	7.07494	7.39054	6.96	7.31401	7.0672	6.84341	7.00702	6.91958	6.98427	6.82941	7.2602	7.36418	7.37306	7.45315	7.86332	7.20795	7.24779	7.09803	7.21804	7.79434	7.22217
25757	9.39766	9.65454	9.59288	9.57678	9.79747	9.46584	9.57952	9.46693	9.74294	9.59343	9.7234	9.46747	9.45758	9.72004	9.69222	9.73507	9.83136	9.00687	9.6764	9.82554	9.83456	9.86139	9.47191	9.67294
26295	10.957	10.9361	11.0263	10.8614	11.0057	10.9118	11.1162	11.0199	11.0069	10.9954	10.894	10.8859	10.9336	10.9418	10.9929	11.0404	11.0114	9.1793	11.0205	10.9697	11.0206	10.9768	11.0551	11.0145
26296	4.92721	4.77961	5.27679	5.10208	5.00315	5.22595	4.92356	4.83995	4.85648	4.80122	4.83088	4.74909	4.73064	4.75226	4.67273	4.85279	5.33708	5.22375	4.67409	4.69896	4.81826	4.90402	4.8592	5.30706
26759	11.8454	11.5024	11.7639	11.7566	11.8787	11.7225	12.0212	11.8371	11.5283	11.6476	11.6826	11.7038	11.5161	11.6231	11.613	11.908	11.7737	11.5993	11.6424	11.6473	11.6405	11.5976	11.8842	11.9608
26760	4.8988	5.06094	5.37536	5.37031	5.80857	4.84986	5.03367	5.31487	4.86584	4.94458	5.03784	5.21865	4.93716	4.9028	4.96285	5.70804	5.43402	5.96257	4.89982	5.01568	4.95821	4.9723	4.65711	5.40103
26954	10.7662	10.7525	10.7504	10.8561	10.9442	10.8551	10.7769	10.763	10.692	10.8511	10.7707	10.674	10.8275	10.7365	10.7166	10.7865	10.8731	10.9497	10.7927	10.7272	10.8272	10.6449	10.7451	10.8318
26955	9.78867	9.76708	9.87234	9.83284	10.0522	9.80901	9.82881	9.76932	9.753	9.80404	9.74893	9.74205	9.81373	9.78965	9.83885	9.99754	9.97938	10.0607	9.84184	9.83861	9.8255	9.79883	9.82821	9.93999
26956	9.64386	9.64069	9.68257	9.85475	9.85971	9.69241	9.72039	9.7085	9.71388	9.80984	9.75633	9.57226	9.80103	9.7045	9.77169	10.0503	9.97752	9.71383	9.69987	9.74952	9.8035	9.73213	9.62464	9.85063
26989	11.5171	11.6274	11.6914	11.6688	11.699	11.6218	11.6371	11.5603	11.4778	11.6247	11.5663	11.5786	11.6626	11.6389	11.6029	11.7157	11.6582	11.5827	11.6011	11.6303	11.6325	11.6703	11.5013	11.7579
27064	5.54537	5.52885	5.72726	5.9785	6.18958	5.50001	5.60161	5.48147	5.71862	5.40966	5.55829	5.73403	5.5755	5.42235	5.60871	5.75853	5.9766	6.35832	5.46171	5.52311	5.37993	5.63732	5.2369	5.7074
27080	7.98586	7.95041	8.15229	8.14605	8.27549	8.03407	8.16455	8.13942	8.03741	7.91379	8.011	7.9591	7.86887	8.1371	8.04516	8.47306	8.50325	8.84014	8.19183	8.09166	8.18936	8.166	8.20442	8.22999
27100	8.87016	8.82719	9.14985	9.43922	9.47423	8.71536	9.16825	8.91676	8.91908	8.86773	8.95269	9.00773	8.9335	9.02476	8.84581	9.40189	9.63836	9.75341	8.95097	8.81578	8.85314	8.9993	8.81708	9.28114
27137	10.7206	10.7341	10.8228	10.7595	10.7956	10.686	10.8198	10.7732	10.7037	10.7145	10.6594	10.6808	10.7392	10.6391	10.6917	10.8557	10.7603	10.8303	10.7069	10.6085	10.7288	10.6708	10.601	10.7613
27150	10.611	10.8259	10.587	10.5696	10.6581	10.3179	10.5726	10.4762	10.5621	10.7748	10.6785	10.6975	10.8071	10.7292	10.7942	10.7777	10.6858	9.56788	10.5956	10.62	10.6212	10.5821	10.3157	10.336
27256	8.71127	8.76344	8.60689	8.64241	8.84743	8.68939	8.49573	8.42218	8.52176	8.66872	8.45279	8.62608	8.94086	8.61519	8.53352	8.72811	8.48454	8.44423	8.56342	8.54637	8.60107	8.51783	8.70046	8.60959
29130	10.7432	10.7625	10.8262	10.8789	10.9788	10.811	10.9462	10.8895	10.8216	10.9187	10.8938	10.8831	10.9849	10.9079	10.9044	11.1603	11.1477	10.5799	10.8963	10.8572	10.8883	10.7891	10.8055	11.1386
29131	9.07833	8.78886	7.8902	8.26438	8.91514	8.57142	9.12808	8.96427	8.34331	8.58271	8.20435	8.38546	8.73718	8.28455	8.13695	9.42867	9.04898	9.0913	8.26839	8.27967	8.71032	7.89153	8.4808	9.08831
29132	4.56564	4.37023	4.64037	4.70169	4.88543	4.45397	4.81438	4.37532	4.45969	4.2679	4.44637	4.56492	4.491	4.39913	4.4524	4.74306	4.83745	5.3089	4.41619	4.47798	4.29708	4.51813	4.37528	4.72564
29134	8.60344	8.72892	8.81722	9.02305	9.21406	8.71299	8.79409	8.74229	8.69168	8.68243	8.68401	8.69094	8.60202	8.76013	8.77071	8.92779	9.24718	9.47116	8.65346	8.79517	8.57768	8.70762	8.54292	8.91981
29135	5.83152	6.00163	6.29298	6.67082	6.54759	6.03611	6.30261	5.73228	6.29272	5.92308	5.99852	6.57599	6.03162	5.87814	6.12619	6.34254	6.81483	7.11752	5.88089	5.93892	5.80619	6.05323	5.88284	6.24876
29138	9.94778	10.0464	10.0415	10.0581	9.77795	9.93004	9.75785	9.81578	9.85943	9.79872	9.79663	9.87068	9.9339	9.83381	9.89194	9.94641	9.94747	9.17674	9.79585	9.838	9.74251	9.72754	9.75806	9.96043
29139	9.71258	9.91657	10.6094	10.4421	10.3287	10.8587	11.3013	11.0455	9.91047	10.2251	9.79597	10.3921	9.61988	10.5063	10.3198	11.2433	10.7611	10.2637	10.4293	10.4533	10.2839	10.7716	10.9966	10.9606
29140	11.3087	11.4757	11.3021	11.4435	11.4687	11.2309	11.453	11.2831	11.4956	11.5179	11.4833	11.4885	11.5708	11.4473	11.5475	11.3819	11.3911	11.3145	11.4569	11.5132	11.5607	11.4656	11.3319	11.38
29141	7.45887	7.08989	7.54292	7.93799	8.0355	7.38333	7.62331	7.56847	7.19195	7.17471	7.38778	7.1932	7.16361	7.19562	7.41589	8.17955	7.81405	8.47405	7.43386	7.14002	7.28969	7.37364	7.79598	8.14197
29142	6.15092	5.77218	5.97255	6.36488	6.72075	6.2187	6.61488	6.24877	5.89293	5.81232	5.8143	5.85601	5.68846	5.72054	5.76595	6.68416	6.87105	6.87852	5.84146	5.88841	5.75811	5.81325	6.05615	6.61483
29143	10.774	10.7762	10.8524	11.0044	11.0091	10.6286	10.8825	10.7687	10.7325	10.6785	10.7865	10.8879	10.6774	10.7942	10.7492	10.9943	10.7673	10.459	10.7562	10.7276	10.8143	10.8689	10.7913	10.7682
29144	12.2843	12.293	12.4152	12.5009	12.554	12.4482	12.308	12.3102	12.2423	12.348	12.2619	12.1625	12.3413	12.2912	12.2853	12.4418	12.3571	12.8548	12.3144	12.2669	12.4039	12.2614	12.2064	12.3929
29145	12.6006	12.5785	12.651	12.6632	12.6294	12.5711	12.6133	12.6032	12.5255	12.5786	12.5914	12.5975	12.5842	12.5145	12.506	12.6601	12.7716	12.5748	12.5531	12.5099	12.5827	12.5234	12.4679	12.7029
29146	8.35635	8.30679	8.58199	8.60332	8.44714	8.46061	8.49537	8.34939	8.5245	8.31582	8.36531	8.33908	8.32925	8.60435	8.49936	8.44964	8.89541	8.27274	8.54131	8.54434	8.43123	8.38817	8.57521	8.61784
29147	8.74885	8.97059	9.06894	9.17274	9.43109	8.58418	9.0416	8.9516	9.00782	9.01507	9.0505	9.04778	8.98789	9.09638	9.09341	9.29332	9.41912	9.5959	9.01748	9.11702	8.93049	9.08183	8.90259	9.19108
29148	5.50106	5.43071	5.66407	6.00971	6.20159	5.73065	5.7985	5.67082	5.43985	5.50826	5.54307	5.9482	5.71957	5.63594	5.61212	5.66318	5.72367	6.58059	5.37292	5.51993	5.47452	5.50624	5.50185	5.91421
29149	10.2493	10.3698	10.3564	10.2523	10.4289	10.1024	10.1713	10.1862	10.4552	10.3989	10.3676	10.1293	10.346	10.2105	10.2048	10.1883	10.318	10.2469	10.2452	10.1836	10.1905	10.0586	10.0099	10.155
29151	7.17383	6.96579	7.12878	7.3758	7.59576	7.11704	7.36573	6.98969	6.87024	6.9729	7.051	7.17546	6.8487	6.8343	6.76675	7.14553	7.43277	7.79295	6.76497	6.83942	6.79701	6.77913	7.06741	7.15597
29152	7.28076	7.11915	7.18802	7.47371	7.67548	7.56299	7.50039	7.4628	6.94497	7.106	7.07388	6.91235	7.14634	7.25449	7.24631	7.81953	7.89676	7.03533	7.2008	7.44024	7.21649	7.24792	7.6661	7.74977
29153	8.52546	8.24099	8.47941	8.90425	8.41985	8.56316	8.74633	8.51507	8.36216	8.3341	8.24877	8.19927	8.20083	8.18389	8.09896	8.55537	8.67973	8.67551	8.31044	8.17323	8.23069	8.28446	8.50628	8.59048
29154	10.047	10.1941	10.1802	9.76175	10.1567	10.1185	10.1714	10.1194	10.1633	10.1249	10.1449	10.1454	10.1377	10.1829	10.1801	10.3903	10.2565	10.1964	10.1985	10.1821	10.1857	10.288	10.2702	10.2664
29155	5.4921	5.21386	5.49817	6.04925	6.14624	5.72251	5.94692	5.55939	5.47943	5.5273	5.53905	5.76762	5.64192	5.25921	5.32213	5.52802	6.10045	6.18542	5.46296	5.27384	5.5399	5.37324	5.61678	5.86004
29157	9.02695	8.81143	9.2545	9.23687	9.59822	9.24488	9.39143	9.39401	9.03812	9.08354	9.0286	8.7899	8.90352	8.81196	8.81827	9.62856	9.72578	9.61173	8.9332	8.99129	9.10363	8.98349	9.4666	9.47002
29158	8.84471	9.09023	9.28964	9.18129	9.30459	9.11539	9.19217	9.47039	9.09161	9.11791	8.87225	8.99495	8.73049	9.21955	8.84912	9.20752	9.38299	9.41771	8.96324	9.16908	9.11513	9.22852	8.88878	9.05021
29160	5.87966	5.70294	5.98294	6.05694	6.40718	5.85191	6.13248	6.1327	5.91384	5.92299	5.87688	5.88716	5.88926	5.70152	5.94262	6.27617	6.48524	6.58955	5.85644	5.66028	6.02481	5.86036	6.22591	6.30671
29161	5.99992	6.27904	6.27406	6.59433	6.57572	6.06513	6.50763	6.13087	6.40135	6.28822	6.09751	6.56259	6.06688	6.32923	6.28069	6.47003	7.00663	7.38256	6.1074	6.13405	6.49033	6.14754	6.32398	6.63719
29162	9.12313	9.15472	9.24975	9.34362	9.54736	9.2721	9.20053	9.13721	9.32122	8.90017	9.169	9.11909	9.16875	9.29582	9.00306	9.13956	9.28245	7.91943	9.16187	9.32715	8.88383	9.24732	9.3673	9.23569
29163	9.399	9.43722	9.47393	9.46803	9.75258	9.6281	9.32812	9.32576	9.23204	9.42995	9.38342	9.19134	9.53972	9.46706	9.46138	9.64557	9.36706	7.86559	9.39038	9.53817	9.38652	9.23702	9.5023	9.47411
29165	4.43313	4.45692	4.61281	4.7476	5.13281	4.6215	4.76597	4.48703	4.55976	4.4597	4.26322	4.61602	4.4964	4.41021	4.39785	4.83313	4.95001	5.17845	4.39257	4.30683	4.41378	4.58868	4.75019	4.67133
29167	10.788	11.0255	10.881	10.665	10.7236	10.6537	10.746	10.7205	10.9712	10.8826	10.9526	11.0213	10.9143	10.9859	10.9782	10.8624	10.7246	10.5498	10.9781	10.9889	10.9041	10.9508	10.822	10.7889
29168	5.5812	5.6213	5.90039	6.48369	6.36945	5.8857	5.97254	5.54572	5.7928	5.44265	5.90168	6.02023	5.72965	5.61784	5.78041	5.87888	6.49317	7.15863	5.47779	5.51993	5.53728	5.93496	5.60275	5.95744
29169	8.77311	8.4867	8.86842	8.92954	9.16797	9.06371	9.14328	9.02553	8.33921	8.45613	8.38543	8.66121	8.14125	8.56962	8.3775	9.15177	9.08148	9.107	8.49647	8.5942	8.57961	8.72518	8.93428	9.20962
29170	5.62329	5.44439	5.80952	5.86813	6.016	5.64869	5.61645	5.32003	5.48732	5.37294	5.45158	5.9557	5.52763	5.22945	5.41226	5.7958	6.13935	6.39682	5.46375	5.18699	5.39597	5.52086	5.77214	5.71603
29171	4.77648	4.50057	5.05441	5.07825	4.99046	4.52346	4.66309	4.71178	4.85194	4.64059	4.52036	4.98403	4.53852	4.46916	4.66623	4.65868	5.39375	5.75405	4.56041	4.44872	4.51289	4.62906	4.61146	4.81029
29172	4.86979	4.92198	5.10216	5.35179	5.69802	4.8166	5.03245	4.81847	4.98408	4.95861	4.94873	5.01383	4.96794	4.95636	4.83611	5.08415	5.58458	6.24884	4.91017	4.79447	4.86801	5.08354	5.04419	5.22581
29173	4.71526	4.8392	4.82189	5.52822	5.57602	4.7145	4.92309	4.82638	4.94913	4.70407	4.88484	5.0196	4.90345	4.90046	4.74539	5.29607	5.47157	5.52538	4.83621	4.75088	4.68652	4.70059	4.89848	5.01991
29174	4.49233	4.45629	4.67763	4.8157	5.06859	4.53066	4.81927	4.38984	4.4331	4.4857	4.45943	4.61986	4.47645	4.42557	4.5232	4.82588	5.01755	5.20811	4.45002	4.41809	4.38246	4.42857	4.49114	4.70567
29175	7.86459	7.62776	8.20179	8.14408	8.53094	8.29349	8.45066	8.32833	7.60696	7.655	7.68693	7.73817	7.38053	8.02057	7.87222	8.49069	8.52292	8.45885	7.62497	7.73329	7.63228	7.84801	8.49457	8.4717
29177	11.8706	11.9607	11.8794	12.0404	12.0962	11.7202	11.9676	12.0193	11.8823	12.0305	11.9939	11.7878	11.9358	11.6626	11.7747	11.8366	11.8422	11.5443	11.7359	11.6848	11.942	11.759	11.7647	11.8463
29179	11.5279	11.6407	11.5877	11.6021	11.6717	11.4805	11.4648	11.4979	11.3353	11.4262	11.4395	11.4551	11.5564	11.5251	11.4538	11.5962	11.4945	11.5297	11.4601	11.455	11.4224	11.4954	11.3566	11.5591
29180	5.46264	5.47475	5.79807	6.19932	6.30565	5.63445	5.61672	5.54025	5.57847	5.53865	5.57266	5.96588	5.66602	5.49038	5.64818	6.07615	5.99329	6.61703	5.59482	5.42054	5.22086	5.51	5.69029	6.01048
29181	10.7036	10.5921	10.7331	10.5905	10.5741	10.8137	10.554	10.638	10.4966	10.6296	10.5157	10.5336	10.645	10.5407	10.4505	10.6942	10.7576	9.20463	10.5913	10.5642	10.6728	10.544	10.5908	10.6934
29182	9.02974	9.1329	9.20716	9.40531	9.4546	8.95067	9.02268	8.90129	8.9678	8.79677	8.95005	8.99451	8.97401	9.22248	9.02486	9.1412	9.38513	9.48983	9.01802	9.06805	8.78799	8.94435	8.9021	9.13518
29183	5.80189	5.81948	6.13695	6.06974	5.9175	6.08443	6.08129	5.60932	5.79936	5.76684	5.84743	5.85642	5.73648	5.72418	5.86134	6.09135	6.46425	6.74984	5.71923	5.77812	5.67491	5.74751	5.76249	6.06944
29184	8.09457	8.01526	8.35513	8.65435	8.97487	8.32198	8.23373	7.8612	8.11631	7.94357	7.67802	8.22616	8.12945	7.65023	7.9297	8.60145	8.95243	9.79345	8.21671	7.9795	8.04586	8.15399	8.13586	8.40041
29185	8.02479	7.54736	8.01943	8.0661	8.5051	8.11624	8.09738	7.94127	7.56983	7.56767	7.76628	7.94394	7.5859	7.66837	7.5918	8.06147	8.12533	7.88655	7.63935	7.49477	7.49301	7.54821	7.97737	8.19773
29186	9.99059	9.76356	10.0369	10.2606	10.2135	10.0703	10.1763	10.0844	9.89235	9.91438	9.89591	9.81043	9.66796	10.0284	9.9448	10.0883	10.11	10.302	9.91262	9.99584	10.0822	10.0226	10.1606	10.1514
29187	4.41194	4.22684	4.48729	4.63298	5.026	4.35927	4.40614	4.07936	4.21579	4.16013	4.11343	4.2509	4.17452	4.28811	4.1617	4.59755	5.00143	5.42994	4.235	4.21525	4.16083	4.24789	4.32788	4.47004
29188	4.53401	4.41944	4.57663	4.75717	4.73246	4.52778	4.69017	4.42351	4.60841	4.38718	4.5246	4.52406	4.65894	4.34312	4.40266	4.81053	4.94629	5.02267	4.42845	4.33136	4.47224	4.38911	4.42605	4.95111
29189	7.18215	7.22717	7.35931	7.79377	7.60103	7.34785	7.41609	7.20356	7.38039	7.25144	7.2322	7.35594	7.25492	7.12929	7.21223	7.55803	7.79438	8.05761	7.30036	7.04241	7.23065	7.38968	7.33596	7.53338
29190	8.7975	8.33796	8.8592	8.99218	9.00538	8.58366	8.9087	8.94293	8.8112	8.58594	8.78018	8.34896	8.33791	7.98143	8.09846	8.42569	8.76586	8.14951	8.09074	8.24665	8.09164	7.93972	8.49061	8.69663
29191	8.85932	8.11665	8.47376	8.78428	8.90757	8.37554	8.57006	8.41027	7.72327	7.97171	8.05359	7.85415	7.84712	7.80468	7.81301	8.61153	8.34083	8.78537	7.90333	7.95462	7.87242	7.96937	8.234	8.62148
29192	10.5901	10.6498	10.6735	10.7536	10.8049	10.5362	10.523	10.5706	10.7035	10.6795	10.6414	10.6018	10.6484	10.6221	10.5482	10.668	10.7485	10.4298	10.616	10.6352	10.6415	10.506	10.5004	10.664
29194	9.41428	9.34555	9.59914	9.48176	9.77817	9.59289	9.56001	9.37607	9.44824	9.34189	9.35241	9.20387	9.29842	9.28515	9.40457	9.71193	9.44808	9.87395	9.38615	9.38432	9.22673	9.3089	9.48778	9.6167
29195	6.27209	6.02044	6.17071	6.88465	6.86266	6.44377	6.54136	6.15879	6.30998	6.11935	6.29978	6.44874	6.11748	5.92972	6.08004	6.73326	7.1818	7.36942	6.2142	5.93817	6.10236	6.33522	6.52265	6.49418
29197	4.40327	4.32975	4.66417	4.4932	4.78054	4.75555	4.42831	4.41422	4.058	4.1375	4.24062	4.19264	4.23991	4.33852	4.27114	4.57015	4.60305	4.41186	4.29589	4.29661	4.22223	4.27595	4.42964	4.61085
29199	6.23621	6.28218	6.59396	6.68184	6.88038	6.49347	6.66852	6.53785	6.62179	6.56891	6.39971	6.41781	6.28503	6.57382	6.38453	6.79304	7.04902	7.27241	6.27003	6.42327	6.65564	6.41984	6.51988	6.71924
29200	7.76792	7.93734	7.74872	8.20868	8.19755	7.73613	7.92462	8.03174	8.36215	8.2361	8.1731	7.61442	7.84936	7.27656	7.71074	7.6185	8.22937	8.62843	7.66225	7.46733	7.80429	7.66111	7.55152	8.08963
29201	7.71579	7.41234	7.68865	8.10752	7.90866	7.75668	7.88124	7.74989	7.65782	7.74946	7.68536	7.83895	7.4924	7.63494	8.06949	8.43726	8.32605	8.41878	7.55656	7.96952	7.77166	7.52267	7.87171	8.557
29202	10.7217	10.9128	10.9616	10.6025	10.8862	10.4903	10.4097	10.4013	10.7687	10.6686	10.5553	10.7727	10.9303	10.926	10.8039	10.9334	11.1179	11.1213	10.7407	10.801	10.624	10.551	10.5576	10.7029
29203	7.61582	7.17127	7.44182	7.85969	8.0824	7.49321	7.54	7.15565	7.46083	7.20023	7.06374	7.61466	7.25378	7.12348	7.36234	7.76207	8.08845	8.32898	7.1054	7.07273	7.06098	7.4373	7.47026	7.57001
29204	6.99142	6.85456	6.96949	7.39344	7.45663	6.91779	7.00803	7.125	6.94176	6.8628	6.83919	6.78612	6.83493	6.6184	6.59242	6.98851	7.15835	7.53947	6.68166	6.57645	6.69133	6.49114	6.71282	6.82505
29205	11.5304	11.7292	11.6668	11.62	11.7367	11.4831	11.4802	11.4901	11.5044	11.5502	11.6041	11.5651	11.5683	11.6407	11.5547	11.5966	11.6648	11.3902	11.6507	11.6551	11.6032	11.607	11.361	11.5964
29209	6.04209	6.07434	6.37835	6.26753	6.41569	6.50769	6.25783	6.55514	6.20233	6.16024	6.2747	6.08702	6.30881	6.02897	6.16649	6.35495	6.52893	7.07204	6.0844	6.20256	6.2252	6.24506	6.6293	6.49261
29210	9.581	9.56085	9.6831	9.30464	9.73938	9.5417	9.7143	9.37575	9.53829	9.70754	9.44469	9.65837	9.65034	9.52983	9.61885	9.87032	10.0632	9.96797	9.53909	9.58553	9.60624	9.61911	9.71374	9.66904
29211	10.8302	11.1121	10.8363	10.4674	10.539	10.7056	10.4249	10.5993	10.8753	10.9522	10.8903	10.9626	11.0107	10.8431	10.885	9.90115	9.73151	10.5291	10.7955	10.8903	10.9192	10.7818	10.6479	10.2897
29214	13.142	13.192	13.1824	13.1545	13.2639	13.0778	13.1733	13.1858	13.124	13.2282	13.2034	13.1217	13.2647	13.2129	13.2379	13.2548	13.2075	13.0513	13.2146	13.2318	13.2185	13.2162	13.1687	13.2251
29215	8.63638	8.72121	8.65316	8.70547	9.11851	8.65928	8.89331	8.8561	8.62638	8.81604	8.68668	8.62818	8.82873	8.74452	8.72568	9.31176	9.27626	9.25242	8.74847	8.72602	8.73697	8.77577	8.54011	9.22234
29216	5.6883	5.56141	5.81942	6.0169	6.29208	5.60696	6.19658	5.76067	5.87696	5.7652	5.78987	5.97578	5.65358	5.60208	5.86389	6.22654	6.28245	6.67663	5.82738	6.20194	6.07277	5.88404	6.03533	5.96858
29218	10.7792	10.5868	10.7628	10.5061	10.8927	10.964	10.6721	10.6599	10.4578	10.4826	10.477	10.3805	10.6097	10.5935	10.5168	10.8267	10.6826	10.9532	10.5561	10.4866	10.5265	10.5736	10.8576	10.9119
29219	11.6622	11.6942	11.8624	11.7877	11.9427	11.8248	11.6784	11.5744	11.5472	11.6416	11.5708	11.5614	11.631	11.5743	11.5891	11.8605	11.8854	12.0409	11.5991	11.6053	11.629	11.5745	11.6295	11.6753
29220	6.48928	6.54194	6.53832	6.75625	6.94134	6.48749	6.82096	6.51282	6.38828	6.42621	6.50374	6.64643	6.53607	6.49852	6.41662	6.55343	6.95562	7.10334	6.45696	6.52442	6.27142	6.47337	6.53272	6.83226
29221	6.69195	6.59239	6.75358	7.03798	7.05225	6.67103	6.72379	6.87018	6.53602	6.55914	6.62627	6.72475	6.7665	6.62306	6.61502	7.20094	7.49272	7.39414	6.62816	6.5561	6.60027	6.57567	6.71659	7.20272
29223	9.81225	9.78381	9.8789	9.63125	10.0298	9.83087	10.084	9.89844	9.50397	9.6725	9.82626	9.58101	9.63923	9.68452	9.82155	10.111	10.2575	10.0684	9.73439	10.1048	9.83204	10.0267	10.2218	9.9845
29227	9.0731	9.24771	9.29473	9.00364	9.42062	9.20219	9.29005	9.21229	9.11164	9.27406	9.15195	9.05873	9.4645	9.34467	9.41962	9.69308	9.31168	9.79533	9.29619	9.43612	9.59603	9.406	9.40623	9.25605
29228	9.47833	9.55722	9.66742	9.83464	9.93559	9.68702	9.78484	9.65271	9.59653	9.5319	9.42122	9.55123	9.37718	9.56562	9.43764	9.8201	10.0448	9.76328	9.41382	9.48993	9.47968	9.49395	9.51767	9.70613
29230	10.8889	10.9389	11.0425	11.0813	11.1672	10.8742	11.0522	10.9425	11.0022	11.0193	10.9357	11.0022	11.0382	11.0087	11.0287	11.2773	11.3247	10.9495	11.0203	11.0381	11.0091	10.9862	10.9529	11.1924
29231	9.38343	9.27119	9.57827	9.64959	9.78611	9.24514	9.65845	9.57414	9.14908	9.26	9.23295	9.13188	9.11727	9.15918	9.17567	9.66394	9.81179	9.74937	9.1785	9.18327	9.20506	9.23215	9.31801	9.47926
29233	9.43176	9.5567	9.6254	9.64272	9.73857	9.36862	9.56367	9.35625	9.51121	9.56035	9.58905	9.56622	9.64729	9.5997	9.54977	9.66241	9.73924	9.90848	9.61408	9.54944	9.56295	9.5208	9.33599	9.5512
29235	7.59806	7.73865	7.94202	8.44926	8.43625	7.7037	7.98388	7.73112	7.83783	7.73498	7.76356	8.01896	7.70924	7.62618	7.73136	8.14844	8.56644	8.50821	7.70787	7.73427	7.588	7.7608	7.41863	8.14073
29236	10.6805	10.9424	10.9242	10.8258	10.8638	10.5459	10.5317	10.5933	10.9764	11.0143	11.0166	11.0025	11.0289	11.1508	11.0866	10.8663	10.8797	10.4834	11.0996	11.1378	11.1325	11.0863	10.923	10.8568
29237	11.8367	11.3649	11.6582	11.8098	11.8069	11.7994	11.6784	11.9522	11.657	11.5243	11.7311	11.2825	11.3324	11.1949	11.3712	11.0582	11.7085	11.5352	11.2637	11.0968	10.9231	10.7779	11.2553	11.6998
29238	6.38524	6.51953	6.80579	6.91467	6.93674	6.5537	6.68104	6.43085	6.53327	6.5722	6.43282	6.74938	6.56884	6.36564	6.21623	6.69791	7.02875	7.20493	6.32042	6.47706	6.32587	6.36406	5.84827	6.61903
29240	10.5184	10.4248	10.4741	10.124	10.3114	10.4865	10.6869	10.6309	10.4646	10.5879	10.5639	10.4561	10.548	10.4436	10.4624	10.5425	9.4531	9.05894	10.5382	10.5191	10.548	10.454	10.7013	10.5576
29241	9.51583	9.63344	9.43715	9.62339	9.73363	9.48654	9.41486	9.45881	9.52877	9.40533	9.40545	9.48072	9.59317	9.59993	9.42558	9.7273	8.77973	8.13237	9.58625	9.50835	9.34761	9.65507	9.4688	9.56249
29242	9.49573	9.40147	9.34565	9.61555	9.64695	9.8204	9.70375	9.58425	8.82053	8.86334	9.29168	9.18346	9.20743	8.97224	9.23134	9.88544	9.65339	9.79753	8.97607	9.00799	9.39591	8.89085	8.97618	9.22942
29243	7.10638	6.86292	6.96359	7.3856	7.4881	7.09759	7.0577	6.77384	7.02046	6.82215	6.85683	6.92975	6.783	6.68919	6.67998	7.13213	7.07212	7.31941	6.68975	6.6229	6.73881	6.66415	7.27709	7.04867
29244	5.52934	5.66161	6.01431	6.13767	6.029	5.74882	5.9587	5.80295	5.67009	5.55846	5.79197	5.61617	5.57481	5.65223	5.56728	6.00684	6.36776	7.0059	5.66002	5.55811	5.52837	5.80792	5.86591	6.07885
29245	6.26851	6.21117	6.48626	6.74336	6.74464	6.33837	6.42523	5.79556	6.19325	6.01286	6.19884	6.39028	6.18187	5.99151	6.06627	6.47587	7.06202	7.24198	5.98741	5.90118	5.96847	6.11934	6.03089	6.23919
29246	12.7456	12.528	12.6106	12.6954	12.6783	12.6047	12.6513	12.6502	12.3977	12.6415	12.5594	12.529	12.5794	12.567	12.5954	12.713	12.7352	12.4814	12.6363	12.5628	12.6482	12.5089	12.7326	12.671
29248	5.74285	5.42676	5.74847	6.04429	5.71283	5.62796	5.71788	5.36125	5.68738	5.38795	5.66688	5.68519	5.55918	5.35553	5.51915	5.67964	6.05415	6.01188	5.43325	5.34046	5.64741	5.6459	5.73334	5.79878
29251	5.44095	5.2482	5.15573	5.70922	5.33381	5.15406	5.3917	5.05315	5.39286	5.12515	5.14543	5.71504	5.24894	5.23309	5.01551	5.53489	5.9537	6.37997	5.11799	5.23973	5.14377	5.14866	5.26831	5.49613
29252	6.58699	6.64745	6.77053	6.96892	7.19837	6.47492	6.86514	6.52291	6.59412	6.4845	6.51309	6.6357	6.58422	6.58547	6.57835	6.82405	7.23913	7.05896	6.53461	6.41776	6.50221	6.63757	6.63621	6.72324
29253	10.1502	10.2982	10.317	10.4237	10.4733	10.2004	10.1012	10.1613	10.2633	10.25	10.1605	10.1975	10.2649	10.3088	10.1732	10.403	10.3549	10.6874	10.2719	10.3279	10.214	10.3549	10.1101	10.3552
29254	10.1761	10.2187	10.3089	10.4595	10.3867	10.2321	10.0971	10.0613	10.0574	10.1079	10.1215	10.1605	10.0672	9.97667	9.95525	10.1586	10.2766	10.0559	10.0541	10.1051	10.1217	10.0839	10.0014	10.2262
29256	9.25809	9.51061	9.61546	9.67804	9.74361	9.25177	9.51151	9.3877	9.38213	9.40426	9.42468	9.34195	9.50443	9.45281	9.41491	9.61963	9.47855	9.42989	9.47211	9.40155	9.37729	9.40829	9.25977	9.5784
29259	5.8798	5.78384	5.93258	6.38325	6.40592	5.91657	6.17548	5.73957	5.7938	6.04513	5.86845	6.16812	5.81026	5.90884	5.8075	6.09997	6.83048	6.74318	5.77929	5.70311	5.7319	5.80892	5.78887	6.27896
29260	6.32998	6.4883	6.42595	6.79542	6.66024	6.54781	6.37305	6.42335	6.2665	6.18309	6.29887	6.29826	6.19416	6.40528	6.30074	6.35366	6.80015	7.15794	6.2742	6.31531	6.29166	6.36718	6.32944	6.27368
29261	9.18013	9.4222	9.41089	9.34193	9.46508	9.28645	9.41407	9.46237	9.36261	9.37738	9.3649	9.25037	9.39957	9.43961	9.40314	9.54576	9.60052	10.0137	9.48783	9.47538	9.42399	9.49211	9.4506	9.60196
29263	10.1229	10.2731	10.5615	10.5772	10.7338	10.4877	10.4331	10.367	10.2741	10.3652	10.3284	10.3909	10.4616	10.43	10.3534	10.5875	10.6026	11.0892	10.3637	10.3484	10.1154	10.3842	10.4497	10.4837
29264	9.81251	10.4129	10.0876	9.97148	10.2084	9.84573	10.0659	9.877	10.2516	10.3551	10.2626	10.2825	10.4592	10.3168	10.3613	10.3826	10.4898	9.28271	10.3574	10.3785	10.3448	10.2942	9.94113	10.2153
29265	4.03477	3.9905	4.0236	4.25785	4.67443	4.00516	4.18613	4.16325	3.8385	3.91179	3.93896	3.89318	3.88335	3.99667	3.97556	3.98731	4.21678	4.70317	3.86366	3.79762	3.97115	3.84	4.00093	3.98296
29266	4.47703	4.36845	4.79014	4.56119	4.73851	4.17313	4.99976	4.44752	4.43781	4.50515	4.3322	4.32305	4.26386	4.65276	4.51087	4.55703	4.65353	6.12801	4.5518	4.40698	4.59594	4.53649	4.37064	5.18582
29268	5.4284	5.39772	5.83142	6.00196	6.27941	5.58231	6.11484	5.88532	5.65788	5.34718	5.58306	5.94674	5.57245	5.73279	5.73408	6.04606	6.543	6.6051	5.70934	5.60083	5.84842	5.85263	5.63375	6.32586
29270	8.31378	8.09709	8.17872	8.53879	8.31925	8.09936	8.51884	8.42304	7.77476	7.96748	7.74974	7.70986	8.00065	7.99653	8.2621	8.72473	8.14216	7.95726	8.10342	8.15448	8.04009	7.54107	8.2587	8.42168
29271	12.9163	12.8301	12.9465	12.9346	13.0143	12.804	12.9166	12.9827	12.765	12.9244	12.8025	12.7992	12.9695	12.9207	12.8831	12.9907	12.2143	12.8898	12.9084	12.8938	12.9545	12.8546	12.8536	12.8747
29272	11.6194	11.6652	11.7959	11.7838	11.7983	11.6465	11.6746	11.6814	11.6895	11.6364	11.6428	11.6454	11.6118	11.6959	11.6675	11.7285	11.8349	10.1461	11.6242	11.6743	11.5221	11.5458	11.4848	11.7397
29274	11.1333	11.2272	11.2545	11.35	10.8018	11.2347	11.3004	11.2365	11.1602	11.2483	11.2604	11.241	11.2432	11.1896	11.2856	11.4247	11.3016	11.2474	11.2429	11.2244	11.2277	11.2508	11.3046	11.348
29275	6.27338	6.49442	6.82503	7.22694	7.00593	6.67261	6.78551	6.5027	6.55372	6.40436	6.53615	6.80453	6.63111	6.24474	6.50336	6.87987	7.14404	7.1377	6.4311	6.30842	6.45655	6.45401	6.35252	6.92095
29276	10.3365	10.4183	10.5894	10.649	10.5376	10.4195	10.4363	10.4204	10.2332	10.2061	10.2529	10.218	10.1147	10.2306	10.1684	10.4798	10.4439	9.79196	10.2392	10.2948	10.3502	10.2865	10.2732	10.4226
29277	4.69498	5.03775	5.46645	5.68233	5.76037	5.1214	5.22887	5.09555	5.21518	5.22269	5.08824	5.38941	5.11867	5.06318	5.30528	5.64781	5.94885	6.1103	5.11654	5.1148	5.30669	5.19337	5.0809	5.48243
29278	11.3997	11.5193	11.5285	11.5552	11.3751	11.3834	11.4102	11.3993	11.5013	11.512	11.5192	11.519	11.4986	11.5027	11.5064	11.5453	11.5327	10.7243	11.4572	11.4904	11.4924	11.4897	11.4351	11.4935
29279	4.28989	4.09387	4.36356	4.71305	4.21471	4.30712	4.22062	4.23058	4.27152	4.194	4.02861	4.25522	4.21433	4.04355	4.14367	4.07587	4.64999	4.81801	4.06818	3.8446	3.98367	4.18044	4.82078	4.13311
29282	11.0907	11.0839	11.1261	10.9127	11.1969	11.0491	11.0805	11.0943	11.1214	11.0309	11.0067	10.9074	10.9743	11.0764	11.0751	11.2675	11.1966	10.4195	11.0594	11.1048	11.0714	11.0255	11.1731	11.1054
29285	11.8918	11.1195	11.8076	11.7459	12.1064	11.8398	11.8291	11.7953	11.355	11.3761	11.3779	11.277	11.3144	11.3781	11.3049	12.0815	12.1003	11.8397	11.2575	11.2433	11.2626	11.2565	11.5333	12.1737
29288	9.98411	9.47651	10.0192	10.1684	10.2244	9.59905	9.85851	9.74321	9.69914	9.67896	9.65292	9.31504	9.78401	9.66611	9.54544	9.91198	7.05385	10.0856	9.82801	9.75267	10.1107	9.73655	9.90938	9.09307
29290	9.65212	9.7656	9.84031	10.0423	10.2401	9.58777	9.8722	9.63288	9.58791	9.80108	9.77195	9.80894	9.69918	9.60013	9.61261	9.9503	9.99488	9.90702	9.57705	9.70091	9.71632	9.65881	9.56511	9.93314
29295	3.8113	3.72715	3.84887	3.68952	4.29821	3.82075	3.78707	3.71943	3.59764	3.50936	3.8529	3.8903	3.59978	3.73926	3.78597	4.10678	3.98547	4.88394	3.764	3.78755	3.66464	3.48479	4.21855	3.87554
29298	3.17303	3.49506	3.21818	3.01107	3.34639	4.02299	3.71921	3.27448	3.46835	3.19971	3.07757	2.96148	3.30577	3.42727	3.37612	4.07905	3.40731	3.77945	3.21619	3.5397	3.24459	3.39565	3.45202	3.40772
29300	5.22423	5.35245	5.76469	5.96813	6.03726	5.1324	5.49852	5.42608	5.36527	5.36046	5.38699	5.60022	5.40582	5.41673	5.36227	5.72449	6.25095	5.84261	5.53322	5.29277	5.25153	5.50687	5.49172	5.51562
29301	6.29347	6.13454	6.35221	6.70473	6.74952	6.21147	6.28619	6.63694	6.19871	6.07737	6.31348	6.03218	6.05383	5.85953	6.00183	6.30914	6.50806	6.98515	5.97214	5.87266	5.96238	5.92698	5.80441	6.24722
29302	6.67467	6.51358	6.65777	6.64207	6.89928	6.52797	6.75499	6.39201	6.58805	6.51075	6.46832	6.74432	6.53181	6.5608	6.50261	6.748	6.953	7.13171	6.47186	6.34883	6.59498	6.74543	6.64052	6.36869
29307	5.47633	5.48099	5.82847	5.93782	5.93176	5.664	6.00891	5.68221	5.59933	5.57915	5.41524	5.6076	5.46208	5.67177	5.59675	5.76043	5.71153	6.71033	5.52937	5.42868	5.48477	5.59206	5.69633	5.8079
29308	8.46603	8.53046	8.23654	8.27847	8.68021	8.84949	8.56924	8.72383	8.60777	8.64403	8.60303	8.4562	8.67978	8.66673	8.65452	8.68597	8.5091	7.69894	8.6263	8.57263	8.64126	8.71456	8.7645	8.83441
29309	9.89449	9.84674	10.0472	10.1252	10.1317	9.93725	9.94458	9.94384	9.8256	9.82693	9.73972	9.69905	9.77671	9.81437	9.9204	10.2027	10.3708	10.293	9.82296	9.87921	9.91509	9.85997	9.88326	10.0598
29310	6.02518	5.71593	6.03921	6.14681	6.07054	5.15698	5.83822	5.89127	5.65238	5.51201	5.83098	6.13727	5.92722	5.96686	5.3728	6.28056	5.77595	7.14135	5.64469	5.50094	5.532	5.80894	6.13208	5.88037
29311	4.72668	4.74865	4.55979	5.28435	5.27038	4.70615	4.7934	4.9054	4.67912	4.57112	4.61807	4.72201	4.59686	4.62127	4.73677	4.83134	4.73259	5.41608	4.59984	4.66146	4.58332	4.6225	4.50004	4.91098
29313	7.61967	7.63293	7.64886	7.876	8.0757	7.74711	7.88398	7.83387	7.48839	7.56234	7.48804	7.67605	7.6477	7.72365	7.64767	7.94954	8.01128	8.41764	7.55753	7.52314	7.47483	7.63246	7.85531	7.82711
29316	7.69461	7.46247	7.84119	7.8923	8.13627	7.91378	8.02866	7.82281	7.45972	7.36382	7.55366	7.59344	7.41937	7.63028	7.38944	8.02377	8.31141	7.96512	7.46721	7.46421	7.40249	7.5934	7.67047	8.01116
29317	8.20115	8.49648	8.46039	8.51228	8.58156	8.37231	8.83852	8.52588	8.47941	8.57362	8.50854	8.70954	8.43084	8.60693	8.75244	8.73336	9.02745	9.29629	8.72927	8.85858	8.70736	8.69994	8.30138	8.73679
29318	9.91685	10.1033	10.0603	10.0327	10.2598	9.74499	9.91558	9.73212	9.84557	9.79235	9.91685	9.81716	9.86233	9.98204	9.93948	10.1916	10.1253	9.83134	9.91766	10.052	10.0761	10.0552	9.58157	10.0641
29319	4.35361	4.45611	4.64094	5.00211	4.65709	4.48117	4.77791	4.44678	4.49437	4.44325	4.52247	4.63093	4.42683	4.45397	4.54577	4.64567	5.26105	5.3387	4.41609	4.3346	4.37533	4.42292	4.59142	4.76386
29322	7.36185	7.64493	7.38229	7.69826	7.57598	7.37547	7.43838	7.46581	7.75565	7.56349	7.68005	7.71551	7.4733	7.64102	7.61494	7.77292	8.01117	8.06993	7.58122	7.66739	7.613	7.74433	7.48587	7.66352
29323	5.36252	5.35187	5.84586	5.90965	5.99821	5.38131	5.73602	5.44373	5.53279	5.30584	5.57067	5.92928	5.49441	5.28734	5.26746	5.69465	5.93141	6.24257	5.32439	5.20809	5.42419	5.50436	5.28891	5.85142
29324	4.06982	4.04924	4.21254	4.36153	4.51517	3.94261	4.34626	4.14746	4.10036	3.99646	4.0208	4.20539	4.11852	3.9154	3.95028	4.47836	4.69049	4.86336	3.99971	3.93024	3.93742	4.02921	4.23234	4.33574
29326	6.66476	6.51483	6.82314	7.1449	6.82021	6.90769	7.64484	7.07592	6.90943	7.01415	7.05848	6.91572	7.21092	7.11914	7.23628	7.52266	7.72242	7.34687	7.27395	7.10251	6.94915	6.9766	7.24871	7.47167
29328	9.22878	9.32553	9.53376	9.48439	9.48973	9.16414	9.3131	9.23536	9.1965	9.44173	9.47278	9.34735	9.24316	9.39152	9.38131	9.56878	9.69941	9.35066	9.4425	9.44351	9.47395	9.39965	9.29072	9.5375
29331	9.6767	9.86674	9.76405	9.90271	9.95792	9.52953	9.45325	9.43785	9.53189	9.55807	9.62303	9.36154	9.50187	9.50348	9.4053	9.57633	9.62748	9.69764	9.34041	9.59925	9.71508	9.49147	9.37611	9.41291
29332	9.7421	10.1378	10.5304	10.5805	10.4817	9.90135	10.2657	9.96431	10.2747	10.0511	10.1818	10.3885	10.2961	9.98458	10.2713	10.2601	10.6763	10.4135	9.9764	9.9299	10.1619	10.2538	9.47136	10.3507
29333	8.26167	8.01449	8.50611	8.11755	8.63409	8.1989	8.52298	8.2166	8.05974	8.17015	7.84324	7.83873	8.17288	8.10982	8.07369	8.42255	8.03907	8.76042	8.08146	8.02178	8.10539	8.01248	8.38477	8.29399
29335	8.82227	8.64266	9.07376	9.17139	9.34206	9.03894	8.82838	9.03924	8.94414	8.75402	9.01179	8.7946	8.66216	8.77715	8.5378	8.61417	9.17591	9.16571	8.75442	8.72725	8.14822	8.43973	9.0155	9.00477
29336	11.0342	11.1832	11.2141	11.3395	11.3005	10.9603	11.2133	11.1086	11.062	11.0941	11.1405	11.0428	11.0852	11.1192	11.0129	11.338	11.4432	11.0958	11.1646	11.115	11.1663	11.2241	11.0189	11.269
29337	6.12748	6.1469	6.35378	6.31664	6.64438	6.14313	6.09256	6.06488	5.93182	5.87852	6.00048	6.1879	5.95303	5.98198	6.00241	6.27695	6.62782	7.10634	5.92586	5.91725	5.95452	6.02809	5.92096	6.11393
29338	11.9624	11.8324	11.8766	11.7532	12.0345	11.7855	11.9871	11.9876	11.8148	11.8268	11.8872	11.7446	11.8248	11.894	11.8632	11.7799	11.9859	11.6734	11.886	11.9099	11.9226	11.9262	11.9319	12.1428
29339	4.7762	4.82806	5.07197	5.07954	5.48137	4.94669	5.09481	4.71696	4.92618	4.76137	4.8736	5.39886	4.81756	4.64787	4.77704	5.00721	5.6656	5.76353	4.70377	4.51519	4.74165	4.81905	4.85086	5.08597
29340	11.664	12.1095	11.747	11.7025	11.5864	11.5305	11.6199	11.5731	11.984	11.9105	11.9117	11.9358	12.1204	12.006	12.0004	11.7315	11.8114	11.203	11.9693	11.921	11.9934	11.9	11.4202	11.5113
29344	10.0605	9.91884	10.0523	10.3749	10.3749	10.2274	10.2422	10.1806	10.0376	10.0025	9.9113	9.90511	9.83683	10.0025	9.84404	10.4134	10.1582	10.687	9.95112	10.0643	10.0783	10.0079	10.1073	10.2805
29345	9.49208	9.6974	9.87081	9.92995	9.96151	9.68287	9.82926	9.74373	9.89201	9.70755	9.70961	9.74257	9.55116	9.76133	9.56655	9.86249	9.98712	9.62409	9.65498	9.77099	9.87138	9.881	9.73404	9.81884
29348	4.83304	5.0293	5.32834	5.67746	5.58234	5.04586	5.09973	4.98348	5.22323	4.82011	4.95666	5.17254	4.98887	5.0343	5.1117	5.28919	5.60626	5.72217	4.90632	5.07082	5.01466	5.05125	5.06143	5.10699
29349	7.22449	7.20984	7.56793	7.88595	7.92303	7.36724	7.47286	7.30727	7.58386	7.21101	7.36618	7.91625	7.31306	7.00572	7.19815	7.63	8.24804	8.01845	7.26306	6.97379	7.26016	7.37192	7.31536	7.74348
29353	6.60896	6.30691	6.2916	6.95156	7.16426	6.52391	6.16727	6.36062	6.2482	6.25156	6.41382	6.27624	6.33054	6.54394	6.614	7.0956	6.7411	7.26476	6.62125	6.44526	6.51263	6.47278	6.6785	6.66207
29354	6.57718	6.64444	6.99946	7.27034	7.61601	6.72552	7.07009	7.1032	7.74436	7.76747	7.45508	7.16926	6.86866	7.72658	7.31627	7.0886	7.73989	8.05783	6.87656	7.22374	7.90028	6.90656	6.54988	7.24291
29355	9.28906	9.40727	9.51063	9.56074	9.51581	9.14643	9.45675	9.15054	9.48299	9.47556	9.46246	9.55847	9.43277	9.5466	9.5414	9.57281	9.49562	9.09455	9.5591	9.55921	9.49404	9.57848	9.40107	9.48193
29357	9.93567	9.96584	10.1365	10.3316	10.4067	10.0089	10.3085	10.1116	10.0661	9.95807	10.0642	10.0613	9.97887	10.0186	10.0138	10.3248	10.4115	10.8107	9.99328	10.0236	10.0452	10.1009	9.90567	10.263
29358	8.06104	8.03269	7.94967	7.94723	8.3898	8.12353	8.25173	8.17981	7.80254	7.95592	7.80184	7.64886	7.83498	7.635	7.75756	8.25523	7.85339	8.12434	7.81776	7.93778	7.83898	7.84004	8.17557	7.88533
29359	5.46875	5.55461	5.83261	5.97492	6.26319	5.57906	5.67958	5.26214	5.75839	5.43545	5.44586	5.97925	5.53436	5.38371	5.19967	5.98389	6.36584	6.5229	5.53635	5.22525	5.62594	5.52523	5.79022	5.78868
29360	11.4335	11.518	11.3882	11.537	11.642	11.4279	11.4188	11.3583	11.4271	11.3934	11.43	11.3492	11.3889	11.5081	11.3676	11.3832	11.3472	9.65459	11.4807	11.4687	11.4859	11.5074	11.3713	11.4164
29361	9.53588	9.58859	9.71849	9.99381	10.0257	9.53528	9.57569	9.45987	9.59476	9.41916	9.54356	9.6072	9.34377	9.44054	9.38196	9.72316	10.0814	9.77982	9.47911	9.50665	9.52348	9.55651	9.37048	9.83575
29362	9.6902	9.89103	10.0018	9.91918	9.97402	9.68326	9.72905	9.61176	9.81782	9.75013	9.79137	9.80298	9.79827	9.76447	9.74329	9.9171	9.83671	9.76893	9.7094	9.71587	9.81416	9.77512	9.71531	9.64802
29363	6.46552	6.72055	6.88171	7.35473	7.39897	7.07106	7.20021	6.89794	6.77622	6.71906	6.81813	6.79553	6.74332	6.69758	6.74878	7.03425	7.05933	7.42234	6.638	6.54117	6.53585	6.57275	6.93079	7.11755
29364	11.679	11.7317	11.8126	11.8481	11.8685	11.6959	11.7075	11.7094	11.7074	11.7959	11.6742	11.7228	11.7096	11.5801	11.6236	11.7571	11.8895	11.8313	11.6498	11.5878	11.7172	11.7078	11.5135	11.7774
29365	8.98633	8.91884	9.12158	9.12817	9.27615	8.90774	8.84148	8.80691	8.65904	8.78604	8.69259	8.74724	8.85783	8.98139	8.79019	9.03591	9.11587	9.27465	8.83101	8.88017	8.69939	8.64974	8.77628	8.88824
29366	10.4979	10.3958	10.5156	10.6944	10.6337	10.4921	10.5598	10.6527	10.5088	10.3843	10.5086	10.4221	10.3922	10.3729	10.4114	10.5239	10.6324	10.5099	10.4413	10.3745	10.4632	10.3961	10.5441	10.5906
29367	9.66553	9.52904	9.63543	9.56265	9.92031	9.46713	9.79255	9.66133	9.41908	9.59348	9.60056	9.4491	9.50001	9.67653	9.83445	10.149	9.89676	8.76711	9.79958	9.76274	9.85863	9.7428	9.82288	9.78683
29368	7.24739	7.13872	7.40472	7.78487	7.78111	7.22686	7.26369	7.1348	7.41098	7.14788	7.31926	7.60266	7.31273	7.18635	7.16919	7.42394	8.01527	8.09326	7.19635	7.10752	7.1896	7.36151	7.20581	7.46017
29369	8.1378	7.79842	8.16012	8.24864	8.48899	8.16008	8.30571	8.29064	7.81926	7.92136	8.0366	7.97389	7.91198	7.84371	7.86363	8.40176	8.66237	8.64984	7.80545	7.81835	7.87518	7.89892	8.15411	8.34663
29372	9.41155	9.38136	9.59705	9.50423	9.70564	9.38979	9.4247	9.34974	9.09633	9.29509	9.36062	9.31688	9.27129	9.27807	9.1777	9.51813	9.59466	9.19455	9.26371	9.37107	9.32936	9.2833	9.35005	9.3641
29373	7.83142	7.28795	7.43282	7.26887	8.07866	7.88063	7.56903	7.86168	7.19062	7.47538	7.3014	6.95306	7.30611	7.47874	7.29161	7.81131	7.81748	8.48644	7.31294	7.30684	6.96221	6.96011	7.6796	8.13861
29374	10.6868	10.5493	10.7163	10.6394	10.6747	10.7124	10.7928	10.7061	10.5363	10.4554	10.4861	10.3507	10.5292	10.6047	10.5859	10.736	10.7844	9.96795	10.6033	10.6172	10.6348	10.6815	10.9391	10.9165
29375	6.49166	6.85412	7.14484	7.47864	7.2758	6.87072	7.01731	6.56229	6.94876	6.79179	6.93092	7.16875	6.90122	6.78911	6.80358	7.09634	7.43476	7.81087	6.77014	6.75659	6.63522	6.90356	6.59019	7.13444
29376	9.08791	8.91765	8.6407	8.74481	8.21281	8.71401	8.73986	8.79214	8.60126	8.84013	8.849	8.83468	8.89848	8.96329	8.82288	9.04243	8.01068	9.24117	8.89332	8.99688	9.02493	8.94321	9.08553	8.82739
29380	9.76551	9.64971	9.93846	10.0554	9.87579	9.80082	10.0676	10.03	9.65203	9.63411	9.60913	9.62926	9.46507	9.6169	9.62863	10.0368	10.0859	10.3646	9.67035	9.70414	9.42969	9.69456	9.72752	10.0597
29381	10.3837	10.7313	10.5496	10.5655	10.6656	10.3633	10.4503	10.4243	10.7119	10.6872	10.7072	10.6455	10.7351	10.7334	10.6425	10.6335	10.6531	10.5765	10.6403	10.6381	10.57	10.6024	10.2862	10.6032
29382	10.774	10.7346	10.8243	10.748	10.965	10.5818	10.7495	10.602	10.7873	10.7562	10.7917	10.8322	10.7575	10.8706	10.7825	10.8934	11.0085	10.7751	10.7264	10.731	10.7849	10.8194	10.7534	10.8605
29383	7.16315	6.98035	7.45585	7.49292	7.20257	7.27979	7.45118	7.19329	7.12594	7.19634	7.06935	7.06996	7.07304	7.10732	6.97205	7.77773	7.64764	7.65844	7.03538	7.05673	7.06918	7.07642	7.19181	7.50734
29384	10.8821	10.7409	11.0489	11.088	11.1559	10.9558	10.9934	10.9711	10.7648	10.7966	10.8757	10.6875	10.7727	10.9182	10.886	11.1917	11.2894	11.4379	10.9531	10.9486	10.8982	10.8136	11.1462	11.2576
29385	3.98955	4.03043	4.29432	4.59639	4.62766	4.38239	4.30163	3.93645	4.21398	3.91108	4.18199	4.26188	4.06224	3.92933	4.10538	4.45801	4.62721	4.87075	4.02087	4.13646	3.99747	4.11489	4.29704	4.28551
29386	9.69826	9.7521	9.71899	9.84347	9.84188	9.70034	9.70379	9.70655	9.79105	9.77993	9.73522	9.75629	9.702	9.78596	9.76224	9.84979	9.9295	9.89674	9.75247	9.69426	9.67228	9.59231	9.52089	9.8173
29387	5.46241	5.55113	5.76464	6.22405	6.17374	5.4459	5.76662	5.45707	5.51265	5.40434	5.6171	5.57223	5.5118	5.46025	5.55156	5.79736	6.32868	6.53821	5.51305	5.39763	5.52703	5.70402	5.5077	5.66955
29388	6.02524	6.16541	6.36678	6.26091	6.75655	6.093	6.29526	6.08905	6.22025	6.13064	6.18306	6.62858	6.29761	6.0629	6.072	6.62072	7.03838	7.26288	6.08835	6.18573	6.037	5.95651	6.57557	6.21244
29389	6.20689	6.26061	6.40494	7.01632	6.9719	6.22873	6.57273	6.00664	6.53005	6.24243	6.48845	6.78049	6.17678	5.94726	6.23498	6.50382	7.19064	7.1948	6.29824	6.23041	5.92609	6.33331	5.97514	6.52971
29390	8.82444	8.66911	8.92366	8.81586	8.92339	8.7349	8.9641	8.69517	8.6184	8.50489	8.61685	8.4181	8.56308	8.66994	8.66018	9.09613	8.8867	8.8289	8.54128	8.56122	8.62871	8.50618	8.76437	9.03063
29391	4.08068	4.00583	4.213	4.49911	4.49451	3.78725	4.39188	4.28935	4.00759	4.1224	3.86836	3.93646	4.08353	4.00506	4.14845	4.44626	4.4426	4.8633	4.04752	4.12935	4.07121	4.10796	4.36784	4.40934
29392	10.9844	10.8634	11.1804	10.9966	11.1627	10.8888	11.0214	11.044	10.8021	10.9116	10.913	10.8983	10.8992	10.9111	10.8996	11.0086	11.1924	11.0332	10.8204	10.8786	10.8098	10.7072	10.9132	11.0765
29393	8.48584	9.0912	9.30934	9.43855	9.50663	8.98155	9.14333	8.9608	9.27229	8.94707	8.71868	9.33314	8.83411	9.32287	8.98381	9.36742	9.75176	9.64033	9.06068	9.10086	8.9611	9.48141	9.00039	9.17227
29394	6.20121	5.80967	6.19112	6.29637	6.24603	5.99643	6.12779	5.96627	5.95937	5.87472	5.88113	6.42038	6.00485	5.61514	5.67014	6.17547	6.7586	6.98042	5.76805	5.84102	5.75884	5.87747	5.89223	6.0627
29395	7.74061	7.96168	7.53424	8.46436	8.11608	7.99743	8.63954	7.67083	7.85389	7.87876	7.86691	7.94045	7.86931	7.92626	8.09319	8.31671	8.70229	8.48886	8.1458	8.03472	8.2503	7.99924	8.61445	8.90864
29397	4.53884	4.52935	4.71745	4.82088	4.75064	4.51894	4.75143	4.47998	4.49206	4.433	4.38044	4.65053	4.38379	4.4942	4.35054	4.92521	5.10873	5.22072	4.45698	4.37378	4.43989	4.38175	4.31235	4.85842
29398	6.65018	6.8403	6.91294	6.80674	7.36275	6.68788	6.77691	6.68655	6.72741	6.70979	6.67162	6.86286	6.61386	6.68335	6.67763	6.9433	6.72532	7.31238	6.62367	6.61017	6.65435	6.66681	6.76355	6.83719
29402	8.96358	8.81975	9.19944	9.34855	9.44726	9.02835	9.45791	9.19499	8.94368	8.885	8.95161	8.80725	8.81548	9.1535	8.92372	9.31283	9.60379	9.22921	8.9883	8.9763	8.98445	9.09427	9.1935	9.3502
29403	5.77944	5.72737	5.78399	6.23627	6.17153	5.99309	6.08026	5.74112	5.76539	5.61827	5.66403	5.88498	5.68548	5.80611	5.66786	6.08188	6.21785	6.55741	5.73208	5.62672	5.63112	5.76521	6.01537	6.01371
29407	6.24456	6.46367	6.37954	6.81549	6.7767	6.5032	6.53951	6.23526	6.36958	6.33222	6.35887	6.70809	6.37217	6.19962	6.4395	6.4636	7.22802	7.47539	6.35265	6.205	6.45493	6.33131	6.63267	6.92709
29409	8.45027	8.5167	8.47782	8.9223	8.8011	8.39733	8.04195	8.13884	7.82981	7.76525	8.1914	7.94967	7.84475	8.00169	7.76816	8.26545	8.29932	7.92617	8.21302	8.21928	8.20546	8.24334	8.37581	8.3936
29410	6.40348	6.18359	6.4144	6.75367	6.71788	6.25799	6.28506	6.04584	6.24598	6.21915	6.22003	6.54849	6.19145	6.06943	6.06333	6.7108	6.78761	7.28117	6.16584	6.14155	6.05668	6.23817	6.05756	6.40908
29411	10.98	10.7073	11.1014	11.1259	11.2249	11.0869	11.1084	11.0327	10.701	10.7526	10.8603	10.6618	10.6827	10.8002	10.6835	11.2147	11.126	11.2187	10.8111	10.7736	10.8046	10.7893	10.9493	11.2819
29412	8.63543	8.71607	9.05386	9.16121	9.07909	8.7457	8.59369	8.57901	8.38292	8.41837	8.55358	8.56787	8.60871	8.87532	8.62775	9.06027	8.98345	9.23733	8.69986	8.68773	8.46626	8.46592	8.67141	8.94462
29413	7.2575	7.52337	7.53324	7.90026	7.919	7.3174	7.70793	7.60541	7.38855	7.3694	7.43019	7.67981	7.52375	7.28292	7.52931	7.88492	8.25015	8.31414	7.42899	7.55592	7.4984	7.51332	7.43552	7.92441
29414	11.9533	11.9585	11.9369	11.9341	12.0458	11.9782	11.9327	11.8724	11.7916	12.0108	11.8815	11.7801	12.0325	11.8962	11.9272	12.0775	12.0391	12.1801	11.9403	11.8891	12.0494	11.88	11.9842	11.939
29415	7.54484	7.54988	7.68194	8.00927	8.23989	7.46972	7.7439	7.83386	7.59245	7.52062	7.66255	7.54554	7.72567	7.57831	7.45099	8.10727	7.8664	8.29516	7.62519	7.44241	7.49202	7.6167	7.60546	7.75974
29416	4.34944	4.32612	4.4108	4.31271	4.79627	4.40238	4.37797	4.49131	4.3957	4.24272	4.26123	4.47786	4.33204	4.43573	4.38347	4.78667	4.90476	4.91402	4.45811	4.69344	4.48878	4.4471	4.56749	4.93031
29417	9.85246	9.78128	9.79873	9.89371	10.0244	9.65301	9.94077	9.82947	9.78481	9.80204	9.81263	9.75892	9.76987	9.85159	9.72408	9.94065	9.9096	9.76682	9.83692	9.83622	9.82824	9.8246	9.77822	9.90445
29419	9.55926	9.15784	9.45619	9.50182	9.60481	9.514	9.56003	9.49353	9.04996	9.2633	9.1446	9.17848	9.14863	9.19297	8.91378	9.39793	9.18978	9.79212	9.11084	9.12613	9.17325	9.11191	9.23078	9.38159
29421	10.1221	10.2815	10.3791	10.469	10.5533	10.0436	10.4143	10.2638	10.2329	10.2132	10.3224	10.1371	10.1447	10.3128	10.25	10.6351	10.5617	10.4424	10.2859	10.3392	10.4446	10.3531	10.1968	10.4818
29422	6.68029	6.29729	6.6311	7.05333	7.16578	6.55628	6.85459	6.6732	6.29889	6.42428	6.59483	6.74972	6.48091	6.45318	6.35361	6.91806	7.11587	7.42077	6.30939	6.42869	6.28552	6.5244	6.43706	7.0682
29423	11.9936	11.7908	11.9081	11.9415	12.0371	11.9092	11.9498	11.9515	11.7073	11.871	11.8623	11.8542	11.9274	11.8841	11.9149	12.0972	12.0474	12.1075	11.8892	11.8759	11.9393	11.8573	11.9121	12.0138
29424	9.9111	10.1622	10.1136	10.1401	10.2633	9.95906	9.86311	9.78059	10.0256	9.87739	9.87908	9.87023	9.99678	10.0912	9.98512	10.0079	10.1209	10.428	10.0291	10.0444	9.87803	9.9494	9.89722	10.0403
29425	12.3273	12.1889	12.242	12.3159	12.3162	12.3918	12.4832	12.4631	12.1347	12.281	12.2873	12.182	12.1894	12.2332	12.1959	12.4859	12.1958	12.5109	12.3142	12.3082	12.305	12.3128	12.4466	12.495
29426	13.2385	13.0718	13.1859	13.2835	13.2168	13.1853	13.2978	13.2505	13.0986	13.2134	13.1991	13.0898	13.1312	13.1352	13.2051	13.3304	13.0263	11.507	13.158	13.2184	13.1941	13.1751	13.2362	13.3165
29427	8.15437	8.33074	8.29003	8.60422	8.75687	8.298	8.20026	7.95218	8.20182	8.15931	8.22948	8.09443	8.04502	8.2364	8.06447	8.28819	8.25449	8.90766	8.21396	8.13213	8.03812	8.12022	8.16032	8.21491
29428	12.1653	12.1305	11.9635	12.1838	12.2353	12.1372	12.1444	12.1549	12.156	12.2766	12.1684	12.0918	12.2478	12.101	12.195	12.1367	12.1792	12.3118	12.2064	12.1515	12.157	12.0897	12.2667	12.1912
29430	9.87935	10.4177	10.4022	10.3528	10.4383	9.90346	9.91277	10.0499	10.3659	9.9626	10.4087	10.3874	10.2212	10.7314	10.5765	10.6331	10.5087	10.6789	10.5803	10.4731	10.3184	10.5804	10.0611	10.4411
29431	10.9468	10.7424	10.8252	10.7968	10.7427	10.8117	10.9525	10.8643	10.5475	10.7124	10.7648	10.6826	10.7761	10.6963	10.7022	10.9571	10.995	11.135	10.7313	10.7433	10.7244	10.7362	10.8462	10.9579
29433	11.0314	11.2088	11.1469	11.0957	11.3072	11.0627	11.1283	11.1513	11.1971	11.2429	11.2414	11.2274	11.256	11.2992	11.318	11.448	11.5	11.5612	11.2866	11.3036	11.2224	11.2815	11.2304	11.3368
29434	11.7604	11.8471	11.8393	11.8604	11.9481	11.7867	11.4634	11.6591	11.832	11.824	11.7124	11.7517	11.7275	11.5142	11.4747	11.3398	11.6277	11.7329	11.5438	11.4977	11.4839	11.2418	11.1812	11.4532
29435	10.535	10.4656	10.5303	10.5388	10.8094	10.2838	10.5379	10.4171	10.5054	10.5599	10.5368	10.5191	10.4651	10.5916	10.5637	10.7476	10.8097	10.5315	10.5333	10.5396	10.688	10.5341	10.4819	10.6314
29436	7.88593	7.36039	7.82172	7.7692	8.06659	7.98022	8.02478	8.20246	7.19143	7.49912	7.34029	7.15065	7.4677	7.65672	7.26361	8.30144	8.37585	8.55692	7.5621	7.67305	7.5524	7.59464	8.16934	8.2757
29437	8.89882	8.77792	8.90196	9.22787	9.22947	8.89772	9.10354	8.92225	8.77704	8.82363	8.8993	9.04979	8.84078	8.72468	8.79744	9.33584	9.6355	9.373	8.78529	8.79729	8.87412	8.85977	8.61257	9.20986
29439	9.83468	9.65387	9.85815	9.89449	9.89606	9.83665	9.91531	9.86311	9.58176	9.58891	9.57352	9.56741	9.65417	9.65086	9.62358	10.0009	10.0613	8.66112	9.61716	9.69613	9.68625	9.7577	9.89278	9.79267
29440	5.81875	5.65991	5.54424	5.98123	6.26898	5.83544	5.90419	5.5909	5.69747	5.6129	5.75071	5.81995	5.58818	5.57007	5.57661	6.28072	6.1882	6.72601	5.56186	5.47327	5.52549	5.56348	5.86354	5.85759
29441	9.96813	10.1771	10.0634	10.1423	10.1653	9.7947	10.0553	10.0423	10.1379	10.1542	10.1303	10.1558	10.1264	10.09	9.96906	10.1519	10.2296	9.85409	10.147	10.0622	10.1296	10.1327	9.94862	9.92931
29443	9.56289	9.84595	9.74259	9.86091	9.72275	9.26708	9.64891	9.57329	9.9683	9.75845	9.94348	9.42567	9.72867	9.86605	9.82814	9.97865	10.013	9.94222	9.91821	9.89957	9.79519	9.8906	9.44908	9.70182
29445	11.8227	11.9002	11.9421	12.0134	11.9644	11.7167	11.816	11.7408	11.9154	11.917	11.9123	11.8656	11.9102	11.8995	11.8996	11.9686	12.0216	11.7361	11.9549	11.9379	11.9676	11.8725	11.71	11.8946
29446	5.57327	5.4934	5.79823	6.08019	6.24731	5.59666	6.00743	5.63987	5.77845	5.60187	5.6629	5.95464	5.56157	5.45594	5.57308	5.72603	6.14683	6.76115	5.63206	5.41037	5.47663	5.52911	5.85	6.1043
29447	10.5301	10.4391	10.5808	10.4284	10.6337	10.3181	10.852	10.7386	10.4819	10.5231	10.5663	10.5008	10.5093	10.4376	10.6272	10.9468	10.8337	10.4632	10.5086	10.7141	10.7881	10.7641	10.7776	10.7842
29448	12.819	12.7969	12.8008	12.7835	12.9042	12.7459	12.7931	12.7624	12.7872	12.8061	12.785	12.7238	12.8313	12.7657	12.7659	12.839	12.8702	12.9677	12.8114	12.7739	12.7987	12.7078	12.735	12.7729
29452	10.5401	10.5591	10.5901	10.6133	10.6073	10.4308	10.4087	10.3782	10.5343	10.424	10.5327	10.4145	10.4656	10.5426	10.4395	10.5082	10.6902	8.54084	10.4167	10.5231	10.5037	10.473	10.3507	10.5723
29454	9.71934	10.3932	9.99796	10.1071	10.0339	9.79127	9.96176	9.76055	10.3501	10.1588	10.2636	10.201	10.3256	10.3929	10.2648	9.96571	10.2764	10.2922	10.2845	10.2572	10.1542	10.1911	9.85265	10.0325
29455	6.52475	6.43124	6.68846	6.95574	7.08831	6.54614	6.53707	6.46628	6.46942	6.48699	6.39633	6.72702	6.44752	6.32404	6.33161	6.83965	7.24026	7.49376	6.28956	6.41807	6.33782	6.45141	6.67466	6.87873
29456	12.9535	13.1509	13.06	13.0954	13.0942	12.9361	13.0228	12.9823	13.1418	13.1861	13.1604	13.1676	13.222	13.1958	13.1647	13.1248	13.1508	13.1302	13.1343	13.174	13.1524	13.1458	12.9366	13.0904
29457	10.6329	10.6656	10.7053	10.7667	10.755	10.6683	10.5231	10.6627	10.5632	10.5235	10.607	10.6206	10.63	10.6635	10.6822	10.8324	10.8243	10.6204	10.6395	10.6534	10.6237	10.5897	10.5842	10.8385
29458	9.41755	9.5412	9.44084	9.34592	9.75475	9.39668	10.0075	9.69317	9.11807	9.54217	9.40211	9.59221	9.57408	9.47281	9.65463	10.2137	9.86783	10.1311	9.61005	9.8986	10.323	10.0183	9.94093	9.82408
29459	8.98362	9.14056	9.05266	9.40486	9.44802	9.18965	9.22489	9.01406	9.17247	9.04581	9.14677	9.07213	9.08469	9.25534	9.14977	9.37539	9.33081	9.88268	9.21932	9.16199	9.10692	9.11541	9.14831	9.19852
29460	10.2835	10.2503	10.3098	10.4295	10.5467	10.2687	10.6287	10.4796	10.2283	10.3495	10.3575	10.3394	10.2986	10.3239	10.3417	10.6346	10.6817	10.6115	10.3504	10.4058	10.3419	10.3674	10.4179	10.5648
29461	9.53173	9.38281	9.55772	9.70439	9.83141	9.37665	9.60763	9.61006	9.16482	9.2237	9.29115	9.38896	9.11133	9.46428	9.15378	9.39607	9.48481	9.5718	9.29564	9.27087	9.0589	9.1148	9.29614	9.69872
29462	5.58034	5.39293	4.90115	5.45945	5.67401	5.01135	4.53593	5.04892	5.28373	5.40696	5.00894	5.47542	5.18823	5.00148	5.28468	4.69794	4.9527	5.58771	5.00623	4.89503	4.83505	5.16507	5.06992	4.89292
29464	11.3013	11.3591	11.4685	11.5545	11.4519	11.2725	11.3959	11.2885	11.4514	11.4495	11.3824	11.3603	11.4203	11.3488	11.3996	11.4723	11.5332	11.3643	11.3842	11.3366	11.3232	11.3689	11.3572	11.3352
29465	9.97783	10.1764	10.2434	10.2905	10.2052	10.0205	10.3341	10.0809	10.1101	10.2805	10.2595	10.2988	10.2684	10.1176	10.0442	10.3525	10.361	9.89046	10.1166	10.1656	10.1688	10.121	9.89669	10.2479
29466	12.2162	12.2618	12.1762	12.2278	12.3103	12.1911	12.2675	12.3531	12.214	12.2342	12.2815	12.1682	12.232	12.246	12.2485	12.3733	12.2954	12.2496	12.308	12.3252	12.3561	12.2975	12.2302	12.2727
29467	8.19447	8.00976	8.12917	8.32016	8.11748	8.13203	7.9623	8.06027	7.73328	7.69656	7.68436	7.64472	7.71973	7.80428	7.86877	8.31584	8.45098	8.31182	7.83665	7.926	7.7228	7.90328	8.1883	8.20442
29468	12.5699	12.518	12.5533	12.4572	12.5873	12.5783	12.4962	12.5246	12.4581	12.5437	12.4864	12.4115	12.6141	12.4889	12.4482	12.5545	12.6267	12.3811	12.5356	12.4746	12.5662	12.4813	12.4977	12.5413
29469	6.16663	6.29396	6.45563	6.52898	6.79284	6.45084	6.69446	6.6939	6.3562	6.03064	6.13973	6.48372	6.16238	6.2806	6.43267	6.79912	6.77265	6.71969	6.13641	6.32819	6.19306	6.44849	6.26646	6.5713
29470	8.7973	8.70949	8.86503	8.85841	9.13846	8.51832	8.96269	8.72156	8.76942	8.75992	8.86347	8.63298	8.65367	8.96248	8.91503	9.26761	9.32422	9.03008	8.92734	8.89685	8.97812	8.72608	8.87284	8.92207
29471	5.06478	4.55516	4.96628	5.02808	5.35874	4.88336	5.01739	5.22277	4.83612	4.81477	4.86635	5.03465	4.95539	4.88876	4.79633	4.91333	5.2744	4.97885	4.73271	4.7661	4.76513	4.82661	4.84654	5.10683
29473	5.60906	5.4597	5.58605	6.12653	5.9451	5.88116	5.60133	5.8205	5.51194	5.7003	5.51397	5.79474	5.64445	5.65042	5.53531	5.5405	6.15562	6.40936	5.5246	5.60583	5.61886	5.62118	5.787	5.89541
29474	10.5991	10.6368	10.6094	10.705	10.769	10.3176	10.6195	10.4611	10.5619	10.67	10.5993	10.5921	10.554	10.5969	10.5918	10.6772	10.7661	10.6354	10.6	10.6745	10.749	10.6459	10.385	10.5178
29475	6.70115	6.6844	6.82969	6.92984	7.27794	6.82744	7.08044	7.0861	6.88274	6.29111	6.99664	6.80281	6.52871	6.95086	6.99815	7.74394	7.15596	7.3609	6.70874	6.83105	6.68478	7.30556	7.5675	7.15482
29476	10.8316	10.8326	11.0664	10.9465	11.1404	10.9638	10.8874	10.8073	10.8296	10.8113	10.7622	10.8041	10.8407	10.8337	10.8055	11.0527	11.0742	10.9478	10.8046	10.7986	10.7852	10.7577	10.9308	10.9749
29477	12.2877	12.3445	12.2497	12.1322	12.2534	12.1945	12.2524	12.3256	12.3837	12.4217	12.4098	12.4094	12.4932	12.3987	12.3916	12.3993	12.2953	12.1521	12.4101	12.4262	12.4257	12.4165	12.3325	12.3684
29478	3.70333	3.85284	4.6962	5.09281	4.57864	3.74875	3.91702	3.89342	3.73144	4.11631	3.6219	4.10069	3.95316	3.75799	3.8328	3.98131	4.18471	5.50134	4.0217	4.02838	4.07164	3.83888	3.83888	4.65155
29479	8.94924	8.84377	9.11843	8.99425	9.09188	9.03395	9.17019	8.98202	8.96697	8.85609	8.8227	8.87443	8.83625	8.94772	9.09206	9.12108	9.1429	9.56894	9.00756	8.97989	8.9283	8.98582	9.33035	9.08962
29480	11.3084	11.1744	11.3059	11.428	11.487	11.2921	11.2958	11.2706	10.9977	11.1486	11.093	11.0492	11.129	11.0227	10.9422	11.3543	11.3417	10.6934	11.0184	10.936	11.0768	10.9997	10.9281	11.2705
29481	9.51951	9.40989	9.67871	10.0573	10.0103	9.7322	9.66759	9.71189	9.63792	9.56777	9.63361	9.10081	9.20846	8.8854	9.06001	8.85382	9.58693	9.49965	9.05204	8.86854	8.65891	8.61697	8.91766	9.52704
29482	12.7621	12.9866	12.9087	12.8366	12.8662	12.8382	12.5896	12.5849	12.8366	12.766	12.7756	12.7429	12.8102	12.8146	12.7761	12.6415	12.7129	12.2435	12.7651	12.7832	12.7801	12.7335	12.5083	12.6459
29483	11.285	11.3344	11.3348	11.4273	11.5167	11.2928	11.3334	11.3518	11.3149	11.3066	11.3551	11.2327	11.2668	11.3079	11.2968	11.355	11.3659	11.5016	11.385	11.4066	11.4874	11.3726	11.2969	11.3846
29484	4.50383	4.47445	4.96602	4.79881	5.20669	4.44589	4.72366	4.6619	4.40554	4.58746	4.43247	4.65554	4.59309	4.49056	4.66497	4.92415	5.18684	5.37195	4.48805	4.48165	4.55	4.36757	4.4267	4.78651
29485	9.90626	9.51936	10.0609	10.1103	10.1724	9.86715	10.014	9.83524	9.27697	9.53368	9.50166	9.53083	9.55864	9.65426	9.59405	10.3611	10.2666	10.2464	9.60349	9.68969	9.44841	9.63858	9.95868	10.2715
29486	9.53964	9.84431	9.72767	9.94537	9.57219	9.91859	9.73393	9.70905	9.96846	9.93256	9.92771	9.82939	9.89901	9.83658	9.89893	9.95747	9.31995	9.52097	9.95719	9.94967	9.88449	9.87503	9.87885	9.74102
29487	8.60431	8.62678	9.04816	8.9556	9.3803	9.04498	9.14568	8.9955	8.71374	8.68346	8.76901	8.67744	8.47173	8.80539	8.63475	9.27303	9.17903	9.2216	8.72808	8.81486	8.85963	8.90617	9.01097	9.10524
29489	11.2932	11.6054	11.4918	11.5308	11.5287	11.3529	11.2728	11.2588	11.6577	11.4747	11.4511	11.5482	11.5768	11.6084	11.6611	11.5027	11.3221	10.5298	11.5612	11.5925	11.4999	11.4729	11.2926	11.3601
29491	9.97737	10.283	10.1924	10.1053	10.2546	9.97102	9.88186	9.94062	10.2353	10.1573	10.1286	10.1316	10.3066	10.1457	10.1165	10.1353	10.1626	10.4037	10.1659	10.1646	10.2611	10.1706	9.93372	10.0267
29492	8.10413	8.4902	8.72889	8.69303	8.67661	8.28721	8.44009	8.22899	8.83072	8.49558	8.50305	8.46063	8.3101	8.74251	8.81122	8.94784	8.92812	9.08111	8.52527	8.75108	8.79583	8.72515	8.37394	8.60167
29495	11.9813	12.0601	12.0222	12.1138	12.1284	11.9856	11.9868	11.969	11.9945	12.0463	12.0312	11.9936	12.0398	11.9782	11.9801	12.0295	12.1671	11.9515	12.0204	12.0063	12.0186	11.9552	11.8899	12.0604
29496	7.04297	6.92282	6.7414	7.22174	7.51113	6.69727	7.02565	6.83635	7.04053	6.8489	6.87034	7.12916	6.89361	7.02627	6.84372	7.2914	7.77172	7.21602	7.04851	7.24679	7.06658	7.00402	7.11887	7.0751
29497	10.7004	10.5181	10.8293	11.0689	11.1054	10.8639	11.0736	10.8752	10.7948	10.7262	10.7163	10.7593	10.5536	10.7763	10.8788	11.1227	11.1407	11.1998	10.7289	10.7379	10.8574	10.8503	10.9955	11.1085
29498	7.76643	7.79534	7.99652	8.26275	8.25938	7.78069	8.19851	8.2443	7.9319	7.86318	7.97673	7.82778	8.05894	8.09187	7.77399	8.71584	8.25444	8.82084	7.95981	7.77434	7.78721	7.94585	7.78626	8.31732
29499	6.97302	7.22326	7.13553	7.66598	7.22609	7.23359	7.28281	7.09577	7.05737	6.97569	7.08773	6.97572	7.06141	6.97789	7.1081	7.12161	7.33514	7.46782	7.16364	6.89588	7.18189	7.02364	6.81948	7.61736
29500	5.37388	5.35632	5.63393	5.83344	6.00835	5.55155	5.67379	5.35175	5.54283	5.34522	5.43541	5.70528	5.42901	5.25201	5.40529	5.6318	5.75122	6.56705	5.45268	5.22553	5.22664	5.252	5.51069	5.68923
29501	8.04477	8.0728	8.19022	8.52213	8.57794	8.05305	8.36594	8.03704	8.15409	8.1377	8.08994	7.95946	7.75219	8.32905	8.18583	8.36237	8.46992	8.61785	8.06808	8.32651	8.34906	8.31568	8.34972	8.32839
29502	10.2656	10.3841	10.4801	10.6585	10.5028	10.5244	10.4329	10.4237	10.4274	10.3496	10.3183	10.3292	10.1322	10.3484	10.3365	10.5295	10.5849	10.691	10.2684	10.3267	10.4124	10.3268	10.6085	10.601
29503	6.0625	6.36472	6.67547	6.82577	6.94218	6.50643	6.38196	6.17546	6.15595	6.21468	6.08377	6.43185	6.1471	6.59184	6.13954	6.80435	7.09219	7.03451	6.4216	6.15636	6.28902	6.53103	6.91467	6.67228
29504	7.69358	7.85815	7.51149	8.05402	8.06335	7.31289	7.69894	7.7517	7.74957	7.96297	7.76299	7.31103	7.7604	7.12756	7.29556	8.22546	8.25202	7.97592	7.66234	7.6055	7.78458	7.34536	7.56626	7.95845
29508	8.52468	8.75189	8.72638	8.68408	8.561	8.58467	8.60553	8.64108	8.6662	8.7053	8.72275	8.6549	8.69474	8.59173	8.4312	8.6118	8.88217	8.54458	8.52563	8.5375	8.47448	8.52544	8.27677	8.57037
29509	7.96651	8.70933	8.96603	8.89402	9.07728	8.77172	9.31635	8.78928	8.72389	8.62842	8.43523	8.78344	8.15206	9.0561	8.68638	9.03761	9.29736	9.38271	8.68022	8.76021	8.46123	8.93234	8.90555	9.00072
29510	6.63826	6.43437	6.72727	7.27138	7.03172	6.54122	6.77318	6.56647	6.46065	6.45963	6.445	6.65857	6.49991	6.61028	6.54917	7.08806	7.28546	7.20272	6.47386	6.5692	6.42686	6.7078	6.71617	7.22988
29511	8.75029	8.4746	8.70321	8.85767	9.02942	8.55549	8.54954	8.41677	8.34642	8.16562	8.41702	8.24551	7.90783	8.1302	8.03722	8.51723	8.65662	8.56442	8.1662	8.25927	8.38662	7.9147	8.39517	8.6799
29512	6.45878	6.49779	6.58946	6.91993	7.11217	6.36065	6.58712	6.60407	6.60234	6.44556	6.47261	6.9385	6.5148	6.3562	6.44556	6.92557	7.25831	7.54452	6.47192	6.26123	6.36273	6.55424	6.35973	6.92338
29513	6.27901	6.2723	6.49518	6.87182	6.84003	6.50077	6.32782	6.46211	6.43306	6.58146	6.43465	6.60047	6.33006	6.2603	6.4734	6.61163	7.18268	7.3373	6.39643	6.23054	6.40778	6.40146	6.56932	6.6926
29516	8.39603	8.48234	8.69041	8.64329	8.96952	8.46676	8.55238	8.4406	8.38838	8.30798	8.33751	8.11917	8.32772	8.38488	8.42014	8.81917	8.76092	9.0286	8.44437	8.4971	8.32446	8.36066	8.22169	8.64492
29517	10.5489	10.5852	10.7821	10.7987	11.0816	10.6199	10.8333	10.688	10.5225	10.6298	10.6712	10.4898	10.5083	10.5987	10.5228	10.9564	11.0797	10.9919	10.5279	10.6461	10.7824	10.7114	10.6772	10.9245
29518	5.89202	5.8955	6.23382	6.63607	6.0987	6.10801	6.01885	5.78525	6.04013	5.85619	6.00091	6.40867	6.08275	5.81181	5.87483	6.0202	6.78567	6.68819	5.96384	5.69872	5.96262	5.97722	5.84292	6.31347
29520	6.1474	6.23748	6.37394	6.84645	6.82449	6.22421	6.26699	6.26431	6.39211	6.07292	6.21229	6.50284	6.14947	6.06838	6.2249	6.65766	6.86269	7.16354	6.04775	6.03704	6.13123	6.21054	6.17917	6.24097
29521	11.256	11.1571	11.3036	11.3594	11.3005	11.3274	11.341	11.3164	11.1207	11.1335	11.1716	11.0461	11.171	11.118	11.1052	11.4636	11.4518	11.3398	11.1686	11.1842	11.1177	11.1008	11.3157	11.3752
29524	9.59273	9.65262	9.55313	9.67376	9.79286	9.50623	9.64538	9.64533	9.56533	9.68569	9.62182	9.60525	9.69096	9.60799	9.62243	9.88916	10.0262	9.81331	9.64676	9.55502	9.67337	9.68959	9.67064	9.74979
29525	12.4664	12.431	12.5723	12.5864	12.6429	12.5274	12.5141	12.5046	12.2787	12.4501	12.439	12.3672	12.4587	12.3271	12.4281	12.5842	12.5896	12.6334	12.3897	12.3719	12.4648	12.3762	12.4276	12.5421
29526	5.45491	5.43864	5.86977	5.5705	6.37992	5.63878	5.64557	5.45199	5.46872	5.60595	5.4765	5.96582	5.42584	5.62339	5.64232	5.88239	6.17204	6.21465	5.61239	5.55071	5.40815	5.5389	5.37006	5.99697
29527	7.88293	7.65033	7.78362	7.68575	8.04813	7.67583	7.82114	7.73059	7.16564	7.35278	7.32443	6.81555	7.2251	7.56302	7.22048	7.79965	7.64069	7.99527	7.28151	7.32667	7.59787	7.35855	7.42254	7.84006
29528	8.96917	8.51443	9.06568	9.22175	9.3235	9.02807	9.15587	8.97581	8.70444	8.67919	8.75642	8.75558	8.44618	8.73146	8.82338	9.27427	9.30398	9.29405	8.72996	8.69936	8.79102	8.82091	9.36536	9.34238
29530	5.80574	5.80905	5.88074	6.48928	6.47597	5.93852	5.97974	5.6863	5.93365	5.72239	5.732	6.17387	5.91947	5.63741	5.83509	6.27011	6.57006	6.85368	5.67175	5.54285	5.78613	5.74968	5.77339	6.04898
29531	5.92992	5.72739	5.87603	6.41549	6.41773	5.54405	6.10392	5.89516	5.97806	5.53159	5.77022	6.06858	5.6866	5.73424	5.70012	6.00405	6.51175	6.89447	5.71946	5.79671	5.52231	5.86393	5.62065	6.06114
29532	9.19138	9.34345	9.49287	9.45561	9.36172	9.21842	9.29046	9.28611	9.21227	9.2187	9.31209	9.30001	9.22	9.37109	9.29977	9.33767	9.11849	9.48733	9.3141	9.32888	9.24148	9.2754	9.26185	9.50554
29533	6.50225	6.23964	6.54567	6.78676	6.98544	6.4718	6.73418	6.70909	6.41183	6.19151	6.36946	6.3033	6.06386	6.29021	6.37039	6.95805	6.86805	6.97291	6.29878	6.29142	6.30347	6.40125	6.93854	6.79031
29534	8.72914	8.13595	8.68903	8.92666	9.23054	8.85179	8.74916	8.64965	8.11823	8.03936	8.17104	8.00271	8.05494	8.19146	8.2268	8.89886	8.52647	6.95697	8.19225	8.29015	8.29337	8.07926	8.91555	8.89985
29536	13.5887	13.5008	13.5204	13.4883	13.5608	13.5937	13.5604	13.5368	13.4552	13.5589	13.531	13.4475	13.4463	13.4976	13.4849	13.5361	13.4067	11.0641	13.4923	13.5354	13.5513	13.4939	13.4684	13.5579
29538	6.32448	6.16977	6.46779	7.13285	6.8503	6.22884	6.64066	6.29854	6.21843	6.27737	6.251	6.36667	6.36139	6.03849	6.25519	6.7331	7.00174	6.99585	6.28801	6.27779	6.02968	6.28715	6.37337	6.80761
29539	8.98727	9.13259	9.10137	9.2142	9.12936	8.9732	9.24422	9.23856	9.33232	9.41722	9.33977	9.05645	9.09567	9.3199	9.33153	9.20452	8.73203	8.69686	9.25212	9.46056	9.55406	9.39451	9.34835	9.31444
29540	10.2376	10.1852	10.1995	10.1414	10.4114	10.0671	10.0757	10.1688	10.0531	10.1264	10.1275	10.1694	10.2449	10.3953	10.2734	10.5565	10.4315	10.9087	10.3735	10.3411	10.5027	10.1237	10.4298	10.4173
29541	6.6825	6.75847	6.89143	7.00313	7.23501	6.63741	6.82496	6.68773	6.64399	6.60073	6.63493	6.71998	6.63113	6.74286	6.82757	6.86369	7.35617	7.78308	6.58292	6.63749	6.56598	6.75832	6.67089	7.03598
29542	11.7599	11.8662	11.919	11.9302	12.0573	11.6003	11.8476	11.775	11.8133	11.8379	11.839	11.8241	11.8129	11.8503	11.901	11.9602	12.0733	11.6974	11.8333	11.9352	11.9187	11.8691	11.7118	11.9352
29543	12.0397	12.0823	12.0956	12.0598	12.135	12.0657	12.1162	12.0738	12.0253	12.0959	12.0894	12.0724	12.1104	12.1261	12.1335	12.128	11.5738	11.0376	12.1097	12.1328	12.0585	12.0979	12.0674	12.1438
29544	11.6374	11.5936	11.688	11.811	11.7218	11.7505	11.7924	11.8397	11.6053	11.6549	11.6964	11.6526	11.6062	11.555	11.5843	11.7967	11.88	11.8114	11.6263	11.6516	11.6143	11.6765	11.757	11.7508
29545	12.9561	12.7703	12.8681	12.9014	12.9763	12.9652	13.0245	13.002	12.7491	12.8645	12.8594	12.8206	12.801	12.8083	12.8562	13.0279	12.9893	12.6834	12.8434	12.8397	12.8619	12.8099	12.9266	13.0999
29546	9.85963	9.95435	9.82184	9.85564	10.0385	10.0233	9.71896	9.73103	9.83147	9.91718	9.74035	9.59279	9.98468	9.70525	9.72	9.90058	9.86058	10.18	9.74686	9.69886	9.79921	9.6191	9.63527	9.76934
29547	10.1218	10.2411	10.1279	10.4368	10.4642	10.1058	9.90428	9.9336	10.3826	10.2549	10.3333	10.4338	10.4535	10.0768	10.2125	10.3466	10.4115	10.4092	10.2197	10.201	10.3663	10.3128	10.0432	10.2497
29548	8.74474	8.73895	8.86944	9.07949	9.26644	8.75136	8.81011	8.67633	8.84659	8.74577	8.93004	8.97828	8.6996	8.84952	8.86002	9.04488	9.17998	9.62022	8.72706	8.80755	8.80703	8.86204	8.52155	8.9155
29552	4.95014	4.86434	4.79301	5.27805	5.22429	4.85972	4.95875	4.90313	5.08888	4.83439	4.93462	5.24777	4.77358	4.7118	4.7538	5.03885	5.56489	5.59171	4.91142	4.51121	4.79635	4.71869	4.83183	5.04873
29553	8.08055	7.96647	8.17426	8.31476	8.37332	8.01951	8.23384	8.16311	7.9233	7.90263	7.96832	8.02718	7.98357	7.7364	7.84767	8.41792	8.51041	8.55122	7.86973	7.78974	7.74528	7.80452	7.78985	8.35476
29555	6.61548	6.45121	6.49448	6.6479	6.88958	6.55583	6.41692	6.35996	6.28812	6.22008	6.18326	6.39075	6.18594	6.47343	6.33824	6.95787	6.95638	7.23607	6.3848	6.31421	6.50631	6.45221	6.51969	6.53839
29556	6.26224	6.23328	6.37053	6.7854	6.98691	6.25636	6.50086	6.15109	6.29963	6.29243	6.36235	6.47501	6.3251	6.25052	6.34276	6.65698	6.91929	7.29604	6.20834	6.01129	6.01528	6.2891	6.24721	6.45331
29557	5.82544	6.22627	6.22989	6.75363	6.65572	6.06916	6.30116	6.1562	6.39904	6.0387	6.13809	6.40064	6.17096	6.02434	6.05991	6.00806	6.69453	7.08367	6.17369	5.91828	6.12571	6.09507	6.10182	6.40475
29558	7.54355	7.88575	7.7831	8.14557	8.15148	7.73254	8.12314	7.83089	7.84865	7.82214	7.85504	8.02308	7.57901	7.91264	7.70841	8.1585	8.20596	7.99384	7.82556	7.86855	7.94306	7.91018	7.63572	7.95144
29559	9.05816	9.1775	9.20584	9.04476	9.05176	9.05864	9.26994	9.00147	9.08617	9.19865	9.07209	9.15145	9.26061	9.47952	9.58137	9.57126	9.39272	7.95706	9.37794	9.4193	9.20767	9.39622	9.39353	9.52209
29560	10.8271	11.0586	10.9062	10.8944	11.0542	10.939	10.8388	10.9373	11.0676	11.1188	11.0012	10.9377	11.0485	10.9655	10.9828	10.9786	11.0883	11.0434	11.0302	10.9138	11.0253	10.9884	10.7582	10.9867
29561	11.7244	11.9693	11.8625	11.5939	11.6283	11.7602	11.6408	11.692	11.9264	11.8577	11.9717	11.8497	11.9435	11.9132	11.9306	11.6942	11.4664	11.4842	11.9278	11.9334	11.8831	11.8651	11.8485	11.7474
29562	10.7221	10.9351	10.9808	10.982	10.7426	10.05	10.2453	10.2576	9.82834	10.7093	9.95965	9.66924	10.7058	10.481	10.8952	11.3039	11.0618	11.4774	10.6624	10.5045	10.9887	10.3875	10.7866	10.9549
29564	11.0846	11.1728	11.1047	11.115	11.1542	10.8456	11.0627	11.0294	10.967	11.1998	11.0513	11.128	11.2173	11.1036	11.1843	11.2942	11.2062	11.0901	11.149	11.1671	11.2606	11.2276	10.9901	11.1085
29565	12.4283	12.521	12.5123	12.5198	12.3886	12.3894	12.5528	12.5143	12.5412	12.5526	12.5581	12.5131	12.5303	12.5394	12.5487	12.5379	12.5298	12.3932	12.5391	12.5775	12.5826	12.6196	12.4677	12.4942
29566	7.58717	7.75832	7.92263	8.177	8.31635	7.63849	8.14361	7.92433	7.81816	7.87729	7.84972	8.1462	7.76599	7.76554	7.59887	8.12183	8.30079	8.64501	7.77172	7.70747	7.67836	7.73958	7.54403	7.90455
29567	5.69671	5.6627	5.97399	6.14037	5.87084	5.50086	5.70761	5.58359	5.77311	5.59401	5.51409	5.76948	5.73602	5.62094	5.72411	5.77045	6.23093	6.23425	5.6552	5.74792	5.62198	5.67001	5.74579	5.68851
29568	8.78382	8.35084	8.73235	8.65326	9.00937	8.64795	8.70144	8.71635	8.18494	8.40422	8.35689	8.1878	8.37482	8.53591	8.65151	9.01434	8.94598	9.12773	8.5415	8.55263	8.51674	8.39465	9.05231	8.95443
29569	7.30204	7.55064	8.00827	7.97855	8.22767	7.73534	8.17649	7.92188	7.81061	7.70098	7.55991	7.92205	7.45259	7.86946	7.6882	8.34613	8.56911	8.31073	7.59595	7.65496	7.82216	8.01192	7.90371	8.24804
29571	5.54122	5.60953	5.74669	5.91242	5.93733	5.88961	5.66963	5.62725	5.72497	5.39584	5.55244	5.76099	5.77303	5.60671	5.45793	5.58228	6.22833	6.34038	5.63606	5.34933	5.59054	5.70007	5.58347	5.60711
29573	9.01339	8.95082	9.00804	9.25572	9.42182	8.83264	9.1698	9.00155	9.06526	9.12923	9.09755	8.99484	9.05441	9.06798	9.13196	9.27837	9.39316	9.37524	9.03345	9.01613	9.13473	8.99905	9.02436	9.25288
29575	10.4996	10.3402	10.5747	10.6771	10.8091	10.5685	10.7196	10.5329	10.275	10.4148	10.4147	10.412	10.3259	10.402	10.4452	10.8633	10.873	10.7655	10.395	10.3634	10.438	10.3764	10.6109	10.6676
29576	7.46093	7.45101	7.68088	7.76984	8.0686	7.63486	7.80577	7.56144	7.4159	7.34937	7.3855	7.73901	7.4368	7.32841	7.42376	8.05827	8.06988	8.33519	7.36659	7.30961	7.25067	7.46866	7.26875	7.72516
29577	8.26569	8.08333	8.11943	8.17246	8.35575	7.99107	8.24787	8.17645	7.82566	8.18988	8.03574	7.83909	8.30039	8.00147	8.13829	8.4589	8.64746	8.54413	8.09808	7.98279	8.20883	8.11174	8.10237	8.28349
29578	6.082	5.5203	5.71513	5.45858	6.06488	5.65665	4.73657	5.95989	5.89683	5.70925	5.47525	5.30491	5.76814	5.81786	6.46921	5.17405	4.36071	7.00415	5.78714	5.8003	5.87105	5.94606	7.03017	5.42606
29579	7.99023	7.98845	7.89504	8.44806	8.34921	7.95414	8.27477	8.00988	8.14322	8.13864	8.06212	7.90665	7.85745	8.02831	7.95344	7.91873	7.99857	8.26626	8.06532	8.04972	7.79585	7.92014	8.12709	8.24322
29580	12.1379	11.8255	12.0942	12.1573	12.3336	12.1118	12.2227	12.1926	11.7349	11.9424	11.8948	11.8493	11.9814	11.9039	11.9292	12.3436	12.377	12.3984	11.974	11.9652	11.9918	11.898	12.2694	12.281
29581	4.41736	4.42819	4.30742	4.95952	4.63313	4.35696	4.77058	4.60328	4.51051	4.49269	4.51306	4.94283	4.33506	4.60581	4.33665	4.43936	5.38712	5.19229	4.36386	4.23808	4.36821	4.37421	4.2049	4.69974
29582	10.3207	10.4959	10.5526	10.719	10.5828	10.3524	10.6074	10.3242	10.6101	10.5292	10.5995	10.5131	10.5677	10.626	10.4786	10.7489	10.7314	10.7462	10.5702	10.6254	10.4553	10.5468	10.34	10.6692
29583	7.09229	6.94529	7.13207	7.08331	7.16642	6.72755	6.92299	7.09754	6.92283	6.93574	6.87935	6.74599	6.8948	6.99817	6.9853	7.49027	7.2259	7.39013	6.93445	6.9875	6.89347	7.09603	6.9035	7.44494
29584	6.39496	5.98248	6.42477	6.73395	6.58936	6.25911	6.29439	6.33334	6.13035	6.15656	6.06508	6.22752	6.09312	6.0399	6.16185	6.57106	6.90883	7.07705	6.10418	6.05173	6.12875	6.18419	6.01908	6.22901
29585	6.73944	6.52566	6.55323	7.43716	7.09828	6.56038	6.71915	6.67588	6.53213	6.5456	6.58562	6.65164	6.63184	6.55707	6.58504	6.79894	7.46209	7.22749	6.32807	6.5742	6.55298	6.6569	6.67035	6.80567
29586	7.45428	7.06252	7.19218	7.78884	7.49336	7.06998	7.37693	7.36717	6.95508	7.0441	7.1086	7.167	7.10816	6.77747	6.91856	7.43162	7.31302	7.09735	6.74458	6.81552	6.75949	7.23691	7.14945	7.3132
29588	8.48638	8.69622	8.82395	9.0873	8.95279	8.5253	8.95343	8.71084	8.87629	8.85578	8.89928	8.99696	8.73098	8.70919	8.59251	8.91029	9.40022	9.01106	8.68783	8.75552	8.79145	8.91709	8.55159	8.99023
29589	9.22565	9.08017	9.20578	9.6601	9.48887	9.51482	9.64886	9.8675	9.5547	9.25463	9.30866	8.85333	8.94435	8.89435	8.94666	9.26935	9.52683	9.91952	9.16113	9.21	9.09406	8.92642	9.31768	9.77186
29591	7.46317	6.98798	7.83901	6.20342	7.78814	7.57723	7.72125	7.32146	7.04105	7.19009	7.17275	7.25566	7.30884	7.10908	6.9717	6.80729	7.32556	5.95124	7.10932	7.08905	7.28957	6.84171	6.92457	6.45281
29592	12.1	12.1298	12.2127	12.2905	12.1527	12.0954	12.1594	12.0978	12.1334	12.0518	12.1031	12.0856	12.1188	12.18	12.1376	12.1954	10.6936	12.1126	12.1795	12.1535	12.1455	12.1814	12.1669	12.198
29593	10.9313	10.6709	10.941	10.9914	10.9964	10.7052	10.768	10.6487	10.4709	10.5461	10.5897	10.5237	10.4478	10.582	10.4776	10.7867	10.865	10.8179	10.5311	10.546	10.55	10.5037	10.5442	10.66
29595	10.0107	9.87114	9.89383	9.84051	10.0873	9.93293	9.78804	9.78181	9.53931	9.86134	9.68259	9.8205	9.76241	9.6287	9.50422	9.83658	9.74799	7.39662	9.70636	9.67673	9.55951	9.67275	9.86673	9.77577
29596	8.99641	8.88082	8.94558	8.89195	9.17077	9.04726	8.93535	8.93113	8.76656	8.90003	8.71947	8.61514	8.92668	8.77006	8.65922	9.01573	8.93645	9.05347	8.75033	8.7354	8.88489	8.91574	8.73041	8.88582
29597	6.8262	6.75709	7.02591	7.44985	7.21898	6.96235	6.95885	6.749	6.85461	6.67265	6.84363	7.1621	6.67553	6.6384	6.76246	6.84548	7.44393	7.96074	6.73018	6.56384	6.57578	6.6824	6.39318	6.8524
29598	11.7409	11.9489	11.8606	11.827	11.8389	11.8529	11.655	11.7546	12.0393	11.8513	11.7629	11.7698	11.9376	11.7103	11.769	11.6936	11.6327	11.4776	11.7404	11.7489	11.8634	11.723	11.6252	11.7287
29599	10.1353	10.4233	10.4603	10.1665	10.4027	10.0939	10.1455	10.212	10.3764	10.204	10.3191	10.2697	10.2899	10.5037	10.4203	10.4158	10.5699	10.8042	10.2283	10.3521	10.307	10.2828	10.1017	10.2669
29600	11.2372	11.4252	11.3653	11.3693	11.3727	11.143	11.0465	11.0799	11.2003	11.2932	11.2244	11.2961	11.4056	11.3319	11.2149	11.2376	11.2884	11.3749	11.2063	11.1217	11.1667	11.0775	10.9308	11.1351
29601	6.69411	6.79321	6.9066	7.31573	7.24193	6.8461	6.95003	6.51745	6.83352	6.63636	6.75975	7.17307	6.79839	6.54714	6.75953	7.03285	7.54804	7.68074	6.6094	6.50879	6.61112	6.76427	6.63635	7.05886
29602	9.30615	9.70309	9.446	9.71253	9.60703	9.26859	9.52244	9.47461	9.72545	9.69491	9.58874	9.37541	9.82516	9.61126	9.71463	9.68693	10.0268	9.34152	9.67546	9.56311	9.7526	9.68489	9.27487	9.62929
29603	9.82865	10.0015	10.1721	10.1432	10.5237	9.8106	10.2053	10.1178	9.9394	9.99685	10.1319	9.93952	10.1481	10.1083	10.1378	10.4385	10.3806	10.16	10.0218	10.1346	10.0525	10.2108	9.83479	10.2209
29605	4.93233	4.77185	5.11836	4.79499	5.28546	4.90334	4.97349	4.88996	4.7862	4.55143	4.94934	5.22483	5.02155	4.94798	4.79756	5.09381	5.49079	5.64945	4.50654	4.99532	4.57486	4.74581	5.01405	5.08601
29606	8.19639	8.48096	8.5541	8.48241	8.38585	8.1002	8.51734	8.35735	8.49398	8.48957	8.42297	8.29586	8.48162	8.57523	8.72027	8.60189	8.60608	8.95287	8.67088	8.53491	8.49149	8.6012	8.5191	8.45938
29609	6.42356	6.60433	6.98513	7.04221	7.21364	6.61092	6.77975	6.49623	6.65864	6.41145	6.56712	6.83846	6.61937	6.39072	6.59919	6.89682	7.41965	7.20333	6.53316	6.39545	6.34436	6.7427	6.51529	7.10186
29610	7.75231	7.93941	7.97802	8.1437	8.34132	7.99384	7.98003	7.99051	8.08887	8.05961	7.91575	7.99851	7.71985	8.30732	8.05722	8.42552	8.29499	8.71196	7.99948	8.22339	8.09841	8.18985	8.18062	8.0416
29611	9.74864	9.57945	9.79671	9.75808	9.72849	9.89264	9.82407	9.72691	9.583	9.46393	9.58009	9.5575	9.41293	9.45766	9.31999	9.60355	9.51609	9.30195	9.48695	9.5269	9.50749	9.48462	9.72327	9.7532
29613	10.4553	10.5037	10.6526	10.7383	10.649	10.3994	10.5419	10.4987	10.5732	10.4486	10.5149	10.5212	10.4577	10.4908	10.5622	10.6699	10.8126	10.5293	10.5004	10.5788	10.4683	10.4238	10.3861	10.586
29616	9.73891	9.59128	9.71382	9.88582	9.86949	9.77711	9.80649	9.71278	9.79277	9.79125	9.72708	9.64546	9.64009	9.65018	9.70311	9.80155	9.97774	9.93793	9.69674	9.64718	9.54623	9.53858	9.71207	9.91465
29618	10.5855	10.3494	10.7749	10.8685	10.9553	10.6954	10.8793	10.8429	10.8468	10.6491	10.706	10.6081	10.4537	10.5545	10.6022	10.6706	10.9509	10.3016	10.5265	10.7112	10.603	10.5441	10.8365	10.8906
29619	7.65862	7.55965	7.67427	7.87182	7.5512	7.54488	7.73832	7.5533	7.39106	7.53864	7.4073	7.59889	7.5417	7.54537	7.24742	8.04333	8.03656	7.96486	7.49422	7.48053	7.49625	7.51859	7.56342	7.78132
29622	10.328	10.6197	10.49	10.6337	10.6357	10.343	10.5336	10.3675	10.5603	10.616	10.6175	10.6283	10.6411	10.676	10.5896	10.6048	10.7199	10.3714	10.6249	10.583	10.5679	10.5273	10.3991	10.5395
29623	5.03022	5.07266	5.29903	5.35892	6.08324	4.70292	4.71893	5.11167	4.84785	5.01039	4.83386	4.89917	5.07409	5.02842	4.96439	5.62745	5.48725	6.32243	4.96914	5.00312	4.77061	4.97929	5.34814	5.361
29624	8.69916	7.96037	8.33961	8.60022	8.86557	8.28507	8.34592	8.23143	7.73957	7.67956	7.85177	7.69258	7.60475	7.84139	7.56605	8.34142	8.72366	8.55144	7.93512	7.69997	7.57712	7.83487	8.29951	8.62983
29625	8.5435	8.52626	8.51219	8.4858	8.92349	8.33413	8.37918	8.17576	7.91243	8.43266	8.3189	8.25669	8.33355	8.54678	8.35251	8.35021	8.45036	9.27505	8.28838	8.41498	7.96706	7.913	8.33616	8.43049
29627	11.9427	11.9782	12.0362	11.7966	11.8154	11.9557	11.7974	11.8479	11.9618	11.9728	11.8817	11.8669	12.0224	11.9192	11.9629	11.7428	11.6647	11.9256	11.9669	11.976	11.9024	11.829	11.9615	11.8334
29628	11.2341	11.2486	11.291	11.2144	11.3829	11.1577	11.0707	11.0217	11.1417	11.1677	11.1167	11.1031	11.2208	11.1946	11.1325	11.1847	11.1581	11.5301	11.1836	11.1374	10.9814	10.9586	11.1646	11.0033
29629	10.0474	10.3424	10.2846	10.3731	10.3919	10.2063	10.2703	10.2212	10.2925	10.1462	10.2029	10.1091	10.277	10.386	10.3285	10.3419	10.4644	10.4532	10.4428	10.3899	10.2301	10.3407	10.2539	10.3569
29630	10.1307	9.8826	9.96106	10.35	10.2405	10.1272	10.3052	10.1754	10.1296	9.96549	10.1332	10.0812	9.91287	10.19	10.1164	10.3438	10.4828	9.96282	10.2472	10.081	10.06	10.2778	10.1283	10.3215
29631	8.21573	7.84662	8.29043	8.60155	8.65267	8.59884	8.36304	8.19871	7.82132	7.8479	7.91052	7.7505	8.00754	7.92941	7.70721	8.40026	8.28138	9.02982	7.83873	7.87118	7.90198	7.9923	8.37982	8.24587
29633	10.3301	10.6161	10.4953	10.5961	10.6603	10.3489	10.4586	10.4914	10.6474	10.5959	10.6204	10.5829	10.6229	10.6943	10.6733	10.829	10.7709	10.6699	10.6706	10.6363	10.6466	10.636	10.425	10.6116
29634	4.90225	4.91964	5.15791	5.30741	5.20389	5.11849	5.24056	5.0862	4.95521	5.01816	4.89121	5.03048	4.93409	4.88642	4.9483	5.15238	5.35237	5.51039	4.82015	4.96135	4.90629	4.97045	5.27008	5.25053
29635	9.31511	9.15462	9.39839	9.34946	9.28293	9.33199	9.47836	9.39314	9.12368	9.2295	9.27037	9.09429	9.02411	9.30344	9.40295	9.53462	9.50692	9.77933	9.22278	9.3357	9.34023	9.17084	9.26303	9.54274
29636	5.97369	5.87418	5.96845	5.84146	6.66189	5.70709	5.90828	5.74377	5.63351	5.60004	5.55526	5.70964	5.5735	5.75813	5.7233	6.06951	6.28882	6.86068	5.66071	5.50949	5.66762	5.65863	5.63597	6.15895
29637	12.1935	12.2361	12.2715	12.31	12.2924	12.2502	12.3074	12.2478	12.2553	12.3309	12.2986	12.2253	12.3566	12.2988	12.3173	12.3749	12.2783	11.2974	12.2958	12.3215	12.343	12.305	12.2467	12.2014
29639	6.6461	6.58706	6.89832	7.23877	7.47303	6.93378	7.05875	6.6153	6.94825	6.28298	6.69591	7.12301	6.6421	6.74191	6.58212	6.91294	7.51614	7.243	6.50794	6.6056	6.5231	6.82373	6.75673	7.13581
29640	8.97212	8.50487	8.94462	9.1334	9.33517	8.90219	9.19551	9.00903	8.55386	8.63535	8.63708	8.77491	8.55705	8.61948	8.62102	9.20822	9.2247	9.22638	8.61023	8.58473	8.55955	8.6568	8.98554	9.17521
29641	4.06615	4.14143	4.62024	4.70015	4.60562	4.28015	4.35312	4.16685	4.06434	4.09921	4.14996	4.29883	4.13249	4.14108	4.12304	4.58972	4.96252	4.9325	4.12915	3.9729	4.02243	4.13136	4.04192	4.55397
29642	11.2203	11.1815	11.2492	11.1682	11.2459	11.3137	11.3378	11.3283	11.1541	11.2534	11.1953	11.141	11.1933	11.1327	11.0442	11.2414	11.2878	11.1393	11.1838	11.1297	11.0946	11.2027	11.2892	11.3301
29643	10.4642	10.6709	10.8365	10.7544	10.7945	10.6045	10.3734	10.4499	10.6912	10.4526	10.694	10.5412	10.515	10.3948	10.2693	10.256	10.5103	10.7854	10.4622	10.3383	10.1086	10.3872	10.2675	10.5267
29644	10.523	10.4897	10.6333	10.8208	10.772	10.4431	10.5942	10.7287	10.8865	10.6321	10.771	10.5592	10.4635	10.5625	10.6109	10.5663	10.624	9.60032	10.5596	10.5226	10.3478	10.4308	10.5376	10.7406
29645	10.4902	10.4681	10.5868	10.6157	10.7172	10.5365	10.4234	10.4033	10.3529	10.4087	10.3885	10.4002	10.4443	10.4189	10.2743	10.4765	10.4969	10.6556	10.3864	10.3295	10.3129	10.211	10.4132	10.4788
29646	4.73154	4.71832	4.71916	5.321	4.95789	4.69477	5.03849	4.6201	4.74218	4.66918	4.79844	4.99367	4.79826	4.7328	4.60613	5.02366	4.74689	5.70669	4.60993	4.66398	4.79089	4.82586	4.90191	4.97538
29647	11.354	11.6866	11.5093	11.4805	11.5134	11.381	11.5076	11.4283	11.6659	11.6169	11.566	11.5823	11.6646	11.5854	11.63	11.5216	11.6954	10.8694	11.6102	11.616	11.5937	11.8178	11.4968	11.5314
29648	11.0612	11.0201	11.2901	11.2742	11.2736	11.0967	11.1795	11.0365	11.0047	10.9418	10.947	10.9226	10.9293	10.9331	10.9613	11.2014	11.3196	11.384	10.9117	10.9717	11.0207	10.9259	10.9821	11.069
29650	10.0641	10.1901	10.2444	10.1539	10.398	10.226	10.2812	10.3523	10.2001	10.381	10.2427	10.1054	10.279	10.0275	10.0688	10.5496	10.5721	10.134	10.2086	10.1554	10.3347	10.2365	10.3979	10.3273
29651	3.8344	3.94963	4.11711	4.06052	4.36723	4.2067	4.18547	4.11719	3.88024	4.02018	3.99555	4.05724	3.99345	3.77467	4.01619	4.55797	4.21629	4.80774	3.80149	3.9239	4.08216	3.91738	4.23625	4.1133
29653	10.5241	10.7044	10.7367	10.7398	10.8171	10.3899	10.5707	10.4874	10.7175	10.7886	10.7548	10.703	10.7653	10.8273	10.8336	10.883	10.8714	10.8433	10.8103	10.8128	10.8787	10.7352	10.5317	10.6632
29657	9.0472	8.94833	9.0098	9.18678	9.14791	8.98191	9.09393	9.05121	9.0472	9.01394	8.91427	8.85756	8.99694	9.00126	9.00747	9.05919	9.22627	9.50726	8.95239	9.01421	8.98701	8.86022	9.05805	9.13747
29658	5.86771	6.05698	5.91894	6.0975	6.58026	5.85228	5.95986	5.77785	5.74711	5.87506	5.88109	5.98344	5.83834	5.65689	5.71304	5.82446	6.72022	6.42963	5.9403	5.58914	5.74421	5.73328	6.0293	6.32184
29659	7.70864	7.68723	7.94909	8.13945	8.25731	7.59489	7.91108	7.62189	7.93734	8.00586	7.99673	7.9624	7.71872	8.02233	8.02559	7.99053	8.33999	8.59258	7.9349	7.87712	7.94834	7.9458	8.0498	8.06779
29660	10.869	10.7667	11.005	11.0084	10.9935	10.6641	11.0246	10.846	10.6201	10.7315	10.7843	10.6986	10.729	10.9557	10.8691	11.0845	11.0431	10.4739	10.9306	10.8963	10.8202	10.8064	10.9146	10.9812
29662	11.9655	11.83	12.0116	11.9916	12.0442	11.9466	11.947	11.9504	11.8164	11.9473	11.9055	11.8435	11.9742	11.8704	11.9078	12.1038	12.1672	12.2446	11.9285	11.8545	12.0299	11.8409	11.7872	12.0231
29663	10.3397	10.5566	10.4258	10.5823	10.4989	10.2991	10.3595	10.334	10.465	10.4574	10.51	10.4339	10.4448	10.4941	10.4903	10.5706	10.5989	10.431	10.4699	10.5461	10.4235	10.4728	10.3594	10.4783
29665	7.90812	7.81733	8.07407	8.29191	8.25997	8.06551	8.03417	7.94343	7.8317	7.69857	7.86391	7.87381	7.68041	7.79044	7.95021	8.10935	8.21364	8.68521	7.86123	7.9294	7.6722	7.90343	8.02265	8.13377
29666	8.68826	8.98757	9.22104	9.15053	9.05834	8.63837	8.7369	8.74117	9.02396	9.13336	9.20125	9.04648	8.97539	9.12791	9.02375	9.51676	9.70287	9.00254	9.12873	9.11741	9.08855	9.10273	8.84638	9.15291
29667	10.0866	10.0453	10.0012	10.1086	10.179	10.0213	10.1194	9.93821	10.2576	10.1407	10.2283	10.0896	10.1936	10.2802	10.4221	10.4317	10.3793	10.5736	10.3502	10.3204	10.4655	10.3684	10.3392	10.3669
29668	11.3342	10.9789	11.294	11.4622	11.5286	11.3214	11.3848	11.2794	11.1025	11.166	11.1288	11.1496	11.1092	11.0826	11.1532	11.5237	11.4762	11.5746	11.1644	11.1367	11.1962	11.1441	11.4415	11.4357
29669	9.6149	9.30775	9.43016	9.53752	9.41405	9.59988	9.67872	9.59609	9.29561	9.26475	9.24651	9.16808	9.24967	9.28517	9.21252	9.7898	9.24117	8.65356	9.23872	9.29413	9.31776	9.35467	9.57701	9.65803
29670	12.0252	11.7135	11.8254	12.0597	10.6951	12.1147	11.8861	11.8897	11.626	11.7067	11.5435	11.5468	11.6906	11.6641	11.6903	11.698	10.7555	9.98612	11.6763	11.6805	11.7553	11.6837	12.0411	11.9414
29671	10.0857	10.0547	10.1144	9.90576	9.64398	10.0582	10.2441	10.0802	10.0114	10.0288	9.97462	9.82993	9.99114	9.98865	10.0229	9.90355	9.68889	10.1296	10.0181	10.0805	10.1241	10.0652	10.2188	10.2993
29672	9.28692	9.39814	9.30357	9.46272	9.54926	9.20453	9.40805	9.39284	9.32662	9.30129	9.37853	9.31675	9.37937	9.49982	9.35491	9.72359	9.90604	9.5148	9.43671	9.46317	9.49654	9.40944	9.30184	9.49158
29673	11.175	10.6959	11.214	11.2654	11.4701	11.2536	11.202	11.2199	10.6909	10.8943	10.7402	10.6407	10.879	10.77	10.8918	11.4201	11.4976	11.6605	10.7973	10.7734	10.9508	10.8203	10.829	11.2062
29674	9.85067	9.68607	9.85106	10.0657	10.1391	9.80033	9.97482	9.84314	9.79219	9.80172	9.79272	9.74036	9.73274	9.76016	9.84143	10.0298	10.192	9.98889	9.74573	9.79736	9.77932	9.79283	9.7854	9.84234
29675	12.2516	12.016	12.2115	12.2457	12.2876	12.2368	12.2264	12.1576	11.9806	12.0643	12.088	11.9936	11.9952	12.0365	11.9984	12.3079	12.2989	12.2612	12.0222	12.0817	12.0967	12.0428	12.2162	12.3082
29676	11.6734	11.5115	11.6373	11.7548	11.7905	11.6557	11.8111	11.9088	11.6913	11.638	11.6714	11.6245	11.5929	11.6604	11.6424	11.8187	11.7627	11.6037	11.6151	11.6448	11.5419	11.6478	11.6472	11.9201
29677	10.0425	10.1783	10.2959	10.3311	10.4744	9.85862	10.1375	10.0299	10.2206	10.1199	10.1661	10.1752	10.1426	10.2522	10.1715	10.2753	10.3834	10.3692	10.1966	10.167	10.1974	10.2141	9.9244	10.154
29678	9.07806	9.17428	9.229	9.29078	9.30872	9.07638	9.15748	9.03237	9.02918	9.10537	9.18154	9.02885	9.22436	9.16114	9.37498	9.62153	9.231	8.97856	9.27569	9.25048	9.18662	9.1878	9.11935	9.32537
29679	4.73901	4.57073	4.72209	4.76675	5.335	4.58883	4.37563	4.54321	4.66407	4.4681	4.60659	4.74567	4.40156	4.48937	4.42555	4.63457	4.78076	5.10429	4.4242	4.44207	4.45714	4.45816	4.4934	5.12428
29680	4.90418	4.80749	4.89957	4.96482	5.32902	4.723	4.79004	4.56745	4.86927	4.6424	4.75765	5.26676	4.64888	4.69327	4.70217	4.86961	5.58005	5.82505	4.57136	4.49075	4.71274	4.61779	4.87868	5.03856
29681	10.7449	10.6786	10.707	10.8055	11.0265	10.6723	10.6747	10.6925	10.6187	10.7721	10.692	10.5315	10.7294	10.7269	10.7387	11.0012	11.1952	11.0185	10.7864	10.6716	10.8224	10.692	10.6785	10.9071
29682	10.7042	10.8035	10.6968	10.5568	10.7172	10.6103	10.4812	10.4145	10.5638	10.6429	10.4948	10.5771	10.7334	10.5676	10.5695	10.7126	10.6611	9.81296	10.5807	10.5747	10.5748	10.5431	10.4538	10.5911
29683	4.32619	4.20883	4.62315	4.71118	4.76042	4.40635	4.66173	4.49126	4.1912	4.39469	4.53686	4.52187	4.20561	4.38994	4.30939	4.75398	4.54525	5.04068	4.27472	4.24874	4.23869	4.34707	4.3182	4.33792
29684	3.81141	3.87109	4.07262	4.28914	5.03546	4.28984	3.96201	3.71066	3.86002	3.79024	3.79622	3.82265	3.84275	3.81627	3.81861	3.64139	3.93268	4.17009	3.77202	3.8143	3.69879	3.88376	4.13516	4.74769
29685	7.75999	7.79443	8.10742	8.0696	8.46254	8.00115	7.94887	7.93548	7.84159	7.77951	7.86673	7.77807	7.81348	7.79825	7.85947	8.18162	8.45146	8.34457	7.8315	7.86151	7.78267	7.86256	7.98751	8.35263
29686	10.4099	10.4284	10.3954	10.5651	10.4855	10.238	10.2597	10.178	10.1884	10.2159	10.29	10.2554	10.1738	10.2006	10.1193	10.3006	10.5666	10.4088	10.2095	10.2682	10.3391	10.2491	9.89063	10.2994
29687	9.24555	9.0213	9.36289	9.54652	9.37796	9.42644	9.35243	9.13695	8.78843	8.76096	8.99408	9.02134	8.63007	8.81696	8.71311	9.27869	8.98852	9.15386	8.8472	8.75727	8.75514	8.84297	9.27858	9.39188
29689	8.65177	8.62802	8.53233	8.65275	8.85853	8.44602	8.52971	8.46237	8.40969	8.53576	8.42642	8.44235	8.59445	8.37697	8.14449	8.2398	8.56896	8.59159	8.25062	8.193	8.0343	8.0459	8.00042	8.20808
29691	10.7499	10.8676	10.8985	11.0586	10.9181	10.6979	10.655	10.9698	11.162	10.9268	11.068	10.678	10.7407	10.5852	10.6767	10.394	10.6896	10.4594	10.6419	10.5796	10.3851	10.3227	10.4341	10.6934
29692	6.44488	5.99535	6.14047	6.57734	6.38114	6.1988	6.67752	6.81856	5.92951	5.99155	6.10322	6.22507	5.91215	6.04088	5.68165	6.83628	6.93394	7.10346	6.04439	5.85496	6.08834	5.98353	6.71348	6.66869
29693	12.2862	12.451	12.349	12.3853	12.2764	12.23	12.1344	12.1445	12.3803	12.3588	12.3171	12.3308	12.3979	12.3139	12.329	12.2717	12.0934	12.0972	12.353	12.3044	12.359	12.337	12.1707	12.2313
29694	6.31509	5.9627	6.14935	6.81604	6.61953	6.17603	6.47739	6.36859	6.10559	6.28481	6.2178	6.16332	6.2939	6.14469	6.15647	6.49527	6.77475	7.08672	6.10353	6.31361	6.05845	6.13448	6.13024	6.48468
29695	6.92359	6.94686	7.12878	7.05096	7.42454	6.89516	7.11778	6.78974	6.5654	6.9348	6.82514	6.87325	6.97276	6.78444	6.67661	7.43774	7.35455	7.39633	6.80555	6.82597	7.18839	6.61763	6.8854	7.09838
29699	10.0252	10.103	10.2074	10.2577	10.2194	10.2073	10.2098	10.1676	10.0918	10.2359	10.1895	10.1797	10.2473	10.2058	10.214	10.5017	10.3767	10.7019	10.2142	10.1564	10.1964	10.1435	10.2915	10.4736
29700	10.8266	10.5044	10.7643	10.69	10.6033	10.8238	10.9822	10.9602	10.3646	10.4238	10.5745	10.5298	10.5675	10.6407	10.5724	10.8825	10.8547	9.77164	10.6234	10.6675	10.5169	10.6242	11.0163	10.9577
29701	5.52365	5.28077	5.13963	5.63837	5.71973	5.27603	5.52171	5.21529	5.3209	4.85028	5.00448	5.34501	5.20615	5.20877	5.09737	5.45084	5.41141	6.30296	5.03193	5.06257	4.96682	5.11303	5.07582	5.63759
29702	9.18895	9.04183	9.22262	9.25823	9.43221	9.17472	9.34468	9.09796	8.9567	9.07212	9.0864	9.00641	9.03802	9.01997	9.13962	9.40663	9.28883	9.42934	8.98019	9.07004	8.95607	8.95987	9.28609	9.36311
29704	9.95412	10.0473	9.9595	9.96068	9.872	9.72763	9.7317	9.69943	9.62627	9.71591	9.71662	9.67979	9.72699	9.84535	9.63563	9.6773	9.66526	10.0731	9.75307	9.73614	9.56837	9.64405	9.62249	9.71789
29705	11.851	11.8133	11.7665	11.8576	11.6719	11.7678	11.6953	11.7503	11.5666	11.6434	11.625	11.6172	11.6218	11.6659	11.4408	11.5234	11.3122	11.7804	11.6249	11.5712	11.5266	11.5546	11.6853	11.6689
29707	12.1313	12.2437	12.3058	12.2607	12.3435	12.1492	12.2606	12.2531	12.184	12.1819	12.2531	12.1658	12.2712	12.2106	12.2575	12.4378	12.2882	12.5099	12.2364	12.2908	12.2628	12.2714	12.2552	12.2507
29708	5.84	5.31757	5.26136	5.68705	5.68263	5.28442	5.2362	5.25486	5.27361	5.24233	5.07523	5.07086	5.23765	5.05119	4.94972	5.49336	5.53652	5.97843	5.19915	4.96119	5.41852	5.29124	5.05224	5.73401
29709	11.7954	11.764	11.9506	11.9817	11.9384	11.8507	11.8651	11.8326	11.745	11.8216	11.8054	11.7897	11.8242	11.7195	11.6425	11.8568	12.1083	12.0983	11.7695	11.7136	11.7289	11.7503	11.7096	11.9828
29710	10.4604	10.7377	10.5971	10.2596	10.4712	10.1936	10.1863	10.2689	10.4959	10.4212	10.3732	10.3831	10.6104	10.5366	10.4999	10.1737	10.2649	9.26413	10.4688	10.4464	10.37	10.3036	10.2266	10.2002
29711	9.426	9.43329	9.54378	9.60182	9.49783	9.2579	9.47348	9.52279	9.31561	9.18112	9.18198	9.08248	9.13289	9.22	9.25947	9.59001	9.62961	9.64614	9.25663	9.33093	9.54032	9.57461	9.24295	9.41187
29712	6.92205	7.46066	7.19608	7.38196	7.3688	7.35833	7.26818	6.75278	7.42215	7.15479	7.06333	7.43454	7.21722	7.18336	7.32572	7.66119	7.66128	7.51725	7.34436	7.23666	7.24301	7.29425	6.8376	7.15882
29713	6.52987	6.22298	6.51311	6.78604	6.74455	6.45243	6.50174	6.59563	6.22798	6.01298	6.24976	6.26126	6.08133	6.17386	6.02027	6.51228	6.60549	6.59511	6.11763	6.06113	6.15655	6.12891	6.44374	6.71752
29714	11.1214	11.3288	11.3374	11.2388	11.3112	11.0589	11.0582	11.1167	11.1783	11.2094	11.184	11.2084	11.3236	11.2333	11.172	11.328	11.2639	10.5157	11.1842	11.0912	11.1715	11.1489	10.72	11.1307
29715	10.51	10.9735	10.7841	10.7238	10.8051	10.5308	10.4858	10.4981	10.8035	10.7752	10.6807	10.7486	11.0144	10.855	10.9372	10.8468	10.8755	8.77867	10.8645	10.8987	10.7908	10.8983	10.5115	10.5589
29716	9.50019	9.54604	9.64543	9.58693	9.79386	9.36394	9.40948	9.29321	9.50217	9.51272	9.35146	9.39428	9.60378	9.54177	9.60916	9.61041	9.67517	9.68299	9.53707	9.58795	9.52199	9.37095	9.54742	9.47428
29717	9.37496	9.39453	9.52401	9.58931	9.73158	9.4285	9.48541	9.33748	9.46629	9.45709	9.49291	9.49398	9.46324	9.55217	9.58936	9.65377	9.54915	9.78453	9.51613	9.50061	9.45556	9.4479	9.36994	9.55269
29718	10.2355	10.2658	10.3551	10.6382	10.5796	10.1233	10.0272	10.0396	10.0553	10.0444	10.1107	9.98777	10.014	9.96807	9.74098	10.1017	10.1605	9.89176	9.95067	9.94886	9.94894	9.95603	9.86748	10.0825
29719	6.9721	6.63331	7.13316	7.3808	7.49317	7.17084	7.21239	6.99524	6.7967	6.33059	6.66104	6.61104	6.56082	6.8101	6.83923	7.47526	7.4436	7.46482	6.93283	6.87246	6.91236	7.05427	7.47195	7.45955
29721	11.6754	11.7042	11.6019	11.3681	11.5579	11.59	11.519	11.5581	11.607	11.7277	11.5981	11.4838	11.7742	11.5448	11.5831	11.6611	11.6078	11.5923	11.6362	11.604	11.7535	11.5363	11.6358	11.573
29722	11.0154	11.1126	11.0922	11.116	11.1399	10.7853	11.0937	10.9898	10.9222	11.1271	11.1564	11.0871	11.2261	11.1302	11.157	11.343	11.2552	10.8175	11.1216	11.1899	11.1614	11.1344	10.8312	11.1806
29723	8.99973	8.93381	9.00998	9.00948	9.25669	9.0745	9.40437	9.15226	9.11645	9.07107	9.0341	9.10159	8.85534	9.16713	9.02091	9.34015	9.46411	9.22117	8.99193	9.09651	9.14424	9.11123	9.11483	9.15166
29725	5.11727	5.10518	5.20885	5.80707	5.43827	5.43065	5.50609	5.0531	5.28805	4.94472	5.05526	5.60749	5.11041	4.97906	4.87147	5.23471	5.84405	6.00232	5.14416	5.03954	5.16671	4.97939	4.96959	5.1904
29726	8.1108	8.04706	8.41336	8.48938	8.51015	8.37316	8.40637	8.54979	8.27419	8.2323	8.29778	8.13993	8.0127	8.15975	8.15571	8.72111	8.24431	8.7884	8.14204	8.10604	8.33195	8.15569	8.45898	8.6496
29731	10.827	10.821	10.8378	11.0277	10.9738	10.8705	10.8661	10.8396	10.7071	10.6949	10.8065	10.8504	10.773	10.8692	10.6667	10.8991	10.9837	10.8936	10.747	10.763	10.5781	10.8129	10.7557	11.0898
29733	10.8806	10.8658	10.9791	11.0331	10.8626	10.814	10.7563	10.8266	10.7427	10.6943	10.7797	10.7581	10.6537	10.753	10.6726	10.7676	10.9664	9.9873	10.7449	10.799	10.7277	10.7829	10.7048	10.8209
29734	10.0465	9.92899	10.3875	10.2589	9.98259	10.2014	10.2743	10.0799	10.0268	10.0923	10.0715	10.0449	10.0191	9.93305	10.0081	10.1774	10.3825	10.3327	9.95677	10.0562	9.86249	9.93939	10.2518	10.4682
29735	10.7789	10.7244	10.6923	10.8284	10.8526	10.7291	10.6029	10.6746	10.6836	10.7708	10.609	10.6656	10.7976	10.6173	10.5742	10.7188	10.7509	11.1754	10.6008	10.6077	10.5564	10.5649	10.6411	10.6711
29737	10.8762	10.8735	10.8682	11.1063	11.0794	11.0218	10.8735	10.9375	10.7999	10.7821	10.735	10.6155	10.739	10.4815	10.539	10.7838	11.0053	10.5441	10.5861	10.5596	10.4836	10.5332	10.8047	10.7549
29738	9.76301	10.1001	9.96561	9.93498	9.68445	9.61568	9.75418	9.62904	9.69003	9.73246	9.80489	9.72252	9.782	9.77707	9.78839	9.59735	8.75068	9.82252	9.73768	9.80949	9.90426	9.72317	9.39067	9.6458
29739	9.50679	9.39686	9.53484	9.72195	9.57338	9.47572	9.72136	9.52678	9.4412	9.35647	9.35002	9.22922	9.38474	9.32181	9.16379	9.76446	9.60687	9.95314	9.32985	9.26423	9.33606	9.2759	9.39369	9.7583
29740	8.88498	8.7475	9.16855	9.12676	9.24845	8.88439	8.98578	8.9812	8.94682	8.86263	8.97922	8.98062	8.63782	8.92355	8.93123	9.23827	9.52422	9.17084	8.85992	9.02203	9.02406	9.04464	8.95833	9.24266
29741	9.90915	10.0605	10.0695	10.0453	10.2348	9.75469	10.1027	10.0554	9.96053	10.1024	10.1284	10.032	10.0456	10.076	10.1451	10.2566	10.3968	9.88315	10.0276	10.0441	10.1481	10.0839	9.87039	10.0695
29743	10.2597	10.1992	10.3888	10.4652	10.4057	10.2865	10.6017	10.4847	10.2906	10.3643	10.3321	10.3842	10.3121	10.3741	10.2993	10.7169	10.7278	10.5177	10.4628	10.4445	10.402	10.4618	10.6088	10.7503
29744	8.30524	8.58331	8.63557	8.72104	8.92596	8.34447	8.89981	8.59491	8.67294	8.9397	8.8398	8.98657	8.79132	8.89989	8.86779	9.15796	9.23674	9.09296	8.91919	9.03352	8.96325	8.93458	8.79982	8.96099
29745	8.78791	8.80823	8.69805	8.58033	9.02254	8.59532	8.85276	8.74402	8.60607	8.75072	8.6712	8.74072	8.75837	8.77017	8.69227	8.96558	8.71191	8.60705	8.76469	8.81386	8.70529	8.75571	8.91602	9.02873
29747	6.57067	6.20748	6.60534	6.77169	6.71331	7.20404	6.66949	6.66282	6.49009	6.26104	6.3521	6.46569	6.30805	6.30627	6.47561	6.74299	6.98699	7.16785	6.3755	6.25512	6.31394	6.62157	6.62201	7.08552
29748	11.0955	11.301	11.1241	11.2478	11.2019	11.0635	10.8418	11.016	11.1556	11.2303	11.1426	11.0722	11.2388	11.1768	11.1041	11.1772	11.2907	11.4439	11.1472	11.1206	11.2034	11.1094	10.8386	11.0908
29749	5.63075	5.31192	5.74119	5.78738	5.77579	5.43508	5.60705	5.54716	5.29193	5.16236	5.14402	5.19634	5.35448	5.31462	5.35916	5.98452	5.74107	6.66781	5.33596	5.41734	5.22222	5.1621	5.62568	5.66321
29750	8.20506	8.25098	8.48894	8.49585	8.71907	8.3138	8.47133	8.31517	8.32695	8.23303	8.12638	8.0486	8.18113	8.30335	8.11624	8.54552	8.60355	9.08531	8.07193	8.30488	8.23409	8.1776	8.16129	8.53938
29751	10.2952	10.3342	10.3842	10.1998	10.4314	10.3453	10.0997	10.0778	10.2437	10.2825	10.1769	10.233	10.4237	10.4496	10.281	10.1886	10.3674	10.6216	10.3044	10.2445	10.1063	9.9596	10.2152	10.3385
29752	9.55391	9.38571	9.45918	9.36909	9.50868	9.40695	9.68721	9.66479	9.63586	9.47219	9.53942	9.52462	9.5056	9.61709	9.42845	9.99033	9.71494	9.23936	9.47147	9.59014	9.61577	9.62021	9.75922	9.69383
29753	13.2837	13.2333	13.2283	13.2375	13.293	13.2465	13.2511	13.2973	13.2312	13.2972	13.248	13.2057	13.2702	13.248	13.237	13.2914	13.317	13.3298	13.2584	13.2501	13.3144	13.2102	13.1163	13.3021
29755	6.00378	6.31576	6.53588	6.59575	6.77272	6.35717	6.70415	6.28778	6.28158	6.03536	6.34435	6.64947	6.05295	6.21935	6.29151	6.63214	6.9107	6.83705	6.00238	6.19039	5.94643	6.25053	5.85101	6.43871
29757	12.1944	12.2535	12.2219	12.2337	12.2034	12.1853	12.1213	12.1012	12.1727	12.2134	12.2282	12.2559	12.2428	12.2643	12.2175	12.2052	12.2367	11.8769	12.2409	12.2325	12.2293	12.2272	12.124	12.2774
29758	8.39476	8.11791	8.45288	8.42297	8.79515	8.27847	8.68917	8.54079	8.12116	8.28001	8.23572	8.34868	8.22554	8.38208	8.41925	8.61078	8.13911	8.5576	8.38044	8.43262	8.36186	8.3611	8.57071	8.4676
29884	9.15927	9.2894	9.45748	9.50855	9.61048	9.11346	9.61236	9.3316	9.19832	9.34752	9.40078	9.44564	9.31644	9.44092	9.39724	9.71339	9.98993	9.75681	9.38547	9.4776	9.46523	9.4233	9.1848	9.64409
29885	9.96824	9.50409	9.91264	9.99257	10.0334	9.86184	9.94276	9.84239	9.43847	9.65511	9.60254	9.63575	9.56597	9.41349	9.42478	10.0385	10.1479	10.0918	9.46924	9.53475	9.60231	9.55382	9.74441	9.8886
50522	10.6032	10.8083	10.4921	10.3527	10.6321	10.2107	10.3422	10.4444	10.5309	10.8267	10.5905	10.306	10.8964	10.71	10.6644	10.7713	10.3826	10.2877	10.8332	10.746	10.8866	10.5915	10.1808	10.6575
50545	10.4288	10.4563	10.4446	10.5611	10.6331	10.3653	10.5964	10.4266	10.5767	10.5574	10.5403	10.5883	10.5066	10.4695	10.6112	10.7075	10.7265	10.3621	10.5422	10.5703	10.523	10.4955	10.3864	10.6051
50546	6.0964	6.13109	6.43536	6.47914	6.50834	6.11372	6.16465	6.09957	6.18452	6.02307	6.12147	6.07089	6.16579	6.14408	6.05579	6.20507	6.55101	6.95179	6.03136	6.03821	6.00671	6.16645	6.07158	6.19385
50549	4.81737	4.65148	4.88381	4.99692	5.19585	4.71848	4.77329	4.58637	4.78575	4.71332	4.75872	5.02826	4.70824	4.54389	4.71253	5.04992	5.30955	5.55477	4.69492	4.63064	4.57576	4.66308	4.85404	4.87638
50551	8.07612	8.26502	8.24901	8.23362	8.41398	7.6954	8.22389	7.89348	8.22478	8.09371	8.21491	8.2837	8.28908	8.40516	8.32866	8.46932	8.53619	8.45888	8.20327	8.40508	8.22866	8.38669	8.2059	8.40556
50552	9.33754	9.45599	9.48749	9.56068	9.75759	9.59029	9.51949	9.42878	9.60719	9.51731	9.49505	9.34064	9.57699	9.4745	9.57052	9.70985	9.67014	10.3724	9.53479	9.55944	9.5127	9.51274	9.71026	9.52884
50554	10.774	10.7469	10.8317	10.7715	10.8083	10.8054	10.8618	10.7764	10.8346	10.8027	10.8109	10.8295	10.7069	10.7756	10.8094	10.9248	10.1553	9.23054	10.7897	10.8518	10.838	10.7355	10.9745	10.8332
50555	8.58967	8.61587	8.46037	8.81107	8.76002	8.4127	8.08971	7.95868	7.90703	8.1089	8.25231	7.9506	8.0076	8.21099	7.99948	8.1804	8.20878	7.46853	8.38799	8.19254	8.41172	8.35694	7.97038	8.28952
50556	9.43695	9.53536	9.70153	9.66735	9.79698	9.64008	9.5725	9.56235	9.44944	9.409	9.37804	9.51231	9.50416	9.371	9.35838	9.72648	9.93248	8.99792	9.43371	9.44456	9.41291	9.54504	9.6018	9.67547
50557	11.9345	11.8353	11.6168	11.9931	11.8452	12.0396	11.8643	11.8506	11.7635	11.8463	11.7464	11.6187	11.951	11.7289	11.7931	11.8753	10.6402	11.0128	11.8346	11.7198	11.8584	11.7375	11.8613	11.8626
50558	11.1067	11.2276	11.1406	11.1295	11.0866	11.1199	11.0906	11.1183	11.1951	11.2081	11.1575	11.1567	11.3037	11.1728	11.174	11.1463	10.9696	8.90511	11.2455	11.2342	11.1866	11.179	11.1837	11.1116
50559	6.17784	6.75381	7.01952	6.76997	7.06881	6.78455	7.09309	6.71232	6.78107	6.83773	6.72713	6.3801	6.74818	7.016	7.05541	7.71511	7.38313	7.42417	7.15233	7.57815	7.44523	7.64439	7.33121	7.32336
50560	10.4109	10.5237	10.553	10.5797	10.6622	10.4006	10.5527	10.5424	10.4495	10.444	10.5257	10.5065	10.5059	10.5766	10.5712	10.7837	10.7129	10.4326	10.5513	10.5438	10.5409	10.5787	10.558	10.6359
50561	10.0681	9.49092	9.90065	10.1697	10.2388	10.2711	10.4152	10.3082	9.39382	9.4856	9.71973	9.52698	9.59425	9.77484	9.55572	10.3341	10.2538	10.1483	9.76964	9.71624	9.564	9.72415	10.2909	10.5575
50563	6.68147	6.63576	6.93356	7.12407	7.28374	6.93278	7.10083	6.99934	6.99857	6.84747	6.7825	6.8735	6.7767	6.67235	6.67314	6.89477	7.36347	7.45084	6.62261	6.53109	6.73181	6.74402	6.78224	6.80126
50564	9.31156	9.70985	9.53419	9.73475	9.70523	9.56394	9.66285	9.51176	9.72915	9.46005	9.65396	9.51894	9.66261	9.71885	9.57914	9.82554	9.83431	10.109	9.76932	9.62246	9.63794	9.70396	9.52526	9.73749
50565	4.24697	4.39369	4.6604	4.83886	4.84999	4.65202	4.69463	4.47804	4.50713	4.36034	4.39457	4.80232	4.41875	4.27129	4.42685	4.6217	4.71948	5.09287	4.44247	4.32052	4.30743	4.4015	4.8335	4.55433
50566	8.80757	8.40716	8.55421	8.53891	8.34707	8.60797	8.34241	8.3071	7.97299	8.33118	8.01799	8.42603	8.28982	8.19788	7.75686	7.96042	8.34411	8.83702	7.79164	7.90235	7.85065	7.67005	8.16128	8.12027
50567	12.047	11.8242	12.0257	11.9908	12.0481	12.0541	12.1936	12.1096	11.7911	11.8923	11.8556	11.7997	11.7624	11.8068	11.853	12.1635	11.7359	10.167	11.8619	11.8674	11.855	11.8945	12.1545	12.1771
50568	11.93	11.9175	12.0913	12.2269	12.2005	11.8225	11.9546	11.9363	11.9508	11.959	11.9625	11.9226	11.9814	11.9774	12.0234	12.1636	12.2091	11.9688	12.0194	11.943	11.9915	11.9491	11.7298	12.0905
50572	4.3361	4.05207	4.27116	4.35424	4.99356	4.25582	4.54563	4.34936	4.11838	4.06155	4.14582	4.18653	4.11489	4.05572	4.18552	4.42182	4.3954	4.57921	4.07606	4.36826	4.07452	4.07366	4.12211	4.4989
50577	8.2143	8.14109	8.50258	8.76676	8.87567	8.6014	8.17644	8.29387	7.79437	7.72002	7.9781	8.07747	8.08877	8.53796	8.05781	8.35622	8.46662	9.03475	8.23217	7.90186	7.59597	8.20664	8.19161	8.53725
50585	5.05816	5.04359	5.22757	5.76317	5.47817	5.30816	5.31923	5.00568	5.15214	4.95393	5.13101	5.6322	5.08257	4.906	5.12871	5.34509	5.83677	6.1171	4.97828	5.04708	4.7378	5.06497	5.17357	5.40449
50592	11.8056	11.9203	12.0345	12.0113	12.0834	11.7728	11.8427	11.7943	11.8601	11.8183	11.8338	11.8293	11.879	11.8515	11.9006	12.0204	12.0463	12.0927	11.8352	11.8455	11.8712	11.8724	11.8514	11.9007
50594	9.73298	9.66782	9.86673	9.90066	10.1589	9.75531	9.72595	9.77756	9.50599	9.71079	9.58349	9.69918	9.45752	9.54866	9.50013	9.93395	10.0294	9.71321	9.50837	9.60171	9.46386	9.58042	9.61368	9.61964
50599	10.7751	10.7508	10.9581	10.8333	10.8571	10.7055	10.6937	10.5339	10.51	10.5854	10.5727	10.6836	10.6607	10.5714	10.2877	10.7264	10.8193	10.929	10.5207	10.3672	10.4945	10.4606	10.3213	10.6255
50621	5.97797	6.27465	6.53119	6.84559	6.94123	6.17339	6.28294	6.10732	6.27165	6.19111	6.21181	6.47043	6.24714	6.13696	6.11885	6.58297	6.99977	7.49906	6.01747	6.12044	6.07174	6.32743	6.08251	6.48265
50622	10.1246	10.3593	10.184	10.1249	10.399	10.014	10.074	10.0778	10.309	10.209	10.1064	10.158	10.2197	10.2382	10.1995	10.3263	10.382	10.4209	10.1746	10.1437	10.3336	10.2313	9.98789	10.1206
50645	6.80995	6.36967	6.5639	6.34161	7.07464	7.00458	6.61353	6.68419	6.24609	6.03499	6.1745	6.25678	6.05457	5.99324	5.9045	6.68244	6.44394	7.11895	6.11504	6.08737	6.09265	6.29976	6.62254	6.7937
50646	9.42791	9.47083	9.44493	9.35246	9.65057	9.24258	8.79121	9.26536	9.23453	9.42029	9.30879	8.88138	8.87685	9.37616	9.34193	9.41407	9.21433	9.64592	9.21661	9.30889	9.35156	9.16108	9.21494	9.34095
50654	10.5891	10.0427	10.4602	10.7629	10.7942	10.6768	10.5015	10.319	9.74313	9.81426	9.85595	9.65342	9.62056	9.82418	9.54048	10.2318	9.83135	10.3967	9.80217	9.63601	9.68332	9.64858	10.3748	10.4044
50655	10.49	10.637	10.6215	10.581	10.6441	10.5713	10.5944	10.5474	10.6508	10.5598	10.5841	10.5653	10.6977	10.6038	10.5821	10.6288	10.7094	9.76831	10.6323	10.628	10.6511	10.6247	10.6225	10.7239
50658	11.6674	11.5726	11.7668	11.7263	11.7012	11.7758	11.6446	11.6343	11.4318	11.474	11.5278	11.4804	11.4836	11.5251	11.484	11.5997	11.6925	11.4958	11.5407	11.5328	11.5396	11.4996	11.5635	11.81
50659	10.3443	10.5731	10.5827	10.6449	10.6237	10.4197	10.4816	10.4518	10.5801	10.5714	10.563	10.5551	10.6358	10.5612	10.564	10.7386	10.803	9.96453	10.5792	10.5548	10.6418	10.5559	10.3465	10.6493
50662	7.75233	7.78649	8.06705	8.02614	8.28403	7.65894	7.71898	7.73475	7.5333	7.56368	7.57747	7.68023	7.70235	7.81154	7.78303	7.87856	8.24407	8.19083	7.63537	7.5954	7.50991	7.70658	7.31562	8.06516
50664	13.0903	13.1253	13.1338	13.2089	13.1343	13.0794	13.1118	13.1151	13.1009	13.1627	13.1195	13.1024	13.1828	13.1291	13.1171	13.1455	13.1833	13.3202	13.1088	13.1481	13.1249	13.04	13.0346	13.1403
50669	6.02282	5.64201	5.68904	5.85798	6.55394	5.48936	6.02816	5.60813	5.6041	5.74983	5.57056	5.77821	5.53967	5.73707	5.5615	5.68828	6.20748	6.40305	5.55968	5.71905	5.56399	5.63453	5.74466	5.48536
50671	11.5325	11.712	11.6471	11.6972	11.6984	11.4199	11.5766	11.5658	11.7298	11.7084	11.6896	11.7278	11.7801	11.7468	11.7768	11.7738	11.7648	11.7225	11.7349	11.7538	11.7464	11.7019	11.5502	11.6785
50672	11.4965	11.6653	11.677	11.7925	11.5676	11.6996	11.6407	11.5774	11.7835	11.4886	11.7001	11.658	11.5562	11.7346	11.6546	11.6212	11.7999	11.8851	11.7967	11.6734	11.6594	11.7575	11.6294	11.753
50676	5.97329	6.24269	6.33969	6.78967	6.72235	6.41777	6.39492	6.06545	6.11037	5.9779	6.00874	6.2951	5.80333	6.29358	6.15226	6.80238	6.96765	7.23843	6.11976	6.05428	6.0003	6.00971	6.28858	6.62844
50677	10.9168	10.9934	11.0347	10.9902	11.1349	10.8629	11.0395	11.0561	10.9486	11.0717	10.9665	11.1057	11.0968	11.0359	11.0913	11.1411	11.2638	11.2546	10.9943	10.9539	10.9649	10.9146	10.9357	11.1778
50678	7.72348	7.75716	7.92061	7.90773	8.03137	7.90239	8.11131	7.79833	7.87254	7.68909	7.83719	7.72553	7.74123	7.74943	7.87261	8.30304	8.02202	7.75237	7.87163	8.07839	7.86754	8.12158	8.20497	8.09146
50681	9.91779	10.0797	9.96579	10.1426	10.1901	10.0955	10.1069	10.0501	10.0181	10.041	10.0023	9.86578	9.99112	10.1191	10.0377	10.1784	10.1598	10.41	10.0896	10.1419	10.0196	9.99401	9.96004	10.2041
50682	4.2477	4.19692	4.17811	4.71974	4.52734	4.30147	4.32557	4.04939	4.07382	4.01807	4.12965	4.19639	4.08785	4.12204	4.1214	4.14365	4.49267	5.02533	4.21771	3.98861	3.92429	4.02672	4.24301	4.16828
50683	5.1226	5.54119	5.80815	6.19155	5.87043	5.45318	5.64809	5.39716	5.61326	5.39586	5.64452	5.89219	5.62051	5.40304	5.48543	5.8116	6.32193	6.40727	5.63002	5.45092	5.5787	5.60172	5.07337	5.82438
50685	10.3196	10.4678	10.416	10.5184	10.5215	10.4795	10.3689	10.3974	10.3656	10.4313	10.3835	10.3859	10.34	10.281	10.3747	10.5254	10.582	10.4826	10.3787	10.3882	10.3817	10.4975	10.1778	10.4255
50686	11.9503	12.1131	11.9259	12.0087	12.1093	11.7751	12.0437	11.9844	12.0083	12.1101	12.1131	12.0654	12.1228	12.1	12.1068	12.1201	12.1316	11.8688	12.1283	12.1449	12.1591	12.1146	11.9912	12.0963
50687	11.889	12.0313	11.9615	11.9164	11.7114	11.9133	11.884	11.9017	12.0174	11.9438	11.9238	12.0537	12.1311	12.0552	12.0611	11.9997	12.0495	12.1039	12.04	12.0154	12.0015	11.9836	11.9481	11.9663
50688	11.2301	11.0827	11.2755	11.4609	11.3913	11.1753	11.1789	11.2517	10.9812	11.0964	11.1122	11.1172	10.9563	11.1085	11.0147	11.3549	11.2625	11.4575	11.0144	10.999	10.9975	10.9295	11.0722	11.1974
50689	11.7074	11.454	11.475	11.4072	11.4468	11.5165	11.5248	11.4837	11.1873	11.413	11.322	11.3321	11.4335	11.4113	11.3661	11.6999	11.4632	11.3286	11.3685	11.4355	11.3972	11.3446	11.6078	11.5389
50690	10.2226	10.2717	10.3896	10.58	10.537	10.2104	10.3667	10.1921	10.2826	10.2355	10.2001	10.2152	10.139	10.2425	10.1985	10.2619	10.5665	10.556	10.1278	10.1951	10.1902	10.2201	10.1398	10.3806
50692	8.11804	7.85802	8.07629	8.39164	8.37328	7.89601	8.00368	7.734	7.7395	7.7909	7.74315	7.97623	7.75403	7.43888	7.77628	8.03919	8.12956	8.60792	7.62394	7.37681	7.67688	7.69741	7.76838	8.0172
50693	9.93754	9.83785	10.0254	10.3814	10.0246	9.5869	9.88576	9.65396	9.84684	9.63449	9.66491	9.66504	9.56599	9.72637	9.65971	9.87855	9.95809	9.99775	9.8379	9.65331	9.68467	9.91632	9.87989	9.84421
50719	11.6407	11.7315	11.802	11.7989	11.7496	11.6198	11.7636	11.7318	11.775	11.7306	11.75	11.7377	11.7741	11.7672	11.7798	11.8618	11.6346	11.4516	11.7942	11.786	11.8077	11.8759	11.748	11.8226
50864	11.8451	12.0323	11.7337	12.0253	11.782	11.843	11.8899	11.8976	11.8864	12.0045	11.8681	11.933	12.0239	11.9377	11.95	11.9486	11.9351	12.0665	11.9708	11.9305	11.9773	11.9911	11.685	11.9709
50866	10.5672	10.4567	10.5119	10.7771	10.7749	10.5381	10.7236	10.6812	10.318	10.4505	10.4425	10.4969	10.4129	10.4399	10.3999	10.9136	11.0277	10.8808	10.4684	10.5046	10.497	10.5603	10.522	10.7648
50871	11.6996	11.5699	11.7529	11.82	11.9162	11.8033	11.8344	11.8196	11.4387	11.538	11.6265	11.5566	11.606	11.6955	11.5381	11.8936	11.852	11.8136	11.5935	11.5319	11.438	11.5077	11.7452	11.8813
50872	11.2789	11.2362	11.4733	11.4568	11.5073	11.2571	11.3533	11.2697	11.0661	11.1341	11.1862	11.207	11.1234	11.1573	11.0192	11.4266	11.4934	11.4834	11.069	11.0325	10.9911	11.0315	11.1328	11.2758
50938	8.37582	8.42001	8.54369	8.74081	8.95347	8.21179	8.73115	8.47221	8.46777	8.45128	8.36231	8.35471	8.36695	8.50158	8.59175	8.73473	8.62662	9.28247	8.48808	8.44487	8.59156	8.34798	8.46779	8.54201
50993	12.1552	12.1324	12.0578	12.0054	12.2249	12.1722	12.0075	12.0503	12.2103	12.2421	12.106	12.1413	12.226	12.1358	12.1656	12.041	12.1422	11.952	12.1923	12.1207	12.2607	12.1724	12.1329	12.1634
50998	8.22346	7.80186	8.28133	8.38365	8.67199	8.39307	8.32081	8.41214	7.80261	7.98497	7.83884	7.74736	7.98295	7.97005	7.96661	8.75532	7.89282	8.41343	8.00942	7.9733	7.88909	7.80635	8.07911	8.43112
53372	8.66635	8.29932	8.58659	8.56209	8.93806	8.58411	8.86374	8.84063	8.39637	8.39477	8.41641	8.1879	8.3662	8.49627	8.51554	9.01934	8.55669	9.29483	8.49192	8.59556	8.51446	8.489	8.82326	8.94156
53949	7.56328	7.36513	8.15814	7.99007	8.30789	7.68806	7.96105	7.84083	7.76553	7.43858	7.90868	7.67755	7.35702	7.75646	7.69533	8.21899	8.22386	8.28684	7.87365	7.79293	7.8022	8.16782	8.06264	8.26575
54133	8.63125	7.77572	8.16806	8.23156	8.84256	8.4753	8.69342	8.72294	8.05213	8.21119	7.8393	7.55313	7.76668	7.69189	7.77575	8.38998	8.6284	7.94238	7.6801	7.8174	8.02383	7.65094	8.21584	8.7649
54190	9.70539	10.0258	9.7886	9.44731	9.81111	9.89554	9.83797	9.7692	9.96669	9.98505	9.97642	9.92492	10.0102	9.89253	9.89996	9.99333	10.0126	10.4478	9.9412	9.98709	9.94103	9.92492	9.66286	9.93976
54223	7.29626	7.20549	7.60113	7.70063	7.95009	7.3054	7.60287	7.2415	7.19827	7.14061	7.17275	7.3851	7.16323	7.11924	7.11442	7.52023	7.79578	8.07271	7.12967	7.06216	7.15705	7.31689	7.12173	7.58175
54225	4.39455	4.48628	4.95545	4.82123	4.81762	4.87808	4.63923	4.6487	4.54075	4.34238	4.4811	4.42846	4.39992	4.40592	4.56783	4.61687	5.35316	5.61865	4.49094	4.40592	4.39239	4.40012	4.77082	4.69181
54226	12.5597	12.6492	12.6592	12.6758	12.5026	12.6201	12.5943	12.5646	12.6232	12.6347	12.6663	12.6279	12.6285	12.6738	12.6466	12.6433	12.5497	12.5346	12.643	12.646	12.6429	12.6465	12.5945	12.6063
54227	9.33811	9.75436	9.83227	10.0962	9.99331	9.49223	9.76405	9.52622	9.75339	9.68031	9.70835	9.78489	9.62937	9.65864	9.55025	9.78849	10.1364	10.2736	9.5526	9.63299	9.61849	9.74418	9.35721	9.74726
54230	7.24799	7.3081	7.54427	7.62592	7.75451	7.52586	7.33157	7.44802	7.1809	7.21252	7.16536	7.21708	7.20666	7.29504	7.42627	7.89568	7.34937	8.29327	7.32534	7.32751	7.33998	7.34937	7.1969	7.6519
54231	9.36076	9.35871	9.1462	9.34259	9.36999	9.11192	9.09896	9.09851	9.70091	9.43928	9.36722	9.22176	9.20369	9.66031	9.42949	9.16199	9.07246	9.04906	9.36231	9.53806	9.80949	9.38248	8.87256	9.32243
54232	8.46388	8.31009	8.37727	8.82405	8.76362	8.67965	8.41564	8.36806	8.20592	7.81667	8.14845	7.97684	7.93127	7.92678	7.97362	8.49989	8.38381	8.76049	8.23246	8.32394	8.21167	8.18225	8.42326	8.65135
54233	6.33614	6.07365	6.53327	6.72088	6.78214	6.20919	6.41099	6.13669	6.33003	5.91613	6.39412	6.50105	6.28889	6.14028	6.23732	6.5156	6.87223	7.18134	5.90354	6.04901	6.09141	6.30786	6.4812	6.30193
54234	10.7891	11.1685	11.0109	10.9142	11.0626	10.6246	10.454	10.5721	11.021	10.8834	10.8434	10.982	11.092	10.9742	11.0243	10.8265	10.9868	10.6827	10.8534	10.8929	10.7251	10.7378	10.4338	10.7066
54236	6.09381	6.08888	6.31875	6.4784	6.92819	5.95684	6.38545	5.67997	6.14284	6.03712	6.00572	6.30705	6.12584	5.99165	5.84942	6.18487	6.70556	6.27271	5.80707	5.7713	5.81473	5.9813	6.2616	6.36061
54237	7.30953	6.8913	7.10096	7.42509	7.31028	7.08598	7.47718	7.5423	7.14826	7.06701	7.15447	6.8481	7.0046	6.99993	7.00415	7.58065	7.78744	7.28979	7.09145	7.25129	7.38484	7.18198	7.58803	7.61002
54238	7.19589	6.91605	7.08245	7.4678	7.59728	7.38233	7.35309	7.28659	7.07739	6.94034	7.01629	6.85202	6.92981	7.18392	7.1539	7.63091	7.53257	8.26571	7.05474	7.23111	7.17637	6.82717	7.29618	7.54458
54239	11.3886	11.3793	11.4552	11.5713	11.5169	11.4609	11.4851	11.4628	11.3849	11.4496	11.4197	11.4275	11.4485	11.3844	11.3391	11.5065	11.6265	11.7139	11.3655	11.3604	11.3519	11.2854	11.3398	11.5267
54240	5.72324	5.69828	6.03911	6.13523	6.25045	5.81686	5.83951	5.48226	5.59437	5.6298	5.68989	5.84838	5.64676	5.6625	5.56194	5.81342	6.63525	6.90845	5.58084	5.48278	5.56948	5.79252	5.47175	6.04222
54241	12.3706	12.5918	12.4552	12.3983	12.2754	12.4562	12.3462	12.3674	12.5479	12.4758	12.4622	12.4755	12.5934	12.5074	12.4935	12.4625	12.4694	11.4028	12.5062	12.4889	12.491	12.5218	12.3922	12.4153
54242	4.62231	4.53464	4.78305	4.81836	4.65797	4.83581	5.71666	5.65602	4.65479	4.42664	4.53233	4.61609	4.52338	5.38705	5.32242	6.06257	5.50761	5.71734	5.2546	5.09726	6.06083	5.81939	5.86195	5.57466
54243	8.88307	8.33142	8.67762	8.58742	9.0878	8.96998	9.01768	8.99502	8.62415	8.71934	8.60928	8.6652	8.57665	8.65683	8.78536	9.18745	8.91662	9.19439	8.69857	8.78319	8.72847	8.57528	9.25615	9.14044
54244	10.1785	10.5319	10.4208	10.4827	10.4423	10.1873	10.266	10.2049	10.6033	10.3615	10.3831	10.4037	10.5102	10.4123	10.4203	10.5172	10.5216	10.8771	10.3676	10.3697	10.3317	10.3734	10.1526	10.3538
54245	10.1278	10.4725	10.4065	10.4759	10.2852	10.3893	10.3163	10.2547	10.4303	10.4452	10.4158	10.3549	10.4705	10.3703	10.5093	10.5646	10.607	10.2363	10.3744	10.4012	10.4767	10.3592	10.3817	10.3181
54246	5.72417	5.63693	5.72786	6.10591	5.95397	5.69813	5.98127	5.66202	5.61746	5.55195	5.76226	6.06179	5.76409	5.50716	5.58536	5.77722	6.22414	6.61937	5.52562	5.65137	5.54532	5.68395	5.52417	6.07934
54248	10.489	10.5014	10.724	10.7443	10.747	10.5928	10.3142	10.4624	10.7425	10.276	10.4836	10.1635	10.2512	10.1258	10.1756	10.2672	10.2835	10.4188	10.1773	10.181	10.1141	10.05	10.2826	10.3605
54249	6.34726	6.62266	6.79926	7.06049	7.17428	6.54318	6.76693	6.24278	6.74871	6.54097	6.54332	7.03875	6.59482	6.46702	6.56778	6.79642	7.47693	7.62163	6.17066	6.38952	6.46919	6.58833	6.19149	6.73615
54250	7.24982	7.11305	7.64525	7.45908	7.82487	7.41312	7.35104	7.24572	6.53555	6.62087	6.87667	6.47973	6.75736	7.1971	6.90873	7.68741	7.54472	8.29196	7.02139	7.17639	7.01426	7.19464	7.12476	7.66351
54251	8.88324	9.01782	9.08584	9.1218	9.23967	9.06502	8.89588	8.91842	8.97666	8.80449	8.80628	8.74438	8.87047	8.8773	8.73016	9.02178	9.17331	8.9547	8.84925	8.91336	8.8597	8.96677	8.6858	9.02853
54252	8.66241	8.85145	8.98916	8.68085	9.14716	8.77442	8.90653	8.97894	8.8832	8.85533	8.88224	8.69524	8.86106	8.76179	8.86747	9.23545	8.736	8.68546	8.82873	9.05232	9.08418	8.94197	8.83584	8.6683
54254	5.47749	5.51442	5.73294	5.96964	6.35683	5.64616	5.77	5.58736	5.78012	5.39714	5.62743	6.03328	5.61731	5.44236	5.29305	5.74587	6.43499	6.58953	5.35324	5.47064	5.56581	5.50615	5.28995	5.74411
54256	5.16309	5.07265	5.23064	5.63303	5.82979	5.05074	5.50646	5.15609	5.11607	5.09847	5.07809	5.32123	5.01599	5.17932	5.42122	5.5176	5.64745	6.70725	5.31442	5.1217	5.2203	4.949	5.4415	5.51475
54257	10.266	10.3088	10.3428	10.1265	10.4469	10.4494	10.3141	10.3661	10.3336	10.2874	10.2107	10.0619	10.2463	10.261	10.3325	10.1308	10.3998	9.51967	10.3363	10.1984	10.2611	10.178	10.4132	10.3844
54258	5.50059	5.46671	5.70525	6.22812	6.27807	5.42358	5.69251	5.31779	5.68595	5.46494	5.62936	6.03901	5.56707	5.39709	5.75649	5.82382	5.97481	6.48761	5.51429	5.39991	5.47488	5.57839	5.48539	5.7831
54259	7.82208	7.74023	8.00743	8.04835	8.25472	7.891	7.68049	7.71229	7.55923	7.59441	7.68912	7.50119	7.5497	7.65394	7.53336	8.01621	8.0507	8.15726	7.57517	7.7507	7.59041	7.60079	7.64035	7.92044
54260	9.65303	9.50936	9.65132	9.81712	9.95743	9.49225	9.86262	9.77671	9.61813	9.55624	9.60872	9.55904	9.65366	9.64405	9.62727	10.014	9.93219	10.1654	9.60322	9.71327	9.74095	9.65626	9.73959	9.9076
54261	8.79326	9.16453	8.84396	9.20492	9.29668	8.6336	9.13552	8.93851	9.09045	9.18215	9.1249	9.19069	9.11064	8.87218	9.01575	9.30256	9.24181	9.21292	9.1275	9.18663	9.42246	9.28231	8.81085	9.09658
54262	8.63126	8.52719	8.71295	8.32884	8.48571	8.91884	8.75425	8.74235	8.3823	8.44557	8.4952	8.16413	8.32236	8.44244	8.67052	9.04654	8.48904	8.0785	8.6144	8.5947	8.739	8.5877	9.03128	8.81651
54263	9.98322	9.99744	10.0513	10.0295	9.98949	9.97563	10.1061	9.97478	10.1205	9.91194	9.93177	9.97524	9.95263	9.95211	9.70176	9.92259	9.7924	9.5948	9.93192	9.89636	9.67625	9.92123	9.77706	9.95692
54264	8.59761	8.34319	8.29054	8.64379	8.42332	8.50063	8.62566	8.55283	8.21951	8.31144	8.35543	8.1913	8.42466	8.33006	8.39903	8.65107	8.91399	7.80603	8.29865	8.28294	8.49311	8.40964	8.79646	8.75126
54265	8.73517	8.91624	8.95439	8.98969	8.9925	8.66362	8.95122	8.83445	8.94846	8.82895	8.88585	8.75967	8.73374	8.93177	8.85909	9.062	8.9427	8.8465	8.94281	8.99688	8.91604	9.03121	8.76348	9.02119
54266	6.95183	7.11467	7.40929	7.61411	7.70924	7.26163	7.29939	6.97161	7.20136	7.07664	7.22589	7.5541	7.05837	6.85046	7.01698	7.35374	7.96088	7.73819	7.09232	6.98282	7.14771	7.16346	6.8792	7.24841
54267	10.0712	9.95648	10.2142	10.0517	10.4614	10.0854	10.3228	9.94464	9.80196	10.0474	9.86527	9.91344	9.93033	9.91779	9.94697	10.4897	10.6579	10.5703	9.90986	9.89775	10.0122	9.92681	10.0071	10.3187
54268	8.80578	9.2811	9.15414	9.21341	9.11571	8.92609	8.99303	8.95383	9.35977	9.4058	9.17559	9.09194	9.14977	9.1342	9.05059	9.09133	9.37386	9.54404	9.06214	9.07871	9.07797	9.08449	8.58404	8.95245
54270	3.54156	3.33855	3.52793	3.61051	3.59108	3.62028	3.62409	3.48859	3.47521	3.30214	3.40675	3.58365	3.30794	3.41824	3.39849	3.76222	3.54908	3.85319	3.31352	3.45267	3.47259	3.50307	3.41875	3.73774
54271	5.70439	5.65899	5.93235	6.0053	5.92919	5.88052	6.01379	5.64541	5.87702	5.53735	5.59328	5.83411	5.83161	5.82132	5.6667	6.22113	6.34463	6.96969	5.76039	5.50476	5.49632	5.679	5.90063	5.90012
54272	5.48111	5.72543	5.7478	5.38721	5.6514	5.50316	5.70274	4.87437	5.5478	5.07064	4.89996	5.42155	5.26157	5.11226	5.44076	5.75415	5.48223	7.26413	5.11065	5.36447	5.73494	4.87643	5.53901	5.96397
54276	9.70031	9.63792	9.63964	9.76045	10.0333	9.32939	9.81397	9.62231	9.58352	9.8802	9.65643	9.80281	9.78702	9.69882	9.74568	9.97164	10.064	10.109	9.58511	9.69027	9.87192	9.58913	9.63718	9.72565
54278	11.4827	11.5369	11.6384	11.4908	11.5395	11.4903	11.6257	11.4374	11.286	11.7812	11.4264	11.6374	11.6366	11.0908	11.51	11.5652	11.7108	11.5814	11.459	11.3025	11.2663	11.4003	11.3842	11.4997
54279	9.28383	9.12772	9.21721	8.97284	9.15949	9.16773	9.07842	8.98993	9.10163	9.18991	9.02334	8.9309	9.1763	9.25708	9.0812	9.09402	9.26723	9.1338	9.11166	9.09899	9.01384	8.83784	9.26031	9.1263
54281	9.27583	9.37882	9.50059	9.53801	9.53189	9.21364	9.48356	9.2936	9.36086	9.59816	9.39784	9.45142	9.44284	9.49646	9.47618	9.82957	9.68363	9.81067	9.4297	9.53456	9.49638	9.4057	9.46011	9.38779
54282	5.42351	5.51152	5.61873	6.15125	6.20771	5.67658	5.86726	5.28305	5.58581	5.43601	5.59174	5.94019	5.48818	5.22723	5.55233	5.82453	6.42507	6.08842	5.36169	5.35476	5.36068	5.44139	5.28327	5.82426
54283	9.28067	9.58897	9.86267	9.15863	9.78332	9.45866	9.51347	9.32727	9.44499	9.80283	9.7203	9.39479	9.5356	9.779	9.77936	9.51381	9.27021	9.39606	9.65123	9.76454	9.71626	9.76043	9.36323	7.70048
54284	5.79006	5.54421	5.94707	6.1896	6.17441	5.84783	5.91323	5.62518	5.67011	5.67491	5.69196	5.82615	5.40582	5.54707	5.61225	6.01931	6.23305	6.60746	5.57803	5.69613	5.59888	5.9476	5.76095	6.02947
54286	7.67893	7.81198	8.01643	7.98431	8.18651	7.67164	7.7675	7.7219	7.7241	7.61164	7.66078	7.66945	7.73008	7.70088	7.67856	8.02953	7.97867	8.28358	7.62814	7.52822	7.5966	7.66049	7.97374	7.72557
54287	7.6355	7.48687	7.82226	7.62654	7.9315	8.00959	7.74914	7.51234	7.5402	7.58903	7.51586	7.2739	7.48999	7.57952	7.63476	7.97801	7.99307	8.67336	7.64196	7.75587	7.71596	7.57539	7.86624	7.81598
54289	4.16175	4.12627	4.40781	4.2239	4.32644	4.21229	4.18451	4.11587	3.97247	4.06556	4.25245	4.1432	4.10607	3.99216	4.11228	4.3932	4.47186	5.51736	4.19857	4.12055	4.1715	4.22737	4.47015	4.64278
54290	10.1045	9.54048	10.0005	10.1578	10.2294	10.0058	10.227	10.0425	9.69101	9.62293	9.56569	9.61197	9.55338	9.61146	9.48294	10.3612	10.479	10.5616	9.62422	9.63434	9.79998	9.73624	10.0128	10.2537
54292	8.77398	8.77409	8.88119	8.46779	9.12391	8.62321	8.7523	8.62422	8.58697	8.72577	8.62512	8.65844	8.75919	8.65122	8.76349	9.09257	9.21743	9.00049	8.69406	8.66414	8.7006	8.62567	8.68313	8.735
54293	7.07678	7.1862	7.32287	7.72294	7.52096	7.27199	7.4443	7.22772	7.2662	7.24529	7.29759	7.42809	7.30822	7.37822	7.24802	7.60211	7.67478	7.70751	7.25752	7.25188	7.28779	7.28946	7.34611	7.506
54294	11.3473	11.3269	11.4161	11.4218	11.1899	11.4064	11.327	11.3064	11.2465	11.2255	11.1968	11.1788	11.1268	11.2696	11.2292	11.2869	10.9319	11.161	11.2336	11.2308	11.289	11.2894	11.358	11.2823
54295	9.66824	10.0874	9.70654	9.68373	9.91594	9.55216	9.51887	9.45992	9.80998	9.7835	9.58322	9.34724	10.0892	9.46244	9.68006	9.88676	9.92679	10.2855	9.55135	9.54704	9.94696	9.68807	9.52533	9.76137
54296	10.8443	10.8214	10.8827	10.8862	10.9865	10.9331	10.8323	10.8032	10.635	10.8102	10.7166	10.6616	10.8167	10.7978	10.8045	10.9803	10.8577	11.1686	10.8106	10.7916	10.9143	10.7325	10.8364	10.8834
54297	9.38784	9.58857	9.43615	9.65005	9.75415	9.35853	9.16094	9.45988	9.60267	9.62193	9.52426	9.11414	9.51311	9.05646	9.21556	9.08511	9.39766	9.35178	9.20692	9.10739	9.11302	9.09	8.89805	9.24582
54299	10.4407	10.6211	10.5515	10.608	10.718	10.513	10.4031	10.3741	10.6289	10.6037	10.4846	10.5427	10.7371	10.565	10.5898	10.6009	10.5237	10.983	10.5853	10.5191	10.5486	10.4557	10.4072	10.5537
54300	6.28395	6.07423	6.67938	6.65482	6.8649	5.98547	6.34184	6.17559	6.20592	6.12577	6.20749	6.49141	6.19474	6.16699	6.47914	6.16338	6.95864	7.22656	6.13549	6.06402	6.04097	6.07179	6.16214	6.77288
54301	9.27271	9.39374	9.70749	9.81396	9.90233	9.5753	9.60906	9.41617	9.23744	9.17361	9.54433	9.3729	9.15175	9.40457	9.33729	9.8134	9.53978	9.95523	9.3105	9.54694	9.32948	9.42137	9.52737	9.88009
54302	6.28733	6.2086	6.43548	6.69055	6.77	6.4569	6.41379	6.21775	6.25459	6.30928	6.30832	6.707	6.2878	6.14675	6.28269	6.77789	6.87413	7.5102	6.15111	6.09875	6.07628	6.26933	5.927	6.56146
54303	4.54295	4.70579	4.76142	4.8905	5.19481	4.88045	4.77768	4.48527	4.76926	4.70343	4.79501	4.76448	4.6947	4.69453	4.84764	4.9987	5.22607	5.23362	4.58188	4.50277	4.64582	4.80094	4.70604	5.20027
54304	9.81376	9.49513	10.0051	10.1677	9.63892	9.73049	9.90002	9.65892	9.72127	9.36285	9.51504	9.49332	9.41676	9.63505	9.61123	9.57454	10.0082	10.0395	9.6153	9.58512	9.54192	9.60479	10.1295	9.50852
54305	9.68495	9.60467	9.80063	9.70695	9.74197	9.66649	9.65196	9.49629	9.23194	9.58406	9.34177	9.60483	9.53445	9.31073	9.27069	9.71627	9.76519	9.65927	9.36515	9.36779	9.44819	9.32507	9.32825	9.71963
54308	9.18209	9.40019	9.25734	9.24574	9.13374	9.33416	8.96919	8.9627	9.22492	9.09376	9.05816	9.03145	9.19585	9.00934	8.82956	8.92174	9.13515	9.80882	9.01753	8.96626	8.93874	8.87232	8.79898	9.02139
54309	12.123	12.0307	12.0572	12.1608	12.1826	12.0189	12.0797	12.1929	11.9647	12.0578	12.0645	12.0242	12.0581	12.0572	12.072	12.1092	12.1486	12.1909	11.9918	11.9407	12.075	11.994	12.0605	12.0969
54311	9.84845	9.57194	9.96408	10.0648	10.2799	9.99539	10.0486	9.85687	9.40455	9.39279	9.47438	9.47347	9.32571	9.4454	9.38166	10.0726	10.325	10.3476	9.53627	9.43716	9.38231	9.40989	9.67688	10.228
54314	5.55477	5.52522	5.69101	5.97149	6.1692	5.65664	5.80273	5.54159	5.51542	5.5761	5.747	5.9531	5.58249	5.53154	5.68342	6.08382	6.2703	6.7631	5.54368	5.41086	5.48475	5.60677	5.35877	5.76927
54315	10.2107	9.88152	10.0793	10.3255	10.3176	10.3313	10.394	10.4631	10.1451	10.268	9.98131	9.89044	9.9733	9.96221	9.6475	10.1016	10.1668	9.82593	9.87604	9.88653	10.1457	10.1405	10.0772	10.0422
54318	11.1337	10.8554	11.1589	11.0532	11.233	11.1958	11.1819	11.1157	10.7504	10.8534	10.7926	10.6195	10.8658	10.6509	10.7362	11.22	11.287	11.5686	10.8069	10.8185	10.853	10.7976	11.2017	11.1589
54319	8.53956	8.64215	8.56093	8.67848	8.74601	8.59437	8.45559	8.42728	8.79507	8.86223	8.74772	8.64084	8.62552	8.84284	8.76203	8.39665	9.04206	8.36628	8.62564	8.7593	9.1222	8.70439	8.45445	8.52002
54320	10.5091	10.1267	10.4668	10.7618	10.7827	10.5751	10.734	10.8469	10.4218	10.4124	10.335	10.5165	10.1605	10.1474	10.1918	10.6697	10.5702	10.7171	10.232	10.2785	10.3842	10.3778	10.5082	10.8164
54321	11.4476	11.5553	11.6625	11.5055	11.658	11.6002	11.7463	11.6313	11.5793	11.6197	11.6337	11.5784	11.5969	11.6274	11.5857	11.8298	11.8014	11.7722	11.5977	11.6449	11.704	11.7406	11.5376	11.7206
54322	12.6182	12.5652	12.6504	12.6593	12.6303	12.7191	12.7365	12.6279	12.5735	12.5934	12.5991	12.5384	12.4376	12.5342	12.5317	12.6154	12.6287	12.7217	12.5264	12.5952	12.5333	12.5592	12.694	12.7503
54323	9.20471	8.97951	8.95558	9.17985	9.24202	8.83637	8.68861	8.64787	8.6081	9.08296	8.66503	8.82948	8.76577	8.88554	8.14966	8.3781	7.91993	9.02834	8.65905	8.42572	8.35476	8.21191	8.3706	8.56742
54348	9.76581	9.72837	9.85734	9.78667	9.99843	9.90484	9.86042	9.77155	9.92531	9.9044	9.75288	9.66763	9.70151	9.89074	9.81425	9.98438	9.90169	9.89609	9.73995	9.78481	10.0241	9.76241	9.88826	10.0402
54349	5.07243	5.21739	5.46271	5.28311	5.70015	5.42565	5.55106	5.16358	5.19151	5.05148	5.18912	5.35855	4.99558	5.32415	5.12123	5.58779	5.4042	5.72116	5.3765	5.22615	5.39521	5.49758	5.4693	5.31731
54350	9.53507	9.02879	9.46236	9.53396	9.2705	9.76614	9.44824	9.38513	9.08024	9.15664	9.15783	8.98272	8.99245	9.19123	9.3307	9.78362	9.31177	7.74527	9.25655	9.34985	9.22121	9.19482	9.85417	9.39127
54355	8.73337	8.77983	8.79741	9.12479	9.13299	8.95151	8.94119	8.84392	8.48118	8.47617	8.54344	8.58691	8.58448	8.73342	8.44806	8.97063	8.88471	9.04528	8.69589	8.66125	8.55874	8.57294	8.65962	9.07581
54398	9.39496	9.18963	9.37467	9.59625	9.78397	9.24574	9.4883	9.3493	9.20427	9.34585	9.31547	9.31503	9.17678	9.12433	8.97644	9.45409	9.59523	9.52835	9.21551	9.20715	9.15284	9.1578	9.25084	9.53608
54400	9.22918	9.18847	9.3517	9.46387	9.73375	9.20633	9.56926	9.41944	9.116	9.33834	9.25532	9.19389	9.21234	9.26099	9.1444	9.56611	9.63911	9.4801	9.18235	9.23015	9.23143	9.06285	9.35734	9.57017
54404	5.23319	5.35913	5.50483	5.42465	5.8853	5.437	5.60162	5.37236	5.34937	5.276	5.26968	5.57908	5.37581	5.26125	5.38164	5.54312	5.87147	5.99145	5.21709	5.0468	5.14476	5.24573	5.38533	5.6343
54410	6.91269	7.08406	7.57369	7.65367	7.9954	7.45242	7.41901	7.60247	7.00387	7.12149	7.16338	7.1276	7.0276	7.39757	7.4873	7.92802	7.9184	8.29388	7.33653	7.4391	7.36674	7.17863	7.57187	7.66116
54702	10.7381	10.2292	10.4493	10.6109	10.6143	10.5029	10.4709	10.2937	9.92904	10.399	10.1168	10.3906	10.4004	10.1596	9.97431	10.3465	10.437	10.834	10.0142	10.109	10.0539	9.80695	10.2454	10.5431
54705	9.62577	9.71892	9.63168	9.82468	10.1336	9.85227	9.63646	9.61886	9.51312	9.62656	9.66965	9.65428	9.82708	9.58207	9.45075	9.82	9.93139	10.2284	9.65801	9.55226	9.68062	9.62911	9.67298	9.82361
55939	5.59393	5.27583	5.96066	5.90687	6.04702	5.36059	5.75312	5.32613	5.41736	5.42486	5.26908	5.69196	5.23723	5.34782	5.46072	5.63695	6.27537	6.15389	5.31756	5.11083	5.11075	5.42473	5.34153	5.54204
56003	12.4975	12.5883	12.5772	12.6094	12.6314	12.4512	12.5218	12.5331	12.4208	12.6198	12.5537	12.5181	12.6365	12.5715	12.6012	12.6579	12.6462	12.7669	12.6213	12.5922	12.6534	12.5572	12.4714	12.5342
56010	12.4725	12.4966	12.5646	12.5475	12.5788	12.4513	12.4568	12.5007	12.4218	12.6036	12.5162	12.4277	12.6133	12.5392	12.5214	12.6394	12.579	12.6422	12.5947	12.5223	12.6059	12.5061	12.3858	12.535
56011	12.6738	12.6469	12.7247	12.751	12.7474	12.7021	12.6704	12.6867	12.5736	12.6464	12.6136	12.5964	12.6427	12.6223	12.6239	12.7433	12.7657	12.8385	12.659	12.5976	12.6666	12.6251	12.587	12.7557
56029	10.142	10.2448	10.1644	10.1478	10.0365	9.99408	10.0476	10.0054	10.102	10.0359	10.1137	10.1447	10.093	10.2301	10.0976	9.97362	9.96296	9.87624	10.1805	10.1321	10.1214	10.1083	10.157	10.1131
56042	10.1259	10.2151	10.2107	10.1989	10.2981	10.1208	10.2192	10.1956	10.2029	10.2762	10.1795	10.185	10.2376	10.1851	10.153	10.2528	10.1543	10.4612	10.2039	10.1772	10.2056	10.2332	10.0106	10.1674
56064	12.6378	12.5842	12.6851	12.661	12.7384	12.6458	12.6314	12.6578	12.4966	12.5925	12.5634	12.558	12.5724	12.5611	12.552	12.6399	12.7529	12.3641	12.5828	12.5292	12.5199	12.4899	12.6204	12.6687
56081	10.5021	10.7257	10.462	10.6013	10.6673	10.421	10.4212	10.3371	10.594	10.6082	10.6175	10.6505	10.67	10.7042	10.6715	10.7879	10.5245	10.0434	10.6391	10.6456	10.6224	10.5862	10.3669	10.5678
56082	9.52414	9.53551	9.58507	9.8037	9.9011	9.44903	9.74629	9.66996	9.54357	9.54712	9.54959	9.64588	9.5933	9.50557	9.44543	9.84058	10.0617	9.94869	9.53235	9.47789	9.52517	9.64723	9.44412	9.741
56083	8.54424	8.61056	8.94633	9.0234	9.16733	8.61412	8.84075	8.70769	8.73939	8.76526	8.54297	8.85569	8.55098	8.90245	8.60975	9.02003	9.29128	9.12617	8.7391	8.81138	8.65967	8.89921	8.63473	9.09267
56084	10.5058	10.5547	10.7434	10.7543	10.7797	10.4023	10.8219	10.7599	10.5557	10.5734	10.6533	10.5895	10.5786	10.6122	10.5568	10.8972	10.9496	10.688	10.607	10.666	10.6595	10.6251	10.5465	10.8582
56227	6.764	7.01528	7.34804	7.63736	7.59336	7.03139	7.3126	6.81529	7.08161	6.98443	7.00155	7.17873	7.05225	6.84627	6.84963	7.32086	7.6465	7.94301	6.86872	6.70814	6.73555	6.96343	7.03154	7.19096
56266	7.38412	7.18662	7.47182	7.9182	7.93665	7.49075	7.82612	7.54688	7.29204	7.20194	7.32407	7.39852	7.30821	7.37896	7.34647	7.97391	7.81862	8.22399	7.28763	7.29541	7.43637	7.39826	7.49506	7.48911
56281	9.65479	9.56783	9.71694	9.6979	9.9719	9.58637	9.60002	9.67897	9.48153	9.5499	9.57933	9.51097	9.57989	9.59923	9.48365	9.8265	9.90734	9.65549	9.60253	9.58472	9.61425	9.60352	9.73403	9.76729
56611	9.14582	9.19046	9.51386	9.47893	9.81872	9.48114	9.7064	9.85608	9.35215	9.40495	9.21373	9.32965	8.92384	9.60951	9.27355	9.93881	10.016	9.79183	9.27039	9.41033	9.45357	9.57394	9.64502	9.66375
56646	9.18945	8.37132	9.13264	9.32699	10.082	9.32628	9.80573	9.91272	8.95099	8.85639	8.94636	9.41795	8.7084	9.4082	9.05625	9.65612	9.87325	10.0523	9.05793	9.19163	9.05034	9.08265	10.0416	9.73163
56718	10.424	10.5992	10.5673	10.6092	10.6867	10.436	10.4893	10.3932	10.6197	10.5475	10.5195	10.57	10.6193	10.5931	10.5561	10.5784	10.7106	10.3506	10.5392	10.5825	10.4918	10.5219	10.4533	10.5599
56725	9.78998	9.03518	9.58404	9.22304	9.58196	9.71072	9.7013	9.7995	9.09082	9.22968	9.10007	9.06045	9.02838	9.21772	9.12362	8.97024	8.61604	8.49524	9.06554	9.23224	9.26152	8.94761	9.96885	9.88924
56759	9.00733	8.65538	8.9743	9.41107	9.39679	9.2992	9.08247	9.02924	8.90455	8.8072	8.8273	8.64336	8.76457	8.44988	8.53536	9.04861	8.67295	9.63283	8.61122	8.73788	8.78127	8.44381	8.94174	9.02711
56761	9.18453	9.25935	9.45441	9.52641	9.62538	9.15207	9.33297	9.26437	9.40376	9.07891	9.32951	9.28189	9.21606	9.31439	9.31431	9.62832	9.78982	9.02407	9.2736	9.41485	9.28591	9.46489	9.16938	9.48199
56763	8.71263	8.7892	8.79118	9.00188	9.06638	8.80632	8.90462	8.6674	8.70318	8.75033	8.73794	8.45873	8.80666	8.72385	8.70752	8.89949	8.77759	9.58201	8.85371	8.83773	8.69528	8.55157	8.83853	8.67757
56764	4.43731	4.63158	4.77004	5.25018	4.79114	4.46823	4.78084	4.60643	4.47	4.52116	4.43993	4.69124	4.54555	4.33927	4.39839	4.75004	5.48807	5.44516	4.40775	4.43143	4.51071	4.71464	4.60918	4.91185
56765	6.3734	6.49758	6.60271	6.78238	6.92631	6.25893	6.68447	6.45445	6.68593	6.64688	6.5343	6.59524	6.30358	6.90151	6.46161	6.86977	7.29768	7.24393	6.47492	6.4453	6.61557	6.44279	6.33983	6.93082
56766	9.98684	9.74034	10.2053	10.3003	10.3512	10.1386	10.1868	10.1256	9.70013	9.80925	9.83213	9.64129	9.80362	9.82708	9.80114	10.3333	10.3856	10.6518	9.73967	9.89782	9.81533	9.89706	10.1076	10.2444
56768	10.8007	10.9956	10.9368	10.9266	11.1861	10.9129	10.7559	10.7905	10.9312	10.6924	10.7331	10.8248	10.9646	10.9423	10.8799	10.9745	11.0611	10.3636	10.8853	10.9102	10.6792	10.6807	10.7416	10.7844
56769	8.82359	8.41792	8.70326	8.97247	9.01952	8.81407	8.89649	8.77449	8.4153	8.54127	8.60073	8.49124	8.49465	8.57066	8.59924	9.30403	9.21409	8.73648	8.59852	8.62839	8.58849	8.47207	8.82707	8.88583
56777	8.24928	7.95138	8.38513	8.46157	8.65982	8.56571	8.33066	8.19846	8.18225	8.10781	8.02468	8.37236	8.0453	8.2313	8.19049	8.518	8.7734	9.02438	8.06446	8.13525	7.91798	8.04254	8.52284	8.56211
56780	5.54428	5.50285	5.34689	5.64062	5.70183	5.52341	5.30343	5.32981	5.36028	5.42372	5.42572	5.46372	5.49343	5.04748	5.20558	5.97129	5.74558	5.93759	5.3671	5.45688	5.30744	5.11899	5.50675	5.71765
56781	6.65129	6.35927	6.52151	6.72734	7.07121	6.47066	6.69677	6.38602	6.22951	6.36765	6.2344	6.14015	6.09831	6.22704	6.278	6.94031	6.60389	7.02149	6.20629	5.99088	6.32685	6.07386	6.34574	6.67553
56782	9.98091	9.44708	10.1445	10.388	10.4277	10.3213	10.1213	10.1373	9.39031	9.34591	9.27776	9.4328	9.23776	9.4824	9.51048	10.3873	10.4267	10.7542	9.50852	9.42218	9.5204	9.57289	10.0227	10.3973
56783	9.46338	9.49769	9.48546	9.72127	9.78727	9.37452	9.66043	9.46751	9.38618	9.48963	9.57597	9.45441	9.32759	9.57743	9.36855	9.97352	9.96133	9.73887	9.38774	9.41177	9.51243	9.45209	9.28494	9.64111
56785	10.6036	10.5272	10.6917	10.664	10.5089	10.567	10.5625	10.5025	10.5144	10.5092	10.3342	10.4247	10.546	10.4572	10.5004	10.525	10.4916	10.7074	10.5268	10.4949	10.463	10.4213	10.6449	10.6281
56806	4.35787	4.32215	4.58607	4.56689	4.72651	4.44951	4.66213	4.38855	4.41629	4.40497	4.33072	4.4945	4.36614	4.22521	4.24583	4.6778	5.13042	5.38812	4.30876	4.29268	4.31738	4.4248	4.477	4.5298
56813	7.20708	7.21471	7.56282	7.6985	7.65365	6.99387	7.15758	6.94613	7.19687	7.30118	7.25195	7.36842	7.28754	7.18062	7.29111	7.43949	7.53484	7.78911	7.11453	7.27694	7.27504	7.42507	6.97411	7.11609
56814	6.2707	6.23627	6.4157	6.62586	6.67921	6.28176	6.52391	6.20299	6.28829	6.19081	6.2382	6.33669	6.3834	6.18199	6.23227	6.59486	6.87884	6.86811	6.1667	6.1197	5.92414	6.12933	6.09833	6.40258
56816	10.3545	10.2958	10.4326	10.4667	10.3477	10.354	10.5478	10.4727	10.2426	10.2841	10.3115	10.3252	10.3735	10.33	10.3037	10.6097	10.3397	10.5443	10.2176	10.2281	10.2576	10.0796	10.4321	10.5722
56819	10.4219	10.1886	10.4922	10.7097	10.4905	10.4269	10.5903	10.5791	10.2695	10.2079	10.1477	10.1746	10.1556	10.1839	10.1845	10.5514	10.6461	10.5326	10.0881	10.1725	10.0658	10.0166	10.5558	10.6988
56820	8.38302	8.19708	8.52603	8.84883	8.84138	8.25208	8.37034	8.28394	8.1768	8.30318	8.3248	8.18756	8.22735	8.4516	8.0518	8.44821	8.75221	9.05757	8.55969	8.59427	8.10899	8.65008	7.87218	8.40538
56821	3.89417	3.78159	3.95896	4.18667	4.09875	3.81124	4.32814	3.75165	3.85824	3.8618	3.80044	3.9306	3.74589	3.96863	4.01092	4.48766	4.26309	4.40478	3.73089	3.88677	3.78521	3.95866	4.0449	3.78158
56822	5.83119	5.70434	5.96746	6.19821	6.69659	5.55832	6.03645	5.87215	5.73929	5.86766	5.79378	5.82329	5.62743	5.85139	5.8579	6.30357	6.47941	6.92638	5.74954	5.78519	5.46601	5.92942	6.00889	6.33703
56823	5.88371	5.92163	6.15018	6.46081	6.65485	5.98918	6.27485	6.08568	5.98436	5.92283	6.01873	6.17856	6.02773	5.97351	6.01615	6.45243	6.61464	6.9997	6.07304	5.96111	5.9022	6.04044	6.03389	6.38711
56824	4.65845	4.61699	4.93268	4.92186	5.20185	4.7975	4.75047	5.31786	4.23114	4.11244	4.14509	4.15584	4.21678	4.62425	4.32462	4.84195	4.58706	5.05992	4.40557	4.55134	4.46816	4.59945	4.68205	4.74041
56825	6.49803	6.68498	7.17172	7.14318	7.31321	6.63114	6.92079	7.04569	6.69158	6.73212	6.93069	6.89366	6.90806	6.79355	6.98276	7.01975	7.89675	7.82707	6.74278	6.50474	6.70241	6.89275	6.76811	7.20693
56826	6.54533	6.73722	6.88017	7.08396	7.06662	6.75625	6.8507	6.69725	6.68414	6.71298	6.61136	6.67281	6.73135	6.69657	6.69244	6.49098	6.6368	7.63271	6.63747	6.64197	6.61862	6.62293	6.82993	6.75198
56827	9.65857	9.69228	9.70928	9.89974	9.89876	9.40561	9.54404	9.43611	9.66659	9.68647	9.59001	9.54867	9.54656	9.48059	9.42174	9.61057	9.57402	9.9315	9.43097	9.50717	9.47758	9.52514	9.30442	9.56628
57021	4.43196	4.24891	4.32583	4.6606	4.53663	4.20176	4.29202	4.1284	4.36825	4.17404	4.20931	4.59625	4.27626	4.1265	4.25934	4.3275	4.76729	4.57449	4.19967	4.11551	4.29946	4.29658	4.18119	4.38925
57022	5.46775	5.61819	5.82992	5.82126	5.76475	5.42704	5.69406	5.40474	5.65387	5.40061	5.48137	5.53513	5.60356	5.50389	5.79644	6.08639	5.55945	6.45975	5.53298	5.56735	5.48663	5.57493	5.78446	6.02128
57025	9.49406	9.51613	9.68993	9.85773	9.78631	9.34612	9.65985	9.48352	9.44282	9.48328	9.49627	9.59775	9.50597	9.53541	9.44009	9.84296	10.0515	9.59644	9.46759	9.46733	9.50621	9.57494	9.46423	9.61795
57027	8.35949	8.41382	8.61125	8.67656	8.46876	8.50899	8.30091	8.3819	8.34961	8.27724	8.25768	8.15313	8.14208	8.27566	8.23384	8.50505	8.50691	8.90262	8.27991	8.43007	8.39315	8.41656	8.4116	8.47332
57029	3.80327	3.86219	3.96066	4.02826	4.06173	3.93346	3.97625	3.7342	3.90449	3.78407	3.80916	4.01986	3.84334	3.79666	3.88723	4.20936	4.29823	4.66904	3.80801	3.79603	3.86244	3.93048	3.82381	4.1189
57033	10.0442	10.1785	10.2625	10.2	10.2387	10.1013	9.9743	9.8938	10.0117	9.96772	10.0038	10.0177	10.0472	10.03	10.0478	10.2369	10.2771	10.2701	10.0181	9.984	9.90513	9.96514	9.99529	10.09
57233	5.096	5.00867	5.07569	5.59222	5.50589	5.34096	5.31584	4.89248	5.163	4.96184	4.92308	5.26886	5.02762	5.23862	5.14354	4.99798	5.93638	5.8844	5.041	4.98216	4.89919	5.12615	5.06043	5.15703
57298	5.33629	4.91995	5.25147	5.24461	5.37143	5.09805	5.3704	5.23148	4.89625	4.90762	5.18873	5.08816	5.13468	5.03675	5.11702	5.58183	5.59904	5.53275	4.81776	4.81343	4.80002	5.14504	5.27836	5.38661
57300	3.80447	3.75608	3.85122	3.59746	4.2799	3.70865	3.62439	3.80423	3.59657	3.65411	3.62254	3.63675	3.67908	3.76631	3.66854	4.15512	3.80469	4.09223	3.64859	3.63985	3.64148	3.54841	3.71758	3.97357
57301	5.38329	5.20899	5.74295	5.7018	6.13112	5.41121	5.68338	5.40774	5.63203	5.33663	4.94527	5.69851	5.54717	5.54033	4.90104	4.98953	6.20781	5.38429	5.80332	5.51226	5.51497	5.88461	5.16188	6.35335
57302	7.07984	7.27341	7.55412	7.91464	7.9624	7.18088	7.50191	7.19222	7.32012	7.13955	7.25413	7.75024	7.19794	7.09664	7.25559	7.54039	8.10734	8.39232	7.14428	6.97128	7.12093	7.11757	6.8353	7.65349
57305	6.3564	6.27577	6.39301	6.7802	6.68019	6.45924	6.49092	6.00423	6.25516	6.25278	6.19162	6.69798	6.20596	6.09281	5.99985	6.46029	6.67138	7.37568	5.98785	5.91996	6.06239	6.18097	6.23153	6.54264
57341	10.0835	9.98075	10.1341	10.2524	10.274	10.3512	10.3065	10.3566	10.1199	9.92379	10.0397	9.95411	9.87583	10.1847	10.0704	10.5368	10.5221	10.6191	10.0415	10.1776	10.1747	10.2157	10.4322	10.451
57395	3.65359	3.59438	4.12422	3.80328	4.07079	3.86677	3.8781	3.97643	3.71894	4.06804	3.9759	3.8958	3.62336	4.10304	3.69513	4.12604	4.11759	4.48549	3.6291	3.84906	4.14043	3.71981	3.83997	3.93502
58808	6.15504	6.11998	6.31541	6.41942	6.66991	6.21823	6.18218	6.01881	5.95597	6.07892	6.11054	6.37605	6.1248	6.10071	6.03392	6.39055	6.43996	7.04074	6.10747	6.07335	6.06838	6.06487	6.41011	6.0902
58812	8.73043	8.55069	8.71239	9.01176	9.08854	8.52651	8.89893	8.77781	8.42357	8.50497	8.58008	8.53472	8.45402	8.49115	8.56299	8.77572	9.24771	9.21315	8.56804	8.46873	8.45245	8.53346	8.54935	8.88526
58813	7.16227	6.88609	7.24136	7.20862	7.43088	6.98696	7.12168	7.22805	6.75631	6.78284	6.80004	6.5268	6.71595	6.79716	6.85155	6.73306	7.11201	7.30568	6.68126	6.79815	6.55166	6.87621	6.99243	7.11559
58814	12.2857	12.4731	12.3555	12.4262	12.5017	12.2854	12.3106	12.3311	12.4132	12.5446	12.4272	12.4046	12.5622	12.4755	12.4676	12.4084	12.552	12.7217	12.5341	12.4378	12.4532	12.3709	12.1005	12.4062
58815	10.0663	9.94566	10.1318	10.2274	10.1918	10.0034	10.0305	10.0562	9.90899	9.97253	9.81744	9.70471	9.98543	9.81613	9.82183	10.2796	10.0697	9.81526	9.99174	9.7981	10.0856	9.88832	9.85874	10.1186
58817	11.3878	11.5969	11.5153	11.5741	11.5684	11.5501	11.4139	11.3838	11.5166	11.5676	11.4963	11.4577	11.6987	11.5449	11.5422	11.586	11.6875	9.74704	11.5667	11.5705	11.5942	11.5409	11.4341	11.4676
58819	8.30616	8.153	8.54647	8.57067	8.70733	8.29395	8.5444	8.51819	8.12017	8.20016	8.13475	8.04413	8.16151	8.24648	8.1921	8.84813	8.66463	8.90834	8.21168	8.31561	8.29171	8.2594	8.47375	8.74008
58820	9.73669	9.7257	9.79633	9.55743	9.8668	9.94967	9.82419	9.8915	9.68574	9.76544	9.71541	9.65836	9.7337	9.62437	9.68377	9.92543	9.94519	7.63638	9.68034	9.67701	9.67549	9.58762	9.82783	9.97762
58821	10.0251	9.94964	10.1248	9.79156	9.86372	10.2678	10.1353	10.1762	9.914	9.93866	9.77903	9.47843	9.89627	9.9339	9.99632	10.2586	10.1318	10.8258	10.0263	9.89248	10.0088	9.88777	10.2989	9.89628
58822	11.9291	11.9454	11.9106	11.7645	11.9821	11.9687	12.0641	12.0683	11.9197	12.0608	12.0068	12.008	12.0277	11.9989	12.0765	12.1394	12.0875	12.2854	11.9623	12.0478	12.0196	11.9934	12.1427	12.1031
58823	12.2416	12.3656	12.2591	12.2743	12.3233	12.2705	12.2766	12.2298	12.374	12.4088	12.3473	12.3395	12.4118	12.2701	12.3286	12.282	12.0147	11.4783	12.3448	12.3507	12.3711	12.3519	12.2229	12.2245
58826	5.13905	5.61965	5.6296	5.84561	5.73006	5.57506	5.39473	5.09169	5.45397	5.1301	5.33526	5.45849	5.3847	5.23061	5.13351	5.27173	6.23225	6.26854	5.21784	5.11025	5.0721	5.35964	5.45228	5.51152
58834	8.42843	8.41995	8.57929	8.73648	8.78838	8.3038	8.63776	8.27499	8.45541	8.48036	8.45673	8.46538	8.57068	8.43897	8.44268	8.63011	8.81521	8.62697	8.46763	8.38474	8.47459	8.40179	7.95557	8.65618
58835	8.60774	8.59345	8.9088	9.32581	9.09642	8.73555	9.28518	8.99976	8.69608	8.7143	9.05741	9.06054	8.77116	8.86111	8.8915	9.32364	9.29407	8.84392	8.83674	8.91079	8.93718	9.05537	8.99103	9.22805
58838	8.08217	8.10579	8.31154	8.3755	8.51025	8.09089	8.08976	8.02115	8.04102	8.04695	8.17622	8.05222	8.06484	8.09703	8.07584	8.43747	8.6738	8.53543	8.14534	8.10644	8.13853	8.02165	8.15035	8.2821
58840	10.0575	10.1421	10.2471	10.3912	10.0897	10.194	10.3118	10.3117	10.2758	10.3148	10.3292	10.2039	10.2676	10.3258	10.333	10.7197	10.5745	10.5864	10.4011	10.3779	10.3569	10.4598	10.3212	10.5165
58842	9.91042	10.1766	10.0035	10.23	10.1209	9.91848	10.0053	9.95909	9.96892	10.0043	10.1168	10.0392	9.95174	9.89058	9.93923	10.1419	9.99604	10.2327	9.9827	10.0896	9.99361	9.99971	9.98777	9.99787
58844	8.6788	8.67001	8.5565	8.84028	8.8286	8.77401	8.85292	8.68633	8.52841	8.69751	8.55392	8.63352	8.92679	8.6435	8.62901	9.02983	8.22463	9.32592	8.60493	8.65253	8.53145	8.53912	8.71023	8.75561
58845	10.2929	10.0199	10.298	10.1549	10.3878	10.2387	10.2675	10.1441	10.0317	10.0692	9.98624	9.96451	10.001	10.0081	9.96719	10.472	10.0599	9.85441	9.95547	9.89447	10.16	10.0238	9.97292	10.1599
58850	6.46052	6.11411	6.18066	6.50175	6.75201	6.42801	6.5285	6.37382	6.3009	6.22901	6.46147	6.55949	6.30878	6.27398	6.05988	6.0587	6.81708	6.81952	6.24706	6.28003	6.12889	6.35494	6.4161	6.5342
58851	8.79559	8.61526	8.84871	9.03461	9.07346	8.6956	8.96873	8.90158	8.57764	8.81625	8.82372	8.8241	8.62152	8.67551	8.58288	9.17982	9.20085	8.97874	8.63239	8.8026	8.77951	8.64798	8.87808	9.03586
58852	6.22732	6.15275	6.27445	6.21033	6.77148	6.29051	6.10791	6.16898	6.10077	6.10134	5.94973	6.28782	5.88861	5.88139	5.84238	6.38235	6.83804	6.656	6.00703	5.93276	6.09667	6.01526	6.0511	6.67805
58853	9.8123	9.41823	9.68612	9.54489	9.9882	9.75836	10.1043	9.83374	9.36762	9.616	9.62485	9.56249	9.46978	9.33633	9.61083	10.0549	9.56186	9.43933	9.57198	9.79901	9.859	9.8862	10.0224	9.81862
58854	10.7756	11.1362	11.1429	11.0786	11.1389	10.6194	11.0365	10.983	11.1659	11.195	11.1999	11.0942	11.1921	11.2306	11.2445	11.4092	11.2926	10.1354	11.2178	11.1544	11.3226	11.2978	10.8521	11.0447
58856	10.0099	9.69616	10.181	10.135	10.1244	9.95266	10.1578	10.1405	9.62223	9.87089	9.85474	9.64884	9.78324	9.82704	9.85756	10.3274	10.3301	10.3902	9.81978	9.91918	9.93078	9.80402	9.9771	10.2312
58857	12.0256	12.0235	12.1451	12.1205	12.2221	12.1027	12.0715	12.0977	11.9605	12.0971	12.0134	11.9805	12.0839	12.0546	12.001	12.2074	12.2455	12.1823	12.075	12.077	12.0556	12.0115	12.0089	12.2019
58868	8.24855	7.92347	8.3629	8.66564	8.82336	8.42187	8.57963	8.3201	8.00826	8.1336	8.0873	8.13259	8.02732	8.28926	8.23272	8.807	8.84379	8.70965	8.07413	8.2929	8.08717	8.1438	8.59488	8.5246
58917	5.4513	5.29833	5.43059	5.6908	5.68205	5.37131	5.80492	5.31691	5.39397	5.29928	5.30092	5.46469	5.45296	5.27856	5.31029	5.66514	5.75769	6.51744	5.32796	5.37316	5.30009	5.11229	5.29238	5.48475
58918	8.33158	8.50142	8.62352	8.7416	8.78386	8.2975	8.62987	8.43332	8.43163	8.44988	8.60873	8.47146	8.50461	8.56007	8.53419	8.88434	8.87902	8.79953	8.53581	8.50458	8.43728	8.4837	8.382	8.65341
58919	9.96856	9.9191	10.2143	10.3251	10.2736	10.0284	10.1517	9.94012	9.94148	9.75213	9.79404	9.75254	9.76601	9.77409	9.5601	9.99343	10.0896	9.94144	9.68536	9.72303	9.79491	9.88796	9.78643	10.0522
58920	9.76789	9.84701	9.86832	9.93223	10.086	9.60476	9.94407	9.77965	9.8435	9.89755	9.90276	9.96431	9.8622	9.93442	10.0624	10.1256	10.1896	10.1829	9.94843	10.0087	10.0159	9.97917	9.8691	9.97652
58921	7.835	8.04134	7.94002	8.13645	8.18181	8.11375	8.26686	8.04504	8.14485	8.03296	8.04897	8.08846	8.07566	8.05042	8.16158	8.43222	8.48798	8.50782	8.13967	8.18977	8.11956	8.12125	8.40606	8.37803
58922	6.79836	6.82148	7.02064	7.48373	7.61067	6.75801	7.00878	6.78917	7.13015	6.92229	7.02037	7.2239	6.97347	6.68457	6.78267	7.32518	7.96129	8.14024	6.98307	6.65717	6.86925	6.96605	6.85435	7.22495
58923	5.26683	5.37315	5.51885	5.87456	6.07455	5.43363	6.00542	5.62726	5.56754	5.53418	5.43583	5.85502	5.26312	5.47422	5.31242	5.70871	6.09296	6.17747	5.45079	5.21466	5.36137	5.53312	5.28617	5.6038
58924	4.83791	5.01797	4.86329	5.18093	5.18499	4.84929	5.23657	4.8942	5.0872	4.86722	5.01324	5.18129	5.08798	4.93393	5.02093	5.00883	5.71433	6.06107	5.09325	4.94921	4.99194	4.92094	5.14759	4.90077
58934	8.77448	8.87069	8.75985	9.03649	9.10648	8.81587	8.96534	8.8346	8.79999	8.79982	8.61567	8.46929	8.68254	8.62111	8.69857	9.20226	8.90773	8.89154	8.65204	8.69341	8.75389	8.79531	8.81507	9.09822
58935	11.3069	11.5459	11.4667	11.4905	11.4433	11.1882	11.3316	11.4165	11.5407	11.5222	11.5803	11.4552	11.4452	11.5869	11.6194	11.4723	11.3555	11.4477	11.565	11.5976	11.79	11.626	11.1315	11.3517
58936	9.37144	9.28436	9.18191	9.47472	9.26011	9.28082	9.46337	9.44537	9.21083	9.14632	9.24137	9.18225	9.17693	9.22163	9.02744	9.49705	9.3421	9.49056	9.19344	9.22093	9.07238	9.28416	9.4043	9.50285
58937	4.08515	3.84458	4.28206	4.33817	4.53419	4.23212	4.36827	4.02019	4.1304	3.85731	4.12698	4.37513	4.14302	4.13594	4.08758	4.42516	4.75617	4.87867	3.9883	3.84474	4.07778	4.1158	4.30109	4.65064
58942	11.065	10.8685	10.981	10.7479	11.0145	10.9799	10.6823	10.7339	10.7883	10.7843	10.6459	10.6787	10.7373	10.5477	10.549	10.7358	10.8293	10.3959	10.6008	10.4645	10.4916	10.5147	10.6833	10.7874
58946	10.7274	10.8946	10.9217	11.0168	11.0658	10.86	11.0184	10.9449	11.152	10.9694	11.0167	11.0944	11.0153	10.952	11.0704	11.1453	11.2392	11.1606	11.0539	10.988	11.0651	10.9499	10.9604	11.1998
58947	5.88075	5.66881	6.20851	6.49607	6.4558	6.04353	5.9242	5.54186	6.00646	5.76201	5.89553	6.16485	5.81389	5.65492	5.93089	5.92873	6.83773	6.82956	5.88404	5.70773	5.69906	5.76846	5.73087	6.2076
58948	10.69	10.8664	10.7971	10.9458	10.8249	10.7266	10.7248	10.6757	10.6912	10.7049	10.7277	10.6898	10.7874	10.7425	10.7373	10.8304	10.9008	10.7889	10.7317	10.723	10.7095	10.7203	10.611	10.7109
58949	7.34677	7.26087	7.62687	7.43744	7.67355	7.57151	7.19235	7.0563	7.05237	7.00088	7.11341	7.13027	7.06084	7.1044	6.89454	7.41627	7.36521	7.35211	7.11543	7.01533	7.02828	7.07048	7.63687	7.66356
58950	10.9635	10.769	10.9941	10.9666	10.9586	10.8862	10.9087	10.9122	10.706	10.7249	10.7229	10.6001	10.7149	10.5132	10.6144	10.9738	10.9102	10.5487	10.652	10.6477	10.7804	10.564	10.7989	10.9279
58952	8.30992	7.86684	8.24566	8.60285	8.73222	8.36539	8.49459	8.44116	7.82001	7.88996	7.94334	7.69372	7.72869	7.94579	7.64092	8.34722	8.03142	8.5966	7.85799	7.9387	7.77789	7.89654	8.42736	8.51468
58953	11.7427	11.6994	11.8052	11.8206	11.8753	11.6523	11.7742	11.7031	11.5624	11.6888	11.6772	11.6584	11.7095	11.6677	11.6242	11.8445	11.8314	11.677	11.683	11.6922	11.6964	11.6302	11.6223	11.8276
58954	9.25394	9.12463	9.12503	9.19755	9.35897	9.1531	9.30395	9.24079	9.13251	9.25363	9.19886	9.1498	9.23066	9.13715	9.16732	9.48923	9.62668	9.72771	9.23571	9.19098	9.24564	9.26642	9.12154	9.2589
58958	9.0451	9.23053	9.22829	9.3741	9.5427	8.91978	9.25086	9.22211	9.3905	9.23386	9.26355	9.20159	9.14613	9.16306	9.34497	9.59788	9.50744	9.82503	9.18327	9.25489	9.10128	9.12978	9.16627	9.44836
58959	9.08534	9.27749	9.23348	9.03524	9.17421	8.99657	9.17334	8.95654	9.1426	9.19798	9.29127	9.1953	9.25075	9.12921	9.01097	9.17726	8.94833	8.47047	9.13859	9.08289	9.16419	9.23302	8.85211	9.13387
58960	9.65792	9.99585	9.86042	9.97193	9.96176	9.60136	10.0122	9.78725	10.0054	10.0073	10.0509	10.1994	10.031	10.1388	10.1453	10.2097	10.1961	10.0628	10.1425	10.1717	10.0709	10.1688	9.83815	10.0511
58961	10.6759	10.8201	10.868	10.8995	10.925	10.6706	10.9163	10.7374	10.7904	10.9504	10.8206	10.8272	10.8809	10.7271	10.7784	11.042	10.9647	10.9225	10.8727	10.7644	10.8963	10.8375	10.7263	10.8376
58962	7.64079	7.51792	7.61615	7.83562	7.99928	7.75011	7.38824	7.56227	6.83932	7.12006	6.92889	6.76171	6.82675	6.98174	6.9627	7.41689	7.4758	7.89885	7.15175	6.98957	6.97258	6.83179	7.393	7.52999
58963	5.129	5.09956	5.30672	5.62884	5.91696	5.34281	5.25482	5.15872	5.31906	5.18636	5.11201	5.44678	5.10944	4.9426	5.24524	5.5989	5.72384	6.11248	5.10902	5.11351	5.10926	5.20174	5.36908	5.41235
58964	8.17938	8.04569	8.35763	8.52069	8.61697	8.16319	8.29846	8.37238	8.14949	8.06514	8.15126	7.96808	8.03811	8.3259	7.81649	8.59183	8.63006	8.45268	8.20448	8.21323	8.22114	8.17549	8.4063	8.3916
58965	10.1985	9.94772	10.3136	10.5307	10.4804	9.94613	10.2786	10.1448	9.90488	9.83438	9.94105	9.98474	9.71745	9.70616	9.67306	10.1666	10.4672	10.4144	9.75842	9.77713	9.62845	9.90318	9.95604	10.2389
58966	10.672	10.6344	10.6162	10.7358	10.9225	10.6553	11.0237	10.8544	10.4663	10.6704	10.6508	10.4806	10.6915	10.7408	10.6856	11.1135	11.1107	10.9198	10.7676	10.8039	10.7593	10.8723	10.9479	10.971
58967	9.00891	8.96078	9.13696	9.1312	9.29821	9.10528	9.03217	9.01528	8.98099	8.97084	8.94049	8.92328	8.9588	8.93287	8.94098	9.197	8.98089	9.19395	8.95251	8.99403	8.84671	8.87281	8.99298	9.2179
58968	7.30802	7.16096	7.30685	7.41908	7.42952	7.23587	7.21405	7.15794	7.08	7.01491	7.17218	7.32509	7.11866	7.08344	7.02737	7.34831	7.48379	7.89495	6.9913	7.13397	7.09949	7.1184	7.0799	7.37491
58970	10.5733	10.3621	10.4088	10.6681	10.6541	10.5228	10.4842	10.481	10.2978	10.4456	10.4075	10.3576	10.3649	10.4968	10.4307	10.6245	10.6125	10.7244	10.4129	10.5054	10.4233	10.2613	10.4903	10.6211
58971	10.6176	10.1295	10.5596	10.8849	11.1239	10.8498	10.9922	10.8597	10.4536	10.5298	10.4187	10.1723	9.95196	10.5806	10.3974	10.7287	10.8874	10.7802	10.2168	10.2817	10.6864	10.311	10.7534	11.0877
58974	12.1029	11.8072	12.0689	12.2211	12.2876	12.068	12.2243	12.1391	11.7821	11.9122	11.9043	11.8488	11.8393	11.83	11.8421	12.2534	12.2924	12.0937	11.8849	11.8551	11.9763	11.9339	12.0588	12.293
58975	5.44137	5.48601	5.79426	6.38828	6.12014	5.5192	5.83908	5.68713	5.76072	5.58018	5.84101	6.00784	5.84385	5.4825	5.69848	6.01073	6.2913	6.899	5.57242	5.67533	5.5216	5.86113	5.61144	6.10966
58976	8.55771	8.47805	8.59991	8.59022	8.72456	8.53988	8.55924	8.44133	8.45099	8.53502	8.45353	8.46345	8.45294	8.59893	8.66787	8.6717	8.76965	8.86075	8.53303	8.64996	8.46894	8.57763	8.39728	8.81205
58977	11.3042	11.2174	11.28	11.3548	11.4715	11.1824	11.3862	11.295	11.1811	11.2308	11.1658	11.2212	11.1837	11.284	11.2139	11.4941	11.5421	11.17	11.1133	11.1772	11.0985	11.0988	11.1985	11.4569
58978	4.26261	3.982	4.17582	4.66138	4.53462	4.22726	4.25916	4.25393	4.03647	4.08715	4.09526	4.06326	4.06154	4.09437	4.09313	4.3475	4.33768	4.60347	4.0455	3.87618	3.90456	4.0506	4.27049	4.1925
58979	12.1959	12.2762	12.1815	12.3322	12.3642	12.2053	12.1372	12.3511	12.5055	12.4033	12.4855	12.1638	12.2463	12.0677	12.2242	11.8586	12.1061	11.9941	12.1246	12.1156	12.0045	11.8448	11.8249	12.1788
58980	4.49491	4.4199	4.75463	5.13249	4.97012	4.56062	4.69092	4.40225	4.54075	4.51108	4.65356	4.6076	4.50853	4.48931	4.4461	4.90586	5.18319	5.39259	4.52153	4.56237	4.45153	4.54602	4.4694	4.77465
58981	6.86044	6.53417	6.61046	6.84021	6.66907	6.65819	6.91576	6.66081	6.53292	6.54878	6.57389	6.64403	6.52395	6.73542	6.70123	7.10222	6.85342	7.27487	6.56519	6.71457	6.60835	6.7983	6.86763	6.94212
58982	11.2331	11.7032	11.6065	11.5176	11.2738	11.2916	11.483	11.444	11.8128	11.6678	11.7529	11.727	11.7589	11.6921	11.7479	11.7012	11.5385	10.5391	11.6977	11.7715	11.8355	11.7773	11.2379	11.4831
58983	10.05	10.2102	10.2615	10.2318	10.3917	10.1938	10.3167	10.2007	10.1713	10.2111	10.2967	10.2239	10.2205	10.1927	10.2698	10.4424	10.3497	10.2826	10.2117	10.2454	10.2042	10.2	10.2735	10.4034
59073	12.0262	11.5679	11.8498	11.6812	11.8581	11.8584	12.0586	11.9712	11.5745	11.6352	11.7463	11.5369	11.4917	11.373	11.5214	11.7968	11.7064	11.6968	11.6142	11.5614	11.6528	11.5565	11.836	11.8162
59074	10.3312	9.66893	10.0447	10.1962	10.3184	10.1202	10.2655	10.3496	9.74196	9.99019	9.92742	9.65604	9.75511	9.8072	9.72614	10.3484	10.4179	10.4065	9.80116	9.75989	9.96435	9.70878	10.2009	10.3347
59075	8.25219	8.73424	8.24242	8.43363	8.39854	8.33158	8.23877	8.29707	8.4792	8.55682	8.39895	8.24778	8.63816	8.41871	8.27051	8.30993	8.56238	8.33879	8.43151	8.34149	8.38519	8.3993	8.18564	8.14076
59076	9.27744	9.25979	9.44215	9.64037	9.68776	9.31157	9.57007	9.36769	9.23974	9.29131	9.4255	9.41702	9.26171	9.36656	9.32416	9.70033	9.84419	9.85932	9.32679	9.37417	9.30554	9.32945	9.3311	9.52982
59077	7.0444	7.12361	7.21208	7.05685	7.00815	7.33195	7.38114	7.22518	7.06407	7.17653	7.01283	6.84147	7.19129	7.14949	7.41891	7.28793	7.06239	7.40687	7.11405	7.27274	7.24404	7.08296	7.51358	7.35599
59085	8.01235	8.26158	8.21497	8.23609	8.41201	7.85479	8.31983	8.18828	8.30762	8.38143	8.33682	8.52112	8.39187	8.29899	8.33306	8.56153	8.71288	8.33556	8.31446	8.41966	8.41738	8.40258	8.01206	8.47215
59086	8.9782	8.36638	8.92263	9.11101	8.93869	9.14601	9.05443	9.06306	8.29936	8.43657	8.39013	8.5304	8.27947	8.47477	8.30221	9.14389	9.03993	9.08523	8.32005	8.29509	8.3303	8.40647	8.87825	9.09307
59087	10.6394	10.2279	10.5745	10.699	10.7977	10.6981	10.7627	10.622	10.3432	10.4751	10.4173	10.3867	10.3456	10.344	10.2845	10.599	10.2878	10.5801	10.4045	10.351	10.4738	10.3848	10.6388	10.545
59088	3.60703	3.35193	3.64898	3.56118	3.60297	3.53826	3.95028	3.65645	3.52916	3.20468	3.21655	3.28711	3.56517	3.67796	3.6626	3.4138	3.43795	3.71206	3.56451	3.06264	3.21647	3.41734	3.60164	3.74873
59101	8.16628	8.11853	8.26597	8.12153	8.83292	7.88031	7.59662	7.35747	7.86468	7.90622	7.92111	7.85822	7.90107	8.55804	8.47175	9.09034	8.95625	9.02853	8.45779	8.57706	8.52482	8.64702	8.61834	8.74219
59102	8.07709	7.70653	8.15483	8.11542	8.33313	7.90805	8.23897	8.12526	7.65458	7.82246	7.86384	7.49445	7.6049	7.79774	7.66272	8.42106	8.39864	8.12509	7.88387	7.8446	7.76421	7.81745	8.35425	8.30749
59103	6.64739	6.72641	7.31879	7.40748	7.62696	7.0763	7.22291	6.91769	6.90102	6.92341	7.02598	7.16008	6.79608	6.71928	6.90752	7.26027	7.69706	7.95741	6.83719	6.65791	6.67845	6.90792	6.80992	7.34772
59105	5.42012	5.22109	5.50078	5.4796	5.75387	5.5727	5.71974	5.66679	5.18873	5.26376	5.31109	5.2754	5.15968	5.28986	5.23959	5.50756	5.73047	5.99769	5.16876	5.21938	5.18492	5.26676	5.41082	5.59919
59106	6.86147	6.7093	6.964	7.33017	7.3862	6.89055	6.99019	6.72262	6.69842	6.47395	6.62797	7.05683	6.51418	6.40395	6.61862	7.0613	7.43227	7.55002	6.5513	6.44686	6.58332	6.62195	6.65539	6.88569
59107	6.3939	6.21062	6.44625	6.49345	6.93926	6.4256	6.57415	6.46898	6.25803	6.34914	6.28458	6.48421	6.21179	6.16823	6.25966	6.63474	6.63123	6.85868	6.32138	6.47509	6.45555	6.30567	6.46578	6.44151
59108	6.14359	6.36364	6.29692	6.89625	6.77828	6.40076	6.33308	6.14121	6.36459	6.36717	6.24251	6.4961	6.30958	6.07628	6.22513	6.67195	7.07311	7.0784	6.16154	6.07861	6.19566	6.28546	6.16953	6.59721
59109	7.40588	7.48801	7.44699	8.33082	7.99924	7.54714	7.86994	7.68182	7.52109	7.01247	7.4865	7.57645	7.26922	7.18045	7.24223	7.35581	8.0773	8.37633	7.62777	7.37405	7.14565	7.50478	7.16231	7.98445
59110	5.99118	6.21569	6.20432	6.71331	6.56894	5.99977	6.52462	5.9182	6.12284	6.06847	6.29316	6.47719	6.25833	5.95447	6.00662	6.52926	6.95343	7.13084	6.06357	5.85026	5.94738	6.1682	6.18749	6.57973
59112	7.13489	6.96938	7.16886	7.27434	7.36287	7.01765	7.12904	6.49973	6.86644	6.95407	6.8877	7.27804	7.00712	6.91314	6.99286	7.3249	7.78583	8.16215	6.90681	6.8399	6.8233	6.96161	6.68889	7.24668
59113	5.95574	5.99152	5.83707	5.97101	6.2138	5.94879	5.88966	5.65879	5.64705	5.46581	5.73537	5.62994	5.59816	5.47542	5.74065	5.85699	5.7996	6.8445	5.79158	5.66564	5.53713	5.71077	5.68111	6.13602
59114	10.0327	9.70575	10.043	10.3575	10.2423	10.0603	10.2762	10.1099	9.66261	9.75469	9.8635	9.85345	9.68268	9.8806	9.75069	10.1557	10.1895	9.65203	9.78552	9.8897	9.77846	9.87555	10.1553	10.2496
59115	7.65829	7.01852	7.55635	7.79018	7.84764	7.37981	7.5587	7.58422	6.98379	7.21518	7.13166	6.90799	7.11237	6.95811	6.95898	7.48298	7.57681	7.13649	7.18108	6.95804	7.29114	7.08407	7.10317	7.70549
59116	5.46404	5.26841	5.45011	5.81089	5.56384	5.07744	5.56522	5.10944	5.31831	5.38119	5.0808	5.26134	5.44103	5.05667	5.51343	5.78913	5.91475	6.13999	5.30389	4.94703	5.2618	5.16768	5.18607	5.55171
59117	10.8874	10.9846	11.1042	11.1416	11.1624	10.8907	10.8537	10.8901	10.9632	10.8632	10.8836	10.8624	10.8775	10.9234	10.8676	10.9439	11.1392	11.1408	10.8897	10.8752	10.7011	10.8536	10.8258	10.9835
59264	6.59695	6.69669	6.87493	7.21701	7.50634	6.71295	6.83904	6.71044	6.806	6.73964	6.64012	7.17915	6.65331	6.70883	6.70323	7.08629	7.68323	7.69189	6.68019	6.45608	6.71115	6.61424	6.52107	6.80267
59265	10.5226	10.7307	10.6001	10.6274	10.8703	10.6771	10.5227	10.5602	10.647	10.5962	10.5794	10.5213	10.7182	10.578	10.6031	10.6858	10.56	11.0054	10.6137	10.6256	10.6273	10.6475	10.5183	10.6053
59266	9.06717	9.17232	9.32145	9.46213	9.41068	9.23881	9.43404	9.31707	9.27108	9.30665	9.26694	9.30279	9.29128	9.3959	9.24965	9.52378	9.53457	9.34375	9.27845	9.24703	9.12494	9.23468	9.23673	9.49083
59267	10.5686	10.6436	10.6239	10.4762	10.7181	10.5177	10.5154	10.4339	10.6632	10.7158	10.5266	10.7996	10.7245	10.5936	10.5708	10.673	10.8797	9.96168	10.5338	10.5426	10.5848	10.4844	10.3892	10.5359
59268	9.98727	9.8075	9.91722	10.1105	10.072	9.92273	9.94273	9.85091	9.83837	9.82661	9.80164	9.74987	9.7244	9.83518	9.78671	10.0842	10.0039	10.2358	9.8776	9.86249	9.73457	9.698	10.0494	9.7511
59293	10.0149	9.92955	9.95805	10.1021	10.2439	9.86927	10.1352	10.0976	9.82013	9.75007	9.83449	9.71204	9.73475	9.72963	9.49354	9.92609	10.1343	9.91604	9.71574	9.73645	9.67902	9.82021	9.81678	9.9615
59294	7.50736	7.47289	7.5978	7.91088	8.04729	7.53555	7.77564	7.62997	7.5322	7.53931	7.61155	7.60218	7.5547	7.54018	7.50556	7.79487	7.9804	7.92286	7.55454	7.61162	7.57281	7.67278	7.21373	7.61084
59295	9.42646	9.55883	9.42256	9.67601	9.64816	9.59545	9.54464	9.59654	9.63814	9.63659	9.67465	9.53966	9.77957	9.65918	9.70152	9.83433	9.78404	10.2346	9.7603	9.65974	9.78788	9.64867	9.75302	9.48568
59296	5.84303	6.14503	5.89343	6.54543	6.38895	6.05291	6.2484	6.07401	6.10947	5.86123	6.16162	6.47569	5.91358	5.82159	5.98028	6.30215	6.96145	7.10944	6.04767	5.99276	5.80009	6.08414	5.86461	6.36317
59299	5.08678	4.9121	5.02264	5.12144	4.99305	4.66911	5.05486	4.78416	4.82637	4.9981	4.91776	5.06474	5.03792	4.73049	4.80204	5.02952	5.0025	5.79449	4.83919	4.69538	4.85104	4.85755	4.91879	5.14718
59301	6.67502	6.66781	6.69836	6.87277	7.06797	6.45719	6.41591	6.59649	6.76725	6.74625	6.7391	6.7647	6.80849	6.73998	6.67007	6.98997	7.16539	7.00276	6.79844	6.76889	6.68507	6.70546	6.67193	7.0431
59302	5.9017	5.71648	6.04156	6.01475	6.08691	6.18626	6.32031	6.18937	5.7382	5.77405	5.75604	5.85671	5.65533	5.6163	5.45774	6.08403	6.38873	6.30317	5.72765	5.56266	5.67608	5.80596	5.96997	6.17416
59303	10.9102	10.5668	10.9297	10.9484	11.1064	11.0582	10.9056	10.851	10.6185	10.6088	10.6352	10.598	10.604	10.5332	10.3909	10.9315	11.2829	11.2066	10.56	10.5919	10.5551	10.579	10.8012	10.8758
59304	5.42724	5.35771	5.8227	5.99597	5.97548	5.67801	5.74313	5.41336	5.52165	5.48875	5.4364	5.78053	5.58216	5.40387	5.57686	6.01715	6.24466	6.41721	5.2423	5.12296	5.37589	5.39773	5.41406	5.74587
59305	6.56333	6.80188	6.85913	7.29941	7.32834	6.80679	6.87498	6.4518	6.71101	6.67216	6.67214	6.95571	6.78058	6.61835	6.69872	7.34878	7.07414	7.49289	6.75625	6.57657	6.63552	6.59968	6.57352	6.99209
59312	9.76521	10.0637	9.93501	9.95415	10.0233	9.79216	9.72158	9.71049	10.0066	9.85541	9.9425	9.91978	9.94765	9.90475	9.84055	9.8295	9.83946	9.90719	9.82033	9.87094	9.7753	9.77161	9.49278	9.73271
59313	4.18155	4.09699	4.30072	4.3943	4.53765	4.34493	4.0757	3.87336	4.2343	3.97437	4.08249	4.12078	4.06384	4.14018	3.97828	4.24443	4.46925	4.82028	4.00722	4.03117	3.99187	3.94806	4.10188	4.40473
59314	9.56159	9.50805	9.61851	9.72137	9.87227	9.42797	9.64049	9.53828	9.4177	9.41721	9.52986	9.53464	9.50833	9.64997	9.5392	9.97985	9.91011	9.8995	9.57595	9.5812	9.50785	9.5797	9.56293	9.95814
59315	10.1372	10.339	10.3677	10.4424	10.5964	10.0658	10.2955	10.2069	10.0686	10.5043	10.3349	10.5446	10.3615	9.94568	10.2608	10.5794	10.4822	10.305	10.2203	10.1187	10.2677	10.1357	9.82892	10.2885
59316	9.47247	9.38244	9.56826	9.57403	9.98175	9.56631	9.93955	9.65545	9.216	9.47719	9.45311	9.3811	9.32515	9.46026	9.38009	9.73973	9.8655	9.70778	9.39547	9.33919	9.33865	9.34663	9.66084	10.0647
59317	11.1936	11.2882	11.2863	11.236	11.4043	11.1681	11.2108	11.2238	11.2039	11.2189	11.1363	11.2026	11.2089	11.2303	11.2097	11.3309	11.5088	10.831	11.1956	11.1644	11.1407	11.1239	11.1605	11.3388
59318	12.3318	12.4828	12.3894	12.4012	12.2279	12.3983	12.3546	12.3804	12.4013	12.5116	12.498	12.5161	12.5117	12.5115	12.4773	12.4599	11.5102	12.5941	12.4838	12.4888	12.3763	12.4131	12.4634	12.3405
59319	10.1623	10.102	10.2333	10.3122	10.454	10.1948	10.3027	10.1879	10.1299	10.1861	10.1169	10.0735	10.1217	10.1554	10.1966	10.3987	10.3232	10.4051	10.1418	10.2257	10.1621	10.0872	10.2922	10.3908
59320	5.23718	5.05093	4.95237	5.50924	5.39389	5.14105	5.30413	5.0218	5.01093	4.95416	5.08118	5.15215	5.04476	4.96371	5.10306	5.22058	5.19405	5.62938	4.9983	4.87149	4.97031	4.98107	5.22412	5.41065
59322	10.9973	10.9459	10.9219	10.8437	10.9084	10.8954	10.7752	10.7773	10.7838	11.0057	10.8278	10.8218	10.9712	10.7205	10.6502	10.8012	10.835	10.7936	10.7533	10.7119	10.9645	10.6114	10.7183	10.6869
59323	10.4346	10.4702	10.6884	10.7054	10.7831	10.5962	10.7732	10.5175	10.4199	10.376	10.3959	10.3995	10.5507	10.6426	10.5908	10.9245	10.6468	10.9736	10.5137	10.5455	10.4881	10.6044	10.7181	10.6956
59324	11.1815	11.1512	11.2748	11.3012	11.467	10.966	11.0441	11.0725	11.0426	11.1418	11.0908	11.0433	11.082	11.0689	10.9619	11.1088	11.3078	10.983	10.9419	11.0228	11.0556	10.9773	10.8982	11.2298
59325	5.32681	5.35771	5.55851	5.91761	5.70531	5.31806	5.619	5.13804	5.32959	5.16342	5.28339	5.49356	5.24813	4.96412	5.41451	5.88251	5.87399	6.28813	5.13869	5.17402	5.19538	5.36066	5.2417	5.51413
59326	8.10714	8.2617	8.3447	8.53803	8.65212	7.76583	8.4006	8.21077	8.31457	8.19585	8.26929	8.52624	8.21171	8.3721	8.2285	8.37768	8.53789	8.57044	8.38646	8.28947	8.20427	8.4441	8.08467	8.4174
59327	7.28281	7.17055	7.38651	7.65695	7.82289	7.33726	7.44938	7.18076	7.16712	7.18469	6.98049	7.34117	7.04649	7.07055	7.24151	7.73856	7.78445	7.74476	7.05823	7.19698	7.07496	7.15741	7.19038	7.68541
59328	8.86063	8.71681	9.03927	8.95716	8.76023	8.98195	9.10805	9.03565	8.89362	8.96546	8.96046	8.76555	8.80223	8.95016	8.90887	9.0894	9.16772	9.35862	8.88361	9.01754	9.02775	8.93293	9.22068	9.25285
59329	9.91773	9.81816	10.0095	10.1466	10.1634	9.95217	10.1344	10.026	9.89371	9.96448	9.97437	10.0178	9.87986	9.92282	9.86805	10.2252	10.242	10.1311	9.95784	9.88303	9.78133	9.96596	9.80701	10.3754
60323	8.94844	8.66366	8.68617	8.86706	9.01876	8.6818	8.92095	8.69693	8.63911	8.79341	8.64342	8.65692	8.58554	8.95095	8.97761	9.05669	9.07464	9.22106	8.94108	8.95035	8.86097	8.95674	9.14809	9.06054
60324	9.70229	9.85441	9.67363	9.75587	9.79144	9.45926	9.53936	9.57596	9.45911	9.72816	9.60447	9.65084	9.67576	9.5642	9.5293	9.73733	9.46354	9.33611	9.38929	9.52055	9.55109	9.38226	9.49014	9.62218
60325	3.65979	3.58052	3.8063	3.94703	4.05413	3.71126	3.71708	3.72528	3.61153	3.48511	3.53666	3.71303	3.6158	3.59746	3.60489	3.84481	4.13402	4.43804	3.54811	3.68891	3.64078	3.60418	3.95069	3.91431
60326	10.666	10.9525	10.6889	10.705	10.759	10.5154	10.4464	10.4194	10.5178	10.8005	10.5596	10.6399	10.8124	10.584	10.3971	10.4239	10.6318	10.8308	10.5176	10.4929	10.4421	10.1933	10.0524	10.4698
60327	5.59629	5.89718	5.95802	6.00915	5.97364	5.96817	5.77385	5.90656	5.73057	5.85398	5.54434	5.79565	5.58126	5.75338	5.32636	5.85567	6.37875	6.3636	5.4813	5.72368	5.62667	5.79754	6.1251	5.85837
60328	9.75787	9.69571	9.70114	9.73729	9.85693	9.58295	9.73794	9.61343	9.60785	9.64727	9.56216	9.51086	9.66285	9.6103	9.63629	9.81725	9.79057	9.52144	9.66359	9.52663	9.56065	9.46992	9.78575	9.69626
60329	5.35466	5.25047	5.44359	6.06572	5.74163	5.13228	5.46457	5.41028	5.40579	5.00948	5.38683	5.50271	5.36992	5.39584	5.16249	5.51062	6.09594	6.48416	5.26137	4.97136	5.28191	5.53345	5.46496	5.70589
60331	8.21098	8.09209	8.25772	8.36941	8.34124	8.18121	8.03673	7.9901	8.04356	8.0286	7.96196	7.86494	8.04222	7.96717	7.7704	7.4809	7.89028	8.27799	7.85865	7.87513	7.93875	7.891	7.93478	7.96809
60332	4.72357	4.66486	4.99026	5.17252	5.1924	4.82318	5.0213	4.82778	4.84292	4.87397	4.97803	5.02157	4.63803	4.80592	4.98113	5.05108	5.09041	5.93124	4.85755	4.87213	4.9837	4.84846	5.05356	5.02188
60333	7.23992	7.32898	7.24278	7.67323	7.99621	7.35364	7.50725	7.26925	7.32852	7.41051	7.3437	7.70039	7.24383	7.25351	7.30017	7.64074	8.19331	8.03975	7.20369	7.183	7.2454	7.28402	7.11497	7.67285
60334	10.0014	10.0786	9.71	9.81886	10.3742	9.85238	9.85567	9.99738	9.69978	10.0237	9.96239	9.7465	10.0971	10.0155	9.90118	9.74268	8.94467	7.28447	9.99263	10.0267	9.99465	9.91908	9.57486	9.68518
60335	6.5447	6.20715	6.50103	6.83828	7.02353	6.155	6.66934	6.12247	6.31939	6.3431	6.44489	6.68441	6.28636	6.22435	6.48028	6.74121	7.2616	7.65693	6.31703	6.18664	6.29897	6.40885	6.63603	6.70081
60337	6.71553	6.7604	6.97645	7.39481	7.43925	6.73644	7.0629	6.58757	7.11645	6.63096	6.81988	7.1902	6.81663	6.69218	6.92019	7.28799	7.85343	7.85586	6.74858	6.54727	6.71479	6.8434	6.88979	7.14195
60338	8.73117	8.32854	8.42766	8.59871	8.99979	8.94472	8.90112	8.85376	8.26014	8.35485	8.18725	8.28746	8.18334	8.29317	8.14076	8.82144	9.01338	8.58247	8.27132	8.27168	8.256	8.35828	8.59055	9.13341
60341	8.4803	8.5762	8.77856	8.7969	9.1572	8.33804	8.62835	8.40151	8.36863	8.48442	8.52748	8.46292	8.58294	8.62694	8.53034	8.95518	9.10689	9.27014	8.57542	8.51988	8.59482	8.48261	8.01596	8.78404
60347	6.54623	6.28455	6.3311	6.58714	6.87553	6.44971	6.71638	6.64532	6.31391	6.50596	6.29049	6.20216	6.50372	6.32221	6.52562	6.84431	6.55134	6.88048	6.5394	6.55809	6.62442	6.3172	6.72591	6.75703
60349	5.52937	5.43763	5.47476	5.73167	5.4081	5.31867	5.42318	5.18448	5.42029	5.29019	5.48394	5.38999	5.5057	5.34525	5.34986	5.38331	6.17112	6.28829	5.61163	5.39768	5.42721	5.39187	5.5238	5.61426
60350	6.79958	6.92163	6.96367	6.94159	7.44769	6.9055	6.96104	6.87362	6.48574	6.64727	6.53885	6.76581	6.53309	6.74613	6.5688	6.91736	6.91142	7.17024	6.71443	6.72466	6.70856	6.7564	6.54387	7.09777
60351	4.72813	4.81319	5.19776	5.31242	5.28178	4.8917	4.95388	4.79684	4.95958	4.86636	4.76326	5.17746	4.82556	4.74492	4.77196	5.1919	5.42007	5.71317	4.73797	4.83651	4.77391	4.79242	4.59377	5.04252
60352	6.47956	6.55209	6.90712	6.85715	7.06068	6.69765	6.90033	6.56357	6.56758	6.42333	6.66689	6.59186	6.39156	6.53804	6.51965	6.98338	7.08049	7.50137	6.6282	6.69621	6.53035	6.69761	6.47754	6.89717
60353	4.32342	4.27729	4.32236	4.68678	4.83886	4.33715	4.28191	4.35479	4.24554	4.18054	4.28461	4.35006	4.32659	4.13604	4.21627	4.80463	4.62007	5.12468	4.11051	4.18529	4.17634	3.99855	4.07362	4.48259
60355	11.7872	11.8854	11.811	11.8376	11.7974	11.8051	11.5303	11.6797	11.6833	11.7844	11.7139	11.7245	11.8638	11.782	11.6774	11.6793	11.6396	11.8047	11.7541	11.745	11.7103	11.6709	11.6119	11.7
60356	7.98735	7.95603	8.17636	8.54155	8.51821	8.10049	8.15672	7.8614	8.11985	7.81004	7.93579	8.01336	7.90301	7.97256	7.99753	8.11586	8.55916	8.69197	7.9981	7.86211	8.05987	8.03047	8.19596	8.1005
60357	7.85286	7.96803	8.12286	8.23538	8.25336	8.11741	8.272	8.02111	7.93479	7.8957	8.01782	7.86664	7.88735	8.20967	8.18951	8.70111	8.49306	8.74091	8.16536	8.28488	8.29036	8.32072	8.43909	8.44887
60371	7.64117	7.79667	7.56574	7.64264	7.95924	7.57831	7.65563	7.68639	7.49325	7.42682	7.35586	7.07557	7.59649	7.72937	7.72024	8.22088	7.78158	8.21071	7.74338	7.8232	7.38985	7.4637	7.71517	7.46977
60372	5.26069	5.38149	5.46215	5.87783	5.9034	5.43059	5.40947	5.21086	5.45059	5.36788	5.37529	5.43492	5.50528	5.33074	5.55246	5.54777	6.05706	6.27783	5.30267	5.26141	5.256	5.41696	5.19456	5.57099
60373	9.45572	9.6662	9.59898	9.31934	9.69092	9.71252	9.48647	9.41138	9.71627	9.6256	9.56438	9.49161	9.63398	9.58108	9.53111	9.71643	9.65324	8.67043	9.55776	9.59018	9.57465	9.61468	9.59521	9.57689
60374	7.87068	7.83559	7.98175	8.25565	8.09902	7.82561	8.02636	7.87631	7.78463	7.82993	7.75765	7.92828	7.7345	7.75429	7.68268	8.04222	8.08427	7.93704	7.66116	7.74547	7.65582	7.7842	7.88297	7.98047
60376	9.95837	9.05661	9.91993	9.80357	10.1061	9.75594	10.0537	9.89152	9.2362	9.40945	9.44043	9.41591	9.28959	9.40097	9.43869	10.0191	9.96285	10.0525	9.40304	9.45489	9.44513	9.3489	10.1147	9.92305
60377	10.7979	10.7471	10.7717	10.877	10.8385	10.6218	10.7221	10.6199	10.5258	10.5643	10.5933	10.6471	10.5339	10.5609	10.5101	10.6805	10.7772	10.6601	10.5285	10.5837	10.5467	10.4857	10.5064	10.67
60378	6.63179	6.8505	6.86963	7.70144	7.64618	6.82278	7.38958	7.12244	6.96579	6.739	6.7404	7.38909	6.93773	7.31855	7.08474	7.67629	8.20617	7.864	7.1391	6.82944	6.89208	7.15179	6.93819	7.52534
60379	7.63801	7.56847	7.8154	8.08377	8.13062	7.53636	7.82306	7.49908	7.66958	7.46876	7.57549	7.83289	7.67901	7.59776	7.6827	7.84157	8.26264	8.46731	7.49797	7.55351	7.44006	7.68928	7.41587	7.88149
60381	10.0262	10.1249	10.1057	10.092	9.61407	10.1572	10.1113	10.0123	10.1738	10.1582	10.1017	9.93165	10.1913	10.015	10.176	10.4255	10.1803	10.7497	10.1312	10.1525	10.2016	10.2369	10.3273	10.1214
60382	8.20235	8.4433	8.26832	8.64756	8.8269	8.44018	8.3139	8.34252	8.39371	8.42103	8.23599	8.31493	8.29017	8.36203	8.33231	8.34198	8.57065	8.93083	8.25327	8.40794	8.48486	8.42378	8.10252	8.39723
60383	9.66269	9.60335	9.67102	9.95418	9.62156	9.52985	9.84988	9.74985	9.70661	9.72689	9.7445	9.73744	9.6314	9.73996	9.7198	9.85372	9.99761	9.34222	9.75901	9.68768	9.73731	9.75546	9.87333	9.83451
60384	10.2394	10.2278	10.4065	10.3618	10.5956	10.334	10.3172	10.2484	10.1637	10.2215	10.2141	10.1289	10.2286	10.1697	10.2111	10.5932	10.5747	10.7265	10.2326	10.2373	10.2764	10.2199	10.3714	10.4758
60391	11.6612	11.8881	11.7573	11.7629	11.7668	11.692	11.4746	11.6421	11.8041	11.7997	11.7467	11.7829	11.9221	11.8459	11.8857	11.8064	10.8284	10.4068	11.843	11.8031	11.7883	11.801	11.6335	11.6966
60393	6.33984	6.03113	6.44	7.12267	6.82997	6.64045	6.5043	6.66447	6.01148	5.43228	6.34857	5.85795	5.86558	6.46522	6.05603	6.93674	6.201	7.53403	6.4258	6.43944	5.92879	6.69362	6.59771	7.07925
60394	10.0554	10.0181	10.2397	10.4075	10.4009	10.0294	10.2138	10.0656	9.94664	10.081	10.1505	9.92601	9.95931	9.92834	9.83738	10.1879	10.2464	9.82994	9.98147	10.1025	10.1349	10.039	9.83299	10.1832
60395	8.37892	7.9955	8.28776	8.51788	8.60688	8.14611	8.44746	8.40473	8.17752	8.23159	8.29515	7.89413	8.1988	8.01653	8.05791	8.63921	8.70365	8.55931	8.13321	8.29414	8.13332	8.27254	8.26372	8.62224
60396	9.3445	9.17857	9.38589	9.45727	9.7347	9.61943	9.5498	9.51326	9.36628	9.3631	9.3144	9.1179	9.4133	9.34522	9.34309	9.81857	8.18748	9.57285	9.35962	9.25717	9.34697	9.37661	9.45332	9.6752
60398	8.09098	7.55423	8.07149	8.0565	8.3755	8.02597	7.89976	8.30163	7.41011	7.55142	7.51569	7.39835	7.4366	7.4274	7.40622	8.34698	7.95858	7.69294	7.45374	7.39665	7.59479	7.5269	7.97951	8.0274
60399	6.99079	6.98379	6.91435	7.0659	6.9198	6.54489	6.73241	6.65792	6.53792	6.33871	6.53782	6.57719	6.47858	6.3641	6.25766	6.71356	7.08474	7.42596	6.57894	6.53444	6.84587	6.72274	6.73328	6.70637
60414	7.55707	7.31053	7.62245	7.70678	8.28516	7.4964	8.07129	7.80331	7.18084	7.40685	7.24085	7.35285	7.18859	7.51414	7.36712	7.98694	7.68154	8.82066	7.42823	7.69609	7.69259	7.90756	7.91459	8.08677
60416	11.4807	11.5281	11.6518	11.6704	11.7097	11.4049	11.4837	11.2501	11.3581	11.4145	11.3247	11.293	11.2892	11.4745	11.5429	11.4075	11.4402	11.532	11.4703	11.3166	11.3283	11.2031	11.3632	11.4041
60417	9.67378	9.79176	9.84856	10.4693	10.0321	9.82172	10.0374	9.99486	9.98911	9.32958	10.0099	9.71948	9.61356	9.90187	9.72671	9.846	9.89332	10.0349	10.0635	9.85352	9.59693	9.95467	9.71188	10.2914
60418	11.4474	11.3573	11.5042	11.5514	11.6611	11.3477	11.5122	11.5066	11.3788	11.4015	11.4126	11.3317	11.3603	11.3585	11.3875	11.6183	11.6591	11.5685	11.3702	11.3739	11.4438	11.3725	11.2695	11.5792
60421	8.19631	8.03557	8.37096	8.45811	8.78315	7.80913	8.6384	8.60203	7.81058	8.0328	7.91843	8.1228	7.99769	8.3956	8.23518	8.74417	8.54546	7.1802	8.21096	8.19086	8.12617	8.39772	8.37259	8.77212
60422	8.35066	8.02114	8.0028	8.68055	8.61274	8.42498	8.57305	8.71732	8.09215	7.45933	8.04375	7.49653	7.49603	7.6085	7.58919	7.88882	8.34409	8.24645	8.18683	7.9138	7.63722	8.15519	8.46995	8.51369
60423	6.25514	6.1985	6.14536	6.55454	6.93466	6.23201	6.84908	6.51802	6.19392	6.42591	6.36209	6.22049	6.30998	6.39123	6.77879	6.89954	6.75853	7.27652	6.43128	6.44534	6.42899	6.57891	7.19093	6.97991
60427	8.63782	8.7211	8.62385	8.53342	8.47662	8.4946	8.51516	8.53018	8.78848	8.86718	8.71551	8.6842	8.94561	8.81647	8.60836	8.55921	8.87115	9.06904	8.5872	8.60611	8.44958	8.60764	8.41593	8.60744
60431	10.0832	10.0885	10.203	10.3228	10.0031	10.0075	10.1988	10.0979	10.0128	10.0963	10.0787	9.99903	10.1022	10.0792	10.106	10.3203	10.3935	10.2353	10.1507	10.1405	10.1016	10.0674	9.947	10.3659
60432	4.76828	4.56689	4.78555	4.92259	4.98929	4.77361	4.90343	4.71282	4.89849	4.6756	4.80288	5.01075	4.69218	4.65095	4.67491	4.88748	4.82147	4.817	4.75929	4.6885	4.85385	4.68005	5.05831	4.83919
60433	9.68162	9.65311	9.73589	9.96518	10.1034	9.55048	9.88705	9.743	9.65357	9.70281	9.72936	9.73483	9.66282	9.6791	9.71044	10.0962	10.1262	9.99555	9.68882	9.73944	9.69764	9.70101	9.59819	9.93609
60434	8.03435	8.10024	8.53957	8.48345	8.54801	7.95566	8.06514	7.96793	7.9994	7.98849	7.99278	8.05895	8.03461	8.11179	8.02757	8.42564	8.29425	8.581	8.05478	8.03847	7.97174	7.97437	8.0147	8.09689
60442	11.5166	11.4719	11.6084	11.5973	11.5997	11.6507	11.7172	11.6198	11.6212	11.8485	11.7251	11.7088	11.7413	11.6676	11.7192	11.7879	11.6595	12.0416	11.6947	11.7362	11.8257	11.5763	11.5652	11.6942
60443	10.5652	10.5589	10.611	10.6781	10.6634	10.4753	10.6626	10.585	10.533	10.6558	10.5511	10.5849	10.5869	10.5164	10.5984	10.6258	10.5945	9.29092	10.6048	10.5662	10.5968	10.5699	10.528	10.6337
60444	10.0757	9.81934	10.1298	10.3317	10.4422	9.91705	10.1018	9.96723	9.91691	9.81302	9.91762	9.86242	9.67327	9.90436	9.96209	9.95726	10.1241	10.1782	9.9936	9.7632	9.64289	9.68613	9.91378	10.1145
60445	9.52387	9.59776	9.68907	9.74204	9.79382	9.70079	9.80258	9.67527	9.55139	9.58747	9.61211	9.56749	9.52038	9.56681	9.38122	9.67257	9.74116	9.77456	9.59259	9.5957	9.46975	9.56467	9.57915	9.82109
60446	5.62368	5.64695	5.64544	5.97136	5.95841	5.5924	5.56888	5.29659	5.53705	5.34481	5.47268	5.75958	5.52018	5.32163	5.46833	5.93023	6.6136	6.54044	5.36505	5.43048	5.39222	5.34098	5.49794	5.54542
60447	9.49434	9.45304	9.56899	9.55911	9.66214	9.58758	9.38894	9.45361	9.31267	9.38228	9.20162	9.13823	9.39293	9.27365	9.25595	9.49688	9.51973	9.98511	9.38472	9.22593	9.26752	9.1488	9.50803	9.43612
60448	8.40031	8.59204	8.13673	8.43665	8.7331	8.36527	8.12685	8.02245	8.49599	8.42525	8.30249	7.68141	8.55503	7.95207	7.84816	8.04708	8.19384	8.54674	8.06313	7.83416	7.83468	7.66028	7.84418	8.02262
60449	6.69261	6.44789	6.56228	6.98145	7.39513	6.1955	6.63238	6.28894	6.61258	6.7705	6.60433	6.82705	6.68092	6.50124	7.28752	7.27751	7.66577	7.52937	7.07862	6.60657	6.73191	7.03969	6.70805	7.21036
60450	9.80759	9.7618	9.80624	9.76394	10.1177	9.48663	9.88977	9.58469	9.45069	9.65613	9.60112	9.64314	9.63023	9.74715	9.85895	9.90004	9.82747	9.79291	9.8163	9.7073	9.76575	9.75639	9.70583	9.69075
60451	3.48308	3.58909	3.61026	4.18698	4.0867	3.64468	3.97767	3.81919	3.37306	3.24783	3.48729	3.63691	3.45689	3.60532	3.47328	3.83939	4.08116	4.53117	3.58309	3.50299	3.61313	3.75758	3.44519	3.80289
60460	7.48718	7.21344	7.3683	7.38911	7.87167	7.20349	7.5675	7.52758	7.26943	7.51651	7.23808	7.03129	7.80796	7.75127	7.4882	7.78969	7.87038	7.27914	7.61223	7.63417	7.45563	7.42624	7.63762	7.91478
60462	7.50297	7.67038	7.80309	7.95848	8.09009	7.51712	7.68723	7.41305	7.69849	7.52346	7.51039	7.88509	7.61091	7.54018	7.46616	7.86045	8.41665	8.44977	7.4787	7.39735	7.42462	7.61093	7.34643	7.90318
60464	8.19435	8.14267	8.34459	8.58235	8.49294	8.13329	8.45902	8.30149	7.89153	7.91323	8.10473	7.79349	8.14448	8.29053	8.16756	8.50554	9.02491	8.96656	8.11217	8.29867	7.94178	7.84748	8.20304	8.59223
60466	11.2553	11.2253	11.1534	11.4576	10.2136	11.3685	11.398	11.3197	11.2761	11.3488	11.2839	11.3039	11.3198	11.2943	11.3097	11.669	10.1777	11.8316	11.2551	11.3043	11.3277	11.3662	11.4284	11.5032
60562	10.0078	10.18	10.364	10.3321	10.3627	9.8179	10.0267	10.0814	10.1662	10.291	10.3306	10.254	10.2263	10.3051	10.2595	10.4634	10.4262	10.6187	10.2456	10.2627	10.3089	10.181	9.93085	10.0028
60563	6.58905	6.80462	6.54985	7.05586	6.93967	6.74257	6.76326	6.36861	6.76402	6.72191	6.65815	6.83303	6.67894	6.46206	6.54062	6.5841	7.07389	7.20956	6.49535	6.51841	7.00449	6.71938	6.49044	6.51557
60564	8.60421	8.57483	8.24902	8.77991	8.67442	8.52365	8.79208	8.70142	8.50867	8.45835	8.62074	8.70703	8.64859	8.79892	8.64663	9.09371	8.45506	8.22285	8.68339	8.82416	8.59409	8.77424	8.82071	8.88514
60565	9.1999	9.19936	9.16081	9.2098	9.51079	9.27245	9.13326	9.49741	9.81307	9.36309	9.47192	9.03664	9.21343	8.97435	9.09587	8.8912	9.52951	9.56962	9.10339	9.04187	9.04357	8.85563	8.99458	9.36409
60566	6.32603	6.49354	6.51766	7.01131	6.94354	6.48217	6.82791	6.2102	6.58168	6.28527	6.42401	6.64397	6.38998	6.28295	6.38831	6.70704	7.39606	7.68597	6.30111	6.22569	6.24671	6.51035	6.44057	6.73031
60567	9.41242	9.11968	9.13254	9.28311	8.97709	9.21242	8.69374	8.8879	9.02126	8.71605	8.79441	8.90147	9.02931	8.79388	8.66024	8.58833	8.70573	8.83442	8.60881	8.6916	8.44431	8.33545	8.43098	8.88634
60568	11.972	12.0786	11.9814	12.1285	11.8975	11.965	11.8376	11.8466	11.9279	11.9889	11.9478	11.9676	12.0482	12.0327	11.9896	12.0203	11.7363	11.9762	12.0476	12.0207	12.0319	11.9886	11.9241	12.0238
60570	5.61419	5.3859	5.78476	6.2501	5.99356	5.65653	5.82954	5.53347	5.65842	5.4905	5.82345	5.84609	5.58043	5.43413	5.54482	5.95033	6.27482	6.73587	5.43375	5.28129	5.60426	5.55936	5.51476	5.76596
60571	9.52699	9.92195	9.88561	10.0472	9.97886	9.5568	9.75608	9.62849	9.92433	9.89024	9.90985	9.86296	9.82879	9.98905	9.92497	9.86526	10.0895	9.97291	9.94847	9.8745	9.91613	9.93311	9.70447	9.87186
60574	6.73103	6.8317	6.98213	7.52412	7.33922	6.69691	6.86862	6.76969	6.80671	6.84394	6.74294	6.91904	6.76997	6.66973	6.57868	7.11887	7.59529	7.5952	6.68331	6.55372	6.75016	6.79299	6.55138	7.0139
60575	6.21236	6.42758	6.55626	7.05933	7.13845	6.39445	6.5696	6.20866	6.53019	6.16647	6.42969	6.71905	6.39382	6.16765	6.15556	6.59936	7.372	7.3347	6.11263	6.18365	6.37284	6.53088	6.097	6.55129
60576	5.02693	5.11642	5.15082	5.5247	5.60647	5.10599	5.24604	5.14195	5.21341	5.11655	5.10015	5.51971	5.24731	5.11651	5.32367	5.44139	5.99284	5.94696	5.03707	4.92455	5.14249	5.13667	4.75853	5.34805
60577	10.1822	10.1978	10.2583	10.3757	10.5595	10.189	10.3164	10.2266	10.1521	10.195	10.1458	10.0794	10.1292	10.1012	10.0307	10.3477	10.2781	10.4654	10.1991	10.1144	10.3069	10.2726	10.1357	10.241
60581	10.1227	10.3573	10.2399	10.1873	10.2846	10.0996	10.1685	10.0973	10.37	10.3718	10.2529	10.2849	10.4553	10.3357	10.3801	10.4129	10.3773	10.4954	10.3746	10.4034	10.4508	10.3614	10.2205	10.2802
60582	6.96579	6.0511	6.25034	6.80538	6.78901	6.38656	6.83496	6.76418	6.19445	6.14691	6.36397	6.09865	6.38273	6.42603	6.43599	6.87033	6.85991	6.85677	6.30391	6.37229	6.24901	6.26477	6.65314	7.09275
60583	5.58359	5.80676	5.91913	5.98148	5.51512	5.6921	5.77967	5.31246	5.85286	5.65777	5.76161	6.24276	5.75412	5.48174	5.6715	5.74338	6.31357	6.02723	5.65372	5.566	5.66953	5.71255	5.67835	5.78327
60584	6.83023	6.73999	6.93687	7.10585	7.10649	6.81362	6.98193	6.76043	6.8129	6.73884	6.70016	7.167	6.88656	6.83221	6.8007	6.84545	7.51415	7.62655	6.87315	6.82647	6.63885	6.83008	6.21984	7.0403
60586	10.3323	10.7061	10.4427	10.4831	10.5678	10.2402	10.3087	10.3076	10.6344	10.4854	10.5179	10.4265	10.7404	10.4934	10.4806	10.4959	10.6271	10.6886	10.5003	10.4706	10.4807	10.5507	10.3046	10.3689
60587	8.16128	8.23911	8.10976	8.3108	8.17787	8.11782	8.74893	8.56776	8.42535	8.27018	8.52153	8.58266	8.33694	8.53295	8.65631	8.83637	8.1988	8.47301	8.47863	8.73236	8.53949	8.77662	8.72017	8.92128
60589	7.69697	7.82712	7.76953	8.26906	8.1495	7.62104	7.78396	7.82317	8.44524	8.10823	8.14412	8.01519	7.94244	7.76253	7.91774	7.72259	7.88346	8.09562	7.79903	7.69129	7.78994	7.76224	7.65587	7.8391
60590	8.34823	8.39478	8.54486	8.33833	8.84913	8.43355	8.20467	8.06432	8.23087	8.23861	8.1932	8.20878	8.26226	8.5106	8.44333	8.36674	8.49376	8.89573	8.42682	8.21898	8.20462	8.22892	8.42159	8.66816
60627	9.14945	9.19	9.31134	9.36282	9.52334	9.32409	9.28638	9.2151	9.12788	9.24288	9.1269	9.06312	9.24084	9.24712	9.23332	9.38632	9.56985	9.70207	9.24936	9.22778	9.21245	9.15427	9.37985	9.43591
60628	7.64699	7.7167	7.93736	8.06727	8.39957	7.80463	8.42954	8.11074	7.92585	7.88158	7.8859	7.77702	7.75079	7.88539	8.14076	8.64879	8.64913	8.64562	7.94175	8.15692	8.11044	8.14662	8.11976	8.31945
60629	10.0397	10.1179	10.1966	10.1863	10.315	9.96266	10.2151	10.0176	9.97215	10.1484	10.1575	10.2038	10.1941	10.2901	10.1975	10.3838	10.4724	9.86826	10.1638	10.2652	10.1161	10.2088	10.1819	10.2436
60630	8.01684	8.06014	8.15524	8.01717	7.96873	8.0394	8.07956	8.044	7.93247	8.08104	8.09897	8.07266	8.07634	8.26082	8.03916	8.31919	8.34804	8.14169	8.12189	8.0087	7.95135	8.01452	8.02664	8.25354
[truncated: 17,358 more rows]

## Sheet: PN012 Processed_data
	SHOCKplusMom	SHOCK_NoMOM	NAÏVE	SHOCKpllusMOM	SHOCK_NoMOM	NAÏVE	SHOCKplusMOM	SHOCK_NoMOM	NAÏVE	SHOCKplusMOM	SHOCK_NoMOM	NAÏVE	SHOCK_NOMom	NAÏVE	SHOCKplusMom	SHOCK_NoMOM	NAÏVE	SHOCKplusMom
24152	5.39609	5.47294	5.37194	5.52678	5.41276	5.22968	5.33865	5.43991	5.57952	5.6082	5.54219	5.49233	5.52608	5.28877	5.17944	5.39456	5.51297	5.4309
24157	8.36449	8.31363	8.41795	8.38039	8.33767	8.19817	8.41615	8.3188	8.32964	8.50892	8.33897	8.37243	8.41155	8.43671	8.28301	8.26371	8.40269	8.39223
24158	8.20738	8.18099	8.10259	7.89563	7.95386	7.77501	8.05722	7.78062	7.89009	7.98866	7.93539	7.97667	8.56189	8.44702	8.37468	8.49592	8.07997	7.9775
24159	10.3921	10.4083	10.409	10.4018	10.3609	10.3336	10.3918	10.2822	10.4391	10.2736	10.3789	10.4019	10.5067	10.3173	10.6679	10.7261	10.6514	10.4634
24162	9.41084	9.41198	9.38816	9.47789	9.60748	9.54968	9.26441	9.51288	9.37008	9.30787	9.46003	9.41694	9.43812	9.409	9.48603	9.43879	9.44119	9.39821
24163	5.80689	5.69039	5.82536	6.01248	5.71703	5.78201	5.84339	5.98424	5.75077	5.74016	6.10525	5.6897	6.24896	5.71527	5.68588	5.74877	5.72188	5.7904
24165	6.16629	6.22214	6.03457	6.1772	6.20744	6.28762	6.20181	5.9935	6.45743	6.17932	6.21285	6.26029	6.16393	6.01812	6.31268	6.62577	6.52041	6.07254
24166	9.49707	9.33608	9.42116	9.14234	10.197	8.91021	7.51298	9.46374	8.31761	8.22227	9.44115	8.95059	10.2127	9.72432	9.44335	8.85503	8.30771	9.875
24167	10.3425	10.2707	10.294	10.2442	10.2991	10.1873	10.2211	10.2863	10.1363	9.96182	10.2164	10.105	10.4695	10.056	10.2031	10.1319	10.1043	10.2538
24170	10.7474	10.7534	10.7207	10.7465	10.6628	10.7567	10.7875	10.7566	10.6945	10.8941	10.8194	10.8443	10.5579	10.641	10.754	10.7514	10.7276	10.6789
24171	10.3261	10.23	10.2851	10.4001	10.195	10.3732	9.74393	10.2955	10.2994	10.4876	10.2877	10.3662	9.83964	10.0006	10.119	10.1207	10.2144	10.2019
24172	7.06646	6.83898	6.92427	6.66501	7.11267	6.65138	7.62848	6.73443	7.17055	6.95846	6.96533	7.46209	6.76626	6.56801	7.08276	8.29102	7.87058	6.86575
24173	7.65607	7.67703	7.83178	7.41858	7.7391	7.67474	6.55437	7.727	7.41307	7.41057	7.65915	8.10831	8.11284	7.21975	7.98325	8.07989	7.86908	7.7185
24174	6.16538	6.25844	6.30644	6.18472	6.08706	6.04702	6.15437	6.06556	5.93417	6.17506	6.26182	6.20081	6.32114	6.02208	6.05703	6.38591	6.46879	6.06634
24175	8.40437	8.33407	8.51604	8.65724	8.29637	8.49365	8.70271	8.42228	8.51177	8.25244	8.46568	8.39605	8.13847	8.08364	8.37859	8.58933	8.61493	8.4075
24176	6.49108	6.32048	6.42445	6.59622	6.39665	6.27337	6.24023	6.33423	6.51952	6.48023	6.37041	6.48489	6.37865	6.15943	6.35994	6.37303	6.53198	6.39491
24177	5.33323	5.25812	5.39956	5.57149	5.36092	5.20913	5.33784	5.423	5.40053	5.40281	5.4936	5.37323	5.47433	5.16184	5.26041	5.22925	5.21007	5.19618
24179	10.0521	9.72879	9.90043	9.97831	10.315	9.82457	9.4726	10.1416	9.64043	9.09929	9.52033	9.16577	10.9453	10.2328	10.3786	10.0134	9.60738	10.009
24180	5.70608	5.63937	5.77511	5.46407	5.95412	5.3705	6.58494	5.5335	6.23363	5.54125	6.21866	5.40723	6.09031	6.02029	5.24239	5.88649	5.52358	5.71884
24182	5.74822	6.09006	5.86276	5.41736	6.2112	5.03285	5.59282	5.54373	4.77751	4.91309	5.74018	5.1963	5.62001	5.95853	5.9194	5.55501	5.69097	5.96889
24183	10.1369	10.1768	10.0966	9.86789	9.4444	10.237	9.16131	9.63692	9.64079	9.63839	9.65334	9.65212	9.53315	9.52066	9.71452	9.67221	9.71204	9.54397
24184	7.25937	7.27739	7.09123	7.05109	7.02712	7.10751	7.60583	7.09491	7.12297	7.0607	7.18592	7.27179	7.07313	6.98374	7.18581	7.2434	7.25783	6.92462
24185	10.8153	10.7947	10.7933	10.8786	10.7847	10.7985	10.9426	10.8397	10.8308	10.798	10.7868	10.7722	10.845	10.8199	10.8302	10.8308	10.8303	10.8584
24186	5.5732	5.67093	5.50736	5.68274	5.50773	5.38042	5.39573	5.53827	5.83967	5.92977	5.64722	5.88064	5.50459	5.43935	5.77695	5.54821	5.6429	5.61408
24188	5.54449	5.5036	5.46621	5.50974	5.48799	5.53372	5.38505	5.36859	5.96304	5.80323	5.5514	5.75698	5.16361	5.58423	5.17115	5.28629	5.22524	5.77128
24189	12.2567	12.2138	12.1962	12.1928	12.2289	12.2217	11.975	12.2419	12.2717	12.155	12.2293	12.2429	12.1756	12.2573	12.2763	12.251	12.3158	12.1622
24190	5.1653	5.50023	5.34217	5.36819	5.32586	5.45888	5.1808	5.45396	5.34439	5.33897	5.51501	5.35415	5.63133	5.83224	5.31903	5.43706	5.40586	5.39202
24191	12.149	12.1334	12.1217	12.0544	12.0743	12.0401	12.416	12.1067	11.9975	11.8992	11.9853	11.9766	12.2428	12.0596	12.1147	12.0601	12.0299	11.9109
24192	10.1604	10.3101	10.2238	10.1272	10.1811	10.2839	10.3762	10.359	10.3615	10.2723	10.289	10.3452	10.4649	10.3602	10.2538	10.3613	10.362	10.0924
24197	5.78308	5.55795	5.27703	5.59148	5.65163	5.37087	5.75686	5.57738	5.63792	5.79116	5.63784	5.58522	5.61587	5.71141	5.46871	5.77575	5.68102	5.61553
24203	3.73621	3.4038	3.4732	3.58964	3.77422	3.85206	3.50519	3.44735	3.89851	3.76173	3.51068	3.82088	4.03593	3.76326	3.71256	3.54129	3.78517	3.47061
24205	11.1548	11.1176	11.1297	11.2116	10.8757	11.0512	10.6406	10.9633	10.9862	11.409	11.2374	11.1809	10.664	10.8165	10.9545	11.0901	11.1418	11.1452
24206	9.10266	9.13574	9.15586	9.02404	9.06581	9.05159	9.13109	9.16084	8.97348	9.11362	9.17081	8.94236	9.39609	9.28957	9.22288	9.26485	9.26798	9.01565
24207	6.05931	5.98635	6.05482	6.28983	6.09538	6.01245	6.31892	5.92026	6.15091	6.30554	6.18954	6.07859	6.13698	6.08551	5.90467	6.09452	6.08537	5.93927
[truncated: 19,323 more rows]
