# Supplementary material for: Infant pain vs. pain with parental suppression: Immediate and enduring impact on brain, pain and affect
Source: PLoS One. 2023 Nov 16;18(11):e0290871. doi: 10.1371/journal.pone.0290871 (PMC10653509; doi:10.1371/journal.pone.0290871)
Supplement: S3 Table — (XLSX) [file pone.0290871.s005.xlsx]

## Sheet: PN07_RP_Ctl_vs_NoMom
Gene_name	SYMBOL	GENENAME	Min pfp	Fold	Abs Fold	Corrected Direction
24856	Ttr	transthyretin	0	2.794	2.794	-2.794
304081	Clic6	chloride intracellular channel 6	0	1.729	1.729	-1.729
102550699	Sprr2d	small proline-rich protein 2D	0	-1.564	1.564	1.564
315597	Mfrp	membrane frizzled-related protein	0	1.473	1.473	-1.473
102555283	LOC102555283	alpha-defensin 24-like	0	-1.468	1.468	1.468
408209	Mcpt1l3	mast cell protease 1-like 3	0	-1.454	1.454	1.454
100359505	LOC100359505	40S ribosomal protein S21-like	0	-1.453	1.453	1.453
24221	Avp	arginine vasopressin	0	-1.449	1.449	1.449
367620	MGC116197	similar to RIKEN cDNA 1700001E04	0	-1.441	1.441	1.441
363069	Ppcdc	phosphopantothenoylcysteine decarboxylase	0	1.434	1.434	-1.434
100911936	LOC100911936	uncharacterized LOC100911936	0	-1.411	1.411	1.411
102546414	LOC102546414	uncharacterized LOC102546414	0	-1.403	1.403	1.403
102547212	LOC102547212	disks large homolog 5-like	0	-1.395	1.395	1.395
500538	Ybx1	Y box binding protein 1	0	-1.361	1.361	1.361
691716	LOC691716	similar to ribosomal protein S15a	0	-1.348	1.348	1.348
360572	Rpl23a	ribosomal protein L23a	0	-1.328	1.328	1.328
302645	RGD1566060	similar to Magea5	0.001	-1.367	1.367	1.367
287314	Olr1416	olfactory receptor 1416	0.001	-1.349	1.349	1.349
100314105	Mir384	microRNA mir-384	0.001	1.305	1.305	-1.305
83504	Kl	Klotho	0.002	1.398	1.398	-1.398
293347	Gvinp1	GTPase, very large interferon inducible 1	0.002	-1.39	1.39	1.39
396527	Ugt1a2	UDP glucuronosyltransferase 1 family, polypeptide A2	0.002	1.388	1.388	-1.388
100365958	LOC100365958	Rdh2 protein-like	0.002	-1.379	1.379	1.379
299219	Gle1-ps1	GLE1 RNA export mediator homolog (yeast), pseudogene 1	0.002	-1.342	1.342	1.342
100314085	Mir382	microRNA mir-382	0.002	1.326	1.326	-1.326
100313969	Mir323	microRNA 323	0.002	1.325	1.325	-1.325
680442	LOC680442	hypothetical protein LOC680442	0.002	1.299	1.299	-1.299
300920	Cldn2	claudin 2	0.002	1.28	1.28	-1.28
690097	LOC690097	similar to immunoreceptor Ly49si3	0.002	-1.268	1.268	1.268
94341	Kcnj13	potassium channel, inwardly rectifying subfamily J, member 13	0.002	1.213	1.213	-1.213
25504	Oxt	oxytocin/neurophysin 1 prepropeptide	0.003	-1.389	1.389	1.389
500175	LOC500175	Ig kappa chain V-I region HK101-like	0.003	-1.34	1.34	1.34
302373	Gpr174	G protein-coupled receptor 174	0.003	1.338	1.338	-1.338
102551211	LOC102551211	uncharacterized LOC102551211	0.003	-1.326	1.326	1.326
266803	Sostdc1	sclerostin domain containing 1	0.003	1.3	1.3	-1.3
680959	LOC680959	similar to 60S ribosomal protein L32	0.003	-1.294	1.294	1.294
29481	Rgs9	regulator of G-protein signaling 9	0.003	1.282	1.282	-1.282
287167	LOC287167	globin, alpha	0.003	1.255	1.255	-1.255
100314167	Mir539	microRNA mir-539	0.003	1.201	1.201	-1.201
100360754	LOC100360754	histone cluster 1, H2ae-like	0.003	-1.171	1.171	1.171
100363110	LOC100363110	thioredoxin-like 4	0.003	1.171	1.171	-1.171
102556346	LOC102556346	angiotensin-converting enzyme-like	0.004	1.362	1.362	-1.362
103693691	LOC103693691	dynein heavy chain 14, axonemal-like	0.004	-1.336	1.336	1.336
24903	Kng1	kininogen 1	0.004	1.322	1.322	-1.322
499353	Cyp2c24	cytochrome P450, family 2, subfamily c, polypeptide 24	0.004	1.29	1.29	-1.29
100314028	Mir130b	microRNA 130b	0.004	-1.271	1.271	1.271
100314039	Mir154	microRNA 154	0.004	1.228	1.228	-1.228
691325	LOC691325	similar to oocyte specific homeobox 3	0.005	-1.361	1.361	1.361
65129	Cldn1	claudin 1	0.005	1.198	1.198	-1.198
64443	Gpr88	G-protein coupled receptor 88	0.006	1.305	1.305	-1.305
405991	Olr1400	olfactory receptor 1400	0.007	-1.31	1.31	1.31
501031	RGD1560775	similar to RIKEN cDNA 4930579C12 gene	0.007	1.298	1.298	-1.298
24318	Drd2	dopamine receptor D2	0.007	1.285	1.285	-1.285
305844	Rnase1l2	ribonuclease, RNase A family, 1-like 2 (pancreatic)	0.008	-1.321	1.321	1.321
306616	Myom2	myomesin 2	0.008	-1.237	1.237	1.237
100362431	Ttc30a	tetratricopeptide repeat domain 30A	0.009	1.348	1.348	-1.348
59101	P3h4	prolyl 3-hydroxylase family member 4	0.009	-1.284	1.284	1.284
170496	Lcn2	lipocalin 2	0.009	1.237	1.237	-1.237
684995	LOC684995	T-cell receptor alpha chain V region 2B4-like	0.009	1.144	1.144	-1.144
500066	Strip2	striatin interacting protein 2	0.01	1.269	1.269	-1.269
301957	Efcab1	EF hand calcium binding domain 1	0.01	-1.213	1.213	1.213
171049	Folr1	folate receptor 1 (adult)	0.01	1.141	1.141	-1.141
294188	Olr1731	olfactory receptor 1731	0.011	-1.288	1.288	1.288
679873	LOC679873	similar to retinoic acid early transcript 1L	0.012	-1.278	1.278	1.278
100360218	LOC100360218	interleukin 13 receptor, alpha 1-like	0.014	1.749	1.749	-1.749
102549391	LOC102549391	zinc finger protein 879-like	0.014	1.257	1.257	-1.257
362344	Ndufb2	NADH dehydrogenase (ubiquinone) 1 beta subcomplex, 2	0.014	1.228	1.228	-1.228
103692111	LOC103692111	uncharacterized LOC103692111	0.014	1.181	1.181	-1.181
102549059	LOC102549059	N-acetyllactosaminide beta-1,6-N-acetylglucosaminyl-transferase-like	0.014	1.18	1.18	-1.18
140929	Pde7b	phosphodiesterase 7B	0.015	1.27	1.27	-1.27
84050	Enpp2	ectonucleotide pyrophosphatase/phosphodiesterase 2	0.015	1.177	1.177	-1.177
102546342	LOC102546342	uncharacterized LOC102546342	0.016	-1.249	1.249	1.249
54242	Cpa3	carboxypeptidase A3, mast cell	0.016	-1.188	1.188	1.188
360616	Ppp1r1b	protein phosphatase 1, regulatory (inhibitor) subunit 1B	0.018	1.245	1.245	-1.245
102551172	LOC102551172	uncharacterized LOC102551172	0.018	1.228	1.228	-1.228
684623	Gpr52	G protein-coupled receptor 52	0.018	1.208	1.208	-1.208
497794	Mug1	murinoglobulin 1	0.018	1.19	1.19	-1.19
499586	Tmem212	transmembrane protein 212	0.018	-1.183	1.183	1.183
113992	Ugt1a6	UDP glucuronosyltransferase 1 family, polypeptide A6	0.019	-1.295	1.295	1.295
289270	Pld5	phospholipase D family, member 5	0.019	1.201	1.201	-1.201
100314168	Mir379	microRNA mir-379	0.02	1.179	1.179	-1.179
102554874	LOC102554874	sperm motility kinase X-like	0.021	-1.27	1.27	1.27
102553088	LOC102553088	collagen alpha-1(XXV) chain-like	0.023	-1.181	1.181	1.181
102557105	LOC102557105	MLV-related proviral Env polyprotein-like	0.025	1.227	1.227	-1.227
295741	Olr470	olfactory receptor 470	0.029	1.233	1.233	-1.233
311061	Itgb6	integrin, beta 6	0.029	1.217	1.217	-1.217
500048	Fezf1	Fez family zinc finger 1	0.029	-1.186	1.186	1.186
681303	LOC681303	similar to tumor endothelial marker 8 isoform 1 precursor	0.033	-1.258	1.258	1.258
100314040	Mir181b1	microRNA 181b-1	0.033	1.223	1.223	-1.223
100314079	Mir543	microRNA mir-543	0.033	1.209	1.209	-1.209
311287	Ano3	anoctamin 3	0.033	1.173	1.173	-1.173
100909892	LOC100909892	ubiquitin-conjugating enzyme E2 N-like	0.033	-1.168	1.168	1.168
103692239	LOC103692239	uncharacterized LOC103692239	0.034	-1.253	1.253	1.253
502217	Raet1d	retinoic acid early transcript delta	0.035	-1.263	1.263	1.263
100359993	LOC100359993	Ighg protein-like	0.035	-1.237	1.237	1.237
246172	Nexn	nexilin (F actin binding protein)	0.035	1.234	1.234	-1.234
500926	Or10ad1	olfactory receptor, family 10, subfamily AD, member 1	0.036	-1.234	1.234	1.234
293522	Ahsp	alpha hemoglobin stabilizing protein	0.037	-1.253	1.253	1.253
405017	Olr60	olfactory receptor 60	0.037	-1.248	1.248	1.248
290655	Crlf1	cytokine receptor-like factor 1	0.037	-1.193	1.193	1.193
103691405	LOC103691405	uncharacterized LOC103691405	0.038	1.218	1.218	-1.218
362220	Lamp5	lysosomal-associated membrane protein family, member 5	0.038	1.208	1.208	-1.208
362424	Tmem72	transmembrane protein 72	0.039	1.149	1.149	-1.149
100270683	Tas1r2	taste receptor, type 1, member 2	0.04	-1.221	1.221	1.221
100314128	Mir544	microRNA mir-544	0.04	1.206	1.206	-1.206
25240	Aqp1	aquaporin 1	0.04	1.16	1.16	-1.16
102555255	LOC102555255	Ig heavy chain V region PJ14-like	0.041	-1.131	1.131	1.131
689670	Vom2r73	vomeronasal 2 receptor, 73	0.043	-1.261	1.261	1.261
310486	Rarres1	retinoic acid receptor responder (tazarotene induced) 1	0.043	1.223	1.223	-1.223
303163	Igtp	interferon gamma induced GTPase	0.043	1.206	1.206	-1.206
64018	Slc33a1	solute carrier family 33 (acetyl-CoA transporter), member 1	0.044	1.274	1.274	-1.274
25369	Adora2a	adenosine A2a receptor	0.044	1.225	1.225	-1.225
83574	Rxrg	retinoid X receptor gamma	0.044	1.22	1.22	-1.22
85426	Slc5a7	solute carrier family 5 (sodium/choline cotransporter), member 7	0.044	1.22	1.22	-1.22
309928	Mctp1	multiple C2 domains, transmembrane 1	0.044	1.192	1.192	-1.192
100314173	Mir380	microRNA mir-380	0.044	1.186	1.186	-1.186
60422	Slc18a3	solute carrier family 18 (vesicular acetylcholine transporter), member 3	0.044	1.184	1.184	-1.184
103694386	LOC103694386	RT1 class I histocompatibility antigen, AA alpha chain	0.044	1.156	1.156	-1.156
679959	Mtfr1-ps1	mitochondrial fission regulator 1, pseudogene 1	0.044	-1.152	1.152	1.152
291328	Slc39a12	solute carrier family 39 (zinc transporter), member 12	0.044	-1.095	1.095	1.095
100359714	Phf6	PHD finger protein 6	0.044	-1.094	1.094	1.094
100313973	Mir329	microRNA mir-329	0.045	1.234	1.234	-1.234
499794	RGD1561736	similar to ribosomal protein L10	0.045	1.2	1.2	-1.2
299266	Asb2	ankyrin repeat and SOCS box-containing 2	0.045	1.19	1.19	-1.19
102555051	LOC102555051	zinc finger protein 709-like	0.045	1.189	1.189	-1.189
24316	Drd1	dopamine receptor D1	0.045	1.188	1.188	-1.188
363162	Cmc1	COX assembly mitochondrial protein 1	0.045	1.185	1.185	-1.185
24943	Plp1	proteolipid protein 1	0.045	1.172	1.172	-1.172
100314283	Mir377	microRNA 377	0.045	1.171	1.171	-1.171
315611	Scn4b	sodium channel, voltage-gated, type IV, beta subunit	0.045	1.154	1.154	-1.154
300458	Npsr1	neuropeptide S receptor 1	0.045	1.153	1.153	-1.153
252897	Pcdhga11	protocadherin gamma subfamily A, 11	0.045	1.137	1.137	-1.137
103694382	LOC103694382	uncharacterized LOC103694382	0.045	1.081	1.081	-1.081
24825	Tf	transferrin	0.045	1.064	1.064	-1.064
100314087	Mir369	microRNA mir-369	0.046	1.232	1.232	-1.232
29237	Penk	proenkephalin	0.046	1.207	1.207	-1.207
685448	Pcp4l1	Purkinje cell protein 4-like 1	0.046	1.204	1.204	-1.204
361968	Tmem144	transmembrane protein 144	0.046	1.178	1.178	-1.178
102555917	LOC102555917	tRNA (uracil(54)-C(5))-methyltransferase homolog	0.046	1.171	1.171	-1.171
308236	Zfp53	zinc finger protein 53	0.046	1.132	1.132	-1.132
25037	Mobp	myelin-associated oligodendrocyte basic protein	0.046	1.106	1.106	-1.106
102550872	LOC102550872	uncharacterized LOC102550872	0.047	1.222	1.222	-1.222
100314066	Mir421	microRNA mir-421	0.047	1.197	1.197	-1.197
294183	Olr1724	olfactory receptor 1724	0.047	1.187	1.187	-1.187
117249	Dnah3	dynein, axonemal, heavy chain 3	0.048	-1.239	1.239	1.239
296188	Sptlc3	serine palmitoyltransferase, long chain base subunit 3	0.048	1.166	1.166	-1.166
100360872	Mcpt1l1	mast cell protease 1-like 1	0.051	-1.212	1.212	1.212
103691929	LOC103691929	zinc finger protein OZF-like	0.051	-1.182	1.182	1.182
294795	Capsl	calcyphosine-like	0.051	-1.047	1.047	1.047
300194	Olr1102	olfactory receptor 1102	0.053	-1.223	1.223	1.223
365170	Olr1l	olfactory receptor 1-like	0.053	-1.184	1.184	1.184
103690962	LOC103690962	nesprin-1-like	0.053	1.184	1.184	-1.184
301165	LOC301165	similar to hypothetical protein 4932415M13	0.053	1.058	1.058	-1.058
24421	Gsta1	glutathione S-transferase alpha 1	0.057	1.181	1.181	-1.181
500841	RGD1561648	RGD1561648	0.059	-1.24	1.24	1.24
361875	Atp6ap1l	ATPase, H+ transporting, lysosomal accessory protein 1-like	0.06	1.143	1.143	-1.143
102556459	LOC102556459	zinc finger protein 99-like	0.06	1.143	1.143	-1.143
100313970	Mir325	microRNA mir-325	0.062	1.136	1.136	-1.136
24553	Met	MET proto-oncogene, receptor tyrosine kinase	0.063	-1.213	1.213	1.213
308492	Wdr62	WD repeat domain 62	0.063	-1.118	1.118	1.118
57301	Ccr1	chemokine (C-C motif) receptor 1	0.064	-1.191	1.191	1.191
102552150	LOC102552150	uncharacterized LOC102552150	0.064	1.037	1.037	-1.037
102548083	LOC102548083	major urinary protein-like	0.065	1.194	1.194	-1.194
102553195	LOC102553195	lipoxygenase homology domain-containing protein 1-like	0.066	1.138	1.138	-1.138
103693290	LOC103693290	ryanodine receptor 1-like	0.071	-1.235	1.235	1.235
361895	Elovl7	ELOVL fatty acid elongase 7	0.073	1.114	1.114	-1.114
405398	Olr1384	olfactory receptor gene Olr1384	0.074	-1.189	1.189	1.189
502832	RGD1563231	similar to immunoglobulin kappa-chain VK-1	0.076	-1.274	1.274	1.274
24882	Wnt3	wingless-type MMTV integration site family, member 3	0.076	-1.227	1.227	1.227
498709	Cks2	CDC28 protein kinase regulatory subunit 2	0.077	-1.244	1.244	1.244
502908	LOC502908	Ly49s8	0.077	-1.226	1.226	1.226
680624	LOC680624	similar to CG30497-PA, isoform A	0.077	-1.166	1.166	1.166
102546917	LOC102546917	T-cell receptor alpha chain V region HPB-MLT-like	0.078	-1.21	1.21	1.21
305604	Efemp1	EGF-containing fibulin-like extracellular matrix protein 1	0.079	-1.208	1.208	1.208
100314153	Mir30e	microRNA mir-30e	0.079	1.185	1.185	-1.185
306096	Dach1	dachshund family transcription factor 1	0.079	1.177	1.177	-1.177
81737	Ntf3	neurotrophin 3	0.079	-1.163	1.163	1.163
100363287	LOC100363287	RIKEN cDNA 2310034C09-like	0.08	1.157	1.157	-1.157
690599	Mxra7	matrix-remodelling associated 7	0.08	1.078	1.078	-1.078
24914	Lox	lysyl oxidase	0.082	-1.259	1.259	1.259
498881	RGD1562758	similar to glyceraldehyde-3-phosphate dehydrogenase	0.082	1.091	1.091	-1.091
685646	Ropn1l	rhophilin associated tail protein 1-like	0.082	-1.073	1.073	1.073
297386	Slc4a5	solute carrier family 4, sodium bicarbonate cotransporter, member 5	0.082	1.054	1.054	-1.054
691712	LOC691712	similar to spermatogenesis associated glutamate (E)-rich protein 4d	0.083	-1.23	1.23	1.23
679942	Angptl1	angiopoietin-like 1	0.083	1.135	1.135	-1.135
171138	Kcne2	potassium channel, voltage-gated Isk-related subfamily E regulatory beta subunit 2	0.084	1.105	1.105	-1.105
291353	RGD1566369	similar to ribosomal protein S8	0.085	1.123	1.123	-1.123
29190	Pdyn	prodynorphin	0.087	1.176	1.176	-1.176
103694495	LOC103694495	fibronectin type III domain containing protein 3C1-like	0.088	1.061	1.061	-1.061
102553386	LOC102553386	SUMO-conjugating enzyme UBC9-like	0.089	-1.238	1.238	1.238
290050	Olr1641	olfactory receptor 1641	0.089	-1.214	1.214	1.214
25411	Cnga2	cyclic nucleotide gated channel alpha 2	0.092	-1.247	1.247	1.247
690038	Bag2	Bcl2-associated athanogene 2	0.092	-1.226	1.226	1.226
688972	Gypa	glycophorin A	0.092	-1.177	1.177	1.177
361812	Pnpla1	patatin-like phospholipase domain containing 1	0.093	-1.039	1.039	1.039
94271	Atp5j	ATP synthase, H+ transporting, mitochondrial Fo complex, subunit F6	0.094	1.374	1.374	-1.374
100363282	LOC100363282	Igk protein-like	0.094	-1.177	1.177	1.177
29691	Pde1b	phosphodiesterase 1B, calmodulin-dependent	0.096	1.193	1.193	-1.193
367146	Gk5	glycerol kinase 5 (putative)	0.096	1.165	1.165	-1.165
102553866	LOC102553866	zinc finger protein 764-like	0.096	1.16	1.16	-1.16
364538	RGD1564941	similar to ankyrin repeat domain 26	0.096	-1.156	1.156	1.156
103692142	LOC103692142	homeobox protein Hox-A13	0.096	1.126	1.126	-1.126
501145	Satb2	SATB homeobox 2	0.098	-1.215	1.215	1.215
100314196	Mir300	microRNA 300	0.101	1.147	1.147	-1.147
100362751	LOC100362751	ribosomal protein P2-like	0.101	-1.129	1.129	1.129
80900	Slco1a5	solute carrier organic anion transporter family, member 1a5	0.101	1.072	1.072	-1.072
316729	Fam114a1l1	family with sequence similarity 114, member A1-like 1	0.102	1.181	1.181	-1.181
25441	Fcer1g	Fc fragment of IgE, high affinity I, receptor for; gamma polypeptide	0.102	1.107	1.107	-1.107
100314081	Mir493	microRNA mir-493	0.103	1.12	1.12	-1.12
685081	LOC685081	similar to solute carrier family 22 (organic cation transporter), member 13	0.104	-1.213	1.213	1.213
689629	LOC689629	similar to GTPase activating protein testicular GAP1	0.105	-1.238	1.238	1.238
100362623	Mt1m	metallothionein 1M	0.107	-1.105	1.105	1.105
103690125	NEWGENE_1590969	protocadherin-related 15	0.108	1.227	1.227	-1.227
292548	Zfp418	zinc finger protein 418	0.109	1.163	1.163	-1.163
116725	Ube2n	ubiquitin-conjugating enzyme E2N	0.109	1.16	1.16	-1.16
363237	Wdr12	WD repeat domain 12	0.11	1.295	1.295	-1.295
114107	Kremen1	kringle containing transmembrane protein 1	0.11	1.164	1.164	-1.164
363085	Car12	carbonic anyhydrase 12	0.11	1.06	1.06	-1.06
502163	RGD1561114	similar to hypothetical protein 4930474N05	0.113	-1.222	1.222	1.222
25390	Atp1b3	ATPase, Na+/K+ transporting, beta 3 polypeptide	0.114	-1.203	1.203	1.203
102465960	Mir6323	microRNA mir-6323	0.114	-1.19	1.19	1.19
103693210	LOC103693210	transmembrane protein 14A	0.115	-1.101	1.101	1.101
25498	Npm1	nucleophosmin (nucleolar phosphoprotein B23, numatrin)	0.116	-1.234	1.234	1.234
24310	Ace	angiotensin I converting enzyme	0.117	1.175	1.175	-1.175
103690837	LOC103690837	dystrophin-like	0.118	1.076	1.076	-1.076
293840	Pnma3	paraneoplastic Ma antigen 3	0.119	1.293	1.293	-1.293
259225	Ppp1r14b	protein phosphatase 1, regulatory (inhibitor) subunit 14B	0.119	1.287	1.287	-1.287
500684	LOC500684	hypothetical protein LOC500684	0.119	1.154	1.154	-1.154
25352	Sod3	superoxide dismutase 3, extracellular	0.119	1.13	1.13	-1.13
498767	RGD1560860	similar to ankyrin repeat domain 26	0.119	1.13	1.13	-1.13
103694096	LOC103694096	uncharacterized LOC103694096	0.119	1.032	1.032	-1.032
100363537	LOC100363537	ribosomal protein L10a-like	0.12	-1.201	1.201	1.201
300359	Ccdc82	coiled-coil domain containing 82	0.122	-1.18	1.18	1.18
25265	P2ry1	purinergic receptor P2Y, G-protein coupled, 1	0.122	1.17	1.17	-1.17
171456	Nsa2	NSA2 ribosome biogenesis homolog (S. cerevisiae)	0.123	-1.159	1.159	1.159
102548388	LOC102548388	Ig lambda-2 chain V region-like	0.123	1.116	1.116	-1.116
100359826	Krtap8-1	keratin associated protein 8-1	0.123	-1.102	1.102	1.102
29131	Cartpt	CART prepropeptide	0.124	-1.146	1.146	1.146
252959	Dnah12	dynein, axonemal, heavy chain 12	0.126	-1.125	1.125	1.125
688754	LOC688754	similar to Voltage-dependent anion-selective channel protein 1 (VDAC-1) (mVDAC1) (mVDAC5) (Outer mitochondrial membrane protein porin 1) (Plasmalemmal porin)	0.127	1.241	1.241	-1.241
361673	Ifitm3	interferon induced transmembrane protein 3	0.127	-1.077	1.077	1.077
64354	Htr6	5-hydroxytryptamine (serotonin) receptor 6, G protein-coupled	0.128	1.139	1.139	-1.139
100314284	Mir487b	microRNA 487b	0.128	1.07	1.07	-1.07
64640	Rpl30	ribosomal protein L30	0.128	1.058	1.058	-1.058
297832	Cntnap5a	contactin associated protein-like 5A	0.129	1.186	1.186	-1.186
406010	Olr1697	olfactory receptor 1697	0.131	1.113	1.113	-1.113
500460	LOC500460	similar to olfactory receptor Olr841	0.131	1.098	1.098	-1.098
313325	Lad1	ladinin 1	0.133	1.154	1.154	-1.154
365175	Olr6	olfactory receptor 6	0.133	1.142	1.142	-1.142
315291	Ccnt1	cyclin T1	0.136	1.293	1.293	-1.293
103690428	LOC103690428	uncharacterized LOC103690428	0.139	1.112	1.112	-1.112
288003	Rfc4	replication factor C (activator 1) 4	0.14	-1.075	1.075	1.075
102553760	LOC102553760	zinc finger protein 59-like	0.143	1.192	1.192	-1.192
102551340	LOC102551340	zinc finger protein 728-like	0.145	1.102	1.102	-1.102
102549061	LOC102549061	histone H2B type 1-N-like	0.146	1.33	1.33	-1.33
686977	RGD1624210	similar to butyrophilin-like 7	0.146	-1.198	1.198	1.198
309419	Pip5k1b	phosphatidylinositol-4-phosphate 5-kinase, type I, beta	0.147	1.207	1.207	-1.207
494535	Taar7c	trace amine-associated receptor 7C	0.147	-1.141	1.141	1.141
64444	Isl1	ISL LIM homeobox 1	0.148	1.114	1.114	-1.114
103692531	LOC103692531	uncharacterized LOC103692531	0.148	-1.08	1.08	1.08
102552958	LOC102552958	uncharacterized LOC102552958	0.149	-1.237	1.237	1.237
316052	Eomes	eomesodermin	0.149	-1.191	1.191	1.191
102552284	LOC102552284	zinc finger protein 420-like	0.149	1.063	1.063	-1.063
498750	LOC498750	similar to cDNA sequence BC005537	0.149	-1.043	1.043	1.043
288881	Olr1002	olfactory receptor 1002	0.15	-1.225	1.225	1.225
300375	Mbd3l2	methyl-CpG binding domain protein 3-like 2	0.15	-1.219	1.219	1.219
103694185	LOC103694185	protein SET-like	0.15	-1.216	1.216	1.216
100360557	LOC100360557	olfactory receptor 525-like	0.15	-1.178	1.178	1.178
294696	Mrps36	mitochondrial ribosomal protein S36	0.15	1.163	1.163	-1.163
64550	Top1	topoisomerase (DNA) I	0.15	1.116	1.116	-1.116
24411	Grin2c	glutamate receptor, ionotropic, N-methyl D-aspartate 2C	0.15	1.108	1.108	-1.108
100362555	Sptssb	serine palmitoyltransferase, small subunit B	0.15	1.067	1.067	-1.067
114491	Cited4	Cbp/p300-interacting transactivator, with Glu/Asp-rich carboxy-terminal domain, 4	0.15	1.036	1.036	-1.036
498278	Cfap126	cilia and flagella associated protein 126	0.15	-1.007	1.007	1.007
287631	Wfikkn2	WAP, follistatin/kazal, immunoglobulin, kunitz and netrin domain containing 2	0.151	1.114	1.114	-1.114
81776	Rps24	ribosomal protein S24	0.151	1.112	1.112	-1.112
690156	LOC690156	Ig kappa chain V-I region Lay-like	0.152	1.063	1.063	-1.063
310483	Mlf1	myeloid leukemia factor 1	0.153	1.148	1.148	-1.148
103693453	LOC103693453	skin secretory protein xP2-like	0.153	-1.055	1.055	1.055
102554200	LOC102554200	zinc finger protein 271-like	0.153	1.013	1.013	-1.013
25571	Ttpa	tocopherol (alpha) transfer protein	0.154	1.15	1.15	-1.15
100911462	LOC100911462	thioredoxin-like protein 4A-like	0.159	-1.268	1.268	1.268
298423	Cyp4a3	cytochrome P450, family 4, subfamily a, polypeptide 3	0.159	-1.192	1.192	1.192
306942	Scgn	secretagogin, EF-hand calcium binding protein	0.164	1.029	1.029	-1.029
309304	Pdcd1lg2	programmed cell death 1 ligand 2	0.166	-1.17	1.17	1.17
304203	Lrrc8e	leucine rich repeat containing 8 family, member E	0.167	-1.204	1.204	1.204
100314088	Mir374	microRNA 374	0.167	1.133	1.133	-1.133
291352	Gpr158	G protein-coupled receptor 158	0.167	1.132	1.132	-1.132
103693615	LOC103693615	uncharacterized LOC103693615	0.167	1.129	1.129	-1.129
296302	Eif2s2	eukaryotic translation initiation factor 2, subunit 2 beta	0.172	1.384	1.384	-1.384
81613	Ceacam1	carcinoembryonic antigen-related cell adhesion molecule 1 (biliary glycoprotein)	0.172	1.147	1.147	-1.147
304277	Cpsf4	cleavage and polyadenylation specific factor 4	0.172	1.13	1.13	-1.13
294687	Bdp1	B double prime 1, subunit of RNA polymerase III transcription initiation factor IIIB	0.172	1.123	1.123	-1.123
58962	Hpgds	hematopoietic prostaglandin D synthase	0.173	1.114	1.114	-1.114
291936	Hhip	Hedgehog-interacting protein	0.177	-1.17	1.17	1.17
499589	Lrrc34	leucine rich repeat containing 34	0.177	-1.138	1.138	1.138
170465	Acaa2	acetyl-CoA acyltransferase 2	0.177	1.121	1.121	-1.121
29591	Tgfbr1	transforming growth factor, beta receptor 1	0.178	-1.137	1.137	1.137
100314106	Mir410	microRNA 410	0.18	1.108	1.108	-1.108
65270	Gbgt1	globoside alpha-1,3-N-acetylgalactosaminyltransferase 1	0.183	-1.209	1.209	1.209
102556662	LOC102556662	uncharacterized LOC102556662	0.184	-1.097	1.097	1.097
171099	Rasd2	RASD family, member 2	0.185	1.174	1.174	-1.174
690037	Izumo1r	IZUMO1 receptor, JUNO	0.186	1.129	1.129	-1.129
63885	Pde10a	phosphodiesterase 10A	0.188	1.158	1.158	-1.158
404841	Olr636	olfactory receptor 636	0.193	-1.185	1.185	1.185
501028	RGD1560917	similar to mitochondrial ribosomal protein L41	0.193	-1.028	1.028	1.028
306460	Enpp6	ectonucleotide pyrophosphatase/phosphodiesterase 6	0.194	1.106	1.106	-1.106
100910298	LOC100910298	homeobox protein Hox-A13-like	0.195	1.175	1.175	-1.175
102554236	LOC102554236	high mobility group protein B1-like	0.197	1.135	1.135	-1.135
103690963	LOC103690963	nesprin-1-like	0.198	1.121	1.121	-1.121
500288	Thumpd3	THUMP domain containing 3	0.199	-1.257	1.257	1.257
287526	Serpinf1	serpin peptidase inhibitor, clade F (alpha-2 antiplasmin, pigment epithelium derived factor), member 1	0.199	-1.132	1.132	1.132
363206	Tmem14a	transmembrane protein 14A	0.199	-1.092	1.092	1.092
503441	mageb1l1	melanoma antigen family B 1-like 1	0.2	-1.211	1.211	1.211
24994	RT1-S2	RT1 class Ib, locus S2	0.2	-1.183	1.183	1.183
613221	Defa10	defensin alpha 10	0.201	-1.22	1.22	1.22
100912265	LOC100912265	cytochrome P450 2C26-like	0.201	-1.184	1.184	1.184
290553	Mustn1	musculoskeletal, embryonic nuclear protein 1	0.201	-1.178	1.178	1.178
501559	RGD1562161	similar to chromosome X open reading frame 23	0.201	-1.171	1.171	1.171
500448	RGD1560723	RGD1560723	0.202	-1.199	1.199	1.199
100911237	LOC100911237	zinc finger protein 420-like	0.202	1.037	1.037	-1.037
404847	Olr624	olfactory receptor 624	0.203	1.167	1.167	-1.167
25195	Drd5	dopamine receptor D5	0.203	1.145	1.145	-1.145
25440	Fabp6	fatty acid binding protein 6, ileal	0.203	1.104	1.104	-1.104
499468	RGD1561147	similar to hypothetical protein FLJ37396	0.204	-1.096	1.096	1.096
317608	Gpr101	G protein-coupled receptor 101	0.205	1.138	1.138	-1.138
497796	LOC497796	hypothetical protein LOC497796	0.206	1.144	1.144	-1.144
102551075	LOC102551075	uncharacterized LOC102551075	0.206	1.085	1.085	-1.085
25635	Mc4r	melanocortin 4 receptor	0.206	1.068	1.068	-1.068
362699	Yipf4	Yip1 domain family, member 4	0.206	-1.014	1.014	1.014
303310	Hic1	hypermethylated in cancer 1	0.208	-1.185	1.185	1.185
24861	Ugt1a1	UDP glucuronosyltransferase 1 family, polypeptide A1	0.212	-1.11	1.11	1.11
60449	Gnb3	guanine nucleotide binding protein (G protein), beta polypeptide 3	0.217	-1.15	1.15	1.15
293188	Olr48	olfactory receptor 48	0.219	-1.201	1.201	1.201
291325	St8sia6	ST8 alpha-N-acetyl-neuraminide alpha-2,8-sialyltransferase 6	0.219	1.15	1.15	-1.15
301280	Cyp2ac1	cytochrome P450, family 2, subfamily ac, polypeptide 1	0.22	-1.188	1.188	1.188
103690297	LOC103690297	putative olfactory receptor 2W6	0.22	-1.159	1.159	1.159
102555634	LOC102555634	interferon-inducible GTPase 1-like	0.222	-1.033	1.033	1.033
680665	Fcrl1	Fc receptor-like 1	0.226	-1.219	1.219	1.219
679789	Olfr1330-ps1	olfactory receptor 1330, pseudogene 1	0.231	-1.194	1.194	1.194
25475	Lgals5	lectin, galactose binding, soluble 5	0.231	-1.188	1.188	1.188
287247	Olr1401	olfactory receptor 1401	0.231	-1.137	1.137	1.137
103691980	LOC103691980	zinc finger protein 239-like	0.231	1.108	1.108	-1.108
102550598	LOC102550598	small proline-rich protein 2I-like	0.231	-1.098	1.098	1.098
103690354	LOC103690354	ribonuclease pancreatic beta-type	0.232	-1.182	1.182	1.182
365885	Olr390	olfactory receptor 390	0.232	1.115	1.115	-1.115
100909569	LOC100909569	zinc finger protein 91-like	0.232	-1.107	1.107	1.107
103694013	LOC103694013	inhibitor of growth protein 1-like	0.232	1.1	1.1	-1.1
300955	Nck1	NCK adaptor protein 1	0.233	1.066	1.066	-1.066
100359633	LOC100359633	guanylate binding protein 11	0.234	-1.192	1.192	1.192
684028	Cryga	crystallin, gamma A	0.234	1.149	1.149	-1.149
361945	Postn	periostin, osteoblast specific factor	0.236	-1.156	1.156	1.156
314787	Cep290	centrosomal protein 290	0.238	1.136	1.136	-1.136
690593	Vom2r13	vomeronasal 2 receptor, 13	0.238	1.06	1.06	-1.06
316077	Entpd3	ectonucleoside triphosphate diphosphohydrolase 3	0.24	1.139	1.139	-1.139
301748	LOC301748	similar to RIKEN cDNA 1700001E04	0.243	1.328	1.328	-1.328
288622	Zbed5	zinc finger, BED-type containing 5	0.243	1.148	1.148	-1.148
117056	H3f3b	H3 histone, family 3B	0.243	-1.145	1.145	1.145
24805	Syt2	synaptotagmin II	0.243	1.135	1.135	-1.135
313152	Ifnk	interferon kappa	0.244	-1.205	1.205	1.205
171455	Exoc2	exocyst complex component 2	0.244	1.194	1.194	-1.194
100359438	Zfp683	zinc finger protein 683	0.244	-1.176	1.176	1.176
445415	S100a11	S100 calcium binding protein A11	0.244	-1.14	1.14	1.14
688407	Wbscr27	Williams Beuren syndrome chromosome region 27	0.244	1.137	1.137	-1.137
103693727	LOC103693727	uncharacterized LOC103693727	0.244	-1.045	1.045	1.045
103693973	LOC103693973	low-density lipoprotein receptor-related protein 8-like	0.245	1.16	1.16	-1.16
102551692	LOC102551692	uncharacterized LOC102551692	0.245	-1.128	1.128	1.128
406011	Olr1699	olfactory receptor 1699	0.245	-1.068	1.068	1.068
100910714	LOC100910714	60S ribosomal protein L36a-like	0.245	-1.029	1.029	1.029
685078	LOC685078	T-cell receptor alpha chain V region	0.247	-1.194	1.194	1.194
689918	Sox30	SRY (sex determining region Y)-box 30	0.247	-1.139	1.139	1.139
288396	Vom2r59	vomeronasal 2 receptor, 59	0.248	-1.182	1.182	1.182
494299	Vom1r110	vomeronasal 1 receptor 110	0.248	-1.171	1.171	1.171
103693383	LOC103693383	olfactory receptor 11G2-like	0.248	-1.146	1.146	1.146
502301	Vom2r36	vomeronasal 2 receptor, 36	0.248	-1.143	1.143	1.143
309888	Sim1	single-minded family bHLH transcription factor 1	0.248	-1.115	1.115	1.115
689374	Tktl1	transketolase-like 1	0.249	-1.179	1.179	1.179
24806	Tac1	tachykinin, precursor 1	0.249	1.127	1.127	-1.127
24424	Gstm2	glutathione S-transferase mu 2	0.249	-1.099	1.099	1.099
295199	RGD1560661	similar to TDPOZ3	0.25	-1.133	1.133	1.133
363739	Krtap14l	keratin associated protein 14 like	0.25	1.117	1.117	-1.117
308717	Slc35d3	solute carrier family 35, member D3	0.251	1.175	1.175	-1.175
312559	Chchd4	coiled-coil-helix-coiled-coil-helix domain containing 4	0.251	-1.166	1.166	1.166
287668	Lrrc3c	leucine rich repeat containing 3C	0.251	-1.16	1.16	1.16
360580	Dusp14	dual specificity phosphatase 14	0.251	1.037	1.037	-1.037
498735	Fam217a	family with sequence similarity 217, member A	0.252	-1.157	1.157	1.157
313019	Fam46b	family with sequence similarity 46, member B	0.253	-1.135	1.135	1.135
362479	Tcea1	transcription elongation factor A (SII) 1	0.255	1.037	1.037	-1.037
81781	Snrpn	small nuclear ribonucleoprotein polypeptide N	0.259	1.045	1.045	-1.045
29458	Neurod1	neuronal differentiation 1	0.26	-1.161	1.161	1.161
498335	Cxcl13	chemokine (C-X-C motif) ligand 13	0.26	1.003	1.003	-1.003
501828	RGD1566006	similar to paired immunoglobin-like type 2 receptor beta	0.261	-1.19	1.19	1.19
681079	Vom2r64	vomeronasal 2 receptor, 64	0.261	1.173	1.173	-1.173
498657	Ccdc70	coiled-coil domain containing 70	0.262	-1.209	1.209	1.209
497840	Cps1	carbamoyl-phosphate synthetase 1	0.262	-1.194	1.194	1.194
259171	Dclre1c	DNA cross-link repair 1C	0.262	1.136	1.136	-1.136
305751	Nkiras1	NFKB inhibitor interacting Ras-like 1	0.262	1.091	1.091	-1.091
102551265	LOC102551265	phospholipid scramblase 1-like	0.263	-1.195	1.195	1.195
494263	Vom1r67	vomeronasal 1 receptor 67	0.263	-1.189	1.189	1.189
302963	Mmp25	matrix metallopeptidase 25	0.263	-1.174	1.174	1.174
641635	Defb10	defensin beta 10	0.263	-1.158	1.158	1.158
363208	LOC363208	similar to Heterogeneous nuclear ribonucleoprotein A1 (Helix-destabilizing protein) (Single-strand RNA-binding protein) (hnRNP core protein A1) (HDP)	0.263	1.036	1.036	-1.036
100361371	Smco2	single-pass membrane protein with coiled-coil domains 2	0.264	-1.202	1.202	1.202
287647	Hoxb9	homeo box B9	0.264	-1.199	1.199	1.199
305198	Prdm8	PR domain containing 8	0.264	-1.177	1.177	1.177
685158	LOC685158	similar to CG8138-PA	0.264	-1.151	1.151	1.151
404903	Olr1067	olfactory receptor 1067	0.264	1.123	1.123	-1.123
362361	Hnrnpa2b1	heterogeneous nuclear ribonucleoprotein A2/B1	0.266	-1.029	1.029	1.029
308800	Tyr	tyrosinase	0.267	-1.206	1.206	1.206
29623	Ugt2b37	UDP-glucuronosyltransferase 2 family, member 37	0.268	-1.166	1.166	1.166
685355	L1td1	LINE-1 type transposase domain containing 1	0.271	-1.189	1.189	1.189
25061	Crabp1	cellular retinoic acid binding protein 1	0.272	1.153	1.153	-1.153
503009	Cdkl4	cyclin-dependent kinase-like 4	0.273	1.116	1.116	-1.116
405985	Olr1394	olfactory receptor 1394	0.274	-1.193	1.193	1.193
306860	Gcnt2	glucosaminyl (N-acetyl) transferase 2, I-branching enzyme	0.274	1.136	1.136	-1.136
361544	Etv2	ets variant 2	0.275	-1.191	1.191	1.191
303909	Stfa2	stefin A2	0.275	-1.16	1.16	1.16
103694097	Pgbd1	piggyBac transposable element derived 1	0.275	-1.152	1.152	1.152
102552476	LOC102552476	uncharacterized LOC102552476	0.275	-1.077	1.077	1.077
290589	RGD1562641	similar to hypothetical protein 4930474N05	0.277	-1.047	1.047	1.047
246238	Bpifa1	BPI fold containing family A, member 1	0.278	-1.194	1.194	1.194
499362	Lbx1	ladybird homeobox 1	0.278	-1.18	1.18	1.18
300202	Olr1107	olfactory receptor 1107	0.278	-1.174	1.174	1.174
25052	Prss2	protease, serine, 2	0.278	-1.17	1.17	1.17
691937	Strc	stereocilin	0.278	-1.143	1.143	1.143
499883	Gabpb1	GA binding protein transcription factor, beta subunit 1	0.278	-1.136	1.136	1.136
686911	LOC686911	similar to Exocyst complex component 1 (Exocyst complex component Sec3)	0.279	-1.175	1.175	1.175
501110	LOC501110	similar to Glutathione S-transferase A1 (GTH1) (HA subunit 1) (GST-epsilon) (GSTA1-1) (GST class-alpha)	0.279	-1.133	1.133	1.133
103690431	LOC103690431	60S ribosomal protein L9-like	0.279	1.096	1.096	-1.096
291084	Nqo2	NAD(P)H dehydrogenase, quinone 2	0.279	-1.054	1.054	1.054
314406	Serpina1f	serine (or cysteine) peptidase inhibitor, clade A, member 1F	0.28	-1.191	1.191	1.191
287090	Olr1373	olfactory receptor 1373	0.28	-1.162	1.162	1.162
313755	Mmel1	membrane metallo-endopeptidase-like 1	0.281	-1.202	1.202	1.202
498232	Lax1	lymphocyte transmembrane adaptor 1	0.282	-1.188	1.188	1.188
502961	RGD1559679	similar to Interferon alpha-1 precursor	0.282	-1.137	1.137	1.137
102547740	LOC102547740	uncharacterized LOC102547740	0.283	1.137	1.137	-1.137
498351	Srp72	signal recognition particle 72	0.284	1.173	1.173	-1.173
25632	Hba1	hemoglobin, alpha 1	0.285	1.12	1.12	-1.12
317253	Nhsl2	NHS-like 2	0.288	1.218	1.218	-1.218
502834	LOC502834	Ig kappa chain V-III region MOPC 63-like	0.288	-1.183	1.183	1.183
302426	Otud6a	OTU deubiquitinase 6A	0.288	-1.163	1.163	1.163
103692726	LOC103692726	keratin-associated protein 5-9-like	0.288	1.104	1.104	-1.104
502285	Vom2r80	vomeronasal 2 receptor, 80	0.289	-1.175	1.175	1.175
306564	Htra4	HtrA serine peptidase 4	0.289	-1.173	1.173	1.173
303835	Rtp2	receptor (chemosensory) transporter protein 2	0.289	-1.169	1.169	1.169
360539	Slc47a1	solute carrier family 47 (multidrug and toxin extrusion), member 1	0.289	-1.159	1.159	1.159
287086	Olr1378	olfactory receptor 1378	0.289	-1.105	1.105	1.105
444983	Apold1	apolipoprotein L domain containing 1	0.29	-1.202	1.202	1.202
361523	Cyp2b2	cytochrome P450, family 2, subfamily b, polypeptide 2	0.29	-1.178	1.178	1.178
497938	LOC497938	similar to RIKEN cDNA 4933402P03	0.29	-1.173	1.173	1.173
679731	LOC679731	hypothetical protein LOC679731	0.29	-1.154	1.154	1.154
361637	Acsm5	acyl-CoA synthetase medium-chain family member 5	0.29	-1.144	1.144	1.144
297594	Cdca3	cell division cycle associated 3	0.29	-1.136	1.136	1.136
301295	Efhc1	EF-hand domain (C-terminal) containing 1	0.29	-1.127	1.127	1.127
502935	Eya1	EYA transcriptional coactivator and phosphatase 1	0.29	-1.124	1.124	1.124
498179	RGD1563482	similar to hypothetical protein FLJ38663	0.29	1.034	1.034	-1.034
287657	Gpr179	G protein-coupled receptor 179	0.291	-1.199	1.199	1.199
500659	Fscb	fibrous sheath CABYR binding protein	0.291	-1.175	1.175	1.175
100363856	LOC100363856	Ighg protein-like	0.291	1.157	1.157	-1.157
299285	Clmn	calmin	0.292	1.144	1.144	-1.144
24687	Prp15	proline-rich protein 15	0.292	1.131	1.131	-1.131
689439	LOC689439	similar to myc induced nuclear antigen	0.294	-1.154	1.154	1.154
56646	Lgals1	lectin, galactoside-binding, soluble, 1	0.295	-1.122	1.122	1.122
50559	Acot1	acyl-CoA thioesterase 1	0.296	-1.1	1.1	1.1
288393	Dppa1-ps1	developmental pluripotency associated 1, pseudogene 1	0.297	-1.148	1.148	1.148
102546968	LOC102546968	RT1 class I histocompatibility antigen, AA alpha chain-like	0.297	-1.071	1.071	1.071
24706	Rarb	retinoic acid receptor, beta	0.298	1.146	1.146	-1.146
298878	Osr1	odd-skipped related transciption factor 1	0.298	-1.125	1.125	1.125
59088	Prl8a4	prolactin family 8, subfamily a, member 4	0.299	1.145	1.145	-1.145
300795	Ns5atp9	NS5A (hepatitis C virus) transactivated protein 9	0.299	1.07	1.07	-1.07
25431	Dlx5	distal-less homeobox 5	0.3	1.086	1.086	-1.086
100362384	LOC100362384	ferritin light chain 1-like	0.3	1.03	1.03	-1.03
498131	N4bp2l1	NEDD4 binding protein 2-like 1	0.303	1.126	1.126	-1.126
360557	Nlrp1a	NLR family, pyrin domain containing 1A	0.303	1.095	1.095	-1.095
314480	Gpr132	G protein-coupled receptor 132	0.306	-1.174	1.174	1.174
313310	LOC313310	SET nuclear oncogene-like	0.307	-1.135	1.135	1.135
500853	Rgs22	regulator of G-protein signaling 22	0.308	-1.139	1.139	1.139
365854	Tdpoz1	TD and POZ domain containing 1	0.308	-1.135	1.135	1.135
291359	Ly86	lymphocyte antigen 86	0.308	1.092	1.092	-1.092
690559	Zfp758	zinc finger protein 758	0.308	-1.091	1.091	1.091
287821	Otop3	otopetrin 3	0.308	-1.068	1.068	1.068
299440	LOC299440	Ig heavy chain V region M167-like	0.309	-1.183	1.183	1.183
309028	RGD1559891	similar to synaptonemal complex protein 3	0.309	-1.17	1.17	1.17
312115	Col28a1	collagen, type XXVIII, alpha 1	0.309	-1.169	1.169	1.169
499525	RGD1560402	similar to Phosphoglycerate kinase 1	0.309	-1.157	1.157	1.157
298524	Dnali1	dynein, axonemal, light intermediate chain 1	0.309	-1.131	1.131	1.131
309410	Mamdc2	MAM domain containing 2	0.309	-1.129	1.129	1.129
498934	Lsm6	LSM6 homolog, U6 small nuclear RNA associated (S. cerevisiae)	0.309	1.102	1.102	-1.102
81783	Ssb	Sjogren syndrome antigen B	0.309	1.002	1.002	-1.002
313892	Fam179a	family with sequence similarity 179, member A	0.31	1.143	1.143	-1.143
289586	Spata18	spermatogenesis associated 18	0.31	-1.104	1.104	1.104
365476	Cfap43	cilia and flagella associated protein 43	0.31	-1.093	1.093	1.093
299759	Lrriq1	leucine-rich repeats and IQ motif containing 1	0.311	-1.117	1.117	1.117
361548	Dmkn	dermokine	0.311	1.107	1.107	-1.107
406016	Olr1722	olfactory receptor 1722	0.316	-1.164	1.164	1.164
690235	LOC690235	similar to MAP/microtubule affinity-regulating kinase 4 (MAP/microtubule affinity-regulating kinase-like 1)	0.316	-1.151	1.151	1.151
117523	St8sia2	ST8 alpha-N-acetyl-neuraminide alpha-2,8-sialyltransferase 2	0.316	-1.128	1.128	1.128
113919	Gpx5	glutathione peroxidase 5	0.316	-1.115	1.115	1.115
299739	Ndufa12	NADH dehydrogenase (ubiquinone) 1 alpha subcomplex, 12	0.317	-1.214	1.214	1.214
500318	Cd27	CD27 molecule	0.317	-1.185	1.185	1.185
102554898	LOC102554898	uncharacterized LOC102554898	0.317	-1.158	1.158	1.158
360790	Upk3b	uroplakin 3B	0.318	-1.186	1.186	1.186
100314107	Mir411	microRNA mir-411	0.319	1.131	1.131	-1.131
102549491	LOC102549491	protein FAM186A-like	0.319	1.11	1.11	-1.11
100360368	LOC100360368	hypothetical LOC100360368	0.32	1.239	1.239	-1.239
100911902	LOC100911902	cellular retinoic acid-binding protein 2-like	0.32	1.12	1.12	-1.12
103690612	LOC103690612	uncharacterized LOC103690612	0.322	-1.149	1.149	1.149
192251	Gpr149	G protein-coupled receptor 149	0.322	1.116	1.116	-1.116
102555644	LOC102555644	zinc finger protein 182-like	0.323	1.043	1.043	-1.043
502338	Mrgprb2	MAS-related GPR, member B2	0.324	-1.164	1.164	1.164
300092	Nhp2l1	NHP2 non-histone chromosome protein 2-like 1 (S. cerevisiae)	0.324	-1.122	1.122	1.122
102547329	LOC102547329	T-cell receptor beta chain V region CTL-L17-like	0.324	-1.093	1.093	1.093
499512	RGD1566212	similar to ATP synthase, H+ transporting, mitochondrial Fo complex, subunit C2 (subunit 9)	0.324	1.074	1.074	-1.074
290372	Fam216b	family with sequence similarity 216, member B	0.328	-1.093	1.093	1.093
288811	Olr898	olfactory receptor 898	0.33	-1.107	1.107	1.107
290583	RGD1564225	similar to hypothetical protein 4930474N05	0.33	1.107	1.107	-1.107
102555307	LOC102555307	40S ribosomal protein S12-like	0.33	1.047	1.047	-1.047
497195	Rnase17	ribonuclease 17	0.332	-1.16	1.16	1.16
689014	LOC689014	similar to CG9987-PA	0.332	1.148	1.148	-1.148
50654	Ctss	cathepsin S	0.332	1.065	1.065	-1.065
103691082	LOC103691082	zinc finger protein 599-like	0.333	1.163	1.163	-1.163
365963	Lhx8	LIM homeobox 8	0.333	1.123	1.123	-1.123
116543	Ebf1	early B-cell factor 1	0.333	1.121	1.121	-1.121
405940	Olr544	olfactory receptor 544	0.333	1.099	1.099	-1.099
499334	RGD1560242	similar to RIKEN cDNA 1700028P14	0.334	1.056	1.056	-1.056
100360856	LOC100360856	hypothetical protein LOC100360856	0.335	1.19	1.19	-1.19
102466617	Mir1839	microRNA mir-1839	0.335	1.122	1.122	-1.122
681407	Rnf148	ring finger protein 148	0.336	-1.153	1.153	1.153
363227	Nabp1	nucleic acid binding protein 1	0.336	1.048	1.048	-1.048
287002	Olr1082	olfactory receptor 1082	0.337	-1.167	1.167	1.167
66015	Adamts4	ADAM metallopeptidase with thrombospondin type 1 motif, 4	0.337	1.116	1.116	-1.116
298566	C1qa	complement component 1, q subcomponent, A chain	0.337	1.1	1.1	-1.1
288529	Gjc3	gap junction protein, gamma 3	0.337	1.073	1.073	-1.073
170945	Chrna2	cholinergic receptor, nicotinic, alpha 2 (neuronal)	0.338	-1.172	1.172	1.172
100910940	Evi2b	ecotropic viral integration site 2B	0.338	1.107	1.107	-1.107
291057	Eef1e1	eukaryotic translation elongation factor 1 epsilon 1	0.339	-1.173	1.173	1.173
309390	Entpd7	ectonucleoside triphosphate diphosphohydrolase 7	0.34	-1.102	1.102	1.102
103693486	LOC103693486	centrin-2-like	0.34	1.077	1.077	-1.077
287310	Olr1422	olfactory receptor 1422	0.341	1.155	1.155	-1.155
100912252	LOC100912252	uncharacterized LOC100912252	0.341	-1.135	1.135	1.135
192646	Mtnr1b	melatonin receptor 1B	0.341	-1.125	1.125	1.125
25569	Trh	thyrotropin releasing hormone	0.342	1.134	1.134	-1.134
498198	Cyp3a73	cytochrome P450, family 3, subfamily a, polypeptide 73	0.342	1.097	1.097	-1.097
311327	Casc5	cancer susceptibility candidate 5	0.343	-1.163	1.163	1.163
29589	Pou3f4	POU class 3 homeobox 4	0.343	1.133	1.133	-1.133
295462	Ccdc109b	coiled-coil domain containing 109B	0.343	-1.018	1.018	1.018
192269	Sub1	SUB1 homolog (S. cerevisiae)	0.344	-1.282	1.282	1.282
295360	Kcna10	potassium voltage-gated channel, shaker-related subfamily, member 10	0.344	-1.179	1.179	1.179
501233	LOC501233	LRRGT00080	0.344	-1.178	1.178	1.178
286965	Abra	actin-binding Rho activating protein	0.344	-1.166	1.166	1.166
317533	RGD1563383	similar to hypothetical protein 4930595M18	0.344	-1.126	1.126	1.126
688622	Il31ra	interleukin 31 receptor A	0.344	-1.123	1.123	1.123
64564	Bbox1	butyrobetaine (gamma), 2-oxoglutarate dioxygenase (gamma-butyrobetaine hydroxylase) 1	0.344	-1.092	1.092	1.092
363144	Cdhr4	cadherin-related family member 4	0.344	-1.051	1.051	1.051
84021	Irs3	insulin receptor substrate 3	0.345	-1.168	1.168	1.168
287469	Foxn1	forkhead box N1	0.345	-1.159	1.159	1.159
100361946	Lrrc74b	leucine rich repeat containing 74B	0.345	-1.127	1.127	1.127
102552667	LOC102552667	40S ribosomal protein S27-like	0.346	-1.164	1.164	1.164
102554332	LOC102554332	T-cell receptor gamma chain V region V108B-like	0.346	-1.138	1.138	1.138
79438	Igfals	insulin-like growth factor binding protein, acid labile subunit	0.347	-1.176	1.176	1.176
682968	Isx	intestine-specific homeobox	0.347	-1.148	1.148	1.148
291103	Uqcrfs1	ubiquinol-cytochrome c reductase, Rieske iron-sulfur polypeptide 1	0.347	-1.049	1.049	1.049
294126	Taar7b	trace amine-associated receptor 7b	0.348	-1.164	1.164	1.164
499421	RGD1564162	similar to Homo sapiens fetal lung specific expression unknown	0.349	-1.128	1.128	1.128
100909632	LOC100909632	uncharacterized LOC100909632	0.349	1.001	1.001	-1.001
83828	Gtf2a2	general transcription factor IIA, 2	0.35	1.133	1.133	-1.133
102553069	LOC102553069	keratin-associated protein 4-6-like	0.35	-1.105	1.105	1.105
308518	Nudt19	nudix (nucleoside diphosphate linked moiety X)-type motif 19	0.35	1.06	1.06	-1.06
298702	Icam4	intercellular adhesion molecule 4, Landsteiner-Wiener blood group	0.351	-1.14	1.14	1.14
117064	Vip	vasoactive intestinal peptide	0.351	-1.095	1.095	1.095
294210	Trim10	tripartite motif-containing 10	0.352	-1.184	1.184	1.184
103694131	LOC103694131	uncharacterized LOC103694131	0.352	-1.167	1.167	1.167
690155	LOC690155	similar to phosducin-like	0.352	-1.085	1.085	1.085
296667	Olr404	olfactory receptor 404	0.353	-1.174	1.174	1.174
312616	Trnt1	tRNA nucleotidyl transferase, CCA-adding, 1	0.353	-1.091	1.091	1.091
405062	Olr1410	olfactory receptor 1410	0.355	-1.175	1.175	1.175
300381	RGD1304745	similar to methyl-CpG binding domain protein 3-like protein 2	0.355	-1.159	1.159	1.159
367252	Mgat4a	mannosyl (alpha-1,3-)-glycoprotein beta-1,4-N-acetylglucosaminyltransferase, isozyme A	0.356	1.24	1.24	-1.24
84386	Slpi	secretory leukocyte peptidase inhibitor	0.357	-1.178	1.178	1.178
500156	Atoh1	atonal homolog 1 (Drosophila)	0.357	-1.171	1.171	1.171
360899	Sertad4	SERTA domain containing 4	0.357	1.152	1.152	-1.152
102554731	LOC102554731	T-cell receptor beta-2 chain C region-like	0.357	-1.149	1.149	1.149
100314223	Mir151	microRNA mir-151	0.357	1.133	1.133	-1.133
685882	Syndig1l	synapse differentiation inducing 1-like	0.357	1.117	1.117	-1.117
364845	Pcdhgb8	protocadherin gamma subfamily B, 8	0.357	1.086	1.086	-1.086
315214	RGD1306462	similar to RIKEN cDNA 1700019P01	0.358	-1.154	1.154	1.154
103693037	LOC103693037	uncharacterized LOC103693037	0.358	1.117	1.117	-1.117
287316	Olr1425	olfactory receptor 1425	0.358	1.103	1.103	-1.103
81646	Creb1	cAMP responsive element binding protein 1	0.358	-1.037	1.037	1.037
306969	Hist1h2bf	histone cluster 1, H2bf	0.359	1.059	1.059	-1.059
316775	Ankrd12	ankyrin repeat domain 12	0.36	1.193	1.193	-1.193
299131	Dhrs7	dehydrogenase/reductase (SDR family) member 7	0.363	-1.153	1.153	1.153
103690279	LOC103690279	nucleolar RNA helicase 2 pseudogene	0.363	-1.143	1.143	1.143
25748	Alas2	5'-aminolevulinate synthase 2	0.363	-1.119	1.119	1.119
405090	Olr1261	olfactory receptor 1261	0.364	1.158	1.158	-1.158
297910	Slc26a7	solute carrier family 26 (anion exchanger), member 7	0.365	-1.121	1.121	1.121
498356	Shisa3	shisa family member 3	0.366	-1.13	1.13	1.13
24479	Idh1	isocitrate dehydrogenase 1 (NADP+), soluble	0.366	-1.11	1.11	1.11
103693681	LOC103693681	uncharacterized LOC103693681	0.366	-1.086	1.086	1.086
102553981	LOC102553981	uncharacterized LOC102553981	0.367	-1.131	1.131	1.131
100314090	Mir505	microRNA mir-505	0.37	1.089	1.089	-1.089
366140	Fjx1	four jointed box 1 (Drosophila)	0.373	1.055	1.055	-1.055
300074	Fam227a	family with sequence similarity 227, member A	0.376	1.067	1.067	-1.067
100233176	LOC100233176	hypothetical protein LOC100233176	0.377	1.127	1.127	-1.127
296307	Fer1l4	fer-1-like 4 (C. elegans)	0.378	-1.16	1.16	1.16
81729	Rpl10a	ribosomal protein L10A	0.38	1.061	1.061	-1.061
685465	Polr3g	polymerase (RNA) III (DNA directed) polypeptide G	0.381	1.087	1.087	-1.087
286918	Mx2	myxovirus (influenza virus) resistance 2	0.381	1.039	1.039	-1.039
500491	Ifna16l1	interferon, alpha 16-like 1	0.384	-1.175	1.175	1.175
363205	RGD1562107	similar to class-alpha glutathione S-transferase	0.384	-1.172	1.172	1.172
293205	Olr56	olfactory receptor 56	0.384	-1.143	1.143	1.143
406195	Tcf19	transcription factor 19	0.384	1.128	1.128	-1.128
681260	LOC681260	similar to ribosomal protein S27a	0.384	-1.08	1.08	1.08
293271	Olr132	olfactory receptor 132	0.385	-1.186	1.186	1.186
102550997	LOC102550997	Ig kappa chain V-I region HK102-like	0.385	-1.126	1.126	1.126
100361410	LOC100361410	BWK3-like	0.385	1.099	1.099	-1.099
362126	LOC362126	similar to Voltage-dependent anion-selective channel protein 2 (VDAC-2) (mVDAC2) (mVDAC6) (Outer mitochondrial membrane protein porin 2)	0.386	-1.169	1.169	1.169
364073	Ddx3y	DEAD (Asp-Glu-Ala-Asp) box helicase 3, Y-linked	0.387	-1.111	1.111	1.111
296883	Rpa3	replication protein A3	0.387	1.005	1.005	-1.005
114500	Gbx2	gastrulation brain homeobox 2	0.388	1.106	1.106	-1.106
100360491	LOC100360491	60S ribosomal protein L13-like	0.388	1.084	1.084	-1.084
140924	Il2rg	interleukin 2 receptor, gamma	0.388	1.06	1.06	-1.06
362141	Slc38a11	solute carrier family 38, member 11	0.389	1.037	1.037	-1.037
394223	Pcdha11	protocadherin alpha 11	0.39	1.134	1.134	-1.134
363866	Rxfp2	relaxin/insulin-like family peptide receptor 2	0.39	1.105	1.105	-1.105
299106	Rpl10l	ribosomal protein L10-like	0.391	-1.147	1.147	1.147
307035	Mpp7	membrane protein, palmitoylated 7 (MAGUK p55 subfamily member 7)	0.391	1.103	1.103	-1.103
502004	Gzmbl1	Granszyme B-like 1	0.391	1.05	1.05	-1.05
680428	LOC680428	hypothetical protein LOC680428	0.392	-1.166	1.166	1.166
102554034	LOC102554034	ELMO domain-containing protein 2-like	0.392	1.009	1.009	-1.009
498922	Cbln1	cerebellin 1 precursor	0.393	-1.15	1.15	1.15
102549785	LOC102549785	uncharacterized LOC102549785	0.394	-1.173	1.173	1.173
295483	RGD1306704	hypothetical LOC295483	0.395	-1.105	1.105	1.105
296560	Uap1l1	UDP-N-acteylglucosamine pyrophosphorylase 1-like 1	0.396	1.12	1.12	-1.12
682526	LOC682526	similar to putative pheromone receptor (Go-VN4)	0.396	-1.084	1.084	1.084
313243	Exosc3	exosome component 3	0.396	-1.042	1.042	1.042
362366	Fkbp14	FK506 binding protein 14	0.397	1.04	1.04	-1.04
29335	Oprk1	opioid receptor, kappa 1	0.398	1.105	1.105	-1.105
66021	Cybb	cytochrome b-245, beta polypeptide	0.398	1.064	1.064	-1.064
685025	LOC685025	hypothetical protein LOC685025	0.399	1.227	1.227	-1.227
367316	Aqp12a	aquaporin 12A	0.399	-1.178	1.178	1.178
102550998	LOC102550998	sperm motility kinase 3-like	0.399	-1.174	1.174	1.174
493574	Ispd	isoprenoid synthase domain containing	0.399	1.134	1.134	-1.134
266674	Cyp4a8	cytochrome P450, family 4, subfamily a, polypeptide 8	0.4	-1.176	1.176	1.176
365657	Marveld2	MARVEL domain containing 2	0.4	1.131	1.131	-1.131
103690043	LOC103690043	Ig heavy chain V region PJ14-like	0.4	1.112	1.112	-1.112
94266	Rps27	ribosomal protein S27	0.401	1.097	1.097	-1.097
502831	RGD1564696	similar to immunoglobulin light chain variable region	0.402	1.089	1.089	-1.089
315578	RGD1309108	similar to hypothetical protein FLJ23554	0.403	1.097	1.097	-1.097
100322884	Nemf	nuclear export mediator factor	0.403	1.028	1.028	-1.028
680309	Snrpd2	small nuclear ribonucleoprotein D2 polypeptide	0.405	1.24	1.24	-1.24
59109	Ntrk1	neurotrophic tyrosine kinase, receptor, type 1	0.405	1.124	1.124	-1.124
499607	LOC499607	similar to GTPase activating protein testicular GAP1	0.406	-1.073	1.073	1.073
309465	Gsto2	glutathione S-transferase omega 2	0.407	1.161	1.161	-1.161
305311	Txk	TXK tyrosine kinase	0.408	-1.149	1.149	1.149
54248	Dgkb	diacylglycerol kinase, beta	0.408	1.121	1.121	-1.121
100189544	Nrn1l	neuritin 1-like	0.408	1.076	1.076	-1.076
685243	Ackr4	atypical chemokine receptor 4	0.408	-1.034	1.034	1.034
297402	RGD1560795	similar to Sepiapterin reductase (SPR)	0.409	-1.062	1.062	1.062
83502	Cdh1	cadherin 1	0.41	-1.175	1.175	1.175
361790	Ppp1r18	protein phosphatase 1, regulatory subunit 18	0.41	-1.151	1.151	1.151
497865	Rbm25l1	RNA binding motif protein 25-like 1	0.41	1.143	1.143	-1.143
79242	Hpgd	hydroxyprostaglandin dehydrogenase 15 (NAD)	0.41	1.069	1.069	-1.069
170700	Fgf6	fibroblast growth factor 6	0.411	-1.161	1.161	1.161
500876	LOC500876	LOC500876	0.411	-1.151	1.151	1.151
303505	Plxdc1	plexin domain containing 1	0.411	1.123	1.123	-1.123
500993	RGD1563941	similar to hypothetical protein FLJ20010	0.411	1.088	1.088	-1.088
103691628	LOC103691628	uncharacterized LOC103691628	0.413	-1.101	1.101	1.101
25477	Lhcgr	luteinizing hormone/choriogonadotropin receptor	0.414	-1.181	1.181	1.181
103691797	LOC103691797	Ig kappa chain V-II region TEW-like	0.414	-1.115	1.115	1.115
102548514	LOC102548514	crooked neck-like protein 1-like	0.415	1.216	1.216	-1.216
307839	Zfp612	zinc finger protein 612	0.415	1.157	1.157	-1.157
25323	Htr1d	5-hydroxytryptamine (serotonin) receptor 1D, G protein-coupled	0.415	1.112	1.112	-1.112
100362205	Fndc9	fibronectin type III domain containing 9	0.416	1.127	1.127	-1.127
315912	Tbc1d8b	TBC1 domain family, member 8B (with GRAM domain)	0.416	1.1	1.1	-1.1
361834	RGD1306739	similar to RIKEN cDNA 1700040L02	0.417	1.06	1.06	-1.06
103690661	LOC103690661	cytochrome P450 2E1-like	0.417	1.038	1.038	-1.038
103691305	LOC103691305	transcription factor BTF3 homolog 4-like	0.418	1.089	1.089	-1.089
100310875	Tas2r110	taste receptor, type 2, member 110	0.422	-1.192	1.192	1.192
287346	Fam183b	family with sequence similarity 183, member B	0.423	-1.057	1.057	1.057
25408	Cd80	Cd80 molecule	0.424	1.102	1.102	-1.102
291287	Tubal3	tubulin, alpha-like 3	0.425	-1.166	1.166	1.166
103690183	LOC103690183	cytosolic carboxypeptidase 2-like	0.425	1.06	1.06	-1.06
298602	RGD1566083	similar to hypothetical protein MGC24047	0.426	-1.171	1.171	1.171
103694430	LOC103694430	catenin alpha-3-like	0.426	-1.126	1.126	1.126
500714	Rpl6-ps1	ribosomal protein L6, pseudogene 1	0.426	1.019	1.019	-1.019
29139	Dcn	decorin	0.427	-1.031	1.031	1.031
312030	Scaf11	SR-related CTD-associated factor 11	0.429	-1.203	1.203	1.203
103693368	LOC103693368	myosin-13-like	0.43	-1.017	1.017	1.017
100314197	Mir433	microRNA 433	0.433	1.121	1.121	-1.121
58813	Nt5e	5' nucleotidase, ecto	0.435	1.137	1.137	-1.137
60448	Htr1f	5-hydroxytryptamine (serotonin) receptor 1F, G protein-coupled	0.435	1.066	1.066	-1.066
292474	RGD1560633	similar to ribosomal protein L27a	0.435	1.054	1.054	-1.054
685544	LOC685544	hypothetical protein LOC685544	0.436	-1.152	1.152	1.152
100362820	LOC100362820	Protein FAM186A-like	0.436	1.147	1.147	-1.147
690315	Derl3	derlin 3	0.436	1.081	1.081	-1.081
692005	LOC692005	hypothetical protein LOC692005	0.436	1.076	1.076	-1.076
252899	Miox	myo-inositol oxygenase	0.437	-1.148	1.148	1.148
691431	Slc25a33	solute carrier family 25 (pyrimidine nucleotide carrier), member 33	0.437	1.069	1.069	-1.069
498491	Tlr11	toll-like receptor 11	0.439	-1.175	1.175	1.175
304127	Bach1	BTB and CNC homology 1, basic leucine zipper transcription factor 1	0.439	1.154	1.154	-1.154
314740	RGD1565866	similar to FLJ44112 protein	0.439	-1.076	1.076	1.076
79237	Hhex	hematopoietically expressed homeobox	0.44	1.123	1.123	-1.123
303518	Smarce1	SWI/SNF related, matrix associated, actin dependent regulator of chromatin, subfamily e, member 1	0.44	-1.094	1.094	1.094
24953	Gcgr	glucagon receptor	0.442	-1.176	1.176	1.176
24324	Edn2	endothelin 2	0.444	-1.15	1.15	1.15
293992	Pax2	paired box 2	0.445	-1.163	1.163	1.163
29578	Hnrnpa1	heterogeneous nuclear ribonucleoprotein A1	0.445	-1.046	1.046	1.046
299872	Eif3e	eukaryotic translation initiation factor 3, subunit E	0.446	-1.137	1.137	1.137
501620	RGD1564480	similar to polyamine oxidase isoform 2	0.446	-1.083	1.083	1.083
100361997	Ect2l	epithelial cell transforming 2-like	0.446	-1.077	1.077	1.077
365245	Saa4	serum amyloid A4, constitutive	0.449	-1.143	1.143	1.143
29184	Cd36	CD36 molecule (thrombospondin receptor)	0.453	-1.141	1.141	1.141
307472	Sh3rf2	SH3 domain containing ring finger 2	0.453	1.121	1.121	-1.121
317589	Stk26	serine/threonine protein kinase 26	0.453	1.101	1.101	-1.101
300797	Fam96a	family with sequence similarity 96, member A	0.453	1.047	1.047	-1.047
690164	Harbi1	harbinger transposase derived 1	0.454	1.071	1.071	-1.071
103690030	LOC103690030	nuclear autoantigen Sp-100-like	0.454	1.061	1.061	-1.061
685758	A4gnt	alpha-1,4-N-acetylglucosaminyltransferase	0.454	1.054	1.054	-1.054
680142	LOC680142	similar to translocase of outer mitochondrial membrane 70 homolog A	0.455	1.2	1.2	-1.2
103690441	LOC103690441	platelet-activating factor acetylhydrolase IB subunit beta pseudogene	0.455	-1.173	1.173	1.173
499823	LOC499823	LRRG00114	0.455	-1.172	1.172	1.172
300886	Mthfs	5,10-methenyltetrahydrofolate synthetase (5-formyltetrahydrofolate cyclo-ligase)	0.455	-1.154	1.154	1.154
316976	Mettl20	methyltransferase like 20	0.455	-1.116	1.116	1.116
24596	Ngfr	nerve growth factor receptor	0.455	1.109	1.109	-1.109
102547078	LOC102547078	myb-related transcription factor, partner of profilin-like	0.455	1.084	1.084	-1.084
260324	Ly49i2	Ly49 inhibitory receptor 2	0.455	1.073	1.073	-1.073
100362980	LOC100362980	CG3918-like	0.455	1.052	1.052	-1.052
100314043	Mir186	microRNA mir-186	0.455	1.016	1.016	-1.016
679979	Cyp2ab1	cytochrome P450, family 2, subfamily ab, polypeptide 1	0.456	1.121	1.121	-1.121
307855	Fa2h	fatty acid 2-hydroxylase	0.456	1.099	1.099	-1.099
288174	Nit2	nitrilase family, member 2	0.456	1.098	1.098	-1.098
246775	Tnfsf10	tumor necrosis factor (ligand) superfamily, member 10	0.456	1.083	1.083	-1.083
287962	Mrpl40	mitochondrial ribosomal protein L40	0.456	1.066	1.066	-1.066
302579	RGD1565862	similar to Spindlin-like protein 2 (SPIN-2)	0.456	1.048	1.048	-1.048
680581	Rbm41	RNA binding motif protein 41	0.456	1.032	1.032	-1.032
266680	St18	suppression of tumorigenicity 18	0.456	1.012	1.012	-1.012
311134	Ccdc141	coiled-coil domain containing 141	0.457	1.134	1.134	-1.134
290567	Chat	choline O-acetyltransferase	0.457	1.12	1.12	-1.12
83684	Tpbg	trophoblast glycoprotein	0.457	1.101	1.101	-1.101
502784	Gprin3	GPRIN family member 3	0.457	1.091	1.091	-1.091
498559	Commd6	COMM domain containing 6	0.457	1.068	1.068	-1.068
405204	Olr1726	olfactory receptor 1726	0.457	1.062	1.062	-1.062
295691	Frzb	frizzled-related protein	0.457	1.061	1.061	-1.061
103692093	LOC103692093	plexin-A4-like	0.457	1.046	1.046	-1.046
307039	Rab18	RAB18, member RAS oncogene family	0.458	1.146	1.146	-1.146
295041	Stoml3	stomatin (Epb7.2)-like 3	0.458	-1.029	1.029	1.029
81639	Alox15	arachidonate 15-lipoxygenase	0.458	-1.027	1.027	1.027
498309	Vash2	vasohibin 2	0.459	-1.111	1.111	1.111
103693798	LOC103693798	uncharacterized LOC103693798	0.459	-1.055	1.055	1.055
25187	Htr2c	5-hydroxytryptamine (serotonin) receptor 2C, G protein-coupled	0.461	1.129	1.129	-1.129
691455	Calml4	calmodulin-like 4	0.462	1.052	1.052	-1.052
310258	Phc3	polyhomeotic homolog 3 (Drosophila)	0.466	1.148	1.148	-1.148
60567	Syt10	synaptotagmin X	0.466	1.085	1.085	-1.085
680663	LOC680663	hypothetical protein LOC680663	0.466	1.077	1.077	-1.077
303924	Upk1b	uroplakin 1B	0.467	-1.175	1.175	1.175
100361702	LOC100361702	keratin associated protein 12-1-like	0.468	1.093	1.093	-1.093
404994	Olr213	olfactory receptor 213	0.469	-1.133	1.133	1.133
287325	Olr1437	olfactory receptor 1437	0.47	-1.161	1.161	1.161
502648	Pramel6	preferentially expressed antigen in melanoma-like 6	0.47	-1.155	1.155	1.155
294254	Hspa1b	heat shock 70kD protein 1B (mapped)	0.471	-1.141	1.141	1.141
100363111	C2cd4d	C2 calcium-dependent domain containing 4D	0.471	-1.1	1.1	1.1
102553745	LOC102553745	cancer/testis antigen 47A-like	0.474	-1.151	1.151	1.151
102554600	LOC102554600	uncharacterized LOC102554600	0.474	-1.03	1.03	1.03
64572	Vax2	ventral anterior homeobox 2	0.475	-1.138	1.138	1.138
85309	Folh1	folate hydrolase 1	0.475	1.074	1.074	-1.074
691054	LOC691054	uncharacterized LOC691054	0.475	-1.03	1.03	1.03
103691939	LOC103691939	elongation factor 1-alpha 1 pseudogene	0.476	1.12	1.12	-1.12
363031	Anln	anillin, actin binding protein	0.476	1.113	1.113	-1.113
497860	Rpl39l	ribosomal protein L39-like	0.476	-1.048	1.048	1.048
297455	Lsm3	LSM3 homolog, U6 small nuclear RNA associated (S. cerevisiae)	0.476	-1.035	1.035	1.035
500338	Klrc3	killer cell lectin-like receptor subfamily C, member 3	0.477	-1.15	1.15	1.15
292393	RGD1561667	similar to putative protein kinase	0.477	-1.147	1.147	1.147
24547	Mbp	myelin basic protein	0.477	1.098	1.098	-1.098
500927	Olr1877	olfactory receptor 1877	0.477	1.067	1.067	-1.067
310444	P2ry13	purinergic receptor P2Y, G-protein coupled, 13	0.477	1.064	1.064	-1.064
102554017	LOC102554017	uncharacterized LOC102554017	0.477	1.035	1.035	-1.035
498001	Cntd1	cyclin N-terminal domain containing 1	0.478	1.145	1.145	-1.145
289104	Prg4	proteoglycan 4	0.478	-1.125	1.125	1.125
498951	Il34	interleukin 34	0.478	1.085	1.085	-1.085
299113	Klhdc2	kelch domain containing 2	0.478	-1.084	1.084	1.084
289076	Rgs18	regulator of G-protein signaling 18	0.478	1.025	1.025	-1.025
100910885	LOC100910885	apolipoprotein L3-like	0.478	1.009	1.009	-1.009
687992	Saal1	serum amyloid A-like 1	0.479	-1.13	1.13	1.13
100314013	Mir32	microRNA mir-32	0.479	1.085	1.085	-1.085
102546590	LOC102546590	HLA class I histocompatibility antigen, A-24 alpha chain-like	0.479	1.063	1.063	-1.063
81762	Rock1	Rho-associated coiled-coil containing protein kinase 1	0.48	1.167	1.167	-1.167
103691634	LOC103691634	late cornified envelope protein 1C-like	0.48	1.081	1.081	-1.081
100363510	LOC100363510	hypothetical LOC100363510	0.48	1.07	1.07	-1.07
317456	LOC317456	hypothetical LOC317456	0.48	1.042	1.042	-1.042
100314184	Mirlet7c-1	microRNA let-7c-1	0.482	1.029	1.029	-1.029
103691702	LOC103691702	60S ribosomal protein L29-like	0.483	-1.173	1.173	1.173
405982	Olr1343	olfactory receptor 1343	0.483	-1.17	1.17	1.17
290595	LOC290595	hypothetical gene supported by AF152002	0.483	-1.145	1.145	1.145
499765	RGD1564114	similar to FLJ46082 protein	0.485	-1.153	1.153	1.153
641621	Defb23	defensin beta 23	0.487	-1.155	1.155	1.155
307900	Kcng4	potassium channel, voltage gated modifier subfamily G, member 4	0.487	-1.152	1.152	1.152
685999	Uroc1	urocanate hydratase 1	0.487	-1.146	1.146	1.146
293238	Olr97	olfactory receptor 97	0.487	-1.118	1.118	1.118
292560	Olr4	olfactory receptor 4	0.488	-1.168	1.168	1.168
301611	Olr1349	olfactory receptor 1349	0.488	-1.162	1.162	1.162
364558	Palld	palladin, cytoskeletal associated protein	0.488	-1.05	1.05	1.05
288861	Olr1012	olfactory receptor 1012	0.489	-1.159	1.159	1.159
315265	Twf1	twinfilin actin-binding protein 1	0.489	-1.105	1.105	1.105
314416	Ak7	adenylate kinase 7	0.489	-1.05	1.05	1.05
103693972	LOC103693972	low-density lipoprotein receptor-related protein 1-like	0.49	1.065	1.065	-1.065
406228	Krt2	keratin 2, type II	0.491	-1.132	1.132	1.132
295245	Slc50a1	solute carrier family 50 (sugar efflux transporter), member 1	0.492	1.065	1.065	-1.065
266734	Npas4	neuronal PAS domain protein 4	0.492	1.037	1.037	-1.037
266809	Sclt1	sodium channel and clathrin linker 1	0.493	1.103	1.103	-1.103
100909835	LOC100909835	glutathione S-transferase alpha-4-like	0.495	-1.112	1.112	1.112
296866	Gpr165	G protein-coupled receptor 165	0.496	1.098	1.098	-1.098
294390	Zufsp	zinc finger with UFM1-specific peptidase domain	0.497	1.122	1.122	-1.122
497101	Xkrx	XK, Kell blood group complex subunit-related, X-linked	0.498	1.122	1.122	-1.122
316164	Satb1	SATB homeobox 1	0.499	-1.122	1.122	1.122
311559	Bpifa5	BPI fold containing family A, member 5	0.502	-1.186	1.186	1.186
100359918	Lnp1	leukemia NUP98 fusion partner 1	0.502	1.071	1.071	-1.071
685433	Evi2a	ecotropic viral integration site 2A	0.502	1.061	1.061	-1.061
102550114	LOC102550114	HERV-H LTR-associating protein 2-like	0.502	1.033	1.033	-1.033
100361547	LOC100361547	Cytochrome P450, family 2, subfamily c, polypeptide 7-like	0.503	1.03	1.03	-1.03
365322	Olr43	olfactory receptor 43	0.504	-1.153	1.153	1.153
114032	Kcnh4	potassium channel, voltage gated eag related subfamily H, member 4	0.505	1.124	1.124	-1.124
363267	Daw1	dynein assembly factor with WDR repeat domains 1	0.506	-1.095	1.095	1.095
58979	Gng7	guanine nucleotide binding protein (G protein), gamma 7	0.507	1.12	1.12	-1.12
305066	Prox1	prospero homeobox 1	0.507	-1.081	1.081	1.081
304719	Ercc4	excision repair cross-complementation group 4	0.508	-1.235	1.235	1.235
302990	Tpsg1	tryptase gamma 1	0.508	-1.135	1.135	1.135
102549613	LOC102549613	T-cell receptor alpha chain V region 2B4-like	0.511	-1.139	1.139	1.139
293328	Olr183	olfactory receptor 183	0.512	-1.102	1.102	1.102
292172	Eya4	EYA transcriptional coactivator and phosphatase 4	0.514	-1.09	1.09	1.09
102550375	LOC102550375	uncharacterized LOC102550375	0.515	-1.162	1.162	1.162
291157	Hist1h2bo	histone cluster 1, H2bo	0.515	1.074	1.074	-1.074
362829	Lsm7	LSM7 homolog, U6 small nuclear RNA associated (S. cerevisiae)	0.515	1.027	1.027	-1.027
309433	Sec31b	SEC31 homolog B (S. cerevisiae)	0.516	-1.157	1.157	1.157
317628	Apex2	APEX nuclease (apurinic/apyrimidinic endonuclease) 2	0.516	1.119	1.119	-1.119
296761	Tmem60	transmembrane protein 60	0.516	-1.042	1.042	1.042
287363	Olr1463	olfactory receptor 1463	0.517	-1.161	1.161	1.161
29503	Slc22a2	solute carrier family 22 (organic cation transporter), member 2	0.517	-1.147	1.147	1.147
100361300	Spink10	serine peptidase inhibitor, Kazal type 10	0.518	-1.135	1.135	1.135
246060	Cdkn1c	cyclin-dependent kinase inhibitor 1C	0.519	-1.118	1.118	1.118
300160	Lrrk2	leucine-rich repeat kinase 2	0.519	1.114	1.114	-1.114
246151	Sert1	Sertoli cell protein 1	0.519	-1.084	1.084	1.084
361619	Hbb-b1	hemoglobin, beta adult major chain	0.52	-1.104	1.104	1.104
690323	LOC690323	similar to Myosin-15 (Myosin XV) (Unconventional myosin-15)	0.52	1.073	1.073	-1.073
500996	Layn	layilin	0.521	1.106	1.106	-1.106
497994	Krt222	keratin 222, type II	0.522	1.094	1.094	-1.094
365844	Nup210l	nucleoporin 210-like	0.525	-1.161	1.161	1.161
286981	Vom2r32	vomeronasal 2 receptor, 32	0.526	1.119	1.119	-1.119
502086	RGD1564308	similar to LOC495042 protein	0.526	1.109	1.109	-1.109
296044	Olr792	olfactory receptor 792	0.526	1.087	1.087	-1.087
312077	Golga3	golgin A3	0.526	1.085	1.085	-1.085
315337	Hoxc13	homeobox C13	0.529	-1.148	1.148	1.148
140914	Olr1	oxidized low density lipoprotein (lectin-like) receptor 1	0.53	1.129	1.129	-1.129
366988	Bin2	bridging integrator 2	0.531	1.099	1.099	-1.099
100363199	LOC100363199	kallikrein 1-like	0.533	1.016	1.016	-1.016
686117	Meis1	Meis homeobox 1	0.534	1.125	1.125	-1.125
100314234	Mir125b2	microRNA 125b-2	0.534	1.078	1.078	-1.078
408222	Senp18	Sumo1/sentrin/SMT3 specific peptidase 18	0.534	-1.017	1.017	1.017
315915	Pih1d3	PIH1 domain containing 3	0.535	1.057	1.057	-1.057
102550512	LOC102550512	small proline-rich protein 2D-like	0.536	-1.118	1.118	1.118
100314082	Mir494	microRNA 494	0.536	1.101	1.101	-1.101
102551257	LOC102551257	zinc finger protein 709-like	0.538	1.063	1.063	-1.063
313296	Dcaf12	DDB1 and CUL4 associated factor 12	0.539	1.145	1.145	-1.145
500015	Samd9l	sterile alpha motif domain containing 9-like	0.539	1.064	1.064	-1.064
305691	Zfp385d	zinc finger protein 385D	0.54	1.124	1.124	-1.124
499666	RGD1564972	RGD1564972	0.541	-1.092	1.092	1.092
25066	PVR	poliovirus receptor	0.543	1.109	1.109	-1.109
25111	Chrm4	cholinergic receptor, muscarinic 4	0.543	1.082	1.082	-1.082
499663	Lce1f	late cornified envelope 1F	0.544	-1.146	1.146	1.146
299928	Colec10	collectin sub-family member 10 (C-type lectin)	0.544	-1.111	1.111	1.111
405967	Olr1068	olfactory receptor 1068	0.544	1.092	1.092	-1.092
29478	Ndufs6	NADH dehydrogenase (ubiquinone) Fe-S protein 6	0.545	1.078	1.078	-1.078
296147	Chchd5	coiled-coil-helix-coiled-coil-helix domain containing 5	0.545	1.053	1.053	-1.053
266758	Sec11c	SEC11 homolog C (S. cerevisiae)	0.545	1.005	1.005	-1.005
60417	Ecel1	endothelin converting enzyme-like 1	0.546	1.128	1.128	-1.128
297814	Car8	carbonic anhydrase 8	0.546	1.097	1.097	-1.097
362430	Clec4a1	C-type lectin domain family 4, member A1	0.546	1.037	1.037	-1.037
685153	Wfdc6a	WAP four-disulfide core domain 6A	0.546	1.027	1.027	-1.027
308107	Kptn	kaptin (actin binding protein)	0.547	1.124	1.124	-1.124
102554605	LOC102554605	zinc finger protein 844-like	0.547	1.061	1.061	-1.061
290234	Dhrs1	dehydrogenase/reductase (SDR family) member 1	0.547	1.06	1.06	-1.06
100188934	Ctxn3	cortexin 3	0.547	1.058	1.058	-1.058
362553	Tctex1d1	Tctex1 domain containing 1	0.547	1.054	1.054	-1.054
24183	Ak1	adenylate kinase 1	0.548	1.097	1.097	-1.097
84007	C3ar1	complement component 3a receptor 1	0.548	1.071	1.071	-1.071
364420	Tnfrsf10b	tumor necrosis factor receptor superfamily, member 10b	0.549	-1.19	1.19	1.19
288876	Olr947	olfactory receptor 947	0.549	1.047	1.047	-1.047
102555086	LOC102555086	cartilage-associated protein-like	0.549	1.047	1.047	-1.047
315957	Slc35g2	solute carrier family 35, member G2	0.55	1.096	1.096	-1.096
316559	Slc19a3	solute carrier family 19 (thiamine transporter), member 3	0.552	-1.059	1.059	1.059
688621	Tslp	thymic stromal lymphopoietin	0.552	1.045	1.045	-1.045
100361951	LOC100361951	hypothetical protein LOC100361951	0.555	-1.159	1.159	1.159
362789	Zfyve21	zinc finger, FYVE domain containing 21	0.556	1.134	1.134	-1.134
85261	Mterf	mitochondrial transcription termination factor	0.557	1.085	1.085	-1.085
300308	LOC300308	similar to hypothetical protein 4930509O22	0.558	1.008	1.008	-1.008
102466146	Mir3068	microRNA mir-3068	0.559	1.102	1.102	-1.102
360747	Spag6	sperm associated antigen 6	0.559	-1.004	1.004	1.004
266604	Alox15b	arachidonate 15-lipoxygenase, type B	0.56	1.097	1.097	-1.097
289515	Epgn	epithelial mitogen	0.561	1.127	1.127	-1.127
680445	Mbnl2	muscleblind-like splicing regulator 2	0.561	1.108	1.108	-1.108
100314086	Mir485	microRNA mir-485	0.562	1.073	1.073	-1.073
116506	Calcr	calcitonin receptor	0.562	1.02	1.02	-1.02
290214	Cmtm5	CKLF-like MARVEL transmembrane domain containing 5	0.563	1.088	1.088	-1.088
303140	LOC303140	up-regulator of carnitine transporter, OCTN2	0.563	1.079	1.079	-1.079
287517	Olr1519	olfactory receptor 1519	0.563	1.052	1.052	-1.052
116778	Pcdha10	protocadherin alpha 10	0.563	1.043	1.043	-1.043
290632	Mrpl34	mitochondrial ribosomal protein L34	0.563	1	1	-1
361839	Ctnna3	catenin (cadherin associated protein), alpha 3	0.564	1.116	1.116	-1.116
294131	Taar7g	trace amine-associated receptor 7g	0.564	1.105	1.105	-1.105
362790	Inf2	inverted formin, FH2 and WH2 domain containing	0.564	1.104	1.104	-1.104
313610	Extl1	exostosin-like glycosyltransferase 1	0.564	1.083	1.083	-1.083
690302	LOC690302	Ig kappa chain V-V region K2-like	0.564	1.066	1.066	-1.066
29354	Pla2g5	phospholipase A2, group V	0.564	1.015	1.015	-1.015
309696	Bcr	breakpoint cluster region	0.565	1.158	1.158	-1.158
691275	Adad2	adenosine deaminase domain containing 2	0.565	-1.13	1.13	1.13
29562	Prps1	phosphoribosyl pyrophosphate synthetase 1	0.565	-1.004	1.004	1.004
301168	Efhb	EF hand domain family, member B	0.567	-1.145	1.145	1.145
124451	Lhx5	LIM homeobox 5	0.568	-1.135	1.135	1.135
289138	Tp53i3	tumor protein p53 inducible protein 3	0.568	1.11	1.11	-1.11
102547216	LOC102547216	uncharacterized LOC102547216	0.568	1.086	1.086	-1.086
287424	Aloxe3	arachidonate lipoxygenase 3	0.569	1.097	1.097	-1.097
102547866	LOC102547866	Ig heavy chain V region 441-like	0.569	-1.091	1.091	1.091
680216	Dnajb3	DnaJ (Hsp40) homolog, subfamily B, member 3	0.569	1.068	1.068	-1.068
366872	Cep83	centrosomal protein 83	0.569	1.036	1.036	-1.036
296678	Olr416	olfactory receptor 416	0.57	1.123	1.123	-1.123
29270	Spr	sepiapterin reductase (7,8-dihydrobiopterin:NADP+ oxidoreductase)	0.57	1.093	1.093	-1.093
298510	Pabpc4	poly(A) binding protein, cytoplasmic 4	0.571	1.148	1.148	-1.148
305355	Tlr10	toll-like receptor 10	0.571	-1.119	1.119	1.119
81632	Abat	4-aminobutyrate aminotransferase	0.571	1.094	1.094	-1.094
102552996	LOC102552996	uncharacterized LOC102552996	0.572	-1.113	1.113	1.113
311558	Bpifb6	BPI fold containing family B, member 6	0.573	-1.142	1.142	1.142
102546624	LOC102546624	uncharacterized LOC102546624	0.573	-1.125	1.125	1.125
29298	Cyp2c7	cytochrome P450, family 2, subfamily c, polypeptide 7	0.574	-1.109	1.109	1.109
81513	Lig1	ligase I, DNA, ATP-dependent	0.576	1.143	1.143	-1.143
65208	Dpysl5	dihydropyrimidinase-like 5	0.579	1.182	1.182	-1.182
498369	LOC498369	similar to neighbor of Brca1 gene 1	0.58	1.116	1.116	-1.116
306748	Cxcl14	chemokine (C-X-C motif) ligand 14	0.58	1.115	1.115	-1.115
365458	Fra10ac1	fragile site, folic acid type, rare, fra(10)(q23.3) or fra(10)(q24.2) candidate 1	0.58	1.079	1.079	-1.079
100360437	Nsun3	NOP2/Sun domain family, member 3	0.58	1.071	1.071	-1.071
305348	Lias	lipoic acid synthetase	0.58	1.013	1.013	-1.013
117034	Ptf1a	pancreas specific transcription factor, 1a	0.581	-1.158	1.158	1.158
301086	Xcr1	chemokine (C motif) receptor 1	0.581	-1.149	1.149	1.149
24912	Sult2a1	sulfotransferase family 2A, dehydroepiandrosterone (DHEA)-preferring, member 1	0.581	1.134	1.134	-1.134
689271	LOC689271	similar to ATP synthase, H+ transporting, mitochondrial Fo complex, subunit f, isoform 2	0.581	-1.084	1.084	1.084
686019	Casq1	calsequestrin 1 (fast-twitch, skeletal muscle)	0.582	-1.157	1.157	1.157
295475	Neurog2	neurogenin 2	0.582	-1.137	1.137	1.137
289167	Mettl11b	methyltransferase like 11B	0.582	1.126	1.126	-1.126
287774	Apoh	apolipoprotein H (beta-2-glycoprotein I)	0.582	1.112	1.112	-1.112
103690839	LOC103690839	dystrophin-like	0.582	-1.093	1.093	1.093
688478	Commd2	COMM domain containing 2	0.582	1.077	1.077	-1.077
102547412	LOC102547412	zinc finger protein 419-like	0.582	-1.062	1.062	1.062
302422	Pdzd11	PDZ domain containing 11	0.582	1.062	1.062	-1.062
361849	Ccar1	cell division cycle and apoptosis regulator 1	0.582	-1.013	1.013	1.013
361967	Ppid	peptidylprolyl isomerase D	0.583	1.227	1.227	-1.227
689388	Ptx3	pentraxin 3, long	0.583	-1.129	1.129	1.129
24300	Cyp2b1	cytochrome P450, family 2, subfamily b, polypeptide 1	0.583	1.09	1.09	-1.09
405205	Olr1718	olfactory receptor 1718	0.583	1.041	1.041	-1.041
405182	Olr1118	olfactory receptor 1118	0.584	1.125	1.125	-1.125
25732	Acp5	acid phosphatase 5, tartrate resistant	0.584	1.099	1.099	-1.099
679557	Vom2r42	vomeronasal 2 receptor, 42	0.585	1.123	1.123	-1.123
680188	Tas2r139	taste receptor, type 2, member 139	0.587	-1.171	1.171	1.171
100912549	LOC100912549	keratin-associated protein 4-3-like	0.596	-1.076	1.076	1.076
366843	Olr1091	olfactory receptor 1091	0.598	1.101	1.101	-1.101
296366	Wfdc3	WAP four-disulfide core domain 3	0.598	1.075	1.075	-1.075
100361180	LOC100361180	40S ribosomal protein S17-like	0.598	1.069	1.069	-1.069
363611	Iba57	IBA57, iron-sulfur cluster assembly homolog (S. cerevisiae)	0.599	1.07	1.07	-1.07
303747	Cd7	Cd7 molecule	0.6	-1.158	1.158	1.158
102550403	LOC102550403	carcinoembryonic antigen-related cell adhesion molecule 3-like	0.601	-1.145	1.145	1.145
315564	Robo3	roundabout, axon guidance receptor, homolog 3 (Drosophila)	0.601	-1.125	1.125	1.125
296608	RGD1306233	similar to hypothetical protein MGC29761	0.601	-1.113	1.113	1.113
499918	Rspo4	R-spondin 4	0.602	-1.17	1.17	1.17
500896	RGD1562063	similar to KIAA1875 protein	0.602	-1.164	1.164	1.164
405352	Olr823	olfactory receptor 823	0.602	-1.149	1.149	1.149
116466	Wnt2b	wingless-type MMTV integration site family, member 2B	0.602	-1.145	1.145	1.145
300262	Hoxc12	homeo box C12	0.602	-1.138	1.138	1.138
102556096	LOC102556096	pyrin domain-containing protein 3-like	0.602	-1.125	1.125	1.125
63835	Ctla4	cytotoxic T-lymphocyte-associated protein 4	0.603	-1.17	1.17	1.17
295047	Rexo1l1p	REX1, RNA exonuclease 1 homolog (S. cerevisiae)-like 1, pseudogene	0.603	-1.16	1.16	1.16
681364	LOC681364	similar to RIKEN cDNA 5031410I06	0.603	-1.152	1.152	1.152
293537	Hmx3	H6 family homeobox 3	0.603	-1.117	1.117	1.117
691317	Draxin	dorsal inhibitory axon guidance protein	0.603	-1.112	1.112	1.112
103690878	LOC103690878	syntaxin-3-like	0.603	-1.105	1.105	1.105
691162	LOC691162	hypothetical protein LOC691162	0.604	-1.168	1.168	1.168
501039	Slc25a36	solute carrier family 25 (pyrimidine nucleotide carrier ), member 36	0.604	-1.141	1.141	1.141
497957	RGD1565611	RGD1565611	0.604	-1.131	1.131	1.131
641656	Defb30	defensin beta 30	0.605	-1.174	1.174	1.174
369018	Ldhal6b	lactate dehydrogenase A-like 6B	0.605	-1.146	1.146	1.146
365855	RGD1563667	similar to TDPOZ3	0.605	1.033	1.033	-1.033
308652	Smox	spermine oxidase	0.605	1.027	1.027	-1.027
103692109	Smkr1	small lysine-rich protein 1	0.606	-1.154	1.154	1.154
365228	Ffar3	free fatty acid receptor 3	0.606	-1.138	1.138	1.138
681112	Il20	interleukin 20	0.607	-1.141	1.141	1.141
295829	Olr602	olfactory receptor 602	0.607	-1.118	1.118	1.118
295341	Ppm1j	protein phosphatase, Mg2+/Mn2+ dependent, 1J	0.608	-1.122	1.122	1.122
686142	LOC686142	similar to Ral guanine nucleotide dissociation stimulator (RalGEF) (RalGDS)	0.608	1.1	1.1	-1.1
362575	Med8	mediator complex subunit 8	0.608	-1.057	1.057	1.057
688951	Cd209c	CD209c molecule	0.609	1.059	1.059	-1.059
686680	Ms4a5	membrane-spanning 4-domains, subfamily A, member 5	0.61	-1.15	1.15	1.15
100362538	RGD1306995	similar to hypothetical protein FLJ32859	0.61	1.071	1.071	-1.071
361740	RGD1359158	similar to RIKEN cDNA 1110059E24	0.611	-1.144	1.144	1.144
100314129	Mir615	microRNA mir-615	0.611	-1.124	1.124	1.124
681190	Kcne5	potassium channel, voltage-gated Isk-related subfamily E regulatory beta subunit 5	0.612	1.105	1.105	-1.105
296137	Bub1	BUB1 mitotic checkpoint serine/threonine kinase	0.613	-1.09	1.09	1.09
499021	Pacrg	Park2 co-regulated	0.618	-1.058	1.058	1.058
60393	Sult1d1	sulfotransferase family 1D, member 1	0.618	1.048	1.048	-1.048
498267	Dusp27	dual specificity phosphatase 27 (putative)	0.619	-1.15	1.15	1.15
399489	E2f1	E2F transcription factor 1	0.619	-1.136	1.136	1.136
685402	Gal3st2	galactose-3-O-sulfotransferase 2	0.62	-1.166	1.166	1.166
293289	Olr149	olfactory receptor 149	0.62	-1.144	1.144	1.144
292563	Olr8	olfactory receptor 8	0.62	-1.123	1.123	1.123
309070	Uros	uroporphyrinogen III synthase	0.62	-1.085	1.085	1.085
24720	Rn5s	5S RNA	0.621	-1.11	1.11	1.11
684355	Eif6-ps1	eukaryotic translation initiation factor 6, pseudogene 1	0.621	-1.086	1.086	1.086
79426	Zfp36	zinc finger protein 36	0.621	-1.076	1.076	1.076
296190	Ndufaf5	NADH dehydrogenase (ubiquinone) complex I, assembly factor 5	0.622	1.123	1.123	-1.123
102550416	LOC102550416	small proline-rich protein 2I-like	0.622	-1.098	1.098	1.098
266684	Cyp2d1	cytochrome P450, family 2, subfamily d, polypeptide 1	0.623	-1.138	1.138	1.138
315554	Pus3	pseudouridylate synthase 3	0.623	1.133	1.133	-1.133
299864	Ebag9	estrogen receptor binding site associated, antigen, 9	0.623	-1.085	1.085	1.085
498486	Gnpnat1	glucosamine-phosphate N-acetyltransferase 1	0.623	-1.003	1.003	1.003
691898	Prr14	proline rich 14	0.624	1.157	1.157	-1.157
301610	Olr1344	olfactory receptor 1344	0.624	1.121	1.121	-1.121
292306	Rnaset2	ribonuclease T2	0.624	1.08	1.08	-1.08
291228	Mkx	mohawk homeobox	0.625	-1.121	1.121	1.121
498166	Gal3st4	galactose-3-O-sulfotransferase 4	0.625	1.113	1.113	-1.113
302442	Mageb5	melanoma antigen family B, 5	0.625	1.094	1.094	-1.094
367846	Sp3	Sp3 transcription factor	0.625	1.075	1.075	-1.075
305340	Rbm47	RNA binding motif protein 47	0.626	-1.095	1.095	1.095
25367	Adarb1	adenosine deaminase, RNA-specific, B1	0.626	1.082	1.082	-1.082
498119	Spidr	scaffolding protein involved in DNA repair	0.626	1.075	1.075	-1.075
24559	Mos	Moloney sarcoma oncogene	0.627	1.057	1.057	-1.057
294800	Rad1	RAD1 checkpoint DNA exonuclease	0.627	1.011	1.011	-1.011
103694272	LOC103694272	uncharacterized LOC103694272	0.628	-1.156	1.156	1.156
25735	Hnf4a	hepatocyte nuclear factor 4, alpha	0.628	-1.14	1.14	1.14
362576	RGD1305347	similar to RIKEN cDNA 2610528J11	0.628	1.072	1.072	-1.072
499782	Rpl12	ribosomal protein L12	0.628	-1.047	1.047	1.047
29195	Chad	chondroadherin	0.629	-1.142	1.142	1.142
685116	Gbp3	guanylate binding protein 3	0.629	-1.138	1.138	1.138
365462	Lcor	ligand dependent nuclear receptor corepressor	0.629	-1.094	1.094	1.094
100361008	LOC100361008	Cytochrome c oxidase subunit 5A, mitochondrial-like	0.629	-1.036	1.036	1.036
295919	Olr731	olfactory receptor 731	0.63	-1.129	1.129	1.129
361505	Cdc42ep5	CDC42 effector protein (Rho GTPase binding) 5	0.63	-1.113	1.113	1.113
257634	Lhx1	LIM homeobox 1	0.63	-1.097	1.097	1.097
680104	Krtap1-3	keratin associated protein 1-3	0.631	-1.14	1.14	1.14
363827	LOC363827	immunoglobulin lambda light chain	0.631	-1.03	1.03	1.03
314523	Wdr60	WD repeat domain 60	0.632	1.113	1.113	-1.113
500023	Dlx6	distal-less homeobox 6	0.633	1.09	1.09	-1.09
306104	Pibf1	progesterone immunomodulatory binding factor 1	0.633	1.082	1.082	-1.082
63882	Asic4	acid-sensing (proton-gated) ion channel family member 4	0.635	1.092	1.092	-1.092
29689	Gabrd	gamma-aminobutyric acid (GABA) A receptor, delta	0.635	1.087	1.087	-1.087
367808	Ptges3l1	prostaglandin E synthase 3-like 1	0.636	-1.111	1.111	1.111
114206	Tmf1	TATA element modulatory factor 1	0.637	1.19	1.19	-1.19
686031	LOC686031	hypothetical protein LOC686031	0.637	-1.147	1.147	1.147
302748	Mageb1	melanoma antigen family B, 1	0.637	-1.125	1.125	1.125
405277	Olr894	olfactory receptor 894	0.637	-1.102	1.102	1.102
295654	Ttc21b	tetratricopeptide repeat domain 21B	0.64	-1.133	1.133	1.133
685754	Rpl13-ps1	ribosomal protein L13, pseudogene 1	0.641	-1.097	1.097	1.097
363261	Mogat1	monoacylglycerol O-acyltransferase 1	0.642	-1.137	1.137	1.137
293741	Ms4a12	membrane-spanning 4-domains, subfamily A, member 12	0.642	-1.136	1.136	1.136
103690222	NEWGENE_1311704	ligand dependent nuclear receptor corepressor	0.642	1.119	1.119	-1.119
103694314	LOC103694314	SWI/SNF-related matrix-associated actin-dependent regulator of chromatin subfamily E member 1-like	0.642	-1.086	1.086	1.086
685229	Tal2	T-cell acute lymphocytic leukemia 2	0.643	-1.136	1.136	1.136
113918	Slc6a20	solute carrier family 6 (proline IMINO transporter), member 20	0.643	-1.1	1.1	1.1
405033	Olr331	olfactory receptor 331	0.643	-1.077	1.077	1.077
100314111	Mir495	microRNA mir-495	0.643	1.035	1.035	-1.035
287679	Krt40	keratin 40, type I	0.644	-1.148	1.148	1.148
24710	Rbp2	retinol binding protein 2, cellular	0.646	-1.169	1.169	1.169
290020	Olr1621	olfactory receptor 1621	0.647	-1.144	1.144	1.144
293676	Ctsw	cathepsin W	0.647	-1.138	1.138	1.138
81633	Acta2	actin, alpha 2, smooth muscle, aorta	0.647	1.075	1.075	-1.075
308551	Vom2r38	vomeronasal 2 receptor, 38	0.647	1.052	1.052	-1.052
499528	Ccno	cyclin O	0.648	-1.137	1.137	1.137
304407	Cldn4	claudin 4	0.648	-1.118	1.118	1.118
102550611	LOC102550611	Ig kappa chain V-II region 26-10-like	0.648	1.106	1.106	-1.106
361921	Ect2	epithelial cell transforming 2	0.65	-1.093	1.093	1.093
25008	Lta	lymphotoxin alpha	0.651	-1.134	1.134	1.134
170546	Ryr3	ryanodine receptor 3	0.651	1.109	1.109	-1.109
24952	Gcg	glucagon	0.651	1.076	1.076	-1.076
366026	Olr399	olfactory receptor 399	0.652	-1.165	1.165	1.165
100361706	LOC100361706	lambda-chain C1-region-like	0.653	-1.145	1.145	1.145
362795	LOC362795	immunoglobulin G heavy chain	0.653	-1.076	1.076	1.076
361857	Traf3ip2	Traf3 interacting protein 2	0.654	-1.137	1.137	1.137
24172	Adh1	alcohol dehydrogenase 1 (class I)	0.654	-1.111	1.111	1.111
315882	Zic4	Zic family member 4	0.654	1.096	1.096	-1.096
287199	Nudcd2	NudC domain containing 2	0.654	-1.073	1.073	1.073
84405	Il12a	interleukin 12A	0.654	1.036	1.036	-1.036
103690398	NEWGENE_1565505	GLIS family zinc finger 3	0.654	-1.026	1.026	1.026
500161	LOC500161	Ig kappa chain V-V region L6-like	0.655	-1.102	1.102	1.102
171438	Crtac1	cartilage acidic protein 1	0.655	1.061	1.061	-1.061
501655	Ctag2	cancer/testis antigen 2	0.656	-1.152	1.152	1.152
294269	RT1-Da	RT1 class II, locus Da	0.656	-1.15	1.15	1.15
29359	Pla2g10	phospholipase A2, group X	0.656	-1.144	1.144	1.144
308760	Rccd1	RCC1 domain containing 1	0.656	-1.08	1.08	1.08
296290	Bpifb2	BPI fold containing family B, member 2	0.657	-1.115	1.115	1.115
25627	Cma1	chymase 1, mast cell	0.657	-1.099	1.099	1.099
25260	Gstt1	glutathione S-transferase theta 1	0.658	-1.151	1.151	1.151
103691547	LOC103691547	histone H3-like	0.658	-1.143	1.143	1.143
405143	Olr803	olfactory receptor 803	0.658	-1.14	1.14	1.14
405198	Olr1670	olfactory receptor 1670	0.658	-1.135	1.135	1.135
292566	Zscan5b	zinc finger and SCAN domain containing 5B	0.658	-1.131	1.131	1.131
641631	Defb2	defensin beta 2	0.659	-1.136	1.136	1.136
29547	Homer2	homer scaffolding protein 2	0.659	-1.125	1.125	1.125
296501	Hat1	histone acetyltransferase 1	0.659	-1.048	1.048	1.048
102551492	LOC102551492	Ig kappa chain V-I region HK102-like	0.661	-1.117	1.117	1.117
170847	Kcnj15	potassium channel, inwardly rectifying subfamily J, member 15	0.661	-1.114	1.114	1.114
60378	Lypd3	Ly6/Plaur domain containing 3	0.662	-1.118	1.118	1.118
315907	Nrk	Nik related kinase	0.662	-1.11	1.11	1.11
500037	Foxp2	forkhead box P2	0.662	1.104	1.104	-1.104
300286	Lhfpl1	lipoma HMGIC fusion partner-like 1	0.662	1.099	1.099	-1.099
691657	Crip1	cysteine-rich protein 1 (intestinal)	0.662	-1.09	1.09	1.09
685055	Atr	ATR serine/threonine kinase	0.662	1.09	1.09	-1.09
498759	LOC498759	LRRGT00094	0.662	-1.089	1.089	1.089
366035	Wdr38	WD repeat domain 38	0.662	-1.065	1.065	1.065
298845	Emilin1	elastin microfibril interfacer 1	0.663	-1.148	1.148	1.148
302333	Dach2	dachshund family transcription factor 2	0.663	-1.114	1.114	1.114
499587	Slc7a14	solute carrier family 7, member 14	0.663	1.105	1.105	-1.105
405113	Olr421	olfactory receptor 421	0.663	1.076	1.076	-1.076
365946	Slc9b1	solute carrier family 9, subfamily B (NHA1, cation proton antiporter 1), member 1	0.663	1.053	1.053	-1.053
654441	Cox6b2	cytochrome c oxidase subunit VIb polypeptide 2	0.663	1.009	1.009	-1.009
393089	Pcdha7	protocadherin alpha 7	0.664	-1.115	1.115	1.115
102547665	LOC102547665	spermatogenesis-associated protein 31D1-like	0.665	1.076	1.076	-1.076
290952	RGD1563615	similar to Contactin associated protein-like 3 precursor (Cell recognition molecule Caspr3)	0.666	-1.108	1.108	1.108
100359731	Tipinl1	TIMELESS interacting protein like 1	0.666	-1.005	1.005	1.005
301351	RGD1310819	similar to putative protein (5S487)	0.668	1.102	1.102	-1.102
681043	Acnat1	acyl-coenzyme A amino acid N-acyltransferase 1	0.668	1.017	1.017	-1.017
25024	Gipr	gastric inhibitory polypeptide receptor	0.669	1.111	1.111	-1.111
100314218	Mir328	microRNA 328	0.67	-1.125	1.125	1.125
102546758	Klk5	kallikrein related-peptidase 5	0.67	-1.124	1.124	1.124
367782	Tceanc	transcription elongation factor A (SII) N-terminal and central domain containing	0.67	-1.104	1.104	1.104
102556949	LOC102556949	T-cell receptor alpha chain V region 2B4-like	0.67	-1.092	1.092	1.092
497961	Nlk	nemo like kinase	0.67	-1.061	1.061	1.061
291361	Olr1662	olfactory receptor 1662	0.67	-1.051	1.051	1.051
363782	Cfap44	cilia and flagella associated protein 44	0.67	-1.009	1.009	1.009
300625	Olr1325	olfactory receptor 1325	0.671	-1.133	1.133	1.133
245917	Sycn	syncollin	0.671	-1.113	1.113	1.113
100911093	LOC100911093	CCA tRNA nucleotidyltransferase 1, mitochondrial-like	0.671	-1.088	1.088	1.088
24415	Grm2	glutamate receptor, metabotropic 2	0.671	-1.084	1.084	1.084
100361188	Lyrm5	LYR motif containing 5	0.671	1.002	1.002	-1.002
245961	Dmgdh	dimethylglycine dehydrogenase	0.672	-1.112	1.112	1.112
690625	Oc90	otoconin 90	0.672	-1.099	1.099	1.099
24779	Slc4a1	solute carrier family 4 (anion exchanger), member 1	0.672	-1.097	1.097	1.097
29349	Fgf8	fibroblast growth factor 8	0.673	-1.137	1.137	1.137
362798	Ncapg2	non-SMC condensin II complex, subunit G2	0.673	-1.121	1.121	1.121
60460	Hspa2	heat shock protein 2	0.673	-1.096	1.096	1.096
291655	Pcdhb4	protocadherin beta 4	0.674	-1.084	1.084	1.084
113892	Cml3	camello-like 3	0.674	-1.036	1.036	1.036
366124	Agbl2	ATP/GTP binding protein-like 2	0.675	-1.13	1.13	1.13
405140	Olr808	olfactory receptor 808	0.676	-1.144	1.144	1.144
309374	Ankrd2	ankyrin repeat domain 2 (stretch responsive muscle)	0.676	-1.131	1.131	1.131
100314195	Mir181a-1	microRNA mir-181a-1	0.676	1.113	1.113	-1.113
414788	RT1-T24-3	RT1 class I, locus T24, gene 3	0.676	-1.086	1.086	1.086
287435	Cd68	Cd68 molecule	0.677	1.091	1.091	-1.091
25251	Cyp2g1	cytochrome P450, family 2, subfamily g, polypeptide 1	0.679	-1.133	1.133	1.133
24188	Aldh1a1	aldehyde dehydrogenase 1 family, member A1	0.679	-1.131	1.131	1.131
288798	Olr920	olfactory receptor 920	0.679	-1.094	1.094	1.094
364395	C1qtnf9	C1q and tumor necrosis factor related protein 9	0.68	-1.139	1.139	1.139
361030	Tmem260	transmembrane protein 260	0.682	1.108	1.108	-1.108
305078	Lamb3	laminin, beta 3	0.683	1.104	1.104	-1.104
103691212	LOC103691212	pleckstrin homology domain-containing family A member 6-like	0.684	1.064	1.064	-1.064
102549842	LOC102549842	zinc finger protein 91-like	0.684	-1.016	1.016	1.016
286978	Tmsbl1	thymosin beta-like protein 1	0.685	-1.08	1.08	1.08
102551823	LOC102551823	transmembrane protein 92-like	0.686	-1.135	1.135	1.135
304951	Nuf2	NUF2, NDC80 kinetochore complex component	0.686	-1.115	1.115	1.115
56824	Ifit1	interferon-induced protein with tetratricopeptide repeats 1	0.689	1.073	1.073	-1.073
299242	Gpr65	G-protein coupled receptor 65	0.69	-1.122	1.122	1.122
367391	Marco	macrophage receptor with collagenous structure	0.691	-1.137	1.137	1.137
54295	Rgs6	regulator of G-protein signaling 6	0.691	-1.096	1.096	1.096
678756	LOC678756	similar to GTPase activating protein testicular GAP1	0.691	1.091	1.091	-1.091
361096	Zic2	Zic family member 2	0.691	-1.064	1.064	1.064
685216	Wfdc10	WAP four-disulfide core domain 10	0.691	1.049	1.049	-1.049
641644	Defb25	defensin beta 25	0.692	-1.122	1.122	1.122
81634	Actn1	actinin, alpha 1	0.692	1.101	1.101	-1.101
494198	Oas1k	2 ' -5 ' oligoadenylate synthetase 1K	0.692	-1.09	1.09	1.09
102549501	LOC102549501	uncharacterized LOC102549501	0.692	1.089	1.089	-1.089
499768	Tbc1d13	TBC1 domain family, member 13	0.692	1.055	1.055	-1.055
117029	Ccr5	chemokine (C-C motif) receptor 5	0.692	1.051	1.051	-1.051
100362733	Irgm2	immunity-related GTPase family M member 2	0.693	1.082	1.082	-1.082
686048	Btnl5	butyrophilin-like 5	0.693	1.081	1.081	-1.081
498034	Fn3k	fructosamine 3 kinase	0.693	1.068	1.068	-1.068
293953	R3hcc1l	R3H domain and coiled-coil containing 1-like	0.694	-1.1	1.1	1.1
306725	Spata31d3	SPATA31 subfamily D, member 3	0.694	1.061	1.061	-1.061
293226	Olr83	olfactory receptor 83	0.695	-1.14	1.14	1.14
100233213	Fam196a	family with sequence similarity 196, member A	0.695	1.111	1.111	-1.111
502968	Zfp352	zinc finger protein 352	0.696	-1.152	1.152	1.152
102550783	LOC102550783	T-cell receptor beta-1 chain C region-like	0.696	-1.095	1.095	1.095
25624	Vamp1	vesicle-associated membrane protein 1	0.697	1.095	1.095	-1.095
499377	Plekhs1	pleckstrin homology domain containing, family S member 1	0.698	-1.168	1.168	1.168
690755	Lingo3	leucine rich repeat and Ig domain containing 3	0.698	1.103	1.103	-1.103
64636	Ntsr2	neurotensin receptor 2	0.699	1.079	1.079	-1.079
100301568	Abo	ABO blood group (transferase A, alpha 1-3-N-acetylgalactosaminyltransferase; transferase B, alpha 1-3-galactosyltransferase)	0.7	-1.127	1.127	1.127
100313995	Mir9-2	microRNA mir-9-2	0.7	-1.028	1.028	1.028
299743	Mrpl42	mitochondrial ribosomal protein L42	0.701	1.157	1.157	-1.157
83683	Gpr6	G protein-coupled receptor 6	0.701	1.092	1.092	-1.092
680752	Ccdc74a	coiled-coil domain containing 74A	0.702	-1.133	1.133	1.133
287988	Polr2h-ps1	polymerase (RNA) II (DNA directed) polypeptide H, pseudogene 1	0.702	-1.131	1.131	1.131
312607	Pdzrn3	PDZ domain containing RING finger 3	0.702	-1.102	1.102	1.102
292700	Ceacam16	carcinoembryonic antigen-related cell adhesion molecule 16	0.702	-1.07	1.07	1.07
498795	Ccdc3	coiled-coil domain containing 3	0.703	-1.129	1.129	1.129
103693341	NEWGENE_1595998	tumor necrosis factor receptor superfamily, member 13B	0.703	-1.128	1.128	1.128
305309	Slc10a4	solute carrier family 10, member 4	0.703	1.123	1.123	-1.123
690746	Spag17	sperm associated antigen 17	0.703	-1.104	1.104	1.104
100363333	LOC100363333	PRAME family member 12	0.703	-1.053	1.053	1.053
114125	Dll3	delta-like 3 (Drosophila)	0.704	-1.149	1.149	1.149
366362	Olr838	olfactory receptor 838	0.704	-1.114	1.114	1.114
312275	Ephb6	Eph receptor B6	0.704	-1.093	1.093	1.093
290221	Nrl	neural retina leucine zipper	0.705	-1.147	1.147	1.147
361219	Fbxw17	F-box and WD-40 domain protein 17	0.707	-1.135	1.135	1.135
100361319	LOC100361319	hypothetical LOC100361319	0.709	1.005	1.005	-1.005
29738	Kcnab2	potassium channel, voltage-gated shaker-related subfamily A regulatory beta subunit 2	0.71	1.104	1.104	-1.104
361348	Mro	maestro	0.711	1.095	1.095	-1.095
84385	Nr1i2	nuclear receptor subfamily 1, group I, member 2	0.715	-1.117	1.117	1.117
100360054	Vstm1	V-set and transmembrane domain containing 1	0.716	-1.139	1.139	1.139
297389	Dguok	deoxyguanosine kinase	0.716	1.11	1.11	-1.11
24867	Vcsa1	variable coding sequence A1	0.716	1.073	1.073	-1.073
680378	Prss47	protease, serine, 47	0.717	-1.135	1.135	1.135
291133	Aldh5a1	aldehyde dehydrogenase 5 family, member A1	0.717	1.114	1.114	-1.114
361180	Grtp1	growth hormone regulated TBC protein 1	0.717	1.096	1.096	-1.096
311456	Mkks	McKusick-Kaufman syndrome	0.717	1.089	1.089	-1.089
296787	Sema3c	sema domain, immunoglobulin domain (Ig), short basic domain, secreted, (semaphorin) 3C	0.717	-1.004	1.004	1.004
405020	Olr1353	olfactory receptor 1353	0.718	-1.126	1.126	1.126
25119	Mr1	major histocompatibility complex, class I-related	0.718	-1.063	1.063	1.063
364148	Kctd8	potassium channel tetramerization domain containing 8	0.721	1.118	1.118	-1.118
102549471	LOC102549471	short transient receptor potential channel 2-like	0.721	1.11	1.11	-1.11
29511	Padi2	peptidyl arginine deiminase, type II	0.721	1.076	1.076	-1.076
303862	RGD1562415	similar to 40S ribosomal protein S26	0.721	1.058	1.058	-1.058
361807	Lemd2	LEM domain containing 2	0.721	1.03	1.03	-1.03
554353	Gpr34	G protein-coupled receptor 34	0.721	1.022	1.022	-1.022
100359928	LOC100359928	microtubule-associated protein 1 light chain 3 beta-like	0.722	1.275	1.275	-1.275
500800	Ccdc105	coiled-coil domain containing 105	0.722	-1.152	1.152	1.152
103694111	LOC103694111	uncharacterized LOC103694111	0.722	-1.118	1.118	1.118
689589	LOC689589	hypothetical protein LOC689589	0.722	1.114	1.114	-1.114
316022	Trank1	tetratricopeptide repeat and ankyrin repeat containing 1	0.722	1.11	1.11	-1.11
25668	Cd38	CD38 molecule	0.722	1.101	1.101	-1.101
363684	Meox1	mesenchyme homeobox 1	0.723	-1.092	1.092	1.092
100360752	Ccdc122	coiled-coil domain containing 122	0.723	-1.092	1.092	1.092
361047	Ska3	spindle and kinetochore associated complex subunit 3	0.723	-1.03	1.03	1.03
81508	Bhmt	betaine-homocysteine S-methyltransferase	0.724	-1.037	1.037	1.037
85268	Hrh3	histamine receptor H3	0.725	1.102	1.102	-1.102
361800	Stk19	serine/threonine kinase 19	0.725	1.1	1.1	-1.1
103690166	LOC103690166	zinc finger protein OZF-like	0.726	1.073	1.073	-1.073
155268	Cldn16	claudin 16	0.727	-1.156	1.156	1.156
100314236	Mir125a	microRNA 125a	0.727	-1.139	1.139	1.139
100361506	Armc3	armadillo repeat containing 3	0.727	-1.124	1.124	1.124
102556253	LOC102556253	tudor domain-containing protein 15-like	0.728	-1.137	1.137	1.137
303530	Krt16	keratin 16, type I	0.728	-1.124	1.124	1.124
296730	Crygn	crystallin, gamma N	0.728	-1.117	1.117	1.117
100314069	Mir450a	microRNA 450a	0.728	-1.11	1.11	1.11
103691587	LOC103691587	uncharacterized LOC103691587	0.728	-1.072	1.072	1.072
313352	Dmrta1	DMRT-like family A1	0.728	1.061	1.061	-1.061
414786	RT1-M1-2	RT1 class I, locus M1, gene 2	0.728	-1.016	1.016	1.016
100360638	LOC100360638	zinc finger protein 780B-like	0.729	-1.151	1.151	1.151
309178	Batf2	basic leucine zipper transcription factor, ATF-like 2	0.729	-1.136	1.136	1.136
362153	Cwc22	CWC22 spliceosome-associated protein	0.729	-1.133	1.133	1.133
24268	Cp	ceruloplasmin (ferroxidase)	0.729	-1.114	1.114	1.114
24860	Ucp1	uncoupling protein 1 (mitochondrial, proton carrier)	0.729	-1.113	1.113	1.113
156117	Casp12	caspase 12	0.729	-1.113	1.113	1.113
680071	Krtap3-1	keratin associated protein 3-1	0.729	-1.104	1.104	1.104
688815	LOC688815	similar to prohibitin	0.73	-1.084	1.084	1.084
293364	Olr217	olfactory receptor 217	0.731	-1.142	1.142	1.142
445371	Kcnk18	potassium channel, two pore domain subfamily K, member 18	0.732	-1.116	1.116	1.116
299555	Morc2b	microrchidia 2B	0.732	-1.111	1.111	1.111
304323	Ftsj2	FtsJ RNA methyltransferase homolog 2 (E. coli)	0.732	1.111	1.111	-1.111
313644	Rap1gap	Rap1 GTPase-activating protein	0.732	1.11	1.11	-1.11
289048	Lhx9	LIM homeobox 9	0.732	-1.084	1.084	1.084
498729	RGD1562963	similar to chromosome 6 open reading frame 52	0.733	-1.148	1.148	1.148
54323	Arc	activity-regulated cytoskeleton-associated protein	0.734	1.047	1.047	-1.047
296313	Myl9	myosin, light chain 9, regulatory	0.735	1.104	1.104	-1.104
500666	Dact1	dishevelled-binding antagonist of beta-catenin 1	0.735	-1.101	1.101	1.101
310969	Ifi44	interferon-induced protein 44	0.735	1.095	1.095	-1.095
287924	Yars2	tyrosyl-tRNA synthetase 2 (mitochondrial)	0.735	-1.045	1.045	1.045
293813	Olr380	olfactory receptor 380	0.736	-1.157	1.157	1.157
691286	LOC691286	similar to RIKEN cDNA 4930504O13	0.736	-1.155	1.155	1.155
361979	Tsacc	TSSK6 activating co-chaperone	0.736	-1.116	1.116	1.116
405920	Olr199	olfactory receptor 199	0.736	1.072	1.072	-1.072
302586	LOC302586	similar to X-linked retinitis pigmentosa GTPase regulator (mRpgr)	0.736	1.07	1.07	-1.07
296545	C8g	complement component 8, gamma polypeptide	0.736	1.067	1.067	-1.067
117541	Smu1	smu-1 suppressor of mec-8 and unc-52 homolog (C. elegans)	0.736	-1.034	1.034	1.034
306198	Clybl	citrate lyase beta like	0.736	-1.034	1.034	1.034
689092	LOC689092	similar to 60S ribosomal protein L9	0.736	1.023	1.023	-1.023
310683	Itga10	integrin, alpha 10	0.737	-1.123	1.123	1.123
689046	Ccdc84	coiled-coil domain containing 84	0.737	1.082	1.082	-1.082
690263	Tmem179b	transmembrane protein 179B	0.737	1.065	1.065	-1.065
289307	Tfb2m	transcription factor B2, mitochondrial	0.738	1.086	1.086	-1.086
246239	Slc15a3	solute carrier family 15 (oligopeptide transporter), member 3	0.739	1.096	1.096	-1.096
298914	Itgb1bp1	integrin beta 1 binding protein 1	0.739	1.084	1.084	-1.084
287222	Timd2	T-cell immunoglobulin and mucin domain containing 2	0.74	1.048	1.048	-1.048
360568	Mettl16	methyltransferase like 16	0.741	1.108	1.108	-1.108
499368	Calhm3	calcium homeostasis modulator 3	0.742	-1.127	1.127	1.127
366262	Rbm38	RNA binding motif protein 38	0.743	-1.093	1.093	1.093
117095	Bhlhe41	basic helix-loop-helix family, member e41	0.744	1.083	1.083	-1.083
24678	Pkib	protein kinase (cAMP-dependent, catalytic) inhibitor beta	0.746	1.105	1.105	-1.105
498386	Cc2d2a	coiled-coil and C2 domain containing 2A	0.746	1.086	1.086	-1.086
29434	Rasgrp1	RAS guanyl releasing protein 1 (calcium and DAG-regulated)	0.747	1.075	1.075	-1.075
689029	Tm6sf2	transmembrane 6 superfamily member 2	0.747	1.05	1.05	-1.05
679552	Dfnb59	deafness, autosomal recessive 59	0.749	-1.156	1.156	1.156
362271	Elmo2	engulfment and cell motility 2	0.75	1.196	1.196	-1.196
289733	Pla2g3	phospholipase A2, group III	0.75	-1.122	1.122	1.122
316982	RGD1309621	similar to hypothetical protein FLJ10652	0.75	-1.098	1.098	1.098
246273	Trib3	tribbles pseudokinase 3	0.75	1.085	1.085	-1.085
363135	Rad54l2	RAD54-like 2 (S. cerevisiae)	0.75	-1.078	1.078	1.078
681290	LOC681290	uncharacterized LOC681290	0.751	1.024	1.024	-1.024
365299	Bnc1	basonuclin 1	0.751	-1.022	1.022	1.022
295337	Bcl2l15	BCL2-like 15	0.752	-1.152	1.152	1.152
494499	Gsta5	glutathione S-transferase alpha 5	0.752	-1.114	1.114	1.114
103693291	NEWGENE_6503435	NHL repeat containing 4	0.752	-1.111	1.111	1.111
102546484	LOC102546484	mucin-12-like	0.752	-1.091	1.091	1.091
282832	Ccr9	chemokine (C-C motif) receptor 9	0.753	-1.154	1.154	1.154
295338	Ptpn22	protein tyrosine phosphatase, non-receptor type 22 (lymphoid)	0.753	-1.148	1.148	1.148
499746	LOC499746	similar to hypothetical gene supported by AK097565; BC033939	0.753	-1.138	1.138	1.138
689790	Clec2dl1	C-type lectin domain family 2 member D-like 1	0.753	-1.124	1.124	1.124
404974	Olr1471	olfactory receptor 1471	0.753	-1.122	1.122	1.122
685767	LOC685767	similar to OX-2 membrane glycoprotein precursor (MRC OX-2 antigen) (CD200 antigen)	0.753	-1.122	1.122	1.122
362921	LOC362921	Ac2-224	0.753	-1.12	1.12	1.12
498741	Mboat1	membrane bound O-acyltransferase domain containing 1	0.753	-1.117	1.117	1.117
432363	Slco4c1	solute carrier organic anion transporter family, member 4C1	0.753	-1.1	1.1	1.1
102555876	LOC102555876	uncharacterized LOC102555876	0.753	-1.086	1.086	1.086
300621	Olr1320	olfactory receptor 1320	0.753	-1.083	1.083	1.083
300790	Slc51b	solute carrier family 51, beta subunit	0.754	-1.153	1.153	1.153
300027	Gpihbp1	glycosylphosphatidylinositol anchored high density lipoprotein binding protein 1	0.754	-1.144	1.144	1.144
287481	Olr1467	olfactory receptor 1467	0.754	-1.141	1.141	1.141
405331	Olr806	olfactory receptor 806	0.754	-1.133	1.133	1.133
103693334	LOC103693334	tripartite motif-containing protein 7-like	0.754	-1.118	1.118	1.118
362184	Dnajc24	DnaJ (Hsp40) homolog, subfamily C, member 24	0.754	-1.002	1.002	1.002
282836	Cthrc1	collagen triple helix repeat containing 1	0.755	-1.122	1.122	1.122
680671	Glis3	GLIS family zinc finger 3	0.755	-1.106	1.106	1.106
114518	Slc7a10	solute carrier family 7 (neutral amino acid transporter light chain, asc system), member 10	0.756	1.104	1.104	-1.104
500717	RGD1566401	similar to GTL2, imprinted maternally expressed untranslated	0.756	1.103	1.103	-1.103
313545	Tmem125	transmembrane protein 125	0.756	-1.094	1.094	1.094
302819	Arhgap36	Rho GTPase activating protein 36	0.756	1.054	1.054	-1.054
680014	Esco1	establishment of sister chromatid cohesion N-acetyltransferase 1	0.757	1.143	1.143	-1.143
307919	Snai3	snail family zinc finger 3	0.757	-1.13	1.13	1.13
287610	Lpo	lactoperoxidase	0.758	-1.152	1.152	1.152
405137	Olr812	olfactory receptor 812	0.758	-1.142	1.142	1.142
315137	Apobec3b	apolipoprotein B mRNA editing enzyme, catalytic polypeptide-like 3B	0.758	-1.128	1.128	1.128
498982	RGD1560020_predicted	similar to Myb proto-oncogene protein (C-myb) (predicted)	0.758	-1.074	1.074	1.074
294239	Ddah2	dimethylarginine dimethylaminohydrolase 2	0.758	-1.03	1.03	1.03
100361647	Galnt6	polypeptide N-acetylgalactosaminyltransferase 6	0.759	-1.137	1.137	1.137
294789	Ranbp3l	RAN binding protein 3-like	0.759	-1.085	1.085	1.085
690309	LOC690309	similar to DNA methyltransferase 3B	0.759	-1.082	1.082	1.082
29436	Tfpi	tissue factor pathway inhibitor (lipoprotein-associated coagulation inhibitor)	0.759	-1.071	1.071	1.071
690333	Sertm1	serine-rich and transmembrane domain containing 1	0.759	-1.052	1.052	1.052
305354	Tlr1	toll-like receptor 1	0.759	-1.041	1.041	1.041
680422	Fam115c	family with sequence similarity 115, member C	0.759	-1.035	1.035	1.035
405212	Olr827	olfactory receptor 827	0.76	-1.115	1.115	1.115
500137	Neurod6	neuronal differentiation 6	0.76	-1.095	1.095	1.095
295190	Rptn	repetin	0.761	-1.131	1.131	1.131
246301	Ascl3	achaete-scute family bHLH transcription factor 3	0.761	-1.126	1.126	1.126
102554637	LOC102554637	anionic trypsin-2-like	0.761	-1.114	1.114	1.114
100359752	LOC100359752	hypothetical protein LOC100359752	0.761	-1.092	1.092	1.092
191571	Fat3	FAT atypical cadherin 3	0.761	1.091	1.091	-1.091
100363236	LOC100363236	keratin associated protein 13-like	0.762	-1.124	1.124	1.124
24833	Spink3	serine peptidase inhibitor, Kazal type 3	0.763	1.081	1.081	-1.081
300807	Rora	RAR-related orphan receptor A	0.763	1.067	1.067	-1.067
315088	RGD1311188	similar to 1500031N24Rik protein	0.764	1.176	1.176	-1.176
102551046	LOC102551046	PHD finger protein 11-like	0.764	1.045	1.045	-1.045
319105	Taar8c	trace amine-associated receptor 8c	0.765	-1.13	1.13	1.13
80897	Erap1	endoplasmic reticulum aminopeptidase 1	0.767	1.098	1.098	-1.098
691277	LOC691277	similar to Robo-1	0.768	1.12	1.12	-1.12
311047	Cytip	cytohesin 1 interacting protein	0.768	-1.104	1.104	1.104
65166	Sec11a	SEC11 homolog A (S. cerevisiae)	0.768	-1.005	1.005	1.005
641620	Defb51	defensin beta 51	0.769	-1.113	1.113	1.113
102549817	LOC102549817	zinc finger protein 124-like	0.769	1.084	1.084	-1.084
100314228	Mir23a	microRNA 23a	0.769	1.051	1.051	-1.051
690212	Slc16a5	solute carrier family 16 (monocarboxylate transporter), member 5	0.77	-1.137	1.137	1.137
300891	Morf4l1	mortality factor 4 like 1	0.77	1.127	1.127	-1.127
103690209	NEWGENE_1598286	RNA binding motif protein, X-linked-like 2	0.77	-1.112	1.112	1.112
292267	RGD1305235	similar to RIKEN cDNA 1700052N19	0.77	1.079	1.079	-1.079
498366	Fam114a1	family with sequence similarity 114, member A1	0.77	-1.043	1.043	1.043
102547213	LOC102547213	T-cell receptor alpha chain V region PHDS58-like	0.771	-1.101	1.101	1.101
170573	Slc38a4	solute carrier family 38, member 4	0.771	-1.077	1.077	1.077
302538	Sytl5	synaptotagmin-like 5	0.771	1.071	1.071	-1.071
114709	Ifitm2	interferon induced transmembrane protein 2	0.772	-1.088	1.088	1.088
192648	Prokr1	prokineticin receptor 1	0.773	-1.138	1.138	1.138
310461	Dhx36	DEAH (Asp-Glu-Ala-His) box polypeptide 36	0.773	-1.067	1.067	1.067
363283	Cops8	COP9 signalosome subunit 8	0.773	1.051	1.051	-1.051
499015	Serac1	serine active site containing 1	0.774	1.105	1.105	-1.105
286993	Taok1	TAO kinase 1	0.774	1.09	1.09	-1.09
361986	Slc39a1	solute carrier family 39 (zinc transporter), member 1	0.774	1.06	1.06	-1.06
192110	Pou3f1	POU class 3 homeobox 1	0.776	-1.129	1.129	1.129
29170	Aqp6	aquaporin 6, kidney specific	0.779	-1.143	1.143	1.143
81524	Nfix	nuclear factor I/X (CCAAT-binding transcription factor)	0.779	-1.077	1.077	1.077
361342	Cplx4	complexin 4	0.78	-1.146	1.146	1.146
288065	Ccdc58	coiled-coil domain containing 58	0.78	-1.071	1.071	1.071
266735	Gpr64	G protein-coupled receptor 64	0.781	-1.075	1.075	1.075
100909893	LOC100909893	protein FAM187B-like	0.781	-1.032	1.032	1.032
689346	LOC689346	similar to 60S ribosomal protein L37a	0.783	-1.129	1.129	1.129
292325	B3gnt6	UDP-GlcNAc:betaGal beta-1,3-N-acetylglucosaminyltransferase 6	0.783	-1.124	1.124	1.124
311425	Adam33	ADAM metallopeptidase domain 33	0.783	-1.12	1.12	1.12
114519	Nfil3	nuclear factor, interleukin 3 regulated	0.783	-1.115	1.115	1.115
287336	Olr1448	olfactory receptor 1448	0.783	-1.096	1.096	1.096
290008	Olr1610	olfactory receptor 1610	0.783	1.043	1.043	-1.043
499656	RGD1564171	RGD1564171	0.783	-1.029	1.029	1.029
294123	Taar5	trace amine-associated receptor 5	0.784	-1.142	1.142	1.142
405031	Olr347	olfactory receptor 347	0.784	-1.131	1.131	1.131
50645	Rab27a	RAB27A, member RAS oncogene family	0.784	-1.103	1.103	1.103
25424	Ctse	cathepsin E	0.785	-1.124	1.124	1.124
498190	Ccdc60	coiled-coil domain containing 60	0.785	-1.123	1.123	1.123
298607	Agmat	agmatine ureohydrolase (agmatinase)	0.785	-1.12	1.12	1.12
502684	LOC502684	hypothetical protein LOC502684	0.785	-1.111	1.111	1.111
361214	RGD1561671	similar to RIKEN cDNA 2900010M23	0.785	1.06	1.06	-1.06
100912199	LOC100912199	zinc finger protein 45-like	0.785	-1.043	1.043	1.043
287236	Olr1385	olfactory receptor 1385	0.786	-1.143	1.143	1.143
500474	Rnf183	ring finger protein 183	0.786	-1.121	1.121	1.121
366122	Olr744	olfactory receptor 744	0.786	-1.115	1.115	1.115
307579	Zfp521	zinc finger protein 521	0.786	1.11	1.11	-1.11
308201	Riok2	RIO kinase 2	0.786	-1.098	1.098	1.098
298694	Plekhn1	pleckstrin homology domain containing, family N member 1	0.786	1.097	1.097	-1.097
497979	Tmem100	transmembrane protein 100	0.786	1.097	1.097	-1.097
498145	Fam220a	family with sequence similarity 220, member A	0.786	-1.093	1.093	1.093
408236	Mug2	murinoglobulin 2	0.786	1.043	1.043	-1.043
497912	RGD1559732	similar to butyrophilin related 1	0.786	1.037	1.037	-1.037
363872	Zfp498	zinc finger protein 498	0.786	1.031	1.031	-1.031
298657	Car6	carbonic anhydrase 6	0.786	1.024	1.024	-1.024
297334	Mrpl35	mitochondrial ribosomal protein L35	0.786	1.021	1.021	-1.021
54304	Ssbp1	single-stranded DNA binding protein 1, mitochondrial	0.787	1.123	1.123	-1.123
406039	Olr1738	olfactory receptor 1738	0.787	-1.108	1.108	1.108
29461	Vgf	VGF nerve growth factor inducible	0.787	1.1	1.1	-1.1
290212	Efs	embryonal Fyn-associated substrate	0.787	1.098	1.098	-1.098
29301	Hal	histidine ammonia lyase	0.787	1.093	1.093	-1.093
170902	Zfp347	zinc finger protein 347	0.787	-1.081	1.081	1.081
29625	Crhbp	corticotropin releasing hormone binding protein	0.787	1.076	1.076	-1.076
100233177	Zfp949	zinc finger protein 949	0.787	1.057	1.057	-1.057
293129	Alg8	ALG8, alpha-1,3-glucosyltransferase	0.787	1.051	1.051	-1.051
293829	Mcee	methylmalonyl CoA epimerase	0.788	1.106	1.106	-1.106
300900	Plscr4	phospholipid scramblase 4	0.788	-1.1	1.1	1.1
301434	Clk1	CDC-like kinase 1	0.788	1.088	1.088	-1.088
100314026	Mir128-1	microRNA mir-128-1	0.788	1.067	1.067	-1.067
191574	Akr1c14	aldo-keto reductase family 1, member C14	0.788	-1.053	1.053	1.053
102555469	LOC102555469	putative fidgetin-like protein 2-like	0.788	-1.05	1.05	1.05
499914	Gins1	GINS complex subunit 1 (Psf1 homolog)	0.788	1.045	1.045	-1.045
361602	Me3	malic enzyme 3, NADP(+)-dependent, mitochondrial	0.789	1.101	1.101	-1.101
25402	Casp3	caspase 3	0.789	-1.095	1.095	1.095
500546	RGD1560436	similar to hypothetical protein FLJ20508	0.79	-1.141	1.141	1.141
291819	Car7	carbonic anhydrase 7	0.79	-1.107	1.107	1.107
361638	Acsm1	acyl-CoA synthetase medium-chain family member 1	0.79	-1.101	1.101	1.101
364867	Ticam2	toll-like receptor adaptor molecule 2	0.791	-1.133	1.133	1.133
246758	Allc	allantoicase	0.791	1.108	1.108	-1.108
24309	Dbp	D site of albumin promoter (albumin D-box) binding protein	0.791	1.105	1.105	-1.105
498918	Irx5	iroquois homeobox 5	0.791	-1.091	1.091	1.091
368158	Rorc	RAR-related orphan receptor C	0.792	-1.102	1.102	1.102
289088	Swt1	Swt1 RNA endoribonuclease homolog (S. cerevisiae)	0.792	1.082	1.082	-1.082
100912041	LOC100912041	uncharacterized LOC100912041	0.792	1.078	1.078	-1.078
313790	Lacc1	laccase (multicopper oxidoreductase) domain containing 1	0.793	1.089	1.089	-1.089
287638	Dlx3	distal-less homeobox 3	0.794	-1.131	1.131	1.131
171056	Cx3cr1	chemokine (C-X3-C motif) receptor 1	0.794	1.085	1.085	-1.085
170955	Zfp483	zinc finger protein 483	0.794	1.073	1.073	-1.073
296995	Mrps33	mitochondrial ribosomal protein S33	0.794	1.072	1.072	-1.072
314847	Best3	bestrophin 3	0.795	-1.099	1.099	1.099
315434	Ankrd49	ankyrin repeat domain 49	0.795	1.099	1.099	-1.099
315131	Kdelr3	KDEL (Lys-Asp-Glu-Leu) endoplasmic reticulum protein retention receptor 3	0.795	-1.047	1.047	1.047
81807	Tceb2	transcription elongation factor B (SIII), polypeptide 2	0.796	1.102	1.102	-1.102
308690	Ndn	necdin, melanoma antigen (MAGE) family member	0.796	1.025	1.025	-1.025
292574	Obox2	oocyte specific homeobox 2	0.797	1.01	1.01	-1.01
366024	Olr395	olfactory receptor 395	0.798	-1.141	1.141	1.141
364190	Rasl10a	RAS-like, family 10, member A	0.798	1.039	1.039	-1.039
287703	Eif1	eukaryotic translation initiation factor 1	0.798	-1.031	1.031	1.031
302954	Olr1356	olfactory receptor 1356	0.799	-1.151	1.151	1.151
314131	Insm2	insulinoma-associated 2	0.799	-1.136	1.136	1.136
113931	Prrx2	paired related homeobox 2	0.799	-1.135	1.135	1.135
501023	Gfral	GDNF family receptor alpha like	0.799	-1.105	1.105	1.105
408210	Klk4	kallikrein-related peptidase 4	0.799	-1.101	1.101	1.101
29203	Foxd3	forkhead box D3	0.802	-1.126	1.126	1.126
102552378	LOC102552378	trichohyalin-like	0.802	-1.118	1.118	1.118
499660	Sprr1a	small proline-rich protein 1A	0.802	-1.105	1.105	1.105
680489	LOC680489	similar to claudin 1	0.802	1.043	1.043	-1.043
688981	LOC688981	similar to 60S ribosomal protein L26 (Silica-induced gene 20 protein) (SIG-20)	0.803	-1.133	1.133	1.133
100909672	LOC100909672	uncharacterized LOC100909672	0.803	1.113	1.113	-1.113
102556059	LOC102556059	uncharacterized LOC102556059	0.803	-1.077	1.077	1.077
367645	Pif1	PIF1 5'-to-3' DNA helicase	0.804	-1.135	1.135	1.135
102551114	LOC102551114	uncharacterized LOC102551114	0.804	1.037	1.037	-1.037
300889	Ankrd34c	ankyrin repeat domain 34C	0.804	1.027	1.027	-1.027
114481	Dnajc14	DnaJ (Hsp40) homolog, subfamily C, member 14	0.805	-1.13	1.13	1.13
24807	Tacr1	tachykinin receptor 1	0.805	1.101	1.101	-1.101
359959	Rhebl1	Ras homolog enriched in brain like 1	0.805	1.092	1.092	-1.092
304667	Rtbdn	retbindin	0.805	1.014	1.014	-1.014
414138	Lcn6	lipocalin 6	0.807	-1.134	1.134	1.134
171163	Slc6a13	solute carrier family 6 (neurotransmitter transporter), member 13	0.807	-1.041	1.041	1.041
303639	Abca6	ATP-binding cassette, subfamily A (ABC1), member 6	0.808	-1.14	1.14	1.14
290767	Triml1	tripartite motif family-like 1	0.808	-1.133	1.133	1.133
81523	Myoc	myocilin, trabecular meshwork inducible glucocorticoid response	0.808	-1.112	1.112	1.112
691300	RGD1565323	similar to OTTMUSP00000000621	0.809	-1.108	1.108	1.108
100910107	LOC100910107	ubiquitin carboxyl-terminal hydrolase DUB-1-like	0.809	1.071	1.071	-1.071
315298	Racgap1	Rac GTPase-activating protein 1	0.81	-1.137	1.137	1.137
404977	Olr1468	olfactory receptor 1468	0.81	-1.098	1.098	1.098
29643	Sv2c	synaptic vesicle glycoprotein 2c	0.81	1.078	1.078	-1.078
314543	Gulp1	GULP, engulfment adaptor PTB domain containing 1	0.81	1.059	1.059	-1.059
444985	Dnmt3b	DNA (cytosine-5-)-methyltransferase 3 beta	0.811	-1.124	1.124	1.124
266631	Rbm45	RNA binding motif protein 45	0.811	1.115	1.115	-1.115
56725	Cript	cysteine-rich PDZ-binding protein	0.811	1.055	1.055	-1.055
360457	Figf	c-fos induced growth factor	0.811	1.018	1.018	-1.018
361964	Zbbx	zinc finger, B-box domain containing	0.812	1.091	1.091	-1.091
500361	Lrmp	lymphoid-restricted membrane protein	0.812	1.084	1.084	-1.084
100362117	LOC100362117	protein tyrosine phosphatase type IVA, member 1-like	0.812	1.08	1.08	-1.08
103694154	C17H10orf113	chromosome 17 open reading frame, human C10orf113	0.812	1.062	1.062	-1.062
292064	Banp	Btg3 associated nuclear protein	0.812	1.061	1.061	-1.061
100314084	Mir381	microRNA 381	0.812	1.057	1.057	-1.057
54254	Gata4	GATA binding protein 4	0.813	-1.13	1.13	1.13
500464	Epb41l4b	erythrocyte membrane protein band 4.1 like 4B	0.813	1.109	1.109	-1.109
114557	Wif1	Wnt inhibitory factor 1	0.813	-1.076	1.076	1.076
362749	Atp5s	ATP synthase, H+ transporting, mitochondrial Fo complex, subunit s (factor B)	0.813	-1.057	1.057	1.057
499297	RGD1562011	similar to MAS-related G-protein coupled receptor, member G	0.814	-1.076	1.076	1.076
306253	Glt8d1	glycosyltransferase 8 domain containing 1	0.814	1.076	1.076	-1.076
361808	Snrpc	small nuclear ribonucleoprotein polypeptide C	0.814	-1.065	1.065	1.065
24450	Hmgcs2	3-hydroxy-3-methylglutaryl-CoA synthase 2 (mitochondrial)	0.814	-1.058	1.058	1.058
361586	Trpm1	transient receptor potential cation channel, subfamily M, member 1	0.815	-1.102	1.102	1.102
683212	LOC683212	similar to keratin complex 1, acidic, gene 18	0.815	-1.031	1.031	1.031
24235	C4bpa	complement component 4 binding protein, alpha	0.816	-1.136	1.136	1.136
295914	Olr721	olfactory receptor 721	0.816	-1.103	1.103	1.103
24380	Gad2	glutamate decarboxylase 2	0.816	1.101	1.101	-1.101
498247	RGD1562140	similar to brain Zn-finger protein	0.816	-1.085	1.085	1.085
286931	Unc13c	unc-13 homolog C (C. elegans)	0.817	1.062	1.062	-1.062
54297	Rgs8	regulator of G-protein signaling 8	0.818	1.074	1.074	-1.074
680068	Dmrtc1b	DMRT-like family C1b	0.818	-1.064	1.064	1.064
300199	Olr1106	olfactory receptor 1106	0.819	-1.142	1.142	1.142
500235	Emx1	empty spiracles homeobox 1	0.819	-1.105	1.105	1.105
361493	Lilrb3l	leukocyte immunoglobulin-like receptor, subfamily B (with TM and ITIM domains), member 3-like	0.819	1.081	1.081	-1.081
313587	Zc3h12a	zinc finger CCCH type containing 12A	0.82	-1.126	1.126	1.126
102551014	LOC102551014	zinc finger protein 624-like	0.82	-1.111	1.111	1.111
366991	Krt82	keratin 82, type II	0.82	-1.102	1.102	1.102
100361265	LOC100361265	rCG64283-like	0.82	-1.092	1.092	1.092
362450	Prp2	proline rich protein 2	0.82	-1.09	1.09	1.09
100910656	LOC100910656	ly-6/neurotoxin-like protein 1-like	0.821	-1.109	1.109	1.109
29308	Arl4a	ADP-ribosylation factor-like 4A	0.822	-1.116	1.116	1.116
29200	Inhba	inhibin beta-A	0.822	1.083	1.083	-1.083
313662	Mfap2	microfibrillar-associated protein 2	0.823	1.096	1.096	-1.096
501048	Poc1a	POC1 centriolar protein A	0.823	-1.09	1.09	1.09
499931	Sla2	Src-like-adaptor 2	0.825	-1.137	1.137	1.137
287237	Olr1386	olfactory receptor 1386	0.825	-1.136	1.136	1.136
691150	Pramef20	PRAME family member 20	0.825	-1.119	1.119	1.119
100910814	LOC100910814	keratin-associated protein 9-1-like	0.825	-1.066	1.066	1.066
366057	Gapdh-ps1	glyceraldehyde-3-phosphate dehydrogenase, pseudogene 1	0.826	-1.146	1.146	1.146
24616	Pah	phenylalanine hydroxylase	0.826	-1.139	1.139	1.139
502901	Clec9a	C-type lectin domain family 9, member A	0.826	-1.139	1.139	1.139
293278	Olr139	olfactory receptor 139	0.826	-1.128	1.128	1.128
316736	Emilin2	elastin microfibril interfacer 2	0.826	-1.128	1.128	1.128
501675	Tmem114	transmembrane protein 114	0.826	-1.119	1.119	1.119
292572	RGD1564651	similar to oocyte specific homeobox 3	0.826	-1.062	1.062	1.062
29409	Mag	myelin-associated glycoprotein	0.826	1.047	1.047	-1.047
501869	Sh2d1b	SH2 domain containing 1B	0.826	-1.041	1.041	1.041
65132	Cldn7	claudin 7	0.827	-1.137	1.137	1.137
499952	Bhlhe23	basic helix-loop-helix family, member e23	0.827	-1.128	1.128	1.128
293568	Nkx1-2	NK1 homeobox 2	0.827	-1.127	1.127	1.127
25156	Vav1	vav 1 guanine nucleotide exchange factor	0.827	1.098	1.098	-1.098
365213	Nanos2	nanos homolog 2 (Drosophila)	0.827	-1.095	1.095	1.095
360733	Rtp4	receptor (chemosensory) transporter protein 4	0.827	-1.09	1.09	1.09
689526	LOC689526	hypothetical protein LOC689526	0.827	1.038	1.038	-1.038
302327	Zfp711	zinc finger protein 711	0.828	-1.077	1.077	1.077
140595	Gpr83	G protein-coupled receptor 83	0.828	1.077	1.077	-1.077
83612	Slc32a1	solute carrier family 32 (GABA vesicular transporter), member 1	0.83	1.093	1.093	-1.093
89803	Sfrp4	secreted frizzled-related protein 4	0.83	1.084	1.084	-1.084
498547	Epsti1	epithelial stromal interaction 1 (breast)	0.83	1.058	1.058	-1.058
313524	Zswim5	zinc finger, SWIM-type containing 5	0.831	1.097	1.097	-1.097
310900	Mttp	microsomal triglyceride transfer protein	0.832	-1.145	1.145	1.145
298693	Isg15	ISG15 ubiquitin-like modifier	0.832	-1.12	1.12	1.12
84008	Cntnap1	contactin associated protein 1	0.832	1.087	1.087	-1.087
315663	Exph5	exophilin 5	0.832	1.086	1.086	-1.086
290706	RGD1311747	similar to 2700029M09Rik protein	0.832	-1.071	1.071	1.071
102552940	LOC102552940	small proline-rich protein 2H-like	0.833	-1.076	1.076	1.076
307715	Irx6	iroquois homeobox 6	0.835	-1.14	1.14	1.14
689220	LOC689220	similar to Cystatin S precursor (LM protein)	0.835	-1.017	1.017	1.017
24179	Agt	angiotensinogen (serpin peptidase inhibitor, clade A, member 8)	0.836	1.1	1.1	-1.1
298397	Olr833	olfactory receptor 833	0.837	-1.129	1.129	1.129
317196	Klhl4	kelch-like family member 4	0.837	-1.086	1.086	1.086
301271	Ptchd4	patched domain containing 4	0.84	1.111	1.111	-1.111
685590	LOC685590	similar to Phosphatidylinositol-4,5-bisphosphate 3-kinase catalytic subunit alpha isoform (PI3-kinase p110 subunit alpha) (PtdIns-3-kinase p110) (PI3K)	0.84	1.018	1.018	-1.018
681288	T2	brachyury 2	0.841	-1.116	1.116	1.116
499081	Vom2r-ps56	vomeronasal 2 receptor, pseudogene 56	0.841	1.069	1.069	-1.069
791259	Car14	carbonic anhydrase 14	0.842	1.005	1.005	-1.005
361612	P4ha3	prolyl 4-hydroxylase, alpha polypeptide III	0.843	-1.11	1.11	1.11
406161	C4b	complement component 4B (Chido blood group)	0.843	1.081	1.081	-1.081
103690803	LOC103690803	uncharacterized LOC103690803	0.843	1.078	1.078	-1.078
296200	Mgme1	mitochondrial genome maintenance exonuclease 1	0.844	-1.141	1.141	1.141
25542	Ccl3	chemokine (C-C motif) ligand 3	0.844	-1.092	1.092	1.092
314111	Klhl15	kelch-like family member 15	0.844	-1.078	1.078	1.078
24747	RT1-M3-1	RT1 class Ib, locus M3, gene 1	0.844	1.048	1.048	-1.048
114105	Cxcl2	chemokine (C-X-C motif) ligand 2	0.845	-1.133	1.133	1.133
289239	Olr1579	olfactory receptor 1579	0.845	-1.12	1.12	1.12
100313990	Mirlet7b	microRNA let-7b	0.845	-1.109	1.109	1.109
294892	tGap1	GTPase activating protein testicular GAP1	0.845	1.099	1.099	-1.099
296570	Edf1	endothelial differentiation-related factor 1	0.845	1.099	1.099	-1.099
289247	Olr1584	olfactory receptor 1584	0.845	-1.088	1.088	1.088
80878	Slc16a3	solute carrier family 16 (monocarboxylate transporter), member 3	0.846	-1.138	1.138	1.138
405222	Olr1597	olfactory receptor 1597	0.846	-1.133	1.133	1.133
310303	Kcnmb3	potassium channel subfamily M regulatory beta subunit 3	0.846	-1.12	1.12	1.12
297872	Sytl1	synaptotagmin-like 1	0.846	-1.117	1.117	1.117
266682	Cyp3a2	cytochrome P450, family 3, subfamily a, polypeptide 2	0.846	-1.11	1.11	1.11
300743	Lman1l	lectin, mannose-binding, 1 like	0.846	-1.104	1.104	1.104
680077	Dynap	dynactin associated protein	0.846	-1.102	1.102	1.102
64440	Syt4	synaptotagmin IV	0.846	-1.098	1.098	1.098
679869	Tcf7l2	transcription factor 7-like 2 (T-cell specific, HMG-box)	0.846	1.055	1.055	-1.055
103693808	NEWGENE_1593295	phosphatidylethanolamine-binding protein 4	0.846	-1.044	1.044	1.044
360845	Zc3h11a	zinc finger CCCH-type containing 11A	0.846	-1.039	1.039	1.039
89829	Socs3	suppressor of cytokine signaling 3	0.847	-1.135	1.135	1.135
313512	Dmbx1	diencephalon/mesencephalon homeobox 1	0.847	-1.126	1.126	1.126
114512	Aatf	apoptosis antagonizing transcription factor	0.847	-1.125	1.125	1.125
295929	Mybpc3	myosin binding protein C, cardiac	0.847	-1.12	1.12	1.12
299255	Kif4b	kinesin family member 4B	0.847	-1.119	1.119	1.119
406008	Olr1694	olfactory receptor 1694	0.847	-1.118	1.118	1.118
498006	Ccdc103	coiled-coil domain containing 103	0.847	-1.117	1.117	1.117
103693461	LOC103693461	troponin C, slow skeletal and cardiac muscles-like	0.847	-1.117	1.117	1.117
309036	Exnef	exonuclease NEF-sp	0.847	-1.103	1.103	1.103
406194	RT1-T18	RT1 class Ib, locus T18	0.847	-1.096	1.096	1.096
305719	Fezf2	Fez family zinc finger 2	0.847	-1.086	1.086	1.086
360570	Myo18a	myosin XVIIIa	0.847	-1.078	1.078	1.078
286933	Obp2b	odorant binding protein 2B	0.847	1.063	1.063	-1.063
289125	Acbd6	acyl-CoA binding domain containing 6	0.847	-1.029	1.029	1.029
25491	Nes	nestin	0.847	-1.01	1.01	1.01
691464	Dhrs2	dehydrogenase/reductase (SDR family) member 2	0.848	-1.137	1.137	1.137
307310	Zfp474	zinc finger protein 474	0.848	-1.131	1.131	1.131
288378	Cd209b	CD209b antigen	0.848	-1.103	1.103	1.103
64464	Timm10	translocase of inner mitochondrial membrane 10 homolog (yeast)	0.848	-1.102	1.102	1.102
170914	Nap1l3	nucleosome assembly protein 1-like 3	0.848	-1.094	1.094	1.094
113882	Hemgn	hemogen	0.848	-1.086	1.086	1.086
289230	Nhlh1	nescient helix loop helix 1	0.848	-1.06	1.06	1.06
246244	Tax1bp1	Tax1 (human T-cell leukemia virus type I) binding protein 1	0.848	-1.05	1.05	1.05
299206	Batf	basic leucine zipper transcription factor, ATF-like	0.848	-1.021	1.021	1.021
498236	LOC498236	LRRGT00186	0.849	-1.135	1.135	1.135
63879	Xiap	X-linked inhibitor of apoptosis	0.849	-1.117	1.117	1.117
404815	Olr715	olfactory receptor 715	0.849	-1.116	1.116	1.116
691103	LOC691103	T-cell receptor alpha chain V region CTL-L17-like	0.849	-1.099	1.099	1.099
252859	Mlnr	motilin receptor	0.849	-1.096	1.096	1.096
171026	Akap5	A kinase (PRKA) anchor protein 5	0.849	1.085	1.085	-1.085
25448	Cenpi	centromere protein I	0.849	-1.065	1.065	1.065
25291	Anxa3	annexin A3	0.849	1.05	1.05	-1.05
24523	Klk1c7	kallikrein 1-related peptidase C7	0.849	-1.049	1.049	1.049
365326	Olr69	olfactory receptor 69	0.85	-1.141	1.141	1.141
498497	Tppp2	tubulin polymerization-promoting protein family member 2	0.851	-1.124	1.124	1.124
25608	Lep	leptin	0.851	-1.104	1.104	1.104
498693	Spata31d1d	spermatogenesis associated 31 subfamily D, member 1D	0.851	-1.084	1.084	1.084
501046	Bfsp2	beaded filament structural protein 2, phakinin	0.852	-1.134	1.134	1.134
304741	Tfcp2l1	transcription factor CP2-like 1	0.852	-1.126	1.126	1.126
405207	Olr837	olfactory receptor 837	0.852	-1.097	1.097	1.097
266808	Lrrcc1	leucine rich repeat and coiled-coil centrosomal protein 1	0.852	-1.07	1.07	1.07
500194	LOC500194	Ig kappa chain V-V region MOPC 21-like	0.853	-1.117	1.117	1.117
25026	Adm	adrenomedullin	0.853	-1.116	1.116	1.116
114505	Klf4	Kruppel-like factor 4 (gut)	0.853	-1.108	1.108	1.108
686143	LOC686143	similar to keratinocytes proline-rich protein	0.854	-1.138	1.138	1.138
100314068	Mir449a	microRNA 449a	0.854	-1.135	1.135	1.135
100362690	LOC100362690	rCG64164-like	0.854	-1.124	1.124	1.124
405059	Olr1415	olfactory receptor 1415	0.854	-1.123	1.123	1.123
500997	RGD1562914	RGD1562914	0.854	-1.123	1.123	1.123
365340	Olr218	olfactory receptor 218	0.854	-1.118	1.118	1.118
288155	Evx2	even-skipped homeobox 2	0.854	-1.083	1.083	1.083
312331	Nfe2l3	nuclear factor, erythroid 2-like 3	0.854	-1.081	1.081	1.081
100360867	Ypel1	yippee-like 1 (Drosophila)	0.854	-1.081	1.081	1.081
296117	Galk2	galactokinase 2	0.854	-1.079	1.079	1.079
367254	RGD1564447	similar to Zgc:56193	0.854	-1.075	1.075	1.075
116744	Lpar1	lysophosphatidic acid receptor 1	0.854	-1.068	1.068	1.068
499563	Zfp458	zinc finger protein 458	0.854	-1.063	1.063	1.063
24330	Egr1	early growth response 1	0.854	1.05	1.05	-1.05
300121	Smc1b	structural maintenance of chromosomes 1B	0.855	-1.147	1.147	1.147
301075	Topaz1	testis and ovary specific PAZ domain containing 1	0.855	-1.138	1.138	1.138
497955	Tlcd2	TLC domain containing 2	0.855	-1.132	1.132	1.132
360649	RGD1359290	Ribosomal_L22 domain containing protein RGD1359290	0.855	-1.129	1.129	1.129
500113	Gimap7	GTPase, IMAP family member 7	0.855	-1.128	1.128	1.128
84604	Hamp	hepcidin antimicrobial peptide	0.855	-1.123	1.123	1.123
404824	Olr681	olfactory receptor 681	0.855	-1.123	1.123	1.123
314328	Lrrc74	leucine rich repeat containing 74	0.855	-1.121	1.121	1.121
315074	RGD1308195	similar to secreted Ly6/uPAR related protein 2	0.855	-1.111	1.111	1.111
691411	Sbk2	SH3 domain binding kinase family, member 2	0.855	-1.105	1.105	1.105
266716	Zscan12	zinc finger and SCAN domain containing 12	0.855	-1.067	1.067	1.067
500745	LOC500745	Ig heavy chain V-I region V35-like	0.855	-1.065	1.065	1.065
361327	Prr16	proline rich 16	0.855	1.057	1.057	-1.057
297893	Hdac1	histone deacetylase 1	0.855	-1.056	1.056	1.056
689093	Upk2	uroplakin 2	0.856	-1.091	1.091	1.091
100361344	LOC100361344	hypothetical LOC100361344	0.856	-1.085	1.085	1.085
316137	Emr1	EGF-like module containing, mucin-like, hormone receptor-like 1	0.856	1.049	1.049	-1.049
64036	Cd55	CD55 molecule, decay accelerating factor for complement	0.857	1.088	1.088	-1.088
308310	Tmc4	transmembrane channel-like 4	0.858	1.048	1.048	-1.048
114511	Emb	embigin	0.86	-1.108	1.108	1.108
25085	Th	tyrosine hydroxylase	0.861	1.097	1.097	-1.097
102555217	LOC102555217	zinc finger protein 120-like	0.862	-1.079	1.079	1.079
103691881	LOC103691881	probable phospholipid-transporting ATPase IM	0.862	-1.035	1.035	1.035
287753	Sppl2c	signal peptide peptidase like 2C	0.863	-1.09	1.09	1.09
60464	Fgf16	fibroblast growth factor 16	0.863	1.077	1.077	-1.077
259227	Vof16	ischemia related factor vof-16	0.863	1.054	1.054	-1.054
116630	Csf2	colony stimulating factor 2 (granulocyte-macrophage)	0.864	-1.145	1.145	1.145
691157	Pramef12	PRAME family member 12	0.864	-1.118	1.118	1.118
246214	Lrit1	leucine-rich repeat, immunoglobulin-like and transmembrane domains 1	0.864	-1.1	1.1	1.1
317409	MGC109340	similar to Microsomal signal peptidase 23 kDa subunit (SPase 22 kDa subunit) (SPC22/23)	0.864	1.088	1.088	-1.088
103690419	LOC103690419	ankyrin repeat domain-containing protein 26-like	0.864	1.054	1.054	-1.054
500363	Tuba3b	tubulin, alpha 3B	0.865	-1.125	1.125	1.125
117041	Nln	neurolysin (metallopeptidase M3 family)	0.865	-1.103	1.103	1.103
102546876	LOC102546876	Ig gamma-2B chain C region-like	0.865	-1.1	1.1	1.1
291211	Ggps1	geranylgeranyl diphosphate synthase 1	0.865	-1.052	1.052	1.052
282837	Fibp	fibroblast growth factor (acidic) intracellular binding protein	0.865	-1.023	1.023	1.023
405983	Olr1391	olfactory receptor 1391	0.866	-1.136	1.136	1.136
103690032	LOC103690032	insulinoma-associated protein 1-like	0.866	-1.091	1.091	1.091
25287	Acadl	acyl-CoA dehydrogenase, long chain	0.867	1.049	1.049	-1.049
287060	Sec14l5	SEC14-like 5 (S. cerevisiae)	0.868	-1.113	1.113	1.113
171054	Ccr4	chemokine (C-C motif) receptor 4	0.868	-1.097	1.097	1.097
499397	Olr1876	olfactory receptor 1876	0.868	1.096	1.096	-1.096
100314191	Mir134	microRNA 134	0.868	1.067	1.067	-1.067
361962	LOC361962	Ig kappa chain V-II region RPMI 6410-like	0.868	-1.047	1.047	1.047
405186	Olr1710	olfactory receptor 1710	0.868	-1.041	1.041	1.041
286934	Havcr1	hepatitis A virus cellular receptor 1	0.869	-1.14	1.14	1.14
305367	Arap2	ArfGAP with RhoGAP domain, ankyrin repeat and PH domain 2	0.869	-1.116	1.116	1.116
680609	Ebi3	Epstein-Barr virus induced 3	0.869	-1.105	1.105	1.105
63850	Prlh	prolactin releasing hormone	0.869	-1.102	1.102	1.102
29462	Avpr1b	arginine vasopressin receptor 1B	0.869	-1.046	1.046	1.046
305909	Cenpj	centromere protein J	0.87	-1.134	1.134	1.134
406021	Olr1197	olfactory receptor 1197	0.87	-1.125	1.125	1.125
680312	Hist1h2bk	histone cluster 1, H2bk	0.87	-1.115	1.115	1.115
363462	Gemin8	gem (nuclear organelle) associated protein 8	0.87	-1.064	1.064	1.064
302669	Car5b	carbonic anhydrase 5b, mitochondrial	0.87	-1.03	1.03	1.03
291635	Pcdhga7	protocadherin gamma subfamily A, 7	0.871	-1.131	1.131	1.131
361088	Rnf219	ring finger protein 219	0.871	-1.121	1.121	1.121
293288	RGD1310717	similar to RIKEN cDNA E030002O03	0.871	-1.11	1.11	1.11
685271	Hmgb4	high-mobility group box 4	0.871	-1.106	1.106	1.106
24446	Hgf	hepatocyte growth factor	0.871	-1.105	1.105	1.105
282583	Fbln2	fibulin 2	0.871	-1.081	1.081	1.081
83783	Sult1a1	sulfotransferase family, cytosolic, 1A, phenol-preferring, member 1	0.871	-1.026	1.026	1.026
367086	Sln	sarcolipin	0.872	-1.079	1.079	1.079
299567	Pglyrp2	peptidoglycan recognition protein 2	0.872	-1.042	1.042	1.042
100363310	Cystm1	cysteine-rich transmembrane module containing 1	0.872	-1.029	1.029	1.029
681185	LOC681185	similar to centromere autoantigen H	0.873	-1.087	1.087	1.087
316021	Epm2aip1	EPM2A (laforin) interacting protein 1	0.874	-1.156	1.156	1.156
494284	Vom1r32	vomeronasal 1 receptor 32	0.874	-1.141	1.141	1.141
64637	Hand2	heart and neural crest derivatives expressed 2	0.874	-1.127	1.127	1.127
311374	Duoxa1	dual oxidase maturation factor 1	0.874	-1.126	1.126	1.126
83588	Kcns3	potassium voltage-gated channel, modifier subfamily S, member 3	0.874	-1.114	1.114	1.114
29155	Capn3	calpain 3	0.874	-1.088	1.088	1.088
170538	Prkcd	protein kinase C, delta	0.874	1.04	1.04	-1.04
681694	Liph	lipase, member H	0.875	-1.109	1.109	1.109
100911859	LOC100911859	homeobox protein Hox-C11-like	0.875	-1.104	1.104	1.104
365834	Fam160a1	family with sequence similarity 160, member A1	0.875	-1.096	1.096	1.096
24611	Gnal	guanine nucleotide binding protein, alpha stimulating, olfactory type	0.875	1.09	1.09	-1.09
100911104	LOC100911104	lymphocyte antigen 6B-like	0.876	-1.122	1.122	1.122
363627	Rnf222	ring finger protein 222	0.876	-1.099	1.099	1.099
102551069	LOC102551069	keratin-associated protein 6-3-like	0.876	-1.09	1.09	1.09
685201	Wfdc16	WAP four-disulfide core domain 16	0.877	-1.128	1.128	1.128
680912	Kcnu1	potassium channel, subfamily U, member 1	0.877	-1.121	1.121	1.121
294706	Cd180	CD180 molecule	0.879	1.039	1.039	-1.039
307917	RGD1561676	similar to Kelch domain containing 4	0.879	1.033	1.033	-1.033
287478	Ctns	cystinosin, lysosomal cystine transporter	0.88	1.091	1.091	-1.091
362735	Coch	cochlin	0.88	1.085	1.085	-1.085
309381	Pyroxd2	pyridine nucleotide-disulphide oxidoreductase domain 2	0.88	1.078	1.078	-1.078
64532	Adcy5	adenylate cyclase 5	0.88	1.073	1.073	-1.073
29211	Sptbn2	spectrin, beta, non-erythrocytic 2	0.88	1.038	1.038	-1.038
29624	Alox5ap	arachidonate 5-lipoxygenase activating protein	0.88	1.026	1.026	-1.026
310550	Dchs2	dachsous cadherin-related 2	0.881	1.098	1.098	-1.098
307169	Mastl	microtubule associated serine/threonine kinase-like	0.881	1.093	1.093	-1.093
362465	Tmtc1	transmembrane and tetratricopeptide repeat containing 1	0.881	1.082	1.082	-1.082
116655	Hnrnpm	heterogeneous nuclear ribonucleoprotein M	0.881	1.068	1.068	-1.068
300679	Mpzl2	myelin protein zero-like 2	0.881	1.068	1.068	-1.068
65162	Dio2	deiodinase, iodothyronine, type II	0.881	1.062	1.062	-1.062
500301	Akr1b1-ps2	aldo-keto reductase family 1, member B1 (aldose reductase), pseudogene 2	0.881	1.058	1.058	-1.058
89823	Trpc6	transient receptor potential cation channel, subfamily C, member 6	0.881	1.049	1.049	-1.049
361373	Cyld-ps1	cylindromatosis (turban tumor syndrome), pseudogene 1	0.881	1.046	1.046	-1.046
103691273	LOC103691273	uncharacterized LOC103691273	0.881	1.023	1.023	-1.023
303754	Rab40b	Rab40b, member RAS oncogene family	0.882	1.076	1.076	-1.076
289810	C1d	C1D nuclear receptor co-repressor	0.882	1.072	1.072	-1.072
365410	Osbp	oxysterol binding protein	0.882	1.07	1.07	-1.07
361118	RGD1309676	similar to RIKEN cDNA 5730469M10	0.882	1.037	1.037	-1.037
689637	Pdcd2l	programmed cell death 2-like	0.882	1.01	1.01	-1.01
287321	Olr1432	olfactory receptor 1432	0.883	-1.126	1.126	1.126
102553031	LOC102553031	zinc finger and SCAN domain-containing protein 20-like	0.883	-1.117	1.117	1.117
299588	Olr1086	olfactory receptor 1086	0.883	-1.114	1.114	1.114
689963	Tmem52b	transmembrane protein 52B	0.883	-1.112	1.112	1.112
316062	Slc22a13	solute carrier family 22 (organic anion/urate transporter), member 13	0.883	-1.104	1.104	1.104
362604	Tlr12	toll-like receptor 12	0.883	-1.1	1.1	1.1
89821	Trpc1	transient receptor potential cation channel, subfamily C, member 1	0.883	1.1	1.1	-1.1
366461	Ppih	peptidylprolyl isomerase H (cyclophilin H)	0.883	-1.052	1.052	1.052
296972	Akr1b10	aldo-keto reductase family 1, member B10 (aldose reductase)	0.883	1.005	1.005	-1.005
314627	Plk5	polo-like kinase 5	0.884	-1.14	1.14	1.14
293591	Cd163l1	CD163 molecule-like 1	0.884	-1.137	1.137	1.137
171449	Zg16	zymogen granule protein 16	0.884	-1.136	1.136	1.136
54349	Aox1	aldehyde oxidase 1	0.884	-1.126	1.126	1.126
686008	Tnfrsf22	tumor necrosis factor receptor superfamily, member 22	0.884	-1.121	1.121	1.121
65202	Slc13a2	solute carrier family 13 (sodium-dependent dicarboxylate transporter), member 2	0.884	-1.104	1.104	1.104
690575	Tcl1a	T-cell leukemia/lymphoma 1A	0.884	-1.104	1.104	1.104
317498	Ppef1	protein phosphatase, EF-hand calcium binding domain 1	0.884	-1.099	1.099	1.099
303448	LOC303448	similar to glyceraldehyde-3-phosphate dehydrogenase	0.884	-1.068	1.068	1.068
102552676	LOC102552676	transcription factor RFX4-like	0.884	1.066	1.066	-1.066
58952	Cpq	carboxypeptidase Q	0.884	1.061	1.061	-1.061
252958	Ppp1r32	protein phosphatase 1, regulatory subunit 32	0.884	-1.043	1.043	1.043
303396	Appbp2	amyloid beta precursor protein (cytoplasmic tail) binding protein 2	0.884	1.041	1.041	-1.041
299274	Serpina9	serpin peptidase inhibitor, clade A (alpha-1 antiproteinase, antitrypsin), member 9	0.885	-1.139	1.139	1.139
171564	Pbld1	phenazine biosynthesis-like protein domain containing 1	0.885	-1.131	1.131	1.131
499380	Emx2	empty spiracles homeobox 2	0.885	-1.125	1.125	1.125
100314292	Mir181a2	microRNA 181a-2	0.885	-1.125	1.125	1.125
296601	Tmem8c	transmembrane protein 8C	0.885	-1.118	1.118	1.118
24506	Ins2	insulin 2	0.885	-1.115	1.115	1.115
363437	Rhox12	reproductive homeobox 12	0.885	-1.11	1.11	1.11
405202	Olr1739	olfactory receptor 1739	0.885	-1.11	1.11	1.11
295498	Adh6a	alcohol dehydrogenase 6A (class V)	0.885	-1.109	1.109	1.109
304825	Crb1	crumbs family member 1, photoreceptor morphogenesis associated	0.885	-1.106	1.106	1.106
25095	Ampd3	adenosine monophosphate deaminase 3	0.885	1.096	1.096	-1.096
100314245	Mir199a2	microRNA 199a-2	0.885	-1.085	1.085	1.085
305628	Ccdc18	coiled-coil domain containing 18	0.885	1.085	1.085	-1.085
361580	Gtf2h1	general transcription factor IIH, polypeptide 1	0.885	-1.072	1.072	1.072
294521	RGD1560386	similar to novel protein	0.885	-1.061	1.061	1.061
310631	Mex3a	mex-3 RNA binding family member A	0.885	-1.061	1.061	1.061
246323	Aard	alanine and arginine rich domain containing protein	0.885	-1.058	1.058	1.058
100912521	Nmrk2	nicotinamide riboside kinase 2	0.885	-1.052	1.052	1.052
500917	Odf3b	outer dense fiber of sperm tails 3B	0.885	-1.05	1.05	1.05
100911984	LOC100911984	sperm motility kinase-like	0.885	-1.049	1.049	1.049
114503	Pou4f1	POU class 4 homeobox 1	0.886	-1.134	1.134	1.134
293624	Irf7	interferon regulatory factor 7	0.886	-1.127	1.127	1.127
171432	Tmem14c	transmembrane protein 14C	0.886	-1.126	1.126	1.126
685722	Znrd1-as1	ZNRD1 antisense RNA 1	0.886	-1.125	1.125	1.125
689840	LOC689840	LRRGT00142	0.886	-1.119	1.119	1.119
308320	Zfp772	zinc finger protein 772	0.886	-1.117	1.117	1.117
296684	Olr422	olfactory receptor 422	0.886	-1.113	1.113	1.113
685888	LOC685888	hypothetical protein LOC685888	0.886	-1.11	1.11	1.11
295776	Olr528	olfactory receptor 528	0.886	-1.102	1.102	1.102
405249	Olr556	olfactory receptor 556	0.886	-1.102	1.102	1.102
290921	Gdf2	growth differentiation factor 2	0.886	-1.09	1.09	1.09
300850	Gsta4	glutathione S-transferase alpha 4	0.886	-1.083	1.083	1.083
100314262	Mir181d	microRNA 181d	0.886	-1.081	1.081	1.081
361729	Cyb561a3	cytochrome b561 family, member A3	0.886	-1.078	1.078	1.078
102548389	LOC102548389	zinc finger protein 709-like	0.886	-1.058	1.058	1.058
310743	Olfml3	olfactomedin-like 3	0.886	-1.049	1.049	1.049
690693	Ddx19b	DEAD (Asp-Glu-Ala-As) box polypeptide 19B	0.886	-1.012	1.012	1.012
499719	Stpg2	sperm-tail PG-rich repeat containing 2	0.887	-1.134	1.134	1.134
299339	Tnfaip2	tumor necrosis factor, alpha-induced protein 2	0.887	-1.129	1.129	1.129
100303643	Fcgbp	Fc fragment of IgG binding protein	0.887	-1.128	1.128	1.128
29530	Amhr2	anti-Mullerian hormone receptor, type II	0.887	-1.125	1.125	1.125
298906	Pqlc3	PQ loop repeat containing 3	0.887	-1.118	1.118	1.118
25704	Il2ra	interleukin 2 receptor, alpha	0.887	-1.112	1.112	1.112
25386	Aqp2	aquaporin 2 (collecting duct)	0.887	-1.11	1.11	1.11
408233	Spink4	serine peptidase inhibitor, Kazal type 4	0.887	-1.1	1.1	1.1
100233206	LOC100233206	LINE-1 retrotransposable element ORF2 protein	0.887	-1.073	1.073	1.073
102553658	LOC102553658	uncharacterized LOC102553658	0.887	-1.072	1.072	1.072
363796	Iqcg	IQ motif containing G	0.887	-1.053	1.053	1.053
114592	Aurkb	aurora kinase B	0.887	-1.044	1.044	1.044
288289	Chodl	chondrolectin	0.887	-1.035	1.035	1.035
102553440	LOC102553440	SET-binding protein-like	0.887	-1.029	1.029	1.029
311173	Olr561	olfactory receptor 561	0.888	-1.123	1.123	1.123
171355	Pou4f2	POU class 4 homeobox 2	0.888	-1.118	1.118	1.118
300529	Olr1204	olfactory receptor 1204	0.888	-1.11	1.11	1.11
293357	Olr210	olfactory receptor 210	0.888	-1.105	1.105	1.105
362686	Cebpz	CCAAT/enhancer binding protein zeta	0.888	-1.093	1.093	1.093
500655	Timm17al1	translocase of inner mitochondrial membrane 17a-like 1	0.888	1.057	1.057	-1.057
94174	Tinagl1	tubulointerstitial nephritis antigen-like 1	0.888	1.049	1.049	-1.049
100363053	Tas2r145	taste receptor, type 2, member 145	0.889	-1.121	1.121	1.121
305123	Brdt	bromodomain, testis-specific	0.889	1.093	1.093	-1.093
301468	Crygb	crystallin, gamma B	0.889	1.089	1.089	-1.089
686042	LOC686042	hypothetical protein LOC686042	0.889	-1.088	1.088	1.088
100911190	LOC100911190	probable ATP-dependent RNA helicase DDX60-like	0.889	-1.049	1.049	1.049
301164	Kat2b	K(lysine) acetyltransferase 2B	0.89	1.09	1.09	-1.09
295347	Rap1a	RAP1A, member of RAS oncogene family	0.89	-1.084	1.084	1.084
681066	LOC681066	similar to Ferritin heavy chain (Ferritin H subunit) (Proliferation-inducing gene 15 protein)	0.89	-1.081	1.081	1.081
304271	Rnf6	ring finger protein (C3H2C3 type) 6	0.89	1.08	1.08	-1.08
24208	Ar	androgen receptor	0.89	1.042	1.042	-1.042
171337	Rap1b	RAP1B, member of RAS oncogene family	0.891	1.233	1.233	-1.233
292868	Klk1c9	kallikrein 1-related peptidase C9	0.891	1.096	1.096	-1.096
25601	Oprm1	opioid receptor, mu 1	0.891	1.09	1.09	-1.09
25113	Ddn	dendrin	0.891	1.086	1.086	-1.086
50646	Ptk2b	protein tyrosine kinase 2 beta	0.891	1.052	1.052	-1.052
84588	Cldn11	claudin 11	0.891	1.03	1.03	-1.03
116596	Map3k8	mitogen-activated protein kinase kinase kinase 8	0.892	-1.133	1.133	1.133
102551085	LOC102551085	DNA repair protein XRCC3-like	0.892	-1.118	1.118	1.118
259167	Art5	ADP-ribosyltransferase 5	0.892	-1.109	1.109	1.109
24382	Ganc	glucosidase, alpha; neutral C	0.892	1.101	1.101	-1.101
252894	Pcdhga4	protocadherin gamma subfamily A, 4	0.892	1.1	1.1	-1.1
24417	Grm4	glutamate receptor, metabotropic 4	0.892	1.087	1.087	-1.087
305571	B3gnt2	UDP-GlcNAc:betaGal beta-1,3-N-acetylglucosaminyltransferase 2	0.892	1.083	1.083	-1.083
361407	Cog4	component of oligomeric golgi complex 4	0.892	1.08	1.08	-1.08
361257	RGD1564129	similar to hypothetical protein 4930474N05	0.892	1.078	1.078	-1.078
25211	Lyz2	lysozyme 2	0.892	-1.072	1.072	1.072
500584	LOC500584	similar to casein kinase 1, gamma 3 isoform 2	0.892	-1.068	1.068	1.068
307452	RGD1305704	similar to c-Mpl binding protein	0.892	-1.065	1.065	1.065
364303	Rnase1l1	ribonuclease, RNase A family, 1-like 1 (pancreatic)	0.892	-1.064	1.064	1.064
681249	Fam72a	family with sequence similarity 72, member A	0.892	1.062	1.062	-1.062
56782	Srgn	serglycin	0.892	-1.029	1.029	1.029
292165	Wdr63	WD repeat domain 63	0.892	-1.022	1.022	1.022
313633	Ephb2	Eph receptor B2	0.892	-1.022	1.022	1.022
294143	Olr1673	olfactory receptor 1673	0.892	-1.019	1.019	1.019
498033	Tex19.1	testis expressed 19.1	0.893	-1.125	1.125	1.125
312701	Cd163	CD163 molecule	0.893	-1.113	1.113	1.113
363784	Tigit	T cell immunoreceptor with Ig and ITIM domains	0.893	-1.112	1.112	1.112
290561	Tnnc1	troponin C type 1 (slow)	0.893	-1.102	1.102	1.102
100363043	LOC100363043	chromosome 14 open reading frame 119-like	0.893	-1.101	1.101	1.101
494520	Ggnbp1	gametogenetin binding protein 1	0.893	-1.097	1.097	1.097
287920	St6galnac1	ST6 (alpha-N-acetyl-neuraminyl-2,3-beta-galactosyl-1,3)-N-acetylgalactosaminide alpha-2,6-sialyltransferase 1	0.893	-1.096	1.096	1.096
102548230	LOC102548230	zinc finger protein 235-like	0.893	1.095	1.095	-1.095
690311	LOC690311	similar to Alpha-1-antitrypsin-related protein precursor	0.893	-1.083	1.083	1.083
310056	Ipo11	importin 11	0.893	-1.056	1.056	1.056
307897	Sdr42e1	short chain dehydrogenase/reductase family 42E, member 1	0.893	1.051	1.051	-1.051
679898	Zmat2	zinc finger, matrin type 2	0.894	1.15	1.15	-1.15
474143	Clec4a	C-type lectin domain family 4, member A	0.894	1.035	1.035	-1.035
312226	RGD1565367	similar to Solute carrier family 23, member 2 (Sodium-dependent vitamin C transporter 2)	0.895	1.078	1.078	-1.078
365511	Zfp296	zinc finger protein 296	0.897	-1.132	1.132	1.132
499135	MGC114499	similar to RIKEN cDNA 4930433I11 gene	0.897	-1.116	1.116	1.116
293369	Olr223	olfactory receptor 223	0.897	-1.107	1.107	1.107
680606	Cfap54	cilia and flagella associated 54	0.897	-1.092	1.092	1.092
292138	Eno4	enolase family member 4	0.897	-1.069	1.069	1.069
295449	Arhgef38	Rho guanine nucleotide exchange factor (GEF) 38	0.897	-1.069	1.069	1.069
100361194	LOC100361194	olfactory receptor Olr1192-like	0.897	-1.064	1.064	1.064
295061	Tm4sf1	transmembrane 4 L six family member 1	0.897	-1.037	1.037	1.037
688802	Mcidas	multiciliate differentiation and DNA synthesis associated cell cycle protein	0.898	-1.129	1.129	1.129
299509	Myo1a	myosin IA	0.898	-1.12	1.12	1.12
100314175	Mir672	microRNA mir-672	0.898	-1.119	1.119	1.119
680434	Dqx1	DEAQ box RNA-dependent ATPase 1	0.898	-1.105	1.105	1.105
113901	Chia	chitinase, acidic	0.898	-1.098	1.098	1.098
363790	Fbxo40	F-box protein 40	0.898	-1.093	1.093	1.093
315675	Gldn	gliomedin	0.898	-1.088	1.088	1.088
502757	Tas2r135	taste receptor, type 2, member 135	0.898	-1.077	1.077	1.077
288106	RGD1566314	similar to KIAA1407	0.898	-1.072	1.072	1.072
497778	Dut	deoxyuridine triphosphatase	0.898	-1.061	1.061	1.061
311071	Zeb2	zinc finger E-box binding homeobox 2	0.898	-1.055	1.055	1.055
362728	Twistnb	TWIST neighbor	0.898	-1.043	1.043	1.043
100913063	Cd79a	Cd79a molecule, immunoglobulin-associated alpha	0.899	-1.131	1.131	1.131
25300	Cd247	Cd247 molecule	0.899	-1.123	1.123	1.123
317598	Mcf2	MCF.2 cell line derived transforming sequence	0.899	-1.102	1.102	1.102
314711	Spic	Spi-C transcription factor (Spi-1/PU.1 related)	0.899	-1.091	1.091	1.091
304545	Oasl	2'-5'-oligoadenylate synthetase-like	0.899	-1.083	1.083	1.083
691493	Zwilch	zwilch kinetochore protein	0.899	-1.073	1.073	1.073
295538	Depdc1	DEP domain containing 1	0.899	-1.071	1.071	1.071
306168	Sox21	SRY (sex determining region Y)-box 21	0.899	-1.07	1.07	1.07
360571	Rab34	RAB34, member RAS oncogene family	0.899	1.067	1.067	-1.067
84403	Gjb6	gap junction protein, beta 6	0.899	-1.025	1.025	1.025
367304	Ap1s3	adaptor-related protein complex 1, sigma 3 subunit	0.899	-1.013	1.013	1.013
361954	Veph1	ventricular zone expressed PH domain-containing 1	0.9	-1.123	1.123	1.123
315606	Kmt2a	lysine (K)-specific methyltransferase 2A	0.9	1.105	1.105	-1.105
114496	Bik	BCL2-interacting killer (apoptosis-inducing)	0.9	-1.101	1.101	1.101
300639	Olr1339	olfactory receptor 1339	0.9	-1.101	1.101	1.101
353227	Zbtb16	zinc finger and BTB domain containing 16	0.9	-1.101	1.101	1.101
500688	Adam4l1	a disintegrin and metallopeptidase domain 4-like 1	0.9	-1.092	1.092	1.092
685203	LOC685203	hypothetical protein LOC685203	0.9	-1.058	1.058	1.058
100361934	LOC100361934	NADH dehydrogenase (ubiquinone) 1 beta subcomplex 4	0.9	-1.04	1.04	1.04
288521	LOC288521	similar to Leukosialin precursor (Leucocyte sialoglycoprotein) (Sialophorin) (CD43) (W3/13 antigen)	0.9	-1.027	1.027	1.027
497975	Znhit3	zinc finger, HIT-type containing 3	0.9	-1.023	1.023	1.023
405248	Olr583	olfactory receptor 583	0.901	-1.124	1.124	1.124
100314011	Mir30a	microRNA 30a	0.901	-1.119	1.119	1.119
100314055	Mir214	microRNA mir-214	0.901	-1.099	1.099	1.099
294790	Skp2	S-phase kinase-associated protein 2, E3 ubiquitin protein ligase	0.901	-1.096	1.096	1.096
25075	Htr1b	5-hydroxytryptamine (serotonin) receptor 1B, G protein-coupled	0.901	1.092	1.092	-1.092
499951	Gata5	GATA binding protein 5	0.901	-1.091	1.091	1.091
192254	Grasp	GRP1 (general receptor for phosphoinositides 1)-associated scaffold protein	0.901	1.066	1.066	-1.066
58971	Fxyd1	FXYD domain-containing ion transport regulator 1	0.901	1.04	1.04	-1.04
294203	Olr1749	olfactory receptor 1749	0.901	-1.025	1.025	1.025
685488	LOC685488	hypothetical protein LOC685488	0.901	-1.015	1.015	1.015
294288	Cuta	cutA divalent cation tolerance homolog (E. coli)	0.901	1.007	1.007	-1.007
680551	Apoc4	apolipoprotein C-IV	0.901	1.004	1.004	-1.004
288398	RGD1562451	similar to Pabpc4_predicted protein	0.902	1.14	1.14	-1.14
25549	Slc18a2	solute carrier family 18 (vesicular monoamine transporter), member 2	0.902	-1.132	1.132	1.132
308983	Nfatc2ip	nuclear factor of activated T-cells, cytoplasmic, calcineurin-dependent 2 interacting protein	0.902	-1.129	1.129	1.129
499219	LOC499219	hypothetical protein LOC499219	0.902	-1.127	1.127	1.127
64576	Ptprv	protein tyrosine phosphatase, receptor type, V	0.902	-1.123	1.123	1.123
405079	Olr1308	olfactory receptor 1308	0.902	-1.122	1.122	1.122
24715	Ren	renin	0.902	-1.114	1.114	1.114
295892	Olr687	olfactory receptor 687	0.902	1.111	1.111	-1.111
299735	Amdhd1	amidohydrolase domain containing 1	0.902	-1.107	1.107	1.107
103690895	LOC103690895	teneurin-1-like	0.902	-1.103	1.103	1.103
309962	Pde8b	phosphodiesterase 8B	0.902	1.089	1.089	-1.089
287569	Slfn14	schlafen family member 14	0.902	-1.087	1.087	1.087
79246	Htr3a	5-hydroxytryptamine (serotonin) receptor 3A, ionotropic	0.902	1.08	1.08	-1.08
293113	Tmem126a	transmembrane protein 126A	0.902	1.077	1.077	-1.077
365813	Trim59	tripartite motif-containing 59	0.902	-1.03	1.03	1.03
64555	Spef2	sperm flagellar 2	0.902	1.023	1.023	-1.023
363139	Zmynd10	zinc finger, MYND-type containing 10	0.902	-1.022	1.022	1.022
297029	Gstk1	glutathione S-transferase kappa 1	0.902	-1.003	1.003	1.003
363618	Hs3st3a1	heparan sulfate (glucosamine) 3-O-sulfotransferase 3A1	0.902	-1.002	1.002	1.002
25539	Sag	S-antigen; retina and pineal gland (arrestin)	0.903	-1.131	1.131	1.131
498011	Mrc2	mannose receptor, C type 2	0.903	-1.128	1.128	1.128
116720	Pik3c2g	phosphatidylinositol-4-phosphate 3-kinase, catalytic subunit type 2 gamma	0.903	-1.125	1.125	1.125
363542	2022-09-12	septin 12	0.903	-1.125	1.125	1.125
641650	Defb41	defensin beta 41	0.903	-1.125	1.125	1.125
312273	LOC312273	Trypsin V-A	0.903	-1.118	1.118	1.118
364976	Syce2	synaptonemal complex central element protein 2	0.903	-1.115	1.115	1.115
366114	Olr722	olfactory receptor 722	0.903	-1.114	1.114	1.114
27256	Cntn6	contactin 6	0.903	-1.112	1.112	1.112
404640	Mrgprx2	MAS-related GPR, member X2	0.903	-1.108	1.108	1.108
292658	Prkd2	protein kinase D2	0.903	1.102	1.102	-1.102
500696	RGD1563496	similar to WW domain binding protein 11	0.903	1.09	1.09	-1.09
287603	Tex14	testis expressed 14	0.903	-1.087	1.087	1.087
366891	Caps2	calcyphosine 2	0.903	1.082	1.082	-1.082
313017	Sfn	stratifin	0.903	-1.081	1.081	1.081
85259	Cnga1	cyclic nucleotide gated channel alpha 1	0.903	1.07	1.07	-1.07
102549173	LOC102549173	histone H3.2-like	0.903	-1.045	1.045	1.045
50566	Grem1	gremlin 1	0.903	1.032	1.032	-1.032
84487	Slc17a6	solute carrier family 17 (vesicular glutamate transporter), member 6	0.903	-1.002	1.002	1.002
24495	Il3	interleukin 3	0.904	-1.136	1.136	1.136
689210	Spdef	SAM pointed domain containing ets transcription factor	0.904	-1.134	1.134	1.134
317221	Zcchc5	zinc finger, CCHC domain containing 5	0.904	-1.11	1.11	1.11
289101	Shcbp1l	SHC SH2-domain binding protein 1-like	0.904	-1.108	1.108	1.108
292905	Hrc	histidine rich calcium binding protein	0.904	-1.107	1.107	1.107
365391	Trpm5	transient receptor potential cation channel, subfamily M, member 5	0.904	-1.09	1.09	1.09
294196	Olr1742	olfactory receptor 1742	0.904	-1.084	1.084	1.084
299923	Ndrg1	N-myc downstream regulated 1	0.904	-1.066	1.066	1.066
691670	LOC691670	similar to natural killer cell protease 7	0.904	-1.064	1.064	1.064
498726	Rnf182	ring finger protein 182	0.904	-1.054	1.054	1.054
499401	Znrd1as1	ZNRD1 antisense RNA 1	0.904	-1.053	1.053	1.053
295193	Tchhl1	trichohyalin-like 1	0.905	-1.117	1.117	1.117
680377	LOC680377	similar to Acidic leucine-rich nuclear phosphoprotein 32 family member A (Leucine-rich acidic nuclear protein)	0.905	-1.108	1.108	1.108
408242	Klk1c6	kallikrein 1-related peptidase C6	0.905	-1.09	1.09	1.09
29719	Kcnj16	potassium channel, inwardly rectifying subfamily J, member 16	0.905	-1.078	1.078	1.078
301489	Pi15	peptidase inhibitor 15	0.905	-1.05	1.05	1.05
64525	Tceb1	transcription elongation factor B (SIII), polypeptide 1	0.905	-1.028	1.028	1.028
293595	Olr295	olfactory receptor 295	0.906	-1.118	1.118	1.118
100314235	Mir106b	microRNA mir-106b	0.906	-1.093	1.093	1.093
292764	Fam98c	family with sequence similarity 98, member C	0.906	1.076	1.076	-1.076
103691543	LOC103691543	la-related protein 1B-like	0.906	-1.067	1.067	1.067
116554	Mapk8	mitogen-activated protein kinase 8	0.906	-1.061	1.061	1.061
54272	Mcpt9	mast cell protease 9	0.906	-1.05	1.05	1.05
684258	Chchd7	coiled-coil-helix-coiled-coil-helix domain containing 7	0.906	-1.029	1.029	1.029
103692848	LOC103692848	lys-63-specific deubiquitinase BRCC36-like	0.908	1.081	1.081	-1.081
[truncated: 17,358 more rows]

## Sheet: PN07_RP_Mom_vs_Ctl
Gene_name	SYMBOL	GENENAME	Min pfp	Fold	Abs Fold	Corrected Direction
24856	Ttr	transthyretin	0	-1.842	1.842	1.842
367620	MGC116197	similar to RIKEN cDNA 1700001E04	0	-1.564	1.564	1.564
304081	Clic6	chloride intracellular channel 6	0	-1.537	1.537	1.537
24221	Avp	arginine vasopressin	0	-1.492	1.492	1.492
102550699	Sprr2d	small proline-rich protein 2D	0	-1.473	1.473	1.473
287167	LOC287167	globin, alpha	0	1.453	1.453	-1.453
83504	Kl	Klotho	0	-1.43	1.43	1.43
692005	LOC692005	hypothetical protein LOC692005	0	1.386	1.386	-1.386
301957	Efcab1	EF hand calcium binding domain 1	0	-1.385	1.385	1.385
102555283	LOC102555283	alpha-defensin 24-like	0	-1.351	1.351	1.351
682526	LOC682526	similar to putative pheromone receptor (Go-VN4)	0	-1.339	1.339	1.339
315597	Mfrp	membrane frizzled-related protein	0	-1.319	1.319	1.319
266803	Sostdc1	sclerostin domain containing 1	0	-1.308	1.308	1.308
300920	Cldn2	claudin 2	0	-1.305	1.305	1.305
363069	Ppcdc	phosphopantothenoylcysteine decarboxylase	0	-1.169	1.169	1.169
100359714	Phf6	PHD finger protein 6	0.001	-1.404	1.404	1.404
294696	Mrps36	mitochondrial ribosomal protein S36	0.001	-1.383	1.383	1.383
100359505	LOC100359505	40S ribosomal protein S21-like	0.001	-1.349	1.349	1.349
685590	LOC685590	similar to Phosphatidylinositol-4,5-bisphosphate 3-kinase catalytic subunit alpha isoform (PI3-kinase p110 subunit alpha) (PtdIns-3-kinase p110) (PI3K)	0.001	-1.348	1.348	1.348
102552284	LOC102552284	zinc finger protein 420-like	0.001	-1.311	1.311	1.311
24861	Ugt1a1	UDP glucuronosyltransferase 1 family, polypeptide A1	0.001	-1.299	1.299	1.299
65129	Cldn1	claudin 1	0.001	-1.276	1.276	1.276
25504	Oxt	oxytocin/neurophysin 1 prepropeptide	0.001	-1.273	1.273	1.273
102546414	LOC102546414	uncharacterized LOC102546414	0.001	-1.217	1.217	1.217
94341	Kcnj13	potassium channel, inwardly rectifying subfamily J, member 13	0.001	-1.216	1.216	1.216
171049	Folr1	folate receptor 1 (adult)	0.001	-1.21	1.21	1.21
103691929	LOC103691929	zinc finger protein OZF-like	0.002	-1.256	1.256	1.256
100911936	LOC100911936	uncharacterized LOC100911936	0.002	-1.197	1.197	1.197
64640	Rpl30	ribosomal protein L30	0.002	-1.171	1.171	1.171
29578	Hnrnpa1	heterogeneous nuclear ribonucleoprotein A1	0.003	-1.28	1.28	1.28
500538	Ybx1	Y box binding protein 1	0.003	-1.247	1.247	1.247
306616	Myom2	myomesin 2	0.003	-1.208	1.208	1.208
362424	Tmem72	transmembrane protein 72	0.003	-1.186	1.186	1.186
500048	Fezf1	Fez family zinc finger 1	0.003	-1.125	1.125	1.125
100360437	Nsun3	NOP2/Sun domain family, member 3	0.004	-1.272	1.272	1.272
365170	Olr1l	olfactory receptor 1-like	0.004	-1.228	1.228	1.228
361812	Pnpla1	patatin-like phospholipase domain containing 1	0.004	-1.208	1.208	1.208
100314105	Mir384	microRNA mir-384	0.004	-1.119	1.119	1.119
293522	Ahsp	alpha hemoglobin stabilizing protein	0.006	-1.225	1.225	1.225
100360754	LOC100360754	histone cluster 1, H2ae-like	0.006	-1.202	1.202	1.202
688972	Gypa	glycophorin A	0.007	-1.217	1.217	1.217
103694382	LOC103694382	uncharacterized LOC103694382	0.008	1.284	1.284	-1.284
362344	Ndufb2	NADH dehydrogenase (ubiquinone) 1 beta subcomplex, 2	0.01	1.335	1.335	-1.335
116725	Ube2n	ubiquitin-conjugating enzyme E2N	0.01	1.332	1.332	-1.332
364538	RGD1564941	similar to ankyrin repeat domain 26	0.01	1.21	1.21	-1.21
499586	Tmem212	transmembrane protein 212	0.01	1.206	1.206	-1.206
680442	LOC680442	hypothetical protein LOC680442	0.011	1.287	1.287	-1.287
499468	RGD1561147	similar to hypothetical protein FLJ37396	0.011	1.265	1.265	-1.265
100909569	LOC100909569	zinc finger protein 91-like	0.012	-1.204	1.204	1.204
103693681	LOC103693681	uncharacterized LOC103693681	0.012	-1.162	1.162	1.162
297386	Slc4a5	solute carrier family 4, sodium bicarbonate cotransporter, member 5	0.012	-1.134	1.134	1.134
103693486	LOC103693486	centrin-2-like	0.013	1.311	1.311	-1.311
681364	LOC681364	similar to RIKEN cDNA 5031410I06	0.013	-1.25	1.25	1.25
299440	LOC299440	Ig heavy chain V region M167-like	0.013	-1.24	1.24	1.24
102556059	LOC102556059	uncharacterized LOC102556059	0.013	-1.216	1.216	1.216
362361	Hnrnpa2b1	heterogeneous nuclear ribonucleoprotein A2/B1	0.013	-1.21	1.21	1.21
171138	Kcne2	potassium channel, voltage-gated Isk-related subfamily E regulatory beta subunit 2	0.013	-1.206	1.206	1.206
25240	Aqp1	aquaporin 1	0.013	-1.148	1.148	1.148
100314167	Mir539	microRNA mir-539	0.013	-1.137	1.137	1.137
690097	LOC690097	similar to immunoreceptor Ly49si3	0.014	1.169	1.169	-1.169
102552150	LOC102552150	uncharacterized LOC102552150	0.016	1.329	1.329	-1.329
309888	Sim1	single-minded family bHLH transcription factor 1	0.016	-1.033	1.033	1.033
291328	Slc39a12	solute carrier family 39 (zinc transporter), member 12	0.017	1.251	1.251	-1.251
100365958	LOC100365958	Rdh2 protein-like	0.017	-1.237	1.237	1.237
100314111	Mir495	microRNA mir-495	0.017	-1.206	1.206	1.206
288003	Rfc4	replication factor C (activator 1) 4	0.017	-1.133	1.133	1.133
102550598	LOC102550598	small proline-rich protein 2I-like	0.018	1.282	1.282	-1.282
100314168	Mir379	microRNA mir-379	0.018	-1.143	1.143	1.143
363618	Hs3st3a1	heparan sulfate (glucosamine) 3-O-sulfotransferase 3A1	0.019	1.284	1.284	-1.284
80900	Slco1a5	solute carrier organic anion transporter family, member 1a5	0.021	-1.178	1.178	1.178
408222	Senp18	Sumo1/sentrin/SMT3 specific peptidase 18	0.023	1.281	1.281	-1.281
363017	Taf1d	TATA box binding protein (Tbp)-associated factor, RNA polymerase I, D	0.023	-1.228	1.228	1.228
57301	Ccr1	chemokine (C-C motif) receptor 1	0.023	-1.194	1.194	1.194
103693383	LOC103693383	olfactory receptor 11G2-like	0.023	-1.194	1.194	1.194
252897	Pcdhga11	protocadherin gamma subfamily A, 11	0.023	-1.127	1.127	1.127
81776	Rps24	ribosomal protein S24	0.023	-1.081	1.081	1.081
59101	P3h4	prolyl 3-hydroxylase family member 4	0.024	-1.211	1.211	1.211
291084	Nqo2	NAD(P)H dehydrogenase, quinone 2	0.024	-1.154	1.154	1.154
102549059	LOC102549059	N-acetyllactosaminide beta-1,6-N-acetylglucosaminyl-transferase-like	0.025	1.26	1.26	-1.26
361637	Acsm5	acyl-CoA synthetase medium-chain family member 5	0.025	-1.212	1.212	1.212
405017	Olr60	olfactory receptor 60	0.027	-1.15	1.15	1.15
314111	Klhl15	kelch-like family member 15	0.028	-1.262	1.262	1.262
500460	LOC500460	similar to olfactory receptor Olr841	0.028	1.233	1.233	-1.233
362479	Tcea1	transcription elongation factor A (SII) 1	0.029	-1.364	1.364	1.364
103692239	LOC103692239	uncharacterized LOC103692239	0.029	-1.191	1.191	1.191
499353	Cyp2c24	cytochrome P450, family 2, subfamily c, polypeptide 24	0.03	1.291	1.291	-1.291
289138	Tp53i3	tumor protein p53 inducible protein 3	0.03	1.285	1.285	-1.285
103694386	LOC103694386	RT1 class I histocompatibility antigen, AA alpha chain	0.03	1.248	1.248	-1.248
100314128	Mir544	microRNA mir-544	0.03	-1.124	1.124	1.124
301165	LOC301165	similar to hypothetical protein 4932415M13	0.031	1.229	1.229	-1.229
102551211	LOC102551211	uncharacterized LOC102551211	0.032	-1.179	1.179	1.179
84050	Enpp2	ectonucleotide pyrophosphatase/phosphodiesterase 2	0.032	-1.113	1.113	1.113
299219	Gle1-ps1	GLE1 RNA export mediator homolog (yeast), pseudogene 1	0.035	1.208	1.208	-1.208
691054	LOC691054	uncharacterized LOC691054	0.035	-1.101	1.101	1.101
288256	Cryzl1	crystallin, zeta (quinone reductase)-like 1	0.036	-1.206	1.206	1.206
100314283	Mir377	microRNA 377	0.036	-1.146	1.146	1.146
100359826	Krtap8-1	keratin associated protein 8-1	0.038	1.221	1.221	-1.221
690155	LOC690155	similar to phosducin-like	0.038	-1.185	1.185	1.185
311061	Itgb6	integrin, beta 6	0.038	1.172	1.172	-1.172
310483	Mlf1	myeloid leukemia factor 1	0.039	1.288	1.288	-1.288
287316	Olr1425	olfactory receptor 1425	0.04	1.258	1.258	-1.258
361808	Snrpc	small nuclear ribonucleoprotein polypeptide C	0.04	1.232	1.232	-1.232
103694096	LOC103694096	uncharacterized LOC103694096	0.04	-1.142	1.142	1.142
295654	Ttc21b	tetratricopeptide repeat domain 21B	0.041	-1.23	1.23	1.23
24203	Amy1a	amylase, alpha 1A (salivary)	0.041	-1.209	1.209	1.209
65192	Slc27a2	solute carrier family 27 (fatty acid transporter), member 2	0.041	-1.206	1.206	1.206
365854	Tdpoz1	TD and POZ domain containing 1	0.041	-1.203	1.203	1.203
103691549	LOC103691549	uncharacterized LOC103691549	0.041	-1.196	1.196	1.196
691325	LOC691325	similar to oocyte specific homeobox 3	0.041	-1.17	1.17	1.17
690559	Zfp758	zinc finger protein 758	0.041	-1.166	1.166	1.166
308492	Wdr62	WD repeat domain 62	0.041	-1.121	1.121	1.121
365657	Marveld2	MARVEL domain containing 2	0.042	1.269	1.269	-1.269
102551075	LOC102551075	uncharacterized LOC102551075	0.042	1.264	1.264	-1.264
81783	Ssb	Sjogren syndrome antigen B	0.042	-1.252	1.252	1.252
307897	Sdr42e1	short chain dehydrogenase/reductase family 42E, member 1	0.042	1.25	1.25	-1.25
685758	A4gnt	alpha-1,4-N-acetylglucosaminyltransferase	0.042	1.245	1.245	-1.245
501620	RGD1564480	similar to polyamine oxidase isoform 2	0.042	1.211	1.211	-1.211
300359	Ccdc82	coiled-coil domain containing 82	0.042	-1.196	1.196	1.196
363144	Cdhr4	cadherin-related family member 4	0.042	1.173	1.173	-1.173
289230	Nhlh1	nescient helix loop helix 1	0.043	1.292	1.292	-1.292
312937	Cyld	cylindromatosis (turban tumor syndrome)	0.043	1.253	1.253	-1.253
103693210	LOC103693210	transmembrane protein 14A	0.043	1.151	1.151	-1.151
100363333	LOC100363333	PRAME family member 12	0.044	1.198	1.198	-1.198
679959	Mtfr1-ps1	mitochondrial fission regulator 1, pseudogene 1	0.044	1.078	1.078	-1.078
684995	LOC684995	T-cell receptor alpha chain V region 2B4-like	0.045	1.074	1.074	-1.074
100314284	Mir487b	microRNA 487b	0.048	-1.124	1.124	1.124
100314085	Mir382	microRNA mir-382	0.05	-1.081	1.081	1.081
360572	Rpl23a	ribosomal protein L23a	0.05	-1.017	1.017	1.017
100361410	LOC100361410	BWK3-like	0.051	1.279	1.279	-1.279
102554236	LOC102554236	high mobility group protein B1-like	0.052	1.218	1.218	-1.218
100362384	LOC100362384	ferritin light chain 1-like	0.052	1.177	1.177	-1.177
361839	Ctnna3	catenin (cadherin associated protein), alpha 3	0.053	1.271	1.271	-1.271
299567	Pglyrp2	peptidoglycan recognition protein 2	0.053	1.233	1.233	-1.233
298702	Icam4	intercellular adhesion molecule 4, Landsteiner-Wiener blood group	0.053	1.215	1.215	-1.215
366140	Fjx1	four jointed box 1 (Drosophila)	0.053	1.176	1.176	-1.176
498934	Lsm6	LSM6 homolog, U6 small nuclear RNA associated (S. cerevisiae)	0.054	1.244	1.244	-1.244
690156	LOC690156	Ig kappa chain V-I region Lay-like	0.054	1.225	1.225	-1.225
315578	RGD1309108	similar to hypothetical protein FLJ23554	0.054	1.217	1.217	-1.217
24943	Plp1	proteolipid protein 1	0.054	1.19	1.19	-1.19
24882	Wnt3	wingless-type MMTV integration site family, member 3	0.054	-1.189	1.189	1.189
295041	Stoml3	stomatin (Epb7.2)-like 3	0.054	1.159	1.159	-1.159
29242	Car4	carbonic anhydrase 4	0.055	1.248	1.248	-1.248
405991	Olr1400	olfactory receptor 1400	0.055	-1.162	1.162	1.162
362699	Yipf4	Yip1 domain family, member 4	0.056	-1.272	1.272	1.272
102550114	LOC102550114	HERV-H LTR-associating protein 2-like	0.056	1.213	1.213	-1.213
100363282	LOC100363282	Igk protein-like	0.056	-1.143	1.143	1.143
100363110	LOC100363110	thioredoxin-like 4	0.057	1.2	1.2	-1.2
501828	RGD1566006	similar to paired immunoglobin-like type 2 receptor beta	0.058	-1.198	1.198	1.198
791259	Car14	carbonic anhydrase 14	0.058	-1.145	1.145	1.145
302333	Dach2	dachshund family transcription factor 2	0.059	-1.218	1.218	1.218
25037	Mobp	myelin-associated oligodendrocyte basic protein	0.06	1.114	1.114	-1.114
100363537	LOC100363537	ribosomal protein L10a-like	0.062	-1.195	1.195	1.195
362141	Slc38a11	solute carrier family 38, member 11	0.062	-1.152	1.152	1.152
691670	LOC691670	similar to natural killer cell protease 7	0.063	1.138	1.138	-1.138
100360872	Mcpt1l1	mast cell protease 1-like 1	0.063	-1.127	1.127	1.127
29354	Pla2g5	phospholipase A2, group V	0.063	-1.097	1.097	1.097
299180	Med6	mediator complex subunit 6	0.065	-1.149	1.149	1.149
100911278	LOC100911278	cation channel sperm-associated protein subunit beta-like	0.066	-1.149	1.149	1.149
307414	MGC108823	similar to interferon-inducible GTPase	0.067	-1.181	1.181	1.181
684028	Cryga	crystallin, gamma A	0.067	-1.157	1.157	1.157
100314028	Mir130b	microRNA 130b	0.067	-1.041	1.041	1.041
102554605	LOC102554605	zinc finger protein 844-like	0.068	-1.199	1.199	1.199
102555876	LOC102555876	uncharacterized LOC102555876	0.068	-1.163	1.163	1.163
102553088	LOC102553088	collagen alpha-1(XXV) chain-like	0.068	-1.1	1.1	1.1
103692531	LOC103692531	uncharacterized LOC103692531	0.068	-1.093	1.093	1.093
690693	Ddx19b	DEAD (Asp-Glu-Ala-As) box polypeptide 19B	0.07	-1.213	1.213	1.213
100314039	Mir154	microRNA 154	0.07	-1.073	1.073	1.073
685243	Ackr4	atypical chemokine receptor 4	0.071	1.196	1.196	-1.196
316982	RGD1309621	similar to hypothetical protein FLJ10652	0.071	-1.181	1.181	1.181
24825	Tf	transferrin	0.071	-1.085	1.085	1.085
102556459	LOC102556459	zinc finger protein 99-like	0.072	1.093	1.093	-1.093
102548388	LOC102548388	Ig lambda-2 chain V region-like	0.074	1.15	1.15	-1.15
103690839	LOC103690839	dystrophin-like	0.076	-1.149	1.149	1.149
363135	Rad54l2	RAD54-like 2 (S. cerevisiae)	0.077	-1.173	1.173	1.173
502961	RGD1559679	similar to Interferon alpha-1 precursor	0.078	-1.139	1.139	1.139
25571	Ttpa	tocopherol (alpha) transfer protein	0.079	1.199	1.199	-1.199
102554034	LOC102554034	ELMO domain-containing protein 2-like	0.081	1.211	1.211	-1.211
680319	Tceal7	transcription elongation factor A (SII)-like 7	0.082	-1.17	1.17	1.17
170496	Lcn2	lipocalin 2	0.082	-1.087	1.087	1.087
641520	Popdc3	popeye domain containing 3	0.084	1.169	1.169	-1.169
100365773	LOC100365773	pink-eyed dilution-like	0.09	-1.151	1.151	1.151
290372	Fam216b	family with sequence similarity 216, member B	0.091	1.153	1.153	-1.153
498335	Cxcl13	chemokine (C-X-C motif) ligand 13	0.091	1.106	1.106	-1.106
498157	MGC112692	similar to Leukosialin precursor (Leucocyte sialoglycoprotein) (Sialophorin) (CD43) (W3/13 antigen)	0.092	1.225	1.225	-1.225
102553866	LOC102553866	zinc finger protein 764-like	0.092	1.199	1.199	-1.199
296883	Rpa3	replication protein A3	0.092	-1.086	1.086	1.086
103693453	LOC103693453	skin secretory protein xP2-like	0.092	1.07	1.07	-1.07
100362031	LOC100362031	hypothetical protein LOC100362031	0.093	1.221	1.221	-1.221
103690043	LOC103690043	Ig heavy chain V region PJ14-like	0.093	1.217	1.217	-1.217
24903	Kng1	kininogen 1	0.093	1.204	1.204	-1.204
500927	Olr1877	olfactory receptor 1877	0.093	1.187	1.187	-1.187
100363287	LOC100363287	RIKEN cDNA 2310034C09-like	0.093	1.184	1.184	-1.184
360616	Ppp1r1b	protein phosphatase 1, regulatory (inhibitor) subunit 1B	0.093	1.169	1.169	-1.169
290008	Olr1610	olfactory receptor 1610	0.094	1.234	1.234	-1.234
685055	Atr	ATR serine/threonine kinase	0.094	-1.181	1.181	1.181
306460	Enpp6	ectonucleotide pyrophosphatase/phosphodiesterase 6	0.094	1.178	1.178	-1.178
171456	Nsa2	NSA2 ribosome biogenesis homolog (S. cerevisiae)	0.094	-1.131	1.131	1.131
103693541	LOC103693541	Ig kappa chain V-III region POM-like	0.094	-1.121	1.121	1.121
81639	Alox15	arachidonate 15-lipoxygenase	0.095	1.212	1.212	-1.212
367021	Fam76b	family with sequence similarity 76, member B	0.095	-1.183	1.183	1.183
315611	Scn4b	sodium channel, voltage-gated, type IV, beta subunit	0.095	1.146	1.146	-1.146
102555255	LOC102555255	Ig heavy chain V region PJ14-like	0.095	-1.103	1.103	1.103
304987	Aim2	absent in melanoma 2	0.096	-1.197	1.197	1.197
259227	Vof16	ischemia related factor vof-16	0.096	-1.164	1.164	1.164
100911237	LOC100911237	zinc finger protein 420-like	0.096	-1.112	1.112	1.112
291057	Eef1e1	eukaryotic translation elongation factor 1 epsilon 1	0.097	-1.26	1.26	1.26
679979	Cyp2ab1	cytochrome P450, family 2, subfamily ab, polypeptide 1	0.097	1.244	1.244	-1.244
364073	Ddx3y	DEAD (Asp-Glu-Ala-Asp) box helicase 3, Y-linked	0.097	-1.077	1.077	1.077
103690612	LOC103690612	uncharacterized LOC103690612	0.1	-1.188	1.188	1.188
102547329	LOC102547329	T-cell receptor beta chain V region CTL-L17-like	0.102	-1.068	1.068	1.068
361257	RGD1564129	similar to hypothetical protein 4930474N05	0.103	1.233	1.233	-1.233
313365	Ift74	intraflagellar transport 74	0.103	-1.162	1.162	1.162
117056	H3f3b	H3 histone, family 3B	0.104	-1.212	1.212	1.212
363268	Fbxo36	F-box protein 36	0.104	1.195	1.195	-1.195
501559	RGD1562161	similar to chromosome X open reading frame 23	0.104	-1.188	1.188	1.188
192269	Sub1	SUB1 homolog (S. cerevisiae)	0.105	-1.338	1.338	1.338
502217	Raet1d	retinoic acid early transcript delta	0.105	-1.132	1.132	1.132
308760	Rccd1	RCC1 domain containing 1	0.105	-1.069	1.069	1.069
500288	Thumpd3	THUMP domain containing 3	0.106	-1.253	1.253	1.253
303396	Appbp2	amyloid beta precursor protein (cytoplasmic tail) binding protein 2	0.11	-1.162	1.162	1.162
405205	Olr1718	olfactory receptor 1718	0.113	1.206	1.206	-1.206
500926	Or10ad1	olfactory receptor, family 10, subfamily AD, member 1	0.113	1.163	1.163	-1.163
362798	Ncapg2	non-SMC condensin II complex, subunit G2	0.113	-1.161	1.161	1.161
100362197	LOC100362197	HCLS1 associated X-1	0.114	1.218	1.218	-1.218
299129	Lrrc9	leucine rich repeat containing 9	0.114	-1.174	1.174	1.174
500684	LOC500684	hypothetical protein LOC500684	0.115	1.234	1.234	-1.234
25498	Npm1	nucleophosmin (nucleolar phosphoprotein B23, numatrin)	0.117	-1.291	1.291	1.291
405041	Olr289	olfactory receptor 289	0.118	1.241	1.241	-1.241
302373	Gpr174	G protein-coupled receptor 174	0.119	1.191	1.191	-1.191
81686	Mmp2	matrix metallopeptidase 2	0.12	-1.117	1.117	1.117
100909892	LOC100909892	ubiquitin-conjugating enzyme E2 N-like	0.12	-1.059	1.059	1.059
690038	Bag2	Bcl2-associated athanogene 2	0.121	-1.148	1.148	1.148
100313970	Mir325	microRNA mir-325	0.121	-1.138	1.138	1.138
60449	Gnb3	guanine nucleotide binding protein (G protein), beta polypeptide 3	0.121	-1.126	1.126	1.126
305340	Rbm47	RNA binding motif protein 47	0.121	-1.086	1.086	1.086
266808	Lrrcc1	leucine rich repeat and coiled-coil centrosomal protein 1	0.122	-1.159	1.159	1.159
252959	Dnah12	dynein, axonemal, heavy chain 12	0.122	1.097	1.097	-1.097
304667	Rtbdn	retbindin	0.123	-1.104	1.104	1.104
102554194	LOC102554194	zinc finger protein 709-like	0.123	-1.091	1.091	1.091
501568	RGD1560207	similar to chromosome X open reading frame 22	0.126	-1.161	1.161	1.161
287821	Otop3	otopetrin 3	0.129	-1.053	1.053	1.053
304277	Cpsf4	cleavage and polyadenylation specific factor 4	0.13	-1.13	1.13	1.13
102555917	LOC102555917	tRNA (uracil(54)-C(5))-methyltransferase homolog	0.131	1.126	1.126	-1.126
685226	LOC685226	similar to spermatogenesis associated glutamate (E)-rich protein 4d	0.132	1.234	1.234	-1.234
29481	Rgs9	regulator of G-protein signaling 9	0.132	1.188	1.188	-1.188
297389	Dguok	deoxyguanosine kinase	0.132	1.185	1.185	-1.185
297455	Lsm3	LSM3 homolog, U6 small nuclear RNA associated (S. cerevisiae)	0.132	-1.07	1.07	1.07
29190	Pdyn	prodynorphin	0.133	1.174	1.174	-1.174
365885	Olr390	olfactory receptor 390	0.133	1.114	1.114	-1.114
396527	Ugt1a2	UDP glucuronosyltransferase 1 family, polypeptide A2	0.133	1.078	1.078	-1.078
289076	Rgs18	regulator of G-protein signaling 18	0.134	1.09	1.09	-1.09
361673	Ifitm3	interferon induced transmembrane protein 3	0.134	-1.074	1.074	1.074
691712	LOC691712	similar to spermatogenesis associated glutamate (E)-rich protein 4d	0.135	-1.171	1.171	1.171
686103	Frg1	FSHD region gene 1	0.135	-1.151	1.151	1.151
690323	LOC690323	similar to Myosin-15 (Myosin XV) (Unconventional myosin-15)	0.136	1.195	1.195	-1.195
294183	Olr1724	olfactory receptor 1724	0.137	-1.069	1.069	1.069
499794	RGD1561736	similar to ribosomal protein L10	0.14	1.195	1.195	-1.195
685153	Wfdc6a	WAP four-disulfide core domain 6A	0.14	1.154	1.154	-1.154
102547740	LOC102547740	uncharacterized LOC102547740	0.141	1.219	1.219	-1.219
290655	Crlf1	cytokine receptor-like factor 1	0.142	1.209	1.209	-1.209
100362623	Mt1m	metallothionein 1M	0.142	1.027	1.027	-1.027
266680	St18	suppression of tumorigenicity 18	0.143	1.084	1.084	-1.084
313610	Extl1	exostosin-like glycosyltransferase 1	0.144	1.186	1.186	-1.186
498750	LOC498750	similar to cDNA sequence BC005537	0.144	-1.047	1.047	1.047
100314173	Mir380	microRNA mir-380	0.145	-1.087	1.087	1.087
100359633	LOC100359633	guanylate binding protein 11	0.146	-1.141	1.141	1.141
84683	Cox4i2	cytochrome c oxidase subunit IV isoform 2 (lung)	0.147	1.196	1.196	-1.196
407761	Krt81	keratin 81, type II	0.148	1.219	1.219	-1.219
306168	Sox21	SRY (sex determining region Y)-box 21	0.149	1.192	1.192	-1.192
361895	Elovl7	ELOVL fatty acid elongase 7	0.15	-1.091	1.091	1.091
408199	Sucnr1	succinate receptor 1	0.151	1.211	1.211	-1.211
365813	Trim59	tripartite motif-containing 59	0.151	-1.139	1.139	1.139
299864	Ebag9	estrogen receptor binding site associated, antigen, 9	0.151	-1.127	1.127	1.127
690302	LOC690302	Ig kappa chain V-V region K2-like	0.151	-1.052	1.052	1.052
291164	Zkscan4	zinc finger with KRAB and SCAN domains 4	0.152	-1.174	1.174	1.174
689629	LOC689629	similar to GTPase activating protein testicular GAP1	0.152	-1.155	1.155	1.155
102556096	LOC102556096	pyrin domain-containing protein 3-like	0.152	-1.147	1.147	1.147
100314040	Mir181b1	microRNA 181b-1	0.152	-1.137	1.137	1.137
291361	Olr1662	olfactory receptor 1662	0.152	-1.089	1.089	1.089
266734	Npas4	neuronal PAS domain protein 4	0.153	-1.089	1.089	1.089
100362751	LOC100362751	ribosomal protein P2-like	0.153	-1.018	1.018	1.018
498278	Cfap126	cilia and flagella associated protein 126	0.159	-1.047	1.047	1.047
304929	F5	coagulation factor V (proaccelerin, labile factor)	0.166	-1.075	1.075	1.075
102554774	LOC102554774	disks large homolog 5-like	0.167	-1.115	1.115	1.115
365096	RGD1562948	similar to Ab2-076	0.168	1.194	1.194	-1.194
103692142	LOC103692142	homeobox protein Hox-A13	0.169	1.119	1.119	-1.119
497961	Nlk	nemo like kinase	0.172	-1.165	1.165	1.165
25423	Ctsc	cathepsin C	0.172	-1.151	1.151	1.151
100359993	LOC100359993	Ighg protein-like	0.172	-1.091	1.091	1.091
654441	Cox6b2	cytochrome c oxidase subunit VIb polypeptide 2	0.173	-1.076	1.076	1.076
103690428	LOC103690428	uncharacterized LOC103690428	0.173	-1.038	1.038	1.038
102546968	LOC102546968	RT1 class I histocompatibility antigen, AA alpha chain-like	0.173	1.008	1.008	-1.008
303163	Igtp	interferon gamma induced GTPase	0.174	-1.11	1.11	1.11
306942	Scgn	secretagogin, EF-hand calcium binding protein	0.174	-1.029	1.029	1.029
303348	Atad5	ATPase family, AAA domain containing 5	0.175	-1.164	1.164	1.164
498366	Fam114a1	family with sequence similarity 114, member A1	0.175	-1.138	1.138	1.138
679731	LOC679731	hypothetical protein LOC679731	0.175	-1.096	1.096	1.096
363085	Car12	carbonic anyhydrase 12	0.175	-1.074	1.074	1.074
100912521	Nmrk2	nicotinamide riboside kinase 2	0.176	1.198	1.198	-1.198
103690419	LOC103690419	ankyrin repeat domain-containing protein 26-like	0.178	-1.085	1.085	1.085
498693	Spata31d1d	spermatogenesis associated 31 subfamily D, member 1D	0.181	1.201	1.201	-1.201
29478	Ndufs6	NADH dehydrogenase (ubiquinone) Fe-S protein 6	0.181	1.171	1.171	-1.171
287222	Timd2	T-cell immunoglobulin and mucin domain containing 2	0.181	1.167	1.167	-1.167
25352	Sod3	superoxide dismutase 3, extracellular	0.181	-1.09	1.09	1.09
29373	Bmp2	bone morphogenetic protein 2	0.183	-1.153	1.153	1.153
288529	Gjc3	gap junction protein, gamma 3	0.183	1.151	1.151	-1.151
100314043	Mir186	microRNA mir-186	0.183	-1.077	1.077	1.077
100359731	Tipinl1	TIMELESS interacting protein like 1	0.183	1.075	1.075	-1.075
360580	Dusp14	dual specificity phosphatase 14	0.183	-1.072	1.072	1.072
319105	Taar8c	trace amine-associated receptor 8c	0.184	-1.145	1.145	1.145
499697	Trmt13	tRNA methyltransferase 13 homolog (S. cerevisiae)	0.185	-1.158	1.158	1.158
299739	Ndufa12	NADH dehydrogenase (ubiquinone) 1 alpha subcomplex, 12	0.188	-1.109	1.109	1.109
56646	Lgals1	lectin, galactoside-binding, soluble, 1	0.188	-1.098	1.098	1.098
408210	Klk4	kallikrein-related peptidase 4	0.188	-1.093	1.093	1.093
291103	Uqcrfs1	ubiquinol-cytochrome c reductase, Rieske iron-sulfur polypeptide 1	0.188	1.088	1.088	-1.088
499823	LOC499823	LRRG00114	0.191	-1.154	1.154	1.154
292263	Fbxo5	F-box protein 5	0.194	-1.128	1.128	1.128
312616	Trnt1	tRNA nucleotidyl transferase, CCA-adding, 1	0.199	-1.068	1.068	1.068
297594	Cdca3	cell division cycle associated 3	0.2	-1.135	1.135	1.135
300795	Ns5atp9	NS5A (hepatitis C virus) transactivated protein 9	0.202	-1.131	1.131	1.131
362795	LOC362795	immunoglobulin G heavy chain	0.203	-1.081	1.081	1.081
302579	RGD1565862	similar to Spindlin-like protein 2 (SPIN-2)	0.204	-1.078	1.078	1.078
102554017	LOC102554017	uncharacterized LOC102554017	0.205	-1.111	1.111	1.111
298349	RGD1563150	similar to B-cell translocation gene 1	0.208	-1.149	1.149	1.149
100362641	Zfp945	zinc finger protein 945	0.208	-1.126	1.126	1.126
102554200	LOC102554200	zinc finger protein 271-like	0.211	-1.086	1.086	1.086
288393	Dppa1-ps1	developmental pluripotency associated 1, pseudogene 1	0.212	-1.107	1.107	1.107
500066	Strip2	striatin interacting protein 2	0.213	1.123	1.123	-1.123
294795	Capsl	calcyphosine-like	0.215	1.031	1.031	-1.031
296761	Tmem60	transmembrane protein 60	0.223	-1.069	1.069	1.069
102555191	LOC102555191	zinc finger protein 761-like	0.224	-1.123	1.123	1.123
309304	Pdcd1lg2	programmed cell death 1 ligand 2	0.224	-1.08	1.08	1.08
102551408	LOC102551408	very-long-chain (3R)-3-hydroxyacyl-[acyl-carrier protein] dehydratase 2-like	0.225	-1.152	1.152	1.152
363208	LOC363208	similar to Heterogeneous nuclear ribonucleoprotein A1 (Helix-destabilizing protein) (Single-strand RNA-binding protein) (hnRNP core protein A1) (HDP)	0.225	-1.041	1.041	1.041
405107	Olr1199	olfactory receptor 1199	0.226	-1.147	1.147	1.147
309603	RT1-CE1	RT1 class I, locus1	0.226	-1.144	1.144	1.144
295462	Ccdc109b	coiled-coil domain containing 109B	0.226	1.138	1.138	-1.138
498351	Srp72	signal recognition particle 72	0.227	-1.233	1.233	1.233
103690963	LOC103690963	nesprin-1-like	0.227	1.109	1.109	-1.109
502301	Vom2r36	vomeronasal 2 receptor, 36	0.227	-1.108	1.108	1.108
367733	Rpgr	retinitis pigmentosa GTPase regulator	0.228	-1.155	1.155	1.155
102550783	LOC102550783	T-cell receptor beta-1 chain C region-like	0.228	1.113	1.113	-1.113
408209	Mcpt1l3	mast cell protease 1-like 3	0.228	-1.086	1.086	1.086
170568	Dmbt1	deleted in malignant brain tumors 1	0.229	1.204	1.204	-1.204
309036	Exnef	exonuclease NEF-sp	0.229	-1.128	1.128	1.128
289515	Epgn	epithelial mitogen	0.234	1.195	1.195	-1.195
102549173	LOC102549173	histone H3.2-like	0.234	1.169	1.169	-1.169
314416	Ak7	adenylate kinase 7	0.235	1.093	1.093	-1.093
296137	Bub1	BUB1 mitotic checkpoint serine/threonine kinase	0.237	-1.129	1.129	1.129
100363199	LOC100363199	kallikrein 1-like	0.237	1.112	1.112	-1.112
499463	RGD1561777	similar to Na+ dependent glucose transporter 1	0.238	1.213	1.213	-1.213
405920	Olr199	olfactory receptor 199	0.238	-1.119	1.119	1.119
66015	Adamts4	ADAM metallopeptidase with thrombospondin type 1 motif, 4	0.239	1.187	1.187	-1.187
64443	Gpr88	G-protein coupled receptor 88	0.239	1.151	1.151	-1.151
499883	Gabpb1	GA binding protein transcription factor, beta subunit 1	0.239	-1.136	1.136	1.136
103692726	LOC103692726	keratin-associated protein 5-9-like	0.24	1.167	1.167	-1.167
373066	Ift81	intraflagellar transport 81	0.241	-1.142	1.142	1.142
102547866	LOC102547866	Ig heavy chain V region 441-like	0.242	-1.082	1.082	1.082
103689940	LOC103689940	pancreatic alpha-amylase-like	0.243	-1.157	1.157	1.157
361195	Cdc14b	cell division cycle 14B	0.244	-1.153	1.153	1.153
310968	Ifi44l	interferon-induced protein 44-like	0.244	-1.124	1.124	1.124
298185	Frem1	Fras1 related extracellular matrix 1	0.244	-1.123	1.123	1.123
100359438	Zfp683	zinc finger protein 683	0.244	-1.112	1.112	1.112
301295	Efhc1	EF-hand domain (C-terminal) containing 1	0.245	-1.107	1.107	1.107
140595	Gpr83	G protein-coupled receptor 83	0.246	1.189	1.189	-1.189
497860	Rpl39l	ribosomal protein L39-like	0.246	1.072	1.072	-1.072
102550872	LOC102550872	uncharacterized LOC102550872	0.249	1.222	1.222	-1.222
100910200	LOC100910200	histone H2B type 1-C/E/G-like	0.25	1.176	1.176	-1.176
305198	Prdm8	PR domain containing 8	0.25	-1.123	1.123	1.123
102555634	LOC102555634	interferon-inducible GTPase 1-like	0.25	1.073	1.073	-1.073
360747	Spag6	sperm associated antigen 6	0.251	1.119	1.119	-1.119
103690398	NEWGENE_1565505	GLIS family zinc finger 3	0.251	-1.098	1.098	1.098
499656	RGD1564171	RGD1564171	0.251	-1.081	1.081	1.081
100314036	Mir145	microRNA 145	0.252	1.188	1.188	-1.188
100909835	LOC100909835	glutathione S-transferase alpha-4-like	0.253	1.137	1.137	-1.137
113882	Hemgn	hemogen	0.253	-1.11	1.11	1.11
406011	Olr1699	olfactory receptor 1699	0.253	-1.027	1.027	1.027
102556447	LOC102556447	rho guanine nucleotide exchange factor 38-like	0.254	1.144	1.144	-1.144
691716	LOC691716	similar to ribosomal protein S15a	0.256	-1.011	1.011	1.011
54283	Pfkfb4	6-phosphofructo-2-kinase/fructose-2,6-biphosphatase 4	0.257	1.205	1.205	-1.205
25426	Cyp1b1	cytochrome P450, family 1, subfamily b, polypeptide 1	0.258	1.217	1.217	-1.217
103691634	LOC103691634	late cornified envelope protein 1C-like	0.258	1.202	1.202	-1.202
100363856	LOC100363856	Ighg protein-like	0.259	1.208	1.208	-1.208
316130	Plin3	perilipin 3	0.259	1.186	1.186	-1.186
288876	Olr947	olfactory receptor 947	0.259	1.167	1.167	-1.167
445415	S100a11	S100 calcium binding protein A11	0.26	-1.074	1.074	1.074
308794	RGD1310371	similar to RIKEN cDNA 1700026D08	0.261	1.157	1.157	-1.157
29409	Mag	myelin-associated glycoprotein	0.261	1.154	1.154	-1.154
363206	Tmem14a	transmembrane protein 14A	0.261	1.063	1.063	-1.063
287310	Olr1422	olfactory receptor 1422	0.262	1.215	1.215	-1.215
102554393	LOC102554393	A disintegrin and metalloproteinase with thrombospondin motifs 13-like	0.262	1.202	1.202	-1.202
680885	LOC680885	hypothetical protein LOC680885	0.262	1.182	1.182	-1.182
500917	Odf3b	outer dense fiber of sperm tails 3B	0.262	1.136	1.136	-1.136
293140	Olr35	olfactory receptor 35	0.263	1.2	1.2	-1.2
102553449	LOC102553449	Ig kappa chain V-II region 26-10-like	0.263	1.188	1.188	-1.188
25153	Mas1	MAS1 proto-oncogene, G protein-coupled receptor	0.263	1.124	1.124	-1.124
499607	LOC499607	similar to GTPase activating protein testicular GAP1	0.263	1.087	1.087	-1.087
499421	RGD1564162	similar to Homo sapiens fetal lung specific expression unknown	0.266	1.132	1.132	-1.132
102554874	LOC102554874	sperm motility kinase X-like	0.267	-1.086	1.086	1.086
498001	Cntd1	cyclin N-terminal domain containing 1	0.268	1.164	1.164	-1.164
102553195	LOC102553195	lipoxygenase homology domain-containing protein 1-like	0.268	1.138	1.138	-1.138
64444	Isl1	ISL LIM homeobox 1	0.268	1.114	1.114	-1.114
500015	Samd9l	sterile alpha motif domain containing 9-like	0.268	-1.096	1.096	1.096
103693368	LOC103693368	myosin-13-like	0.268	-1.065	1.065	1.065
317196	Klhl4	kelch-like family member 4	0.269	-1.149	1.149	1.149
360602	Luc7l3	LUC7-like 3 (S. cerevisiae)	0.269	-1.127	1.127	1.127
366693	Rbm25	RNA binding motif protein 25	0.269	-1.064	1.064	1.064
299759	Lrriq1	leucine-rich repeats and IQ motif containing 1	0.274	-1.089	1.089	1.089
313243	Exosc3	exosome component 3	0.274	-1.041	1.041	1.041
102546342	LOC102546342	uncharacterized LOC102546342	0.275	1.158	1.158	-1.158
310486	Rarres1	retinoic acid receptor responder (tazarotene induced) 1	0.278	1.191	1.191	-1.191
363463	Mospd2	motile sperm domain containing 2	0.279	-1.136	1.136	1.136
494263	Vom1r67	vomeronasal 1 receptor 67	0.279	-1.127	1.127	1.127
499782	Rpl12	ribosomal protein L12	0.279	-1.029	1.029	1.029
364594	Tlr3	toll-like receptor 3	0.28	-1.123	1.123	1.123
102548389	LOC102548389	zinc finger protein 709-like	0.281	-1.108	1.108	1.108
100361188	Lyrm5	LYR motif containing 5	0.281	-1.052	1.052	1.052
362749	Atp5s	ATP synthase, H+ transporting, mitochondrial Fo complex, subunit s (factor B)	0.282	-1.077	1.077	1.077
313506	Stil	Scl/Tal1 interrupting locus	0.285	-1.147	1.147	1.147
291130	Dcdc2	doublecortin domain containing 2	0.285	-1.145	1.145	1.145
497794	Mug1	murinoglobulin 1	0.285	-1.058	1.058	1.058
291324	Trdmt1	tRNA aspartic acid methyltransferase 1	0.286	-1.11	1.11	1.11
100314090	Mir505	microRNA mir-505	0.286	-1.105	1.105	1.105
54242	Cpa3	carboxypeptidase A3, mast cell	0.287	-1.035	1.035	1.035
60460	Hspa2	heat shock protein 2	0.288	-1.132	1.132	1.132
498559	Commd6	COMM domain containing 6	0.29	1.159	1.159	-1.159
685646	Ropn1l	rhophilin associated tail protein 1-like	0.29	1.063	1.063	-1.063
290589	RGD1562641	similar to hypothetical protein 4930474N05	0.29	-1.06	1.06	1.06
689526	LOC689526	hypothetical protein LOC689526	0.291	1.171	1.171	-1.171
100910885	LOC100910885	apolipoprotein L3-like	0.292	-1.041	1.041	1.041
296972	Akr1b10	aldo-keto reductase family 1, member B10 (aldose reductase)	0.293	1.009	1.009	-1.009
24415	Grm2	glutamate receptor, metabotropic 2	0.294	1.191	1.191	-1.191
295691	Frzb	frizzled-related protein	0.294	1.132	1.132	-1.132
363739	Krtap14l	keratin associated protein 14 like	0.294	1.132	1.132	-1.132
291317	Rpp38	ribonuclease P/MRP 38 subunit	0.295	-1.096	1.096	1.096
102546590	LOC102546590	HLA class I histocompatibility antigen, A-24 alpha chain-like	0.296	1.137	1.137	-1.137
302645	RGD1566060	similar to Magea5	0.296	1.058	1.058	-1.058
100360218	LOC100360218	interleukin 13 receptor, alpha 1-like	0.297	1.248	1.248	-1.248
363991	Ascl5	achaete-scute family bHLH transcription factor 5	0.297	1.184	1.184	-1.184
316729	Fam114a1l1	family with sequence similarity 114, member A1-like 1	0.297	1.157	1.157	-1.157
100362820	LOC100362820	Protein FAM186A-like	0.298	1.191	1.191	-1.191
25111	Chrm4	cholinergic receptor, muscarinic 4	0.298	1.164	1.164	-1.164
308222	Wdr27	WD repeat domain 27	0.298	1.131	1.131	-1.131
363782	Cfap44	cilia and flagella associated protein 44	0.298	1.108	1.108	-1.108
301266	Gpr110	G protein-coupled receptor 110	0.299	1.182	1.182	-1.182
404903	Olr1067	olfactory receptor 1067	0.299	1.17	1.17	-1.17
100270683	Tas1r2	taste receptor, type 1, member 2	0.299	1.151	1.151	-1.151
60422	Slc18a3	solute carrier family 18 (vesicular acetylcholine transporter), member 3	0.299	1.128	1.128	-1.128
103690962	LOC103690962	nesprin-1-like	0.299	1.079	1.079	-1.079
83567	Mchr1	melanin-concentrating hormone receptor 1	0.3	1.202	1.202	-1.202
361415	Dynlrb2	dynein light chain roadblock-type 2	0.3	1.149	1.149	-1.149
114481	Dnajc14	DnaJ (Hsp40) homolog, subfamily C, member 14	0.302	-1.167	1.167	1.167
298510	Pabpc4	poly(A) binding protein, cytoplasmic 4	0.303	1.022	1.022	-1.022
59109	Ntrk1	neurotrophic tyrosine kinase, receptor, type 1	0.306	1.179	1.179	-1.179
498486	Gnpnat1	glucosamine-phosphate N-acetyltransferase 1	0.307	1.034	1.034	-1.034
103690694	LOC103690694	Ig lambda chain V-IV region Hil-like	0.308	-1.149	1.149	1.149
294343	Zfp280b	zinc finger protein 280B	0.308	-1.138	1.138	1.138
289491	Mrpl1	mitochondrial ribosomal protein L1	0.308	1.076	1.076	-1.076
690164	Harbi1	harbinger transposase derived 1	0.308	-1.007	1.007	1.007
103694013	LOC103694013	inhibitor of growth protein 1-like	0.31	1.069	1.069	-1.069
102550997	LOC102550997	Ig kappa chain V-I region HK102-like	0.311	1.149	1.149	-1.149
81508	Bhmt	betaine-homocysteine S-methyltransferase	0.311	1.054	1.054	-1.054
191574	Akr1c14	aldo-keto reductase family 1, member C14	0.312	1.15	1.15	-1.15
293953	R3hcc1l	R3H domain and coiled-coil containing 1-like	0.312	-1.119	1.119	1.119
102556346	LOC102556346	angiotensin-converting enzyme-like	0.312	-1.069	1.069	1.069
24422	Gsta2	glutathione S-transferase alpha 2	0.313	1.2	1.2	-1.2
494499	Gsta5	glutathione S-transferase alpha 5	0.313	-1.131	1.131	1.131
102553971	LOC102553971	uncharacterized LOC102553971	0.314	1.165	1.165	-1.165
170914	Nap1l3	nucleosome assembly protein 1-like 3	0.314	-1.132	1.132	1.132
84402	Sfrp1	secreted frizzled-related protein 1	0.314	-1.112	1.112	1.112
114491	Cited4	Cbp/p300-interacting transactivator, with Glu/Asp-rich carboxy-terminal domain, 4	0.314	-1.001	1.001	1.001
362735	Coch	cochlin	0.317	1.193	1.193	-1.193
405201	Olr1746	olfactory receptor 1746	0.317	1.192	1.192	-1.192
100360491	LOC100360491	60S ribosomal protein L13-like	0.317	-1.036	1.036	1.036
361849	Ccar1	cell division cycle and apoptosis regulator 1	0.317	-1.022	1.022	1.022
292548	Zfp418	zinc finger protein 418	0.318	-1.161	1.161	1.161
501028	RGD1560917	similar to mitochondrial ribosomal protein L41	0.318	-1.115	1.115	1.115
365299	Bnc1	basonuclin 1	0.318	-1.069	1.069	1.069
292064	Banp	Btg3 associated nuclear protein	0.319	1.164	1.164	-1.164
408247	Try10	trypsin 10	0.32	1.181	1.181	-1.181
29131	Cartpt	CART prepropeptide	0.323	-1.047	1.047	1.047
291157	Hist1h2bo	histone cluster 1, H2bo	0.324	1.178	1.178	-1.178
501576	RGD1564534	similar to CHCHD4 protein	0.325	1.153	1.153	-1.153
246298	Retsat	retinol saturase (all trans retinol 13,14 reductase)	0.326	1.209	1.209	-1.209
500655	Timm17al1	translocase of inner mitochondrial membrane 17a-like 1	0.327	1.156	1.156	-1.156
311327	Casc5	cancer susceptibility candidate 5	0.327	-1.131	1.131	1.131
315673	Tnfaip8l3	tumor necrosis factor, alpha-induced protein 8-like 3	0.328	1.181	1.181	-1.181
368070	Pnn	pinin, desmosome associated protein	0.33	-1.12	1.12	1.12
100359421	LOC100359421	histone H3.3B-like	0.331	1.115	1.115	-1.115
304239	LOC304239	similar to RalA binding protein 1	0.332	1.192	1.192	-1.192
100314079	Mir543	microRNA mir-543	0.332	-1.078	1.078	1.078
287151	Metrn	meteorin, glial cell differentiation regulator	0.333	1.172	1.172	-1.172
100314277	Mirlet7f-1	microRNA let-7f-1	0.338	-1.12	1.12	1.12
313917	Abhd1	abhydrolase domain containing 1	0.338	-1.102	1.102	1.102
289088	Swt1	Swt1 RNA endoribonuclease homolog (S. cerevisiae)	0.339	-1.132	1.132	1.132
81762	Rock1	Rho-associated coiled-coil containing protein kinase 1	0.339	-1.126	1.126	1.126
287199	Nudcd2	NudC domain containing 2	0.339	-1.088	1.088	1.088
102554600	LOC102554600	uncharacterized LOC102554600	0.34	1.137	1.137	-1.137
295741	Olr470	olfactory receptor 470	0.34	1.131	1.131	-1.131
293750	Ms4a6b	membrane-spanning 4-domains, subfamily A, member 6B	0.34	-1.12	1.12	1.12
494527	Scgb2b2	secretoglobin, family 2B, member 2	0.34	-1.119	1.119	1.119
114709	Ifitm2	interferon induced transmembrane protein 2	0.34	-1.084	1.084	1.084
65164	Htra1	HtrA serine peptidase 1	0.341	1.189	1.189	-1.189
287517	Olr1519	olfactory receptor 1519	0.341	-1.081	1.081	1.081
685425	Odf2l	outer dense fiber of sperm tails 2-like	0.342	-1.129	1.129	1.129
290214	Cmtm5	CKLF-like MARVEL transmembrane domain containing 5	0.343	1.138	1.138	-1.138
291353	RGD1566369	similar to ribosomal protein S8	0.343	-1.045	1.045	1.045
102551046	LOC102551046	PHD finger protein 11-like	0.344	1.139	1.139	-1.139
315891	RGD1309079	similar to Ab2-095	0.345	-1.138	1.138	1.138
306969	Hist1h2bf	histone cluster 1, H2bf	0.345	1.087	1.087	-1.087
365476	Cfap43	cilia and flagella associated protein 43	0.345	1.045	1.045	-1.045
29436	Tfpi	tissue factor pathway inhibitor (lipoprotein-associated coagulation inhibitor)	0.346	-1.085	1.085	1.085
292172	Eya4	EYA transcriptional coactivator and phosphatase 4	0.346	-1.038	1.038	1.038
406010	Olr1697	olfactory receptor 1697	0.347	1.14	1.14	-1.14
317608	Gpr101	G protein-coupled receptor 101	0.348	1.175	1.175	-1.175
685279	LOC685279	similar to zinc finger protein 652	0.348	1.163	1.163	-1.163
498881	RGD1562758	similar to glyceraldehyde-3-phosphate dehydrogenase	0.348	1.038	1.038	-1.038
310575	Sprr3	small proline-rich protein 3	0.349	1.187	1.187	-1.187
102551172	LOC102551172	uncharacterized LOC102551172	0.349	1.187	1.187	-1.187
24691	Prss1	protease, serine, 1 (trypsin 1)	0.349	1.173	1.173	-1.173
291635	Pcdhga7	protocadherin gamma subfamily A, 7	0.349	-1.17	1.17	1.17
102553302	LOC102553302	uncharacterized LOC102553302	0.349	1.152	1.152	-1.152
691976	Slc35g3	solute carrier family 35, member G3	0.35	1.18	1.18	-1.18
102555086	LOC102555086	cartilage-associated protein-like	0.35	-1.05	1.05	1.05
102549842	LOC102549842	zinc finger protein 91-like	0.351	-1.105	1.105	1.105
361834	RGD1306739	similar to RIKEN cDNA 1700040L02	0.351	1.101	1.101	-1.101
498982	RGD1560020_predicted	similar to Myb proto-oncogene protein (C-myb) (predicted)	0.352	1.057	1.057	-1.057
100362279	Trappc3l	trafficking protein particle complex 3-like	0.353	-1.117	1.117	1.117
25554	Snai2	snail family zinc finger 2	0.353	-1.107	1.107	1.107
100911462	LOC100911462	thioredoxin-like protein 4A-like	0.354	-1.179	1.179	1.179
100360752	Ccdc122	coiled-coil domain containing 122	0.356	-1.129	1.129	1.129
100910714	LOC100910714	60S ribosomal protein L36a-like	0.356	1.002	1.002	-1.002
116506	Calcr	calcitonin receptor	0.357	1.09	1.09	-1.09
298478	Olr869	olfactory receptor 869	0.358	1.161	1.161	-1.161
310034	Rad17	RAD17 homolog (S. pombe)	0.358	-1.145	1.145	1.145
404832	Olr650	olfactory receptor 650	0.358	-1.139	1.139	1.139
29755	Colq	collagen-like tail subunit (single strand of homotrimer) of asymmetric acetylcholinesterase	0.359	1.187	1.187	-1.187
287314	Olr1416	olfactory receptor 1416	0.359	1.124	1.124	-1.124
103690297	LOC103690297	putative olfactory receptor 2W6	0.359	-1.105	1.105	1.105
25632	Hba1	hemoglobin, alpha 1	0.36	1.127	1.127	-1.127
498767	RGD1560860	similar to ankyrin repeat domain 26	0.36	1.087	1.087	-1.087
100361946	Lrrc74b	leucine rich repeat containing 74B	0.36	1.087	1.087	-1.087
100314184	Mirlet7c-1	microRNA let-7c-1	0.361	1.09	1.09	-1.09
294203	Olr1749	olfactory receptor 1749	0.362	1.132	1.132	-1.132
307855	Fa2h	fatty acid 2-hydroxylase	0.363	1.167	1.167	-1.167
100313995	Mir9-2	microRNA mir-9-2	0.363	-1.076	1.076	1.076
29332	Stmn1	stathmin 1	0.364	1.186	1.186	-1.186
367793	Scml2	sex comb on midleg-like 2 (Drosophila)	0.365	-1.123	1.123	1.123
308326	Zfp667	zinc finger protein 667	0.366	-1.135	1.135	1.135
500714	Rpl6-ps1	ribosomal protein L6, pseudogene 1	0.367	1.08	1.08	-1.08
29191	Tac3	tachykinin 3	0.369	1.119	1.119	-1.119
24558	Mog	myelin oligodendrocyte glycoprotein	0.37	1.138	1.138	-1.138
100910615	LOC100910615	allatostatin-A receptor-like	0.371	1.18	1.18	-1.18
100362909	LOC100362909	rCG30099-like	0.371	1.145	1.145	-1.145
100360557	LOC100360557	olfactory receptor 525-like	0.371	-1.076	1.076	1.076
103690895	LOC103690895	teneurin-1-like	0.371	-1.009	1.009	1.009
685448	Pcp4l1	Purkinje cell protein 4-like 1	0.372	1.126	1.126	-1.126
100188934	Ctxn3	cortexin 3	0.372	1.062	1.062	-1.062
304951	Nuf2	NUF2, NDC80 kinetochore complex component	0.373	-1.119	1.119	1.119
102551340	LOC102551340	zinc finger protein 728-like	0.374	-1.002	1.002	1.002
102551000	LOC102551000	zinc finger protein 120-like	0.375	-1.134	1.134	1.134
100362980	LOC100362980	CG3918-like	0.377	1.068	1.068	-1.068
405398	Olr1384	olfactory receptor gene Olr1384	0.377	-1.067	1.067	1.067
102553069	LOC102553069	keratin-associated protein 4-6-like	0.378	1.057	1.057	-1.057
64362	Des	desmin	0.379	1.196	1.196	-1.196
100361934	LOC100361934	NADH dehydrogenase (ubiquinone) 1 beta subcomplex 4	0.379	1.131	1.131	-1.131
396551	Ugt1a3	UDP glycosyltransferase 1 family, polypeptide A3	0.379	1.124	1.124	-1.124
84405	Il12a	interleukin 12A	0.379	1.097	1.097	-1.097
313325	Lad1	ladinin 1	0.38	1.116	1.116	-1.116
25119	Mr1	major histocompatibility complex, class I-related	0.381	1.101	1.101	-1.101
680097	LOC680097	similar to germinal histone H4 gene	0.382	1.137	1.137	-1.137
25156	Vav1	vav 1 guanine nucleotide exchange factor	0.384	1.182	1.182	-1.182
289048	Lhx9	LIM homeobox 9	0.384	1.03	1.03	-1.03
25369	Adora2a	adenosine A2a receptor	0.385	1.143	1.143	-1.143
297910	Slc26a7	solute carrier family 26 (anion exchanger), member 7	0.385	-1.088	1.088	1.088
29395	Hmgb2	high mobility group box 2	0.385	-1.079	1.079	1.079
302812	Zfp280c	zinc finger protein 280C	0.386	-1.105	1.105	1.105
498246	Rgs13	regulator of G-protein signaling 13	0.386	-1.091	1.091	1.091
81517	Mdk	midkine	0.386	-1.09	1.09	1.09
282634	Pxmp4	peroxisomal membrane protein 4	0.387	1.159	1.159	-1.159
308652	Smox	spermine oxidase	0.387	-1.046	1.046	1.046
690415	LOC690415	hypothetical protein LOC690415	0.388	1.148	1.148	-1.148
432363	Slco4c1	solute carrier organic anion transporter family, member 4C1	0.388	-1.123	1.123	1.123
287703	Eif1	eukaryotic translation initiation factor 1	0.388	1.123	1.123	-1.123
361968	Tmem144	transmembrane protein 144	0.389	1.114	1.114	-1.114
405013	Olr88	olfactory receptor 88	0.39	-1.114	1.114	1.114
113992	Ugt1a6	UDP glucuronosyltransferase 1 family, polypeptide A6	0.391	-1.064	1.064	1.064
290050	Olr1641	olfactory receptor 1641	0.392	-1.084	1.084	1.084
24547	Mbp	myelin basic protein	0.393	1.135	1.135	-1.135
293271	Olr132	olfactory receptor 132	0.393	-1.131	1.131	1.131
307234	Kcng2	potassium channel, voltage gated modifier subfamily G, member 2	0.397	1.187	1.187	-1.187
494535	Taar7c	trace amine-associated receptor 7C	0.399	-1.027	1.027	1.027
500491	Ifna16l1	interferon, alpha 16-like 1	0.4	-1.131	1.131	1.131
294601	Ankrd32	ankyrin repeat domain 32	0.401	-1.13	1.13	1.13
313785	Icam5	intercellular adhesion molecule 5, telencephalin	0.402	1.173	1.173	-1.173
100361506	Armc3	armadillo repeat containing 3	0.402	1.158	1.158	-1.158
689220	LOC689220	similar to Cystatin S precursor (LM protein)	0.402	1.05	1.05	-1.05
170925	Slco6b1	solute carrier organic anion transporter family, member 6b1	0.403	1.176	1.176	-1.176
296995	Mrps33	mitochondrial ribosomal protein S33	0.404	1.133	1.133	-1.133
103693808	NEWGENE_1593295	phosphatidylethanolamine-binding protein 4	0.404	1.13	1.13	-1.13
100233177	Zfp949	zinc finger protein 949	0.405	-1.086	1.086	1.086
499663	Lce1f	late cornified envelope 1F	0.406	-1.108	1.108	1.108
24523	Klk1c7	kallikrein 1-related peptidase C7	0.408	1.157	1.157	-1.157
314587	Zfp472	zinc finger protein 472	0.408	-1.101	1.101	1.101
288541	Vom2r63	vomeronasal 2 receptor, 63	0.409	-1.134	1.134	1.134
266778	Vom2r44	vomeronasal 2 receptor 44	0.409	-1.127	1.127	1.127
25756	Cpt1b	carnitine palmitoyltransferase 1b, muscle	0.409	-1.121	1.121	1.121
361459	Clvs2	clavesin 2	0.411	-1.097	1.097	1.097
499666	RGD1564972	RGD1564972	0.412	1.09	1.09	-1.09
56824	Ifit1	interferon-induced protein with tetratricopeptide repeats 1	0.416	1.143	1.143	-1.143
300663	Ccdc153	coiled-coil domain containing 153	0.416	1.11	1.11	-1.11
25390	Atp1b3	ATPase, Na+/K+ transporting, beta 3 polypeptide	0.419	-1.115	1.115	1.115
25317	Fgf1	fibroblast growth factor 1 (acidic)	0.419	-1.097	1.097	1.097
303924	Upk1b	uroplakin 1B	0.42	-1.105	1.105	1.105
404959	Olr1083	olfactory receptor 1083	0.421	-1.094	1.094	1.094
100233206	LOC100233206	LINE-1 retrotransposable element ORF2 protein	0.421	-1.078	1.078	1.078
289280	Efcab2	EF-hand calcium binding domain 2	0.423	-1.122	1.122	1.122
680342	LOC680342	hypothetical protein LOC680342	0.424	-1.108	1.108	1.108
311414	Zc3h8	zinc finger CCCH type containing 8	0.43	-1.099	1.099	1.099
103691980	LOC103691980	zinc finger protein 239-like	0.431	-1.116	1.116	1.116
502285	Vom2r80	vomeronasal 2 receptor, 80	0.434	-1.085	1.085	1.085
102548230	LOC102548230	zinc finger protein 235-like	0.435	1.17	1.17	-1.17
113892	Cml3	camello-like 3	0.436	1.124	1.124	-1.124
100363196	Zfp791	zinc finger protein 791	0.436	-1.102	1.102	1.102
100909797	LOC100909797	RT1 class I histocompatibility antigen, AA alpha chain-like	0.436	1.077	1.077	-1.077
305941	Sgcg	sarcoglycan, gamma (dystrophin-associated glycoprotein)	0.437	1.1	1.1	-1.1
102556326	LOC102556326	uncharacterized LOC102556326	0.438	1.101	1.101	-1.101
500132	Plekha8	pleckstrin homology domain containing, family A (phosphoinositide binding specific) member 8	0.439	-1.132	1.132	1.132
100911235	Med7	mediator complex subunit 7	0.439	-1.102	1.102	1.102
312373	Nt5c3a	5'-nucleotidase, cytosolic IIIA	0.44	-1.087	1.087	1.087
60666	Gpd1	glycerol-3-phosphate dehydrogenase 1 (soluble)	0.441	1.166	1.166	-1.166
24300	Cyp2b1	cytochrome P450, family 2, subfamily b, polypeptide 1	0.442	1.155	1.155	-1.155
304127	Bach1	BTB and CNC homology 1, basic leucine zipper transcription factor 1	0.443	1.165	1.165	-1.165
315915	Pih1d3	PIH1 domain containing 3	0.443	1.149	1.149	-1.149
414826	Tesb	testis specific basic protein	0.444	1.147	1.147	-1.147
308569	Acpt	acid phosphatase, testicular	0.445	1.172	1.172	-1.172
296235	LOC296235	similar to Cystatin S precursor (LM protein)	0.445	-1.131	1.131	1.131
315265	Twf1	twinfilin actin-binding protein 1	0.445	-1.061	1.061	1.061
102546917	LOC102546917	T-cell receptor alpha chain V region HPB-MLT-like	0.445	1.012	1.012	-1.012
497796	LOC497796	hypothetical protein LOC497796	0.446	1.15	1.15	-1.15
29308	Arl4a	ADP-ribosylation factor-like 4A	0.447	-1.131	1.131	1.131
405183	Olr1117	olfactory receptor 1117	0.447	-1.111	1.111	1.111
66021	Cybb	cytochrome b-245, beta polypeptide	0.448	1.148	1.148	-1.148
24952	Gcg	glucagon	0.448	-1.108	1.108	1.108
498858	Ccdc112	coiled-coil domain containing 112	0.448	-1.082	1.082	1.082
24421	Gsta1	glutathione S-transferase alpha 1	0.448	-1.048	1.048	1.048
287086	Olr1378	olfactory receptor 1378	0.449	-1.079	1.079	1.079
100909622	LOC100909622	zinc finger protein 442-like	0.45	-1.115	1.115	1.115
502831	RGD1564696	similar to immunoglobulin light chain variable region	0.45	-1.056	1.056	1.056
303234	Ccdc42	coiled-coil domain containing 42	0.451	1.11	1.11	-1.11
303753	Foxk2	forkhead box K2	0.453	-1.195	1.195	1.195
305066	Prox1	prospero homeobox 1	0.454	1.12	1.12	-1.12
404802	Olr757	olfactory receptor 757	0.457	-1.124	1.124	1.124
363237	Wdr12	WD repeat domain 12	0.458	-1.237	1.237	1.237
102546963	LOC102546963	protein prune homolog 2-like	0.458	-1.129	1.129	1.129
317468	Tlr7	toll-like receptor 7	0.458	-1.109	1.109	1.109
102553386	LOC102553386	SUMO-conjugating enzyme UBC9-like	0.458	-1.106	1.106	1.106
310869	Rrh	retinal pigment epithelium derived rhodopsin homolog	0.458	-1.103	1.103	1.103
685433	Evi2a	ecotropic viral integration site 2A	0.458	1.102	1.102	-1.102
503568	Slc13a4	solute carrier family 13 (sodium/sulfate symporter), member 4	0.458	-1.064	1.064	1.064
85426	Slc5a7	solute carrier family 5 (sodium/choline cotransporter), member 7	0.459	1.132	1.132	-1.132
361914	LOC361914	similar to solute carrier family 7 (cationic amino acid transporter, y+ system), member 12	0.459	-1.106	1.106	1.106
54231	Car2	carbonic anhydrase 2	0.459	-1.071	1.071	1.071
266758	Sec11c	SEC11 homolog C (S. cerevisiae)	0.459	-1.029	1.029	1.029
65191	Gabre	gamma-aminobutyric acid (GABA) A receptor, epsilon	0.46	-1.046	1.046	1.046
360993	Smek2	SMEK homolog 2, suppressor of mek1 (Dictyostelium)	0.461	-1.115	1.115	1.115
287380	Dhrs7b	dehydrogenase/reductase (SDR family) member 7B	0.461	1.114	1.114	-1.114
287925	Pkp2	plakophilin 2	0.462	1.169	1.169	-1.169
100359753	Dnaaf3	dynein, axonemal, assembly factor 3	0.462	1.156	1.156	-1.156
102555307	LOC102555307	40S ribosomal protein S12-like	0.462	-1.027	1.027	1.027
691860	Obox1	oocyte specific homeobox 1	0.463	1.159	1.159	-1.159
300900	Plscr4	phospholipid scramblase 4	0.463	-1.122	1.122	1.122
360853	Uchl5	ubiquitin carboxyl-terminal hydrolase L5	0.463	-1.122	1.122	1.122
291211	Ggps1	geranylgeranyl diphosphate synthase 1	0.463	-1.108	1.108	1.108
287631	Wfikkn2	WAP, follistatin/kazal, immunoglobulin, kunitz and netrin domain containing 2	0.463	1.04	1.04	-1.04
685619	LOC685619	similar to TP53-regulating kinase (p53-related protein kinase) (Nori-2)	0.464	1.12	1.12	-1.12
301382	Ercc5	excision repair cross-complementation group 5	0.464	-1.118	1.118	1.118
302327	Zfp711	zinc finger protein 711	0.464	-1.098	1.098	1.098
500175	LOC500175	Ig kappa chain V-I region HK101-like	0.464	-1.085	1.085	1.085
502812	LOC502812	Ig kappa chain V-IV region S107B-like	0.466	-1.099	1.099	1.099
500502	Eqtn	equatorin, sperm acrosome associated	0.467	-1.077	1.077	1.077
302538	Sytl5	synaptotagmin-like 5	0.468	-1.102	1.102	1.102
294789	Ranbp3l	RAN binding protein 3-like	0.468	-1.037	1.037	1.037
287454	Alox12	arachidonate 12-lipoxygenase	0.469	1.179	1.179	-1.179
691411	Sbk2	SH3 domain binding kinase family, member 2	0.469	1.155	1.155	-1.155
25629	Plin1	perilipin 1	0.47	1.172	1.172	-1.172
103692093	LOC103692093	plexin-A4-like	0.47	-1.048	1.048	1.048
313574	Nt5c1a	5'-nucleotidase, cytosolic IA	0.471	1.164	1.164	-1.164
500578	Tmem51	transmembrane protein 51	0.472	1.174	1.174	-1.174
316333	Actr1b	ARP1 actin-related protein 1 homolog B, centractin beta (yeast)	0.472	1.132	1.132	-1.132
688019	Thap2	THAP domain containing, apoptosis associated protein 2	0.472	-1.104	1.104	1.104
691375	Serpine3	serpin peptidase inhibitor, clade E (nexin, plasminogen activator inhibitor type 1), member 3	0.473	1.179	1.179	-1.179
301066	Ccr8	chemokine (C-C motif) receptor 8	0.473	1.173	1.173	-1.173
246331	Nrp1	neuropilin 1	0.473	1.152	1.152	-1.152
287526	Serpinf1	serpin peptidase inhibitor, clade F (alpha-2 antiplasmin, pigment epithelium derived factor), member 1	0.473	1.123	1.123	-1.123
117249	Dnah3	dynein, axonemal, heavy chain 3	0.473	1.075	1.075	-1.075
64354	Htr6	5-hydroxytryptamine (serotonin) receptor 6, G protein-coupled	0.474	1.145	1.145	-1.145
688534	Fxc1-ps1	fractured callus expressed transcript 1, pseudogene 1	0.474	1.113	1.113	-1.113
103690661	LOC103690661	cytochrome P450 2E1-like	0.474	1.112	1.112	-1.112
308551	Vom2r38	vomeronasal 2 receptor, 38	0.474	1.106	1.106	-1.106
362548	Itgb3bp	integrin beta 3 binding protein (beta3-endonexin)	0.474	-1.104	1.104	1.104
294239	Ddah2	dimethylarginine dimethylaminohydrolase 2	0.474	1.101	1.101	-1.101
25402	Casp3	caspase 3	0.474	-1.069	1.069	1.069
294188	Olr1731	olfactory receptor 1731	0.474	-1.041	1.041	1.041
293328	Olr183	olfactory receptor 183	0.475	1.133	1.133	-1.133
691538	Rnpc3	RNA-binding region (RNP1, RRM) containing 3	0.475	-1.1	1.1	1.1
500338	Klrc3	killer cell lectin-like receptor subfamily C, member 3	0.475	-1.053	1.053	1.053
294712	Cenpk	centromere protein K	0.476	-1.133	1.133	1.133
294687	Bdp1	B double prime 1, subunit of RNA polymerase III transcription initiation factor IIIB	0.478	-1.12	1.12	1.12
404803	Olr756	olfactory receptor 756	0.479	-1.1	1.1	1.1
100360638	LOC100360638	zinc finger protein 780B-like	0.482	-1.112	1.112	1.112
306455	Cdkn2aip	CDKN2A interacting protein	0.486	-1.094	1.094	1.094
59315	Nxph3	neurexophilin 3	0.487	1.161	1.161	-1.161
405090	Olr1261	olfactory receptor 1261	0.488	1.166	1.166	-1.166
305751	Nkiras1	NFKB inhibitor interacting Ras-like 1	0.488	1.103	1.103	-1.103
103690837	LOC103690837	dystrophin-like	0.489	1	1	-1
303754	Rab40b	Rab40b, member RAS oncogene family	0.495	1.162	1.162	-1.162
287819	Ush1g	Usher syndrome 1G	0.496	1.168	1.168	-1.168
680752	Ccdc74a	coiled-coil domain containing 74A	0.496	-1.122	1.122	1.122
100314080	Mir541	microRNA 541	0.496	-1.114	1.114	1.114
65036	Bche	butyrylcholinesterase	0.496	-1.09	1.09	1.09
100363637	LOC100363637	nucleophosmin 1-like	0.497	1.127	1.127	-1.127
689421	Sntb2	syntrophin, beta 2	0.497	-1.11	1.11	1.11
100362555	Sptssb	serine palmitoyltransferase, small subunit B	0.497	1.099	1.099	-1.099
360557	Nlrp1a	NLR family, pyrin domain containing 1A	0.497	1.098	1.098	-1.098
500841	RGD1561648	RGD1561648	0.497	-1.085	1.085	1.085
303518	Smarce1	SWI/SNF related, matrix associated, actin dependent regulator of chromatin, subfamily e, member 1	0.497	-1.068	1.068	1.068
367785	Asb9	ankyrin repeat and SOCS box-containing 9	0.498	1.176	1.176	-1.176
171522	Cyp2d4	cytochrome P450, family 2, subfamily d, polypeptide 4	0.498	1.164	1.164	-1.164
500948	LOC500948	LRRGT00073	0.498	1.147	1.147	-1.147
24833	Spink3	serine peptidase inhibitor, Kazal type 3	0.498	1.14	1.14	-1.14
691484	Eri2	ERI1 exoribonuclease family member 2	0.498	-1.106	1.106	1.106
501031	RGD1560775	similar to RIKEN cDNA 4930579C12 gene	0.498	1.06	1.06	-1.06
29562	Prps1	phosphoribosyl pyrophosphate synthetase 1	0.498	-1.028	1.028	1.028
305604	Efemp1	EGF-containing fibulin-like extracellular matrix protein 1	0.498	-1.018	1.018	1.018
103690162	NEWGENE_1560818	EP300 interacting inhibitor of differentiation 2B	0.499	1.189	1.189	-1.189
114487	Wnt2	wingless-type MMTV integration site family member 2	0.499	1.183	1.183	-1.183
366213	Nkx2-4	NK2 homeobox 4	0.499	1.177	1.177	-1.177
492821	Pmaip1	phorbol-12-myristate-13-acetate-induced protein 1	0.499	1.173	1.173	-1.173
100361008	LOC100361008	Cytochrome c oxidase subunit 5A, mitochondrial-like	0.499	1.159	1.159	-1.159
450228	Krt31	keratin 31, type I	0.499	1.136	1.136	-1.136
102551265	LOC102551265	phospholipid scramblase 1-like	0.499	-1.097	1.097	1.097
289199	Lrrc52	leucine rich repeat containing 52	0.5	1.184	1.184	-1.184
100322884	Nemf	nuclear export mediator factor	0.5	1.07	1.07	-1.07
314322	Fos	FBJ osteosarcoma oncogene	0.501	-1.063	1.063	1.063
170842	Tob1	transducer of ErbB-2.1	0.502	-1.13	1.13	1.13
102552667	LOC102552667	40S ribosomal protein S27-like	0.502	-1.043	1.043	1.043
363198	Cenpq	centromere protein Q	0.503	-1.112	1.112	1.112
103694314	LOC103694314	SWI/SNF-related matrix-associated actin-dependent regulator of chromatin subfamily E member 1-like	0.506	-1.046	1.046	1.046
113919	Gpx5	glutathione peroxidase 5	0.506	-1.034	1.034	1.034
300982	Abhd14a	abhydrolase domain containing 14A	0.507	1.152	1.152	-1.152
81809	Tgfb2	transforming growth factor, beta 2	0.508	-1.118	1.118	1.118
309390	Entpd7	ectonucleoside triphosphate diphosphohydrolase 7	0.509	-1.039	1.039	1.039
192254	Grasp	GRP1 (general receptor for phosphoinositides 1)-associated scaffold protein	0.511	1.126	1.126	-1.126
300602	Olr1301	olfactory receptor 1301	0.511	-1.081	1.081	1.081
103691212	LOC103691212	pleckstrin homology domain-containing family A member 6-like	0.511	1.004	1.004	-1.004
302819	Arhgap36	Rho GTPase activating protein 36	0.512	1.134	1.134	-1.134
316425	Sgol2	shugoshin-like 2 (S. pombe)	0.513	-1.107	1.107	1.107
404841	Olr636	olfactory receptor 636	0.513	-1.088	1.088	1.088
50683	Sftpc	surfactant protein C	0.514	1.17	1.17	-1.17
309208	Lrrc10b	leucine rich repeat containing 10B	0.515	1.145	1.145	-1.145
288811	Olr898	olfactory receptor 898	0.515	-1.015	1.015	1.015
499731	Tyw3	tRNA-yW synthesizing protein 3 homolog (S. cerevisiae)	0.516	-1.095	1.095	1.095
100313969	Mir323	microRNA 323	0.516	1.046	1.046	-1.046
498735	Fam217a	family with sequence similarity 217, member A	0.517	-1.066	1.066	1.066
292690	Ppm1n	protein phosphatase, Mg2+/Mn2+ dependent, 1N	0.519	1.173	1.173	-1.173
100314263	Mir375	microRNA 375	0.519	1.172	1.172	-1.172
301489	Pi15	peptidase inhibitor 15	0.519	1.146	1.146	-1.146
498034	Fn3k	fructosamine 3 kinase	0.519	1.145	1.145	-1.145
405089	Olr1262	olfactory receptor 1262	0.519	-1.121	1.121	1.121
317593	RGD1561327	similar to melanoma antigen family A, 10	0.519	-1.035	1.035	1.035
64636	Ntsr2	neurotensin receptor 2	0.52	1.152	1.152	-1.152
691431	Slc25a33	solute carrier family 25 (pyrimidine nucleotide carrier), member 33	0.52	1.101	1.101	-1.101
103692985	LOC103692985	uncharacterized LOC103692985	0.521	1.152	1.152	-1.152
29511	Padi2	peptidyl arginine deiminase, type II	0.521	1.139	1.139	-1.139
288289	Chodl	chondrolectin	0.522	1.085	1.085	-1.085
63879	Xiap	X-linked inhibitor of apoptosis	0.523	-1.115	1.115	1.115
405294	Olr179	olfactory receptor 179	0.526	-1.121	1.121	1.121
314644	Dohh	deoxyhypusine hydroxylase/monooxygenase	0.53	1.148	1.148	-1.148
292902	Slc6a16	solute carrier family 6, member 16	0.531	1.138	1.138	-1.138
103691870	LOC103691870	uncharacterized LOC103691870	0.532	-1.044	1.044	1.044
103690431	LOC103690431	60S ribosomal protein L9-like	0.533	1.178	1.178	-1.178
100526629	Mir449c	microRNA 449c	0.534	1.143	1.143	-1.143
293333	Olr189	olfactory receptor 189	0.536	-1.101	1.101	1.101
291091	Serpinb1a	serine (or cysteine) proteinase inhibitor, clade B, member 1a	0.536	-1.073	1.073	1.073
117041	Nln	neurolysin (metallopeptidase M3 family)	0.537	-1.129	1.129	1.129
246238	Bpifa1	BPI fold containing family A, member 1	0.537	-1.085	1.085	1.085
103693290	LOC103693290	ryanodine receptor 1-like	0.537	-1.079	1.079	1.079
313352	Dmrta1	DMRT-like family A1	0.537	-1.066	1.066	1.066
54243	Cr1l	complement component (3b/4b) receptor 1-like	0.538	-1.118	1.118	1.118
297738	Steap1	six transmembrane epithelial antigen of the prostate 1	0.538	-1.063	1.063	1.063
308310	Tmc4	transmembrane channel-like 4	0.539	1.134	1.134	-1.134
100314088	Mir374	microRNA 374	0.539	-1.067	1.067	1.067
116777	Cdh3	cadherin 3	0.539	-1.049	1.049	1.049
288881	Olr1002	olfactory receptor 1002	0.543	-1.089	1.089	1.089
361029	Ktn1	kinectin 1 (kinesin receptor)	0.544	-1.087	1.087	1.087
103692741	LOC103692741	Ig heavy chain V region VH558 A1/A4-like	0.545	-1.117	1.117	1.117
310808	Slc35a3	solute carrier family 35 (UDP-N-acetylglucosamine (UDP-GlcNAc) transporter), member A3	0.545	-1.113	1.113	1.113
114206	Tmf1	TATA element modulatory factor 1	0.546	-1.175	1.175	1.175
689670	Vom2r73	vomeronasal 2 receptor, 73	0.546	-1.08	1.08	1.08
117523	St8sia2	ST8 alpha-N-acetyl-neuraminide alpha-2,8-sialyltransferase 2	0.547	-1.067	1.067	1.067
79252	Adamts1	ADAM metallopeptidase with thrombospondin type 1 motif, 1	0.549	-1.088	1.088	1.088
296044	Olr792	olfactory receptor 792	0.553	1.159	1.159	-1.159
362575	Med8	mediator complex subunit 8	0.553	-1.014	1.014	1.014
305711	Olr1606	olfactory receptor 1606	0.554	-1.094	1.094	1.094
246172	Nexn	nexilin (F actin binding protein)	0.554	-1.035	1.035	1.035
367846	Sp3	Sp3 transcription factor	0.555	1.125	1.125	-1.125
363151	Ccdc12	coiled-coil domain containing 12	0.555	-1.072	1.072	1.072
312745	Clec2h	C-type lectin domain family 2, member H	0.556	1.162	1.162	-1.162
296372	Ncoa5	nuclear receptor coactivator 5	0.556	1.139	1.139	-1.139
316304	Lgsn	lengsin, lens protein with glutamine synthetase domain	0.556	-1.111	1.111	1.111
686042	LOC686042	hypothetical protein LOC686042	0.556	-1.111	1.111	1.111
102553745	LOC102553745	cancer/testis antigen 47A-like	0.556	-1.084	1.084	1.084
679581	LOC679581	hypothetical protein LOC679581	0.556	-1.057	1.057	1.057
286963	Cyp2d5	cytochrome P450, family 2, subfamily d, polypeptide 5	0.557	-1.063	1.063	1.063
289125	Acbd6	acyl-CoA binding domain containing 6	0.557	-1.049	1.049	1.049
363225	RGD1305645	similar to RIKEN cDNA 1500015O10	0.557	-1.033	1.033	1.033
500527	Lurap1	leucine rich adaptor protein 1	0.558	1.133	1.133	-1.133
305367	Arap2	ArfGAP with RhoGAP domain, ankyrin repeat and PH domain 2	0.558	-1.129	1.129	1.129
366008	Lcn8	lipocalin 8	0.558	1.111	1.111	-1.111
24316	Drd1	dopamine receptor D1	0.558	1.1	1.1	-1.1
56725	Cript	cysteine-rich PDZ-binding protein	0.558	-1.082	1.082	1.082
102550523	LOC102550523	fibrinogen silencer-binding protein-like	0.558	-1.079	1.079	1.079
499563	Zfp458	zinc finger protein 458	0.558	-1.072	1.072	1.072
499688	Gstm6	glutathione S-transferase, mu 6	0.558	-1.052	1.052	1.052
298566	C1qa	complement component 1, q subcomponent, A chain	0.559	1.146	1.146	-1.146
296469	Nkain4	Na+/K+ transporting ATPase interacting 4	0.559	1.127	1.127	-1.127
293841	Xlr4a	X-linked lymphocyte-regulated 4A	0.559	-1.124	1.124	1.124
362686	Cebpz	CCAAT/enhancer binding protein zeta	0.559	-1.101	1.101	1.101
680434	Dqx1	DEAQ box RNA-dependent ATPase 1	0.559	-1.092	1.092	1.092
297758	Terf1	telomeric repeat binding factor (NIMA-interacting) 1	0.559	-1.086	1.086	1.086
310201	Cmbl	carboxymethylenebutenolidase homolog (Pseudomonas)	0.559	-1.067	1.067	1.067
302821	Olr1765	olfactory receptor 1765	0.559	-1.04	1.04	1.04
503101	LOC503101	Ig heavy chain V region 108A-like	0.56	1.107	1.107	-1.107
310159	Drosha	drosha, ribonuclease type III	0.56	-1.1	1.1	1.1
315023	Slc25a32	solute carrier family 25 (mitochondrial folate carrier) , member 32	0.56	-1.067	1.067	1.067
501145	Satb2	SATB homeobox 2	0.56	-1.067	1.067	1.067
288396	Vom2r59	vomeronasal 2 receptor, 59	0.56	-1.06	1.06	1.06
291076	Eci3	enoyl-Coenzyme A delta isomerase 3	0.561	-1.079	1.079	1.079
499021	Pacrg	Park2 co-regulated	0.561	-1.058	1.058	1.058
315600	Vps11	vacuolar protein sorting 11 homolog (S. cerevisiae)	0.562	-1.118	1.118	1.118
300202	Olr1107	olfactory receptor 1107	0.562	-1.084	1.084	1.084
500853	Rgs22	regulator of G-protein signaling 22	0.562	-1.074	1.074	1.074
308028	Slc2a12	solute carrier family 2 (facilitated glucose transporter), member 12	0.562	-1.043	1.043	1.043
363267	Daw1	dynein assembly factor with WDR repeat domains 1	0.562	1.034	1.034	-1.034
81781	Snrpn	small nuclear ribonucleoprotein polypeptide N	0.562	-1.015	1.015	1.015
314584	Zfp563	zinc finger protein 563	0.563	-1.115	1.115	1.115
499445	Fam26d	family with sequence similarity 26, member D	0.563	-1.056	1.056	1.056
29692	Pla2g2a	phospholipase A2, group IIA (platelets, synovial fluid)	0.563	-1.045	1.045	1.045
100362709	LOC100362709	proteasome activator complex subunit 2-like	0.563	-1.041	1.041	1.041
100363867	LOC100363867	LRRGT00106-like	0.566	1.155	1.155	-1.155
79240	Nr4a1	nuclear receptor subfamily 4, group A, member 1	0.568	-1.078	1.078	1.078
685081	LOC685081	similar to solute carrier family 22 (organic cation transporter), member 13	0.568	-1.066	1.066	1.066
317627	Baz2b	bromodomain adjacent to zinc finger domain, 2B	0.569	-1.13	1.13	1.13
685611	Phldb2	pleckstrin homology-like domain, family B, member 2	0.569	-1.083	1.083	1.083
393089	Pcdha7	protocadherin alpha 7	0.569	-1.079	1.079	1.079
310537	RGD1560010	RGD1560010	0.57	-1.101	1.101	1.101
306890	Serpinb9d	serine (or cysteine) peptidase inhibitor, clade B, member 9d	0.57	-1.099	1.099	1.099
304021	Col8a1	collagen, type VIII, alpha 1	0.57	-1.076	1.076	1.076
84487	Slc17a6	solute carrier family 17 (vesicular glutamate transporter), member 6	0.57	-1.047	1.047	1.047
498257	Fam163a	family with sequence similarity 163, member A	0.571	1.15	1.15	-1.15
288861	Olr1012	olfactory receptor 1012	0.571	1.148	1.148	-1.148
291773	RGD1562997	similar to Transcription initiation factor TFIID 105 kDa subunit (TAFII-105)	0.571	-1.108	1.108	1.108
310461	Dhx36	DEAH (Asp-Glu-Ala-His) box polypeptide 36	0.571	-1.078	1.078	1.078
681043	Acnat1	acyl-coenzyme A amino acid N-acyltransferase 1	0.571	-1.017	1.017	1.017
102553962	LOC102553962	KRAB domain-containing protein ZNF747-like	0.572	1.132	1.132	-1.132
316775	Ankrd12	ankyrin repeat domain 12	0.572	-1.063	1.063	1.063
293154	Folr2	folate receptor 2 (fetal)	0.572	-1.022	1.022	1.022
497195	Rnase17	ribonuclease 17	0.574	1.113	1.113	-1.113
29462	Avpr1b	arginine vasopressin receptor 1B	0.575	-1.056	1.056	1.056
315417	Jrkl	jerky-like	0.575	-1.029	1.029	1.029
500991	Fam55b	family with sequence similarity 55, member B	0.576	-1.083	1.083	1.083
304719	Ercc4	excision repair cross-complementation group 4	0.576	-1.044	1.044	1.044
102551692	LOC102551692	uncharacterized LOC102551692	0.578	-1.028	1.028	1.028
361945	Postn	periostin, osteoblast specific factor	0.579	-1.041	1.041	1.041
103693798	LOC103693798	uncharacterized LOC103693798	0.58	1.147	1.147	-1.147
502163	RGD1561114	similar to hypothetical protein 4930474N05	0.58	1.111	1.111	-1.111
65162	Dio2	deiodinase, iodothyronine, type II	0.581	1.144	1.144	-1.144
689271	LOC689271	similar to ATP synthase, H+ transporting, mitochondrial Fo complex, subunit f, isoform 2	0.581	-1.021	1.021	1.021
102552619	LOC102552619	uncharacterized LOC102552619	0.582	1.147	1.147	-1.147
296358	Matn4	matrilin 4	0.583	1.147	1.147	-1.147
290842	Gins4	GINS complex subunit 4 (Sld5 homolog)	0.583	1.094	1.094	-1.094
298394	Olr836	olfactory receptor 836	0.583	-1.092	1.092	1.092
499334	RGD1560242	similar to RIKEN cDNA 1700028P14	0.583	1.089	1.089	-1.089
64564	Bbox1	butyrobetaine (gamma), 2-oxoglutarate dioxygenase (gamma-butyrobetaine hydroxylase) 1	0.583	1.058	1.058	-1.058
293387	Olr242	olfactory receptor 242	0.584	1.175	1.175	-1.175
29301	Hal	histidine ammonia lyase	0.584	1.162	1.162	-1.162
299848	RGD1565117	similar to 40S ribosomal protein S26	0.584	1.156	1.156	-1.156
25723	Hcrt	hypocretin neuropeptide precursor	0.584	1.155	1.155	-1.155
102548083	LOC102548083	major urinary protein-like	0.584	1.138	1.138	-1.138
84576	Hdac1l	histone deacetylase 1-like	0.584	1.127	1.127	-1.127
500707	Tc2n	tandem C2 domains, nuclear	0.584	-1.099	1.099	1.099
362855	Rtcb	RNA 2',3'-cyclic phosphate and 5'-OH ligase	0.584	-1.076	1.076	1.076
680308	Mthfd2	methylenetetrahydrofolate dehydrogenase (NADP+ dependent) 2, methenyltetrahydrofolate cyclohydrolase	0.584	-1.076	1.076	1.076
299514	Mterfd1	MTERF domain containing 1	0.584	-1.063	1.063	1.063
103692555	LOC103692555	uncharacterized LOC103692555	0.584	-1.056	1.056	1.056
294291	RGD1564450	RGD1564450	0.584	-1.048	1.048	1.048
65166	Sec11a	SEC11 homolog A (S. cerevisiae)	0.584	-1.009	1.009	1.009
103690279	LOC103690279	nucleolar RNA helicase 2 pseudogene	0.584	-1.009	1.009	1.009
81737	Ntf3	neurotrophin 3	0.584	1.007	1.007	-1.007
297483	Shq1	SHQ1, H/ACA ribonucleoprotein assembly factor	0.585	-1.118	1.118	1.118
361832	Bicc1	BicC family RNA binding protein 1	0.585	-1.106	1.106	1.106
291655	Pcdhb4	protocadherin beta 4	0.585	-1.105	1.105	1.105
310721	Fam46c	family with sequence similarity 46, member C	0.585	-1.099	1.099	1.099
311876	Pbx3	pre-B-cell leukemia homeobox 3	0.585	-1.098	1.098	1.098
294603	RGD1560883	similar to KIAA0825 protein	0.585	-1.079	1.079	1.079
24779	Slc4a1	solute carrier family 4 (anion exchanger), member 1	0.585	-1.076	1.076	1.076
405908	Olr94	olfactory receptor 94	0.585	-1.071	1.071	1.071
24553	Met	MET proto-oncogene, receptor tyrosine kinase	0.585	-1.068	1.068	1.068
414788	RT1-T24-3	RT1 class I, locus T24, gene 3	0.585	-1.065	1.065	1.065
25052	Prss2	protease, serine, 2	0.585	1.042	1.042	-1.042
362184	Dnajc24	DnaJ (Hsp40) homolog, subfamily C, member 24	0.585	-1.018	1.018	1.018
302669	Car5b	carbonic anhydrase 5b, mitochondrial	0.585	-1.01	1.01	1.01
313019	Fam46b	family with sequence similarity 46, member B	0.586	-1.003	1.003	1.003
680581	Rbm41	RNA binding motif protein 41	0.586	-1.002	1.002	1.002
314787	Cep290	centrosomal protein 290	0.587	-1.101	1.101	1.101
301674	Fbxo11	F-box protein 11	0.587	-1.091	1.091	1.091
366347	RGD1310641	similar to hypothetical protein	0.587	-1.071	1.071	1.071
686048	Btnl5	butyrophilin-like 5	0.587	-1.039	1.039	1.039
290632	Mrpl34	mitochondrial ribosomal protein L34	0.587	1.004	1.004	-1.004
498741	Mboat1	membrane bound O-acyltransferase domain containing 1	0.588	-1.106	1.106	1.106
300870	Fam46a	family with sequence similarity 46, member A	0.588	-1.087	1.087	1.087
103690754	LOC103690754	zinc finger protein 606-like	0.588	-1.047	1.047	1.047
313310	LOC313310	SET nuclear oncogene-like	0.589	1.06	1.06	-1.06
54323	Arc	activity-regulated cytoskeleton-associated protein	0.589	-1.004	1.004	1.004
100362738	LOC100362738	M2 pyruvate kinase-like	0.59	-1.057	1.057	1.057
83535	Kcnj11	potassium channel, inwardly rectifying subfamily J, member 11	0.591	1.166	1.166	-1.166
102553152	LOC102553152	uncharacterized LOC102553152	0.591	1.142	1.142	-1.142
683469	LOC683469	similar to RNA polymerase II transcription factor SIII subunit A2 (Elongin A2) (EloA2) (Transcription elongation factor B polypeptide 3B)	0.591	-1.097	1.097	1.097
100363494	LOC100363494	ubiquitin B-like	0.592	1.185	1.185	-1.185
688778	LOC688778	similar to fatty aldehyde dehydrogenase-like	0.592	1.153	1.153	-1.153
170698	Slco1a2	solute carrier organic anion transporter family, member 1A2	0.592	1.089	1.089	-1.089
305843	Ang	angiogenin, ribonuclease, RNase A family, 5	0.593	1.079	1.079	-1.079
296366	Wfdc3	WAP four-disulfide core domain 3	0.594	1.137	1.137	-1.137
681185	LOC681185	similar to centromere autoantigen H	0.596	-1.084	1.084	1.084
301434	Clk1	CDC-like kinase 1	0.596	-1.083	1.083	1.083
102465960	Mir6323	microRNA mir-6323	0.598	-1.032	1.032	1.032
25441	Fcer1g	Fc fragment of IgE, high affinity I, receptor for; gamma polypeptide	0.598	1.01	1.01	-1.01
287766	Cep95	centrosomal protein 95kDa	0.599	-1.109	1.109	1.109
502832	RGD1563231	similar to immunoglobulin kappa-chain VK-1	0.599	-1.089	1.089	1.089
684258	Chchd7	coiled-coil-helix-coiled-coil-helix domain containing 7	0.599	-1.034	1.034	1.034
363930	Selplg	selectin P ligand	0.601	1.108	1.108	-1.108
691170	LOC691170	similar to zinc finger protein 84 (HPF2)	0.601	-1.096	1.096	1.096
501005	Cplx3	complexin 3	0.602	1.091	1.091	-1.091
300458	Npsr1	neuropeptide S receptor 1	0.602	1.09	1.09	-1.09
25408	Cd80	Cd80 molecule	0.603	1.135	1.135	-1.135
301521	Ccdc108	coiled-coil domain containing 108	0.605	1.106	1.106	-1.106
310775	Lrif1	ligand dependent nuclear receptor interacting factor 1	0.607	-1.118	1.118	1.118
503441	mageb1l1	melanoma antigen family B 1-like 1	0.607	-1.09	1.09	1.09
25572	Tnfrsf4	tumor necrosis factor receptor superfamily, member 4	0.607	-1.082	1.082	1.082
680663	LOC680663	hypothetical protein LOC680663	0.607	-1.05	1.05	1.05
361047	Ska3	spindle and kinetochore associated complex subunit 3	0.607	-1.038	1.038	1.038
102551257	LOC102551257	zinc finger protein 709-like	0.607	-1.026	1.026	1.026
364558	Palld	palladin, cytoskeletal associated protein	0.607	-1.016	1.016	1.016
294126	Taar7b	trace amine-associated receptor 7b	0.607	1.002	1.002	-1.002
29667	Srsf5	serine/arginine-rich splicing factor 5	0.608	-1.093	1.093	1.093
314228	Snapc1	small nuclear RNA activating complex, polypeptide 1	0.609	-1.109	1.109	1.109
116633	Akap8	A kinase (PRKA) anchor protein 8	0.609	-1.088	1.088	1.088
296603	Vav2	vav 2 guanine nucleotide exchange factor	0.609	-1.086	1.086	1.086
297402	RGD1560795	similar to Sepiapterin reductase (SPR)	0.609	1.037	1.037	-1.037
316021	Epm2aip1	EPM2A (laforin) interacting protein 1	0.61	-1.169	1.169	1.169
291061	Riok1	RIO kinase 1	0.61	-1.116	1.116	1.116
100314018	Mir98	microRNA 98	0.61	-1.101	1.101	1.101
25448	Cenpi	centromere protein I	0.61	-1.067	1.067	1.067
246244	Tax1bp1	Tax1 (human T-cell leukemia virus type I) binding protein 1	0.61	-1.054	1.054	1.054
309070	Uros	uroporphyrinogen III synthase	0.61	-1.046	1.046	1.046
363827	LOC363827	immunoglobulin lambda light chain	0.61	1.031	1.031	-1.031
361449	Ppil4	peptidylprolyl isomerase (cyclophilin)-like 4	0.611	-1.1	1.1	1.1
100359678	Armcx4	armadillo repeat containing, X-linked 4	0.611	-1.093	1.093	1.093
29266	Mcpt2	mast cell protease 2	0.611	-1.072	1.072	1.072
298487	Cldn19	claudin 19	0.611	-1.065	1.065	1.065
81682	Lum	lumican	0.611	-1.059	1.059	1.059
100314086	Mir485	microRNA mir-485	0.611	-1.05	1.05	1.05
54133	Pdlim1	PDZ and LIM domain 1	0.611	-1.029	1.029	1.029
679942	Angptl1	angiopoietin-like 1	0.611	-1.014	1.014	1.014
689801	Skint1	selection and upkeep of intraepithelial T cells 1	0.612	-1.105	1.105	1.105
363578	Havcr2	hepatitis A virus cellular receptor 2	0.612	-1.097	1.097	1.097
316022	Trank1	tetratricopeptide repeat and ankyrin repeat containing 1	0.612	-1.09	1.09	1.09
308236	Zfp53	zinc finger protein 53	0.612	-1.034	1.034	1.034
298878	Osr1	odd-skipped related transciption factor 1	0.612	-1.033	1.033	1.033
29139	Dcn	decorin	0.613	1.029	1.029	-1.029
84410	Klf5	Kruppel-like factor 5	0.614	-1.099	1.099	1.099
24299	Cyp2a3	cytochrome P450, family 2, subfamily a, polypeptide 3	0.614	-1.069	1.069	1.069
100314087	Mir369	microRNA mir-369	0.614	1.051	1.051	-1.051
293537	Hmx3	H6 family homeobox 3	0.614	-1.039	1.039	1.039
100125363	Fbxl13	F-box and leucine-rich repeat protein 13	0.614	-1.039	1.039	1.039
685488	LOC685488	hypothetical protein LOC685488	0.614	-1.016	1.016	1.016
404861	Olr584	olfactory receptor 584	0.615	-1.094	1.094	1.094
498102	Gmnc	geminin coiled-coil domain containing	0.615	-1.087	1.087	1.087
29559	Grik1	glutamate receptor, ionotropic, kainate 1	0.615	-1.081	1.081	1.081
300797	Fam96a	family with sequence similarity 96, member A	0.615	-1.002	1.002	1.002
315405	Dcun1d5	DCN1, defective in cullin neddylation 1, domain containing 5	0.616	-1.104	1.104	1.104
295725	Olr455	olfactory receptor 455	0.618	-1.096	1.096	1.096
362914	Wdyhv1	WDYHV motif containing 1	0.619	-1.085	1.085	1.085
300923	Nup62cl	nucleoporin 62 C-terminal like	0.619	1.085	1.085	-1.085
25732	Acp5	acid phosphatase 5, tartrate resistant	0.62	1.162	1.162	-1.162
302783	H2afb3	H2A histone family, member B3	0.621	1.121	1.121	-1.121
362553	Tctex1d1	Tctex1 domain containing 1	0.621	1.095	1.095	-1.095
79242	Hpgd	hydroxyprostaglandin dehydrogenase 15 (NAD)	0.623	1.124	1.124	-1.124
29591	Tgfbr1	transforming growth factor, beta receptor 1	0.623	1.023	1.023	-1.023
679557	Vom2r42	vomeronasal 2 receptor, 42	0.624	1.155	1.155	-1.155
78969	Trib1	tribbles pseudokinase 1	0.624	1.154	1.154	-1.154
405056	Olr1424	olfactory receptor 1424	0.624	1.144	1.144	-1.144
499619	Eif3i-ps1	eukaryotic translation initiation factor 3, subunit I, pseudogene 1	0.624	1.115	1.115	-1.115
688790	Pmp2	peripheral myelin protein 2	0.624	-1.112	1.112	1.112
498951	Il34	interleukin 34	0.624	1.112	1.112	-1.112
24720	Rn5s	5S RNA	0.624	1.108	1.108	-1.108
296936	Iqub	IQ motif and ubiquitin domain containing	0.624	-1.079	1.079	1.079
501869	Sh2d1b	SH2 domain containing 1B	0.625	1.062	1.062	-1.062
361118	RGD1309676	similar to RIKEN cDNA 5730469M10	0.625	1.06	1.06	-1.06
305348	Lias	lipoic acid synthetase	0.625	1.029	1.029	-1.029
652921	Defb37	defensin beta 37	0.626	1.159	1.159	-1.159
304581	Tmem119	transmembrane protein 119	0.626	1.15	1.15	-1.15
690315	Derl3	derlin 3	0.626	1.124	1.124	-1.124
287309	Olr1423	olfactory receptor 1423	0.627	1.145	1.145	-1.145
362187	Ccdc34	coiled-coil domain containing 34	0.628	-1.112	1.112	1.112
102547212	LOC102547212	disks large homolog 5-like	0.628	1.001	1.001	-1.001
312030	Scaf11	SR-related CTD-associated factor 11	0.629	-1.14	1.14	1.14
298342	Nkap	NFKB activating protein	0.629	-1.097	1.097	1.097
299458	LOC299458	Ig heavy chain variable gene segment	0.63	-1.076	1.076	1.076
498564	Itgbl1	integrin, beta-like 1	0.634	1.132	1.132	-1.132
294790	Skp2	S-phase kinase-associated protein 2, E3 ubiquitin protein ligase	0.635	-1.101	1.101	1.101
315666	Npat	nuclear protein, ataxia-telangiectasia locus	0.637	-1.12	1.12	1.12
290706	RGD1311747	similar to 2700029M09Rik protein	0.637	-1.067	1.067	1.067
689030	Tbpl1	TBP-like 1	0.637	-1.05	1.05	1.05
290567	Chat	choline O-acetyltransferase	0.639	1.145	1.145	-1.145
100174909	Smim11	small integral membrane protein 11	0.639	-1.107	1.107	1.107
287269	Clk4	CDC-like kinase 4	0.639	-1.083	1.083	1.083
316599	Usp40	ubiquitin specific peptidase 40	0.639	1.043	1.043	-1.043
24278	Crygd	crystallin, gamma D	0.639	-1.021	1.021	1.021
361962	LOC361962	Ig kappa chain V-II region RPMI 6410-like	0.64	1.08	1.08	-1.08
292165	Wdr63	WD repeat domain 63	0.64	1.056	1.056	-1.056
100359701	LOC100359701	rCG44996-like	0.642	1.118	1.118	-1.118
361888	Srek1ip1	SREK1-interacting protein 1	0.642	-1.097	1.097	1.097
498309	Vash2	vasohibin 2	0.643	-1.06	1.06	1.06
24165	Ada	adenosine deaminase	0.645	1.167	1.167	-1.167
362790	Inf2	inverted formin, FH2 and WH2 domain containing	0.645	1.125	1.125	-1.125
295980	Dcdc5	doublecortin domain containing 5	0.646	1.152	1.152	-1.152
690661	Zfp40	zinc finger protein 40	0.646	-1.11	1.11	1.11
304023	St3gal6	ST3 beta-galactoside alpha-2,3-sialyltransferase 6	0.646	-1.092	1.092	1.092
50654	Ctss	cathepsin S	0.646	1.085	1.085	-1.085
171048	Tspan8	tetraspanin 8	0.647	1.15	1.15	-1.15
63882	Asic4	acid-sensing (proton-gated) ion channel family member 4	0.647	1.147	1.147	-1.147
103691779	LOC103691779	uncharacterized LOC103691779	0.647	1.145	1.145	-1.145
499566	Car13	carbonic anhydrase 13	0.647	1.143	1.143	-1.143
304542	Coq5	coenzyme Q5 homolog, methyltransferase (S. cerevisiae)	0.647	1.142	1.142	-1.142
362585	RGD1560700	similar to palmitoyl-protein thioesterase	0.647	1.128	1.128	-1.128
499528	Ccno	cyclin O	0.647	1.093	1.093	-1.093
366872	Cep83	centrosomal protein 83	0.647	-1.09	1.09	1.09
301444	LOC301444	pseudogene for diazepam binding inhibitor 1	0.647	-1.05	1.05	1.05
494299	Vom1r110	vomeronasal 1 receptor 110	0.647	-1.03	1.03	1.03
103691305	LOC103691305	transcription factor BTF3 homolog 4-like	0.647	1.02	1.02	-1.02
294303	Lhfpl5	lipoma HMGIC fusion partner-like 5	0.648	1.169	1.169	-1.169
60394	Olig1	oligodendrocyte transcription factor 1	0.648	1.164	1.164	-1.164
680640	Ceacam19	carcinoembryonic antigen-related cell adhesion molecule 19	0.648	1.148	1.148	-1.148
293166	Insc	inscuteable homolog (Drosophila)	0.648	1.136	1.136	-1.136
103693972	LOC103693972	low-density lipoprotein receptor-related protein 1-like	0.648	1.109	1.109	-1.109
317407	Bhlhb9	basic helix-loop-helix domain containing, class B, 9	0.648	-1.094	1.094	1.094
295199	RGD1560661	similar to TDPOZ3	0.648	1.089	1.089	-1.089
361921	Ect2	epithelial cell transforming 2	0.648	-1.072	1.072	1.072
100359752	LOC100359752	hypothetical protein LOC100359752	0.648	-1.066	1.066	1.066
500584	LOC500584	similar to casein kinase 1, gamma 3 isoform 2	0.648	-1.055	1.055	1.055
103694097	Pgbd1	piggyBac transposable element derived 1	0.648	-1.033	1.033	1.033
299266	Asb2	ankyrin repeat and SOCS box-containing 2	0.648	1.02	1.02	-1.02
288151	Hoxd1	homeo box D1	0.649	1.161	1.161	-1.161
79218	Gng5	guanine nucleotide binding protein (G protein), gamma 5	0.649	1.152	1.152	-1.152
100910596	LOC100910596	uncharacterized LOC100910596	0.649	1.151	1.151	-1.151
84008	Cntnap1	contactin associated protein 1	0.649	1.143	1.143	-1.143
361068	Nudt18	nudix (nucleoside diphosphate linked moiety X)-type motif 18	0.65	1.174	1.174	-1.174
81823	Cib1	calcium and integrin binding 1 (calmyrin)	0.65	1.153	1.153	-1.153
364901	St8sia5	ST8 alpha-N-acetyl-neuraminide alpha-2,8-sialyltransferase 5	0.65	1.136	1.136	-1.136
690898	Sh3bp5l	SH3 binding domain protein 5 like	0.65	1.135	1.135	-1.135
100361702	LOC100361702	keratin associated protein 12-1-like	0.65	1.135	1.135	-1.135
362125	Nr6a1	nuclear receptor subfamily 6, group A, member 1	0.65	1.125	1.125	-1.125
100360619	LOC100360619	ribosomal protein L28-like	0.65	1.125	1.125	-1.125
287000	Olr1361	olfactory receptor 1361	0.65	1.099	1.099	-1.099
100314019	Mir99a	microRNA 99a	0.65	1.083	1.083	-1.083
301280	Cyp2ac1	cytochrome P450, family 2, subfamily ac, polypeptide 1	0.65	1.04	1.04	-1.04
100314058	Mir219-1	microRNA 219-1	0.651	1.152	1.152	-1.152
288622	Zbed5	zinc finger, BED-type containing 5	0.651	1.133	1.133	-1.133
309082	Clrn3	clarin 3	0.651	1.129	1.129	-1.129
171438	Crtac1	cartilage acidic protein 1	0.651	1.111	1.111	-1.111
498689	RGD1564827	similar to cathepsin M	0.652	1.123	1.123	-1.123
103691881	LOC103691881	probable phospholipid-transporting ATPase IM	0.652	1.095	1.095	-1.095
140898	Arhgef5	Rho guanine nucleotide exchange factor (GEF) 5	0.653	1.171	1.171	-1.171
291678	Wnt8a	wingless-type MMTV integration site family, member 8A	0.653	1.165	1.165	-1.165
300630	Olr1330	olfactory receptor 1330	0.653	1.157	1.157	-1.157
365963	Lhx8	LIM homeobox 8	0.655	1.102	1.102	-1.102
502287	Vom2r-ps39	vomeronasal 2 receptor, pseudogene 39	0.655	-1.082	1.082	1.082
304509	Ccdc42b	coiled-coil domain containing 42B	0.656	1.163	1.163	-1.163
102554288	LOC102554288	uncharacterized LOC102554288	0.656	-1.128	1.128	1.128
103694495	LOC103694495	fibronectin type III domain containing protein 3C1-like	0.656	1.013	1.013	-1.013
81722	Ager	advanced glycosylation end product-specific receptor	0.657	-1.083	1.083	1.083
500017	Asb4	ankyrin repeat and SOCS box-containing 4	0.658	-1.002	1.002	1.002
83730	Vamp8	vesicle-associated membrane protein 8	0.66	1.155	1.155	-1.155
290877	Tmem255b	transmembrane protein 255B	0.66	1.155	1.155	-1.155
680678	Tcf24	transcription factor 24	0.66	1.13	1.13	-1.13
304918	Zbtb37	zinc finger and BTB domain containing 37	0.661	-1.108	1.108	1.108
288959	RGD1565158	similar to RIKEN cDNA 4921537P18	0.661	-1.085	1.085	1.085
290326	Pbk	PDZ binding kinase	0.661	-1.07	1.07	1.07
117512	C9	complement component 9	0.662	-1.097	1.097	1.097
300194	Olr1102	olfactory receptor 1102	0.662	-1.001	1.001	1.001
290361	Dok2	docking protein 2	0.663	1.162	1.162	-1.162
691485	LOC691485	hypothetical protein LOC691485	0.663	1.133	1.133	-1.133
362728	Twistnb	TWIST neighbor	0.663	-1.091	1.091	1.091
25122	Scnn1a	sodium channel, non-voltage-gated 1 alpha subunit	0.664	1.161	1.161	-1.161
685078	LOC685078	T-cell receptor alpha chain V region	0.664	-1.076	1.076	1.076
289586	Spata18	spermatogenesis associated 18	0.664	1.028	1.028	-1.028
29738	Kcnab2	potassium channel, voltage-gated shaker-related subfamily A regulatory beta subunit 2	0.665	1.148	1.148	-1.148
574523	Ugt1a5	UDP glucuronosyltransferase 1 family, polypeptide A5	0.665	1.137	1.137	-1.137
316344	Rev1	REV1, polymerase (DNA directed)	0.665	-1.114	1.114	1.114
54297	Rgs8	regulator of G-protein signaling 8	0.665	1.111	1.111	-1.111
100909893	LOC100909893	protein FAM187B-like	0.665	-1.046	1.046	1.046
84358	Efna2	ephrin A2	0.666	1.134	1.134	-1.134
683212	LOC683212	similar to keratin complex 1, acidic, gene 18	0.666	1.08	1.08	-1.08
366203	Esf1	ESF1, nucleolar pre-rRNA processing protein, homolog (S. cerevisiae)	0.666	-1.061	1.061	1.061
360761	Lnx2	ligand of numb-protein X 2	0.667	1.168	1.168	-1.168
252894	Pcdhga4	protocadherin gamma subfamily A, 4	0.667	1.125	1.125	-1.125
360968	Tbc1d10a	TBC1 domain family, member 10a	0.668	1.174	1.174	-1.174
498963	Spata2L	spermatogenesis associated 2-like	0.668	1.132	1.132	-1.132
680454	Krtap31-1	keratin associated protein 31-1	0.668	1.13	1.13	-1.13
494269	Vom1r49	vomeronasal 1 receptor 49	0.668	1.126	1.126	-1.126
102547412	LOC102547412	zinc finger protein 419-like	0.668	1.125	1.125	-1.125
25635	Mc4r	melanocortin 4 receptor	0.668	1.083	1.083	-1.083
300286	Lhfpl1	lipoma HMGIC fusion partner-like 1	0.669	1.165	1.165	-1.165
501925	Slc2a9	solute carrier family 2 (facilitated glucose transporter), member 9	0.669	1.158	1.158	-1.158
290541	Arhgef3	Rho guanine nucleotide exchange factor (GEF) 3	0.669	1.15	1.15	-1.15
408246	C1rl	complement component 1, r subcomponent-like	0.669	1.147	1.147	-1.147
291352	Gpr158	G protein-coupled receptor 158	0.669	1.108	1.108	-1.108
100361939	Rnaseh2c	ribonuclease H2, subunit C	0.669	1.096	1.096	-1.096
361986	Slc39a1	solute carrier family 39 (zinc transporter), member 1	0.669	1.093	1.093	-1.093
368158	Rorc	RAR-related orphan receptor C	0.669	-1.065	1.065	1.065
24687	Prp15	proline-rich protein 15	0.669	1.055	1.055	-1.055
303293	Cyb5d2	cytochrome b5 domain containing 2	0.67	1.167	1.167	-1.167
302970	Prss32	protease, serine, 32	0.67	1.166	1.166	-1.166
25641	Igfbp6	insulin-like growth factor binding protein 6	0.67	1.13	1.13	-1.13
498205	LOC498205	similar to DnaJ (Hsp40) homolog, subfamily C, member 14	0.67	1.113	1.113	-1.113
310399	Naa15	N(alpha)-acetyltransferase 15, NatA auxiliary subunit	0.671	-1.077	1.077	1.077
691280	LOC691280	similar to Zinc finger protein 180 (HHZ168)	0.671	-1.067	1.067	1.067
498759	LOC498759	LRRGT00094	0.671	-1.038	1.038	1.038
100302447	Cox16	COX16 cytochrome c oxidase assembly homolog (S. cerevisiae)	0.672	-1.113	1.113	1.113
100362202	LOC100362202	zinc finger protein 408	0.672	-1.113	1.113	1.113
103691587	LOC103691587	uncharacterized LOC103691587	0.672	1.008	1.008	-1.008
116649	Kcnj4	potassium channel, inwardly rectifying subfamily J, member 4	0.673	1.128	1.128	-1.128
691398	Foxb2	forkhead box B2	0.673	1.118	1.118	-1.118
680068	Dmrtc1b	DMRT-like family C1b	0.673	-1.053	1.053	1.053
406001	Olr1545	olfactory receptor 1545	0.678	1.165	1.165	-1.165
296022	Olr769	olfactory receptor 769	0.678	1.145	1.145	-1.145
499358	Scd4	stearoyl-coenzyme A desaturase 4	0.679	1.156	1.156	-1.156
685360	En1	engrailed homeobox 1	0.679	1.155	1.155	-1.155
366262	Rbm38	RNA binding motif protein 38	0.679	-1.07	1.07	1.07
171100	Angptl2	angiopoietin-like 2	0.68	1.094	1.094	-1.094
290002	Olr1626	olfactory receptor 1626	0.68	-1.093	1.093	1.093
289453	Abcg3l1	ATP-binding cassette, subfamily G (WHITE), member 3-like 1	0.68	-1.056	1.056	1.056
300913	Il1rapl2	interleukin 1 receptor accessory protein-like 2	0.681	-1.131	1.131	1.131
83828	Gtf2a2	general transcription factor IIA, 2	0.681	-1.101	1.101	1.101
405168	Olr1159	olfactory receptor 1159	0.681	-1.063	1.063	1.063
100314176	Mir758	microRNA mir-758	0.681	-1.05	1.05	1.05
366114	Olr722	olfactory receptor 722	0.682	-1.072	1.072	1.072
84403	Gjb6	gap junction protein, beta 6	0.682	-1.031	1.031	1.031
685829	LOC685829	similar to calcium binding and coiled-coil domain 2	0.682	-1.019	1.019	1.019
499589	Lrrc34	leucine rich repeat containing 34	0.682	-1.009	1.009	1.009
25491	Nes	nestin	0.682	1.004	1.004	-1.004
294090	Ifit1lb	interferon-induced protein with tetratricopeptide repeats 1-like B	0.683	-1.102	1.102	1.102
287130	Ptx4	pentraxin 4, long	0.686	1.148	1.148	-1.148
289595	Nfxl1	nuclear transcription factor, X-box binding-like 1	0.686	-1.096	1.096	1.096
103690025	NEWGENE_1305243	ring finger and WD repeat domain 3	0.686	-1.024	1.024	1.024
246274	Faim2	Fas apoptotic inhibitory molecule 2	0.687	1.075	1.075	-1.075
689439	LOC689439	similar to myc induced nuclear antigen	0.689	-1.054	1.054	1.054
393091	Pcdhac1	protocadherin alpha subfamily C, 1	0.689	-1.052	1.052	1.052
680624	LOC680624	similar to CG30497-PA, isoform A	0.689	1.006	1.006	-1.006
360539	Slc47a1	solute carrier family 47 (multidrug and toxin extrusion), member 1	0.69	-1.034	1.034	1.034
311783	Il36rn	interleukin 36 receptor antagonist	0.691	-1.079	1.079	1.079
690441	Atp5j2	ATP synthase, H+ transporting, mitochondrial Fo complex, subunit F2	0.694	1.099	1.099	-1.099
499856	Fibin	fin bud initiation factor homolog (zebrafish)	0.695	1.145	1.145	-1.145
24406	Grik4	glutamate receptor, ionotropic, kainate 4	0.696	1.137	1.137	-1.137
114090	Egr2	early growth response 2	0.697	-1.065	1.065	1.065
686140	Fam47e	family with sequence similarity 47, member E	0.698	1.138	1.138	-1.138
364601	Micu3	mitochondrial calcium uptake family, member 3	0.698	-1.113	1.113	1.113
360626	Krt19	keratin 19, type I	0.699	1.144	1.144	-1.144
29586	Gjb5	gap junction protein, beta 5	0.699	1.129	1.129	-1.129
293888	Plgrkt	plasminogen receptor, C-terminal lysine transmembrane protein	0.699	-1.102	1.102	1.102
302661	Ofd1	oral-facial-digital syndrome 1	0.699	-1.098	1.098	1.098
25604	Pcmt1	protein-L-isoaspartate (D-aspartate) O-methyltransferase 1	0.7	1.06	1.06	-1.06
317165	LOC317165	similar to Set alpha isoform	0.7	-1.012	1.012	1.012
365855	RGD1563667	similar to TDPOZ3	0.701	1.038	1.038	-1.038
502004	Gzmbl1	Granszyme B-like 1	0.702	1.059	1.059	-1.059
361373	Cyld-ps1	cylindromatosis (turban tumor syndrome), pseudogene 1	0.703	1.154	1.154	-1.154
292574	Obox2	oocyte specific homeobox 2	0.703	-1.075	1.075	1.075
24479	Idh1	isocitrate dehydrogenase 1 (NADP+), soluble	0.704	-1.053	1.053	1.053
500311	Gdf3	growth differentiation factor 3	0.705	1.146	1.146	-1.146
60590	Grm8	glutamate receptor, metabotropic 8	0.705	-1.092	1.092	1.092
306487	Mtus1	microtubule associated tumor suppressor 1	0.705	-1.092	1.092	1.092
362829	Lsm7	LSM7 homolog, U6 small nuclear RNA associated (S. cerevisiae)	0.705	-1.006	1.006	1.006
296608	RGD1306233	similar to hypothetical protein MGC29761	0.706	1.077	1.077	-1.077
102555644	LOC102555644	zinc finger protein 182-like	0.706	1.014	1.014	-1.014
363796	Iqcg	IQ motif containing G	0.707	-1.014	1.014	1.014
29503	Slc22a2	solute carrier family 22 (organic cation transporter), member 2	0.708	-1.056	1.056	1.056
299050	RGD1305089	similar to 1110008L16Rik protein	0.708	-1.008	1.008	1.008
362366	Fkbp14	FK506 binding protein 14	0.708	1.006	1.006	-1.006
302426	Otud6a	OTU deubiquitinase 6A	0.709	1.019	1.019	-1.019
306226	Duxbl1	double homeobox B-like 1	0.71	-1.075	1.075	1.075
290277	Cryl1	crystallin, lambda 1	0.711	1.155	1.155	-1.155
57302	Cnr2	cannabinoid receptor 2 (macrophage)	0.711	1.151	1.151	-1.151
685462	Emid1	EMI domain containing 1	0.711	1.122	1.122	-1.122
688622	Il31ra	interleukin 31 receptor A	0.711	-1.014	1.014	1.014
117541	Smu1	smu-1 suppressor of mec-8 and unc-52 homolog (C. elegans)	0.711	-1.007	1.007	1.007
287346	Fam183b	family with sequence similarity 183, member B	0.711	1.003	1.003	-1.003
103692338	LOC103692338	putative thymosin beta-4-like protein 6	0.712	1.14	1.14	-1.14
501050	Iqcf3	IQ motif containing F3	0.712	1.139	1.139	-1.139
24473	Htr1a	5-hydroxytryptamine (serotonin) receptor 1A, G protein-coupled	0.712	1.124	1.124	-1.124
307917	RGD1561676	similar to Kelch domain containing 4	0.712	1.122	1.122	-1.122
102549491	LOC102549491	protein FAM186A-like	0.712	1.121	1.121	-1.121
291078	Prpf4b	pre-mRNA processing factor 4B	0.712	-1.089	1.089	1.089
691543	Katnbl1	katanin p80 subunit B-like 1	0.712	-1.085	1.085	1.085
499297	RGD1562011	similar to MAS-related G-protein coupled receptor, member G	0.712	1.024	1.024	-1.024
289251	Olr1589	olfactory receptor 1589	0.713	1.161	1.161	-1.161
295012	RGD1563562	similar to GTPase activating protein testicular GAP1	0.713	1.11	1.11	-1.11
500057	Zfp800	zinc finger protein 800	0.713	-1.105	1.105	1.105
362537	Snapc3	small nuclear RNA activating complex, polypeptide 3	0.713	-1.09	1.09	1.09
170724	Anp32b	acidic (leucine-rich) nuclear phosphoprotein 32 family, member B	0.713	-1.062	1.062	1.062
314171	Prpf39	pre-mRNA processing factor 39	0.713	-1.062	1.062	1.062
266684	Cyp2d1	cytochrome P450, family 2, subfamily d, polypeptide 1	0.713	-1.022	1.022	1.022
286918	Mx2	myxovirus (influenza virus) resistance 2	0.713	1.018	1.018	-1.018
680422	Fam115c	family with sequence similarity 115, member C	0.713	-1.003	1.003	1.003
171432	Tmem14c	transmembrane protein 14C	0.714	1.119	1.119	-1.119
309410	Mamdc2	MAM domain containing 2	0.714	1.119	1.119	-1.119
25041	P2rx6	purinergic receptor P2X, ligand-gated ion channel, 6	0.714	1.085	1.085	-1.085
24539	Lpl	lipoprotein lipase	0.715	1.142	1.142	-1.142
100314240	Mir139	microRNA mir-139	0.715	1.142	1.142	-1.142
313152	Ifnk	interferon kappa	0.715	-1.079	1.079	1.079
102546874	LOC102546874	prostate-specific antigen-like	0.716	1.111	1.111	-1.111
497912	RGD1559732	similar to butyrophilin related 1	0.716	1.098	1.098	-1.098
688815	LOC688815	similar to prohibitin	0.716	1.081	1.081	-1.081
100911902	LOC100911902	cellular retinoic acid-binding protein 2-like	0.716	1.068	1.068	-1.068
362441	Itfg2	integrin alpha FG-GAP repeat containing 2	0.717	1.149	1.149	-1.149
304496	Orai1	ORAI calcium release-activated calcium modulator 1	0.717	1.137	1.137	-1.137
102555469	LOC102555469	putative fidgetin-like protein 2-like	0.717	1.117	1.117	-1.117
103692848	LOC103692848	lys-63-specific deubiquitinase BRCC36-like	0.717	1.104	1.104	-1.104
170538	Prkcd	protein kinase C, delta	0.717	1.082	1.082	-1.082
365175	Olr6	olfactory receptor 6	0.717	1.073	1.073	-1.073
83810	Trpv1	transient receptor potential cation channel, subfamily V, member 1	0.718	1.16	1.16	-1.16
317674	Fzd5	frizzled class receptor 5	0.718	1.156	1.156	-1.156
363681	Hspb9	heat shock protein, alpha-crystallin-related, B9	0.718	1.152	1.152	-1.152
362430	Clec4a1	C-type lectin domain family 4, member A1	0.718	1.117	1.117	-1.117
171028	Atp12a	ATPase, H+/K+ transporting, nongastric, alpha polypeptide	0.719	1.154	1.154	-1.154
361348	Mro	maestro	0.719	1.13	1.13	-1.13
304282	Baiap2l1	BAI1-associated protein 2-like 1	0.719	-1.075	1.075	1.075
308518	Nudt19	nudix (nucleoside diphosphate linked moiety X)-type motif 19	0.719	1.06	1.06	-1.06
140924	Il2rg	interleukin 2 receptor, gamma	0.719	1.03	1.03	-1.03
679342	LOC679342	hypothetical protein LOC679342	0.72	1.149	1.149	-1.149
114523	Ntn1	netrin 1	0.72	1.13	1.13	-1.13
289167	Mettl11b	methyltransferase like 11B	0.721	1.156	1.156	-1.156
367086	Sln	sarcolipin	0.721	1.104	1.104	-1.104
102552287	LOC102552287	uncharacterized LOC102552287	0.724	-1.077	1.077	1.077
290612	Sh2d4b	SH2 domain containing 4B	0.725	1.108	1.108	-1.108
100361180	LOC100361180	40S ribosomal protein S17-like	0.725	1.07	1.07	-1.07
681354	Mettl21cl1	methyltransferase like 21C-like 1	0.725	-1.064	1.064	1.064
503009	Cdkl4	cyclin-dependent kinase-like 4	0.726	1.091	1.091	-1.091
286993	Taok1	TAO kinase 1	0.726	-1.04	1.04	1.04
366843	Olr1091	olfactory receptor 1091	0.727	1.096	1.096	-1.096
688621	Tslp	thymic stromal lymphopoietin	0.727	1.068	1.068	-1.068
312401	Ndnf	neuron-derived neurotrophic factor	0.728	1.119	1.119	-1.119
685882	Syndig1l	synapse differentiation inducing 1-like	0.729	1.119	1.119	-1.119
100313971	Mir326	microRNA mir-326	0.729	1.115	1.115	-1.115
300308	LOC300308	similar to hypothetical protein 4930509O22	0.729	1.04	1.04	-1.04
304323	Ftsj2	FtsJ RNA methyltransferase homolog 2 (E. coli)	0.73	1.122	1.122	-1.122
641646	Defb39	defensin beta 39	0.731	1.152	1.152	-1.152
100361793	LOC100361793	keratin associated protein 12-1-like	0.731	1.143	1.143	-1.143
25113	Ddn	dendrin	0.731	1.123	1.123	-1.123
366431	Tceanc2	transcription elongation factor A (SII) N-terminal and central domain containing 2	0.731	1.067	1.067	-1.067
315594	Oaf	OAF homolog (Drosophila)	0.732	1.148	1.148	-1.148
29691	Pde1b	phosphodiesterase 1B, calmodulin-dependent	0.732	1.113	1.113	-1.113
500696	RGD1563496	similar to WW domain binding protein 11	0.733	1.15	1.15	-1.15
360970	Cabp7	calcium binding protein 7	0.733	1.139	1.139	-1.139
681395	Rnf133	ring finger protein 133	0.733	-1.106	1.106	1.106
499442	Ccdc138	coiled-coil domain containing 138	0.733	-1.081	1.081	1.081
296147	Chchd5	coiled-coil-helix-coiled-coil-helix domain containing 5	0.733	-1.063	1.063	1.063
501003	RGD1563578	similar to PGC7	0.734	1.137	1.137	-1.137
100360846	LOC100360846	proteasome subunit beta type 6-like	0.734	1.135	1.135	-1.135
114020	Cml5	camello-like 5	0.734	1.121	1.121	-1.121
100911190	LOC100911190	probable ATP-dependent RNA helicase DDX60-like	0.734	1.109	1.109	-1.109
363130	Aste1	asteroid homolog 1 (Drosophila)	0.734	-1.098	1.098	1.098
406228	Krt2	keratin 2, type II	0.734	1.086	1.086	-1.086
367146	Gk5	glycerol kinase 5 (putative)	0.734	1.069	1.069	-1.069
246138	Ly6i	lymphocyte antigen 6 complex, locus I	0.734	-1.057	1.057	1.057
296188	Sptlc3	serine palmitoyltransferase, long chain base subunit 3	0.734	1.054	1.054	-1.054
689092	LOC689092	similar to 60S ribosomal protein L9	0.734	1.039	1.039	-1.039
405329	Olr820	olfactory receptor 820	0.734	1.022	1.022	-1.022
367304	Ap1s3	adaptor-related protein complex 1, sigma 3 subunit	0.734	-1.017	1.017	1.017
24310	Ace	angiotensin I converting enzyme	0.734	1.008	1.008	-1.008
361697	Tbc1d10c	TBC1 domain family, member 10C	0.735	1.151	1.151	-1.151
100314035	Mir143	microRNA 143	0.735	1.141	1.141	-1.141
363684	Meox1	mesenchyme homeobox 1	0.735	1.134	1.134	-1.134
360905	Mtf2	metal response element binding transcription factor 2	0.735	-1.112	1.112	1.112
366352	Mob3b	MOB kinase activator 3B	0.735	1.102	1.102	-1.102
171018	Zfp384	zinc finger protein 384	0.735	-1.096	1.096	1.096
103690992	LOC103690992	uncharacterized LOC103690992	0.735	1.094	1.094	-1.094
682330	LOC682330	similar to histone 1, H2ai	0.735	1.093	1.093	-1.093
497940	LOC497940	similar to RIKEN cDNA 2810408A11	0.735	-1.073	1.073	1.073
287469	Foxn1	forkhead box N1	0.735	-1.06	1.06	1.06
113901	Chia	chitinase, acidic	0.735	-1.053	1.053	1.053
64550	Top1	topoisomerase (DNA) I	0.735	1.035	1.035	-1.035
681260	LOC681260	similar to ribosomal protein S27a	0.735	1.004	1.004	-1.004
313663	Crocc	ciliary rootlet coiled-coil, rootletin	0.736	1.154	1.154	-1.154
291006	Diras2	DIRAS family, GTP-binding RAS-like 2	0.736	1.128	1.128	-1.128
293947	Arhgap18	Rho GTPase activating protein 18	0.736	-1.108	1.108	1.108
295541	Msh4	mutS homolog 4	0.736	-1.106	1.106	1.106
291797	Thoc1	THO complex 1	0.736	-1.085	1.085	1.085
282836	Cthrc1	collagen triple helix repeat containing 1	0.736	-1.072	1.072	1.072
365462	Lcor	ligand dependent nuclear receptor corepressor	0.736	-1.066	1.066	1.066
680551	Apoc4	apolipoprotein C-IV	0.736	1.042	1.042	-1.042
405204	Olr1726	olfactory receptor 1726	0.736	1.032	1.032	-1.032
293358	Olr211	olfactory receptor 211	0.737	1.096	1.096	-1.096
685052	Isca1-ps1	iron-sulfur cluster assembly 1 homolog (S. cerevisiae) , pseudogene 1	0.738	1.151	1.151	-1.151
24387	Gfap	glial fibrillary acidic protein	0.739	1.132	1.132	-1.132
102552378	LOC102552378	trichohyalin-like	0.739	1.122	1.122	-1.122
502295	RGD1564236	similar to OBOX3	0.739	1.107	1.107	-1.107
294288	Cuta	cutA divalent cation tolerance homolog (E. coli)	0.739	1.037	1.037	-1.037
287820	Otop2	otopetrin 2	0.74	1.138	1.138	-1.138
29689	Gabrd	gamma-aminobutyric acid (GABA) A receptor, delta	0.74	1.115	1.115	-1.115
394223	Pcdha11	protocadherin alpha 11	0.74	1.11	1.11	-1.11
361485	Ermard	ER membrane-associated RNA degradation	0.74	-1.056	1.056	1.056
286984	Vom2r18	vomeronasal 2 receptor, 18	0.74	1.009	1.009	-1.009
103691006	LOC103691006	vomeronasal type-1 receptor 4-like	0.741	1.14	1.14	-1.14
25066	PVR	poliovirus receptor	0.741	1.121	1.121	-1.121
291325	St8sia6	ST8 alpha-N-acetyl-neuraminide alpha-2,8-sialyltransferase 6	0.741	1.102	1.102	-1.102
292474	RGD1560633	similar to ribosomal protein L27a	0.741	1.098	1.098	-1.098
102550203	LOC102550203	zinc finger protein 120-like	0.741	-1.087	1.087	1.087
298657	Car6	carbonic anhydrase 6	0.741	1.079	1.079	-1.079
315350	Irs4	insulin receptor substrate 4	0.741	1.065	1.065	-1.065
363162	Cmc1	COX assembly mitochondrial protein 1	0.741	1.047	1.047	-1.047
25305	Cort	cortistatin	0.742	1.151	1.151	-1.151
365280	RGD1561859	similar to pyroglutamyl-peptidase I	0.742	1.148	1.148	-1.148
501065	Cmtm7	CKLF-like MARVEL transmembrane domain containing 7	0.742	1.13	1.13	-1.13
313449	Upf3b	UPF3 regulator of nonsense transcripts homolog B (yeast)	0.742	-1.109	1.109	1.109
100361194	LOC100361194	olfactory receptor Olr1192-like	0.742	1.074	1.074	-1.074
316077	Entpd3	ectonucleoside triphosphate diphosphohydrolase 3	0.743	1.125	1.125	-1.125
360654	Dnai2	dynein, axonemal, intermediate chain 2	0.743	1.121	1.121	-1.121
295483	RGD1306704	hypothetical LOC295483	0.743	-1.004	1.004	1.004
691455	Calml4	calmodulin-like 4	0.744	-1.006	1.006	1.006
316482	Crispld1	cysteine-rich secretory protein LCCL domain containing 1	0.745	-1.079	1.079	1.079
499090	Mypop	Myb-related transcription factor, partner of profilin	0.746	1.151	1.151	-1.151
100910811	Tmem249	transmembrane protein 249	0.746	1.142	1.142	-1.142
361814	Srsf3	serine/arginine-rich splicing factor 3	0.746	1.136	1.136	-1.136
314996	Klhl38	kelch-like family member 38	0.746	-1.069	1.069	1.069
502758	Olr437	olfactory receptor 437	0.747	1.142	1.142	-1.142
299285	Clmn	calmin	0.747	1.136	1.136	-1.136
362220	Lamp5	lysosomal-associated membrane protein family, member 5	0.747	1.1	1.1	-1.1
497865	Rbm25l1	RNA binding motif protein 25-like 1	0.747	-1.075	1.075	1.075
312331	Nfe2l3	nuclear factor, erythroid 2-like 3	0.747	-1.065	1.065	1.065
306262	Btd	biotinidase	0.747	1.06	1.06	-1.06
292851	Klk9	kallikrein related-peptidase 9	0.748	1.161	1.161	-1.161
313681	Lrrc38	leucine rich repeat containing 38	0.748	1.098	1.098	-1.098
302422	Pdzd11	PDZ domain containing 11	0.748	1.072	1.072	-1.072
295261	Tmod4	tropomodulin 4	0.748	-1.063	1.063	1.063
288689	Tesc	tescalcin	0.749	1.154	1.154	-1.154
301543	Sgpp2	sphingosine-1-phosphate phosphatase 2	0.749	1.133	1.133	-1.133
295829	Olr602	olfactory receptor 602	0.749	1.126	1.126	-1.126
690319	LOC690319	similar to Alpha-1-antitrypsin-related protein precursor	0.749	1.104	1.104	-1.104
100912068	LOC100912068	hypermethylated in cancer 1 protein-like	0.749	-1.054	1.054	1.054
314492	LOC314492	immunoglobulin heavy chain variable region	0.749	1.047	1.047	-1.047
170465	Acaa2	acetyl-CoA acyltransferase 2	0.749	1.037	1.037	-1.037
301271	Ptchd4	patched domain containing 4	0.75	1.162	1.162	-1.162
502642	RGD1563348	similar to Selenoprotein H	0.75	1.147	1.147	-1.147
294431	Fam26e	family with sequence similarity 26, member E	0.75	1.108	1.108	-1.108
690182	LOC690182	similar to Egl nine homolog 1 (Hypoxia-inducible factor prolyl hydroxylase 2) (HIF-prolyl hydroxylase 2) (HIF-PH2) (HPH-2) (SM-20)	0.75	1.096	1.096	-1.096
310056	Ipo11	importin 11	0.75	-1.045	1.045	1.045
100911093	LOC100911093	CCA tRNA nucleotidyltransferase 1, mitochondrial-like	0.75	-1.001	1.001	1.001
688405	Cdk2ap2	cyclin-dependent kinase 2 associated protein 2	0.751	1.15	1.15	-1.15
287992	LOC287992	hypothetical LOC287992	0.751	1.133	1.133	-1.133
292464	Katna1	katanin p60 (ATPase-containing) subunit A1	0.751	-1.081	1.081	1.081
362186	Kif18a	kinesin family member 18A	0.752	-1.083	1.083	1.083
405053	Olr1435	olfactory receptor 1435	0.752	-1.077	1.077	1.077
100360856	LOC100360856	hypothetical protein LOC100360856	0.752	-1.071	1.071	1.071
299996	Matn2	matrilin 2	0.752	-1.069	1.069	1.069
102556662	LOC102556662	uncharacterized LOC102556662	0.752	1.035	1.035	-1.035
290291	Cab39l	calcium binding protein 39-like	0.753	-1.102	1.102	1.102
291755	Dsg1	desmoglein 1	0.754	-1.089	1.089	1.089
54250	Fgf2	fibroblast growth factor 2	0.754	1.087	1.087	-1.087
114588	Cdh4	cadherin 4	0.754	-1.078	1.078	1.078
360733	Rtp4	receptor (chemosensory) transporter protein 4	0.754	-1.071	1.071	1.071
289178	Dpt	dermatopontin	0.754	-1.043	1.043	1.043
498709	Cks2	CDC28 protein kinase regulatory subunit 2	0.754	-1.033	1.033	1.033
100314106	Mir410	microRNA 410	0.754	-1.025	1.025	1.025
317614	Map7d3	MAP7 domain containing 3	0.755	-1.085	1.085	1.085
315792	Sltm	SAFB-like, transcription modulator	0.755	-1.069	1.069	1.069
100314200	Mir376b	microRNA mir-376b	0.755	-1.067	1.067	1.067
102466146	Mir3068	microRNA mir-3068	0.755	-1.051	1.051	1.051
297029	Gstk1	glutathione S-transferase kappa 1	0.755	-1.004	1.004	1.004
103693700	LOC103693700	60S ribosomal protein L36a-like	0.756	-1.023	1.023	1.023
100313973	Mir329	microRNA mir-329	0.756	1.021	1.021	-1.021
686977	RGD1624210	similar to butyrophilin-like 7	0.757	1.132	1.132	-1.132
685935	LOC685935	similar to splicing factor, arginine/serine-rich 10 (transformer 2 homolog, Drosophila)	0.757	-1.099	1.099	1.099
64555	Spef2	sperm flagellar 2	0.757	1.095	1.095	-1.095
307428	Tnfaip8	tumor necrosis factor, alpha-induced protein 8	0.758	1.151	1.151	-1.151
116592	Tff2	trefoil factor 2	0.758	1.14	1.14	-1.14
64032	Ctgf	connective tissue growth factor	0.758	1.134	1.134	-1.134
117024	Crym	crystallin, mu	0.758	1.125	1.125	-1.125
691223	Pifo	primary cilia formation	0.758	1.101	1.101	-1.101
298066	Erp44	endoplasmic reticulum protein 44	0.758	-1.052	1.052	1.052
287698	Krt36	keratin 36, type I	0.759	1.155	1.155	-1.155
497954	Ovca2	ovarian tumor suppressor candidate 2	0.759	1.142	1.142	-1.142
502946	Arid3c	AT rich interactive domain 3C (BRIGHT-like)	0.759	1.136	1.136	-1.136
313156	Lingo2	leucine rich repeat and Ig domain containing 2	0.761	-1.095	1.095	1.095
100361684	Simc1	SUMO-interacting motifs containing 1	0.761	-1.092	1.092	1.092
654482	LOC654482	hypothetical protein LOC654482	0.761	-1.091	1.091	1.091
498119	Spidr	scaffolding protein involved in DNA repair	0.761	1.064	1.064	-1.064
300852	Mto1	mitochondrial tRNA translation optimization 1	0.761	-1.062	1.062	1.062
300438	Ldlr	low density lipoprotein receptor	0.762	-1.067	1.067	1.067
499870	Rad51	RAD51 recombinase	0.762	-1.063	1.063	1.063
315907	Nrk	Nik related kinase	0.762	-1.058	1.058	1.058
499322	Fam111a	family with sequence similarity 111, member A	0.763	-1.084	1.084	1.084
362288	Rtel1	regulator of telomere elongation helicase 1	0.763	-1.074	1.074	1.074
100912028	LOC100912028	olfactory receptor 19-like	0.763	-1.064	1.064	1.064
316559	Slc19a3	solute carrier family 19 (thiamine transporter), member 3	0.763	-1.021	1.021	1.021
362085	Sohlh1	spermatogenesis and oogenesis specific basic helix-loop-helix 1	0.765	1.138	1.138	-1.138
291228	Mkx	mohawk homeobox	0.765	-1.048	1.048	1.048
361807	Lemd2	LEM domain containing 2	0.766	1.019	1.019	-1.019
103690183	LOC103690183	cytosolic carboxypeptidase 2-like	0.768	1.066	1.066	-1.066
29708	Gabra6	gamma-aminobutyric acid (GABA) A receptor, alpha 6	0.768	-1.057	1.057	1.057
192646	Mtnr1b	melatonin receptor 1B	0.768	-1.031	1.031	1.031
290789	Cldn23	claudin 23	0.769	1.138	1.138	-1.138
100361431	Syce1l	synaptonemal complex central element protein 1-like	0.769	1.138	1.138	-1.138
54279	Cntn3	contactin 3 (plasmacytoma associated)	0.769	-1.098	1.098	1.098
360865	Prrc2c	proline-rich coiled-coil 2C	0.769	-1.015	1.015	1.015
315388	Tmprss6	transmembrane protease, serine 6	0.77	1.147	1.147	-1.147
365337	Olr202	olfactory receptor 202	0.77	1.139	1.139	-1.139
500893	Gli4	GLI family zinc finger 4	0.77	1.138	1.138	-1.138
361399	Edc4	enhancer of mRNA decapping 4	0.77	-1.099	1.099	1.099
404963	Olr1520	olfactory receptor 1520	0.771	1.082	1.082	-1.082
293288	RGD1310717	similar to RIKEN cDNA E030002O03	0.771	-1.061	1.061	1.061
102553981	LOC102553981	uncharacterized LOC102553981	0.771	-1.035	1.035	1.035
64134	Xylt2	xylosyltransferase II	0.772	1.116	1.116	-1.116
405386	Olr1405	olfactory receptor 1405	0.773	1.088	1.088	-1.088
303298	Rap1gap2	RAP1 GTPase activating protein 2	0.773	1.083	1.083	-1.083
317715	Gsc	goosecoid homeobox	0.775	1.14	1.14	-1.14
310174	Cdh18	cadherin 18, type 2	0.775	-1.072	1.072	1.072
24860	Ucp1	uncoupling protein 1 (mitochondrial, proton carrier)	0.775	-1.071	1.071	1.071
103693691	LOC103693691	dynein heavy chain 14, axonemal-like	0.775	-1.05	1.05	1.05
688996	Kcnk16	potassium channel, two pore domain subfamily K, member 16	0.776	1.138	1.138	-1.138
100912526	LOC100912526	retrotransposon gag domain containing 1	0.776	-1.048	1.048	1.048
266716	Zscan12	zinc finger and SCAN domain containing 12	0.776	-1.045	1.045	1.045
29469	Lbp	lipopolysaccharide binding protein	0.777	1.141	1.141	-1.141
680747	Mrpl20	mitochondrial ribosomal protein L20	0.778	1.074	1.074	-1.074
64573	Trpc2	transient receptor potential cation channel, subfamily C, member 2, pseudogene	0.778	-1.062	1.062	1.062
363656	Bhlha9	basic helix-loop-helix family, member a9	0.779	1.121	1.121	-1.121
405023	Olr1345	olfactory receptor 1345	0.779	1.121	1.121	-1.121
680489	LOC680489	similar to claudin 1	0.779	-1.038	1.038	1.038
405140	Olr808	olfactory receptor 808	0.78	-1.105	1.105	1.105
60334	Ensa	endosulfine alpha	0.781	1.093	1.093	-1.093
311287	Ano3	anoctamin 3	0.781	1.081	1.081	-1.081
301610	Olr1344	olfactory receptor 1344	0.782	1.135	1.135	-1.135
102547607	LOC102547607	fms-related tyrosine kinase 3 ligand-like	0.782	1.123	1.123	-1.123
25599	Cd74	Cd74 molecule, major histocompatibility complex, class II invariant chain	0.782	1.113	1.113	-1.113
679994	Hist1h3a	histone cluster 1, H3a	0.783	1.128	1.128	-1.128
362336	Fam180a	family with sequence similarity 180, member A	0.783	1.118	1.118	-1.118
366733	Diras3	DIRAS family, GTP-binding RAS-like 3	0.784	1.144	1.144	-1.144
100314249	Mir290	microRNA 290	0.784	1.127	1.127	-1.127
289247	Olr1584	olfactory receptor 1584	0.784	1.12	1.12	-1.12
287761	Prr29	proline rich 29	0.785	1.147	1.147	-1.147
291137	Gmnn	geminin, DNA replication inhibitor	0.785	-1.101	1.101	1.101
103691702	LOC103691702	60S ribosomal protein L29-like	0.785	-1.084	1.084	1.084
116463	Akr1b7	aldo-keto reductase family 1, member B7	0.785	-1.077	1.077	1.077
405186	Olr1710	olfactory receptor 1710	0.786	-1.004	1.004	1.004
24710	Rbp2	retinol binding protein 2, cellular	0.787	-1.083	1.083	1.083
308839	Rsf1	remodeling and spacing factor 1	0.787	-1.077	1.077	1.077
685352	LOC685352	similar to CG17293-PA	0.787	-1.058	1.058	1.058
680317	Endou	endonuclease, poly(U)-specific	0.787	-1.057	1.057	1.057
246150	Akap9	A kinase (PRKA) anchor protein 9	0.787	-1.05	1.05	1.05
291608	RGD1563060	similar to AVLV472	0.787	-1.05	1.05	1.05
102548559	Vcpkmt	valosin containing protein lysine (K) methyltransferase	0.787	-1.032	1.032	1.032
116456	Dnajc2	DnaJ (Hsp40) homolog, subfamily C, member 2	0.788	-1.098	1.098	1.098
100909632	LOC100909632	uncharacterized LOC100909632	0.788	-1.097	1.097	1.097
688547	LOC688547	similar to major urinary protein 4	0.788	-1.088	1.088	1.088
312115	Col28a1	collagen, type XXVIII, alpha 1	0.788	-1.046	1.046	1.046
290583	RGD1564225	similar to hypothetical protein 4930474N05	0.788	-1.044	1.044	1.044
304203	Lrrc8e	leucine rich repeat containing 8 family, member E	0.788	-1.042	1.042	1.042
406016	Olr1722	olfactory receptor 1722	0.788	-1.031	1.031	1.031
405212	Olr827	olfactory receptor 827	0.788	-1.026	1.026	1.026
294187	Olr1730	olfactory receptor 1730	0.789	1.126	1.126	-1.126
301221	Mocs1	molybdenum cofactor synthesis 1	0.789	1.11	1.11	-1.11
100361568	Hilpda	hypoxia inducible lipid droplet-associated	0.789	1.108	1.108	-1.108
499512	RGD1566212	similar to ATP synthase, H+ transporting, mitochondrial Fo complex, subunit C2 (subunit 9)	0.789	1.066	1.066	-1.066
300886	Mthfs	5,10-methenyltetrahydrofolate synthetase (5-formyltetrahydrofolate cyclo-ligase)	0.789	-1.063	1.063	1.063
246060	Cdkn1c	cyclin-dependent kinase inhibitor 1C	0.789	-1.03	1.03	1.03
689029	Tm6sf2	transmembrane 6 superfamily member 2	0.79	1.104	1.104	-1.104
315798	Zfp280d	zinc finger protein 280D	0.79	-1.099	1.099	1.099
65197	Slc2a5	solute carrier family 2 (facilitated glucose/fructose transporter), member 5	0.79	1.096	1.096	-1.096
102547078	LOC102547078	myb-related transcription factor, partner of profilin-like	0.79	1.066	1.066	-1.066
310257	Samd7	sterile alpha motif domain containing 7	0.791	1.129	1.129	-1.129
317416	LOC317416	similar to inter alpha-trypsin inhibitor, heavy chain 4	0.792	1.128	1.128	-1.128
81633	Acta2	actin, alpha 2, smooth muscle, aorta	0.792	1.127	1.127	-1.127
361760	Cutc	cutC copper transporter	0.794	-1.048	1.048	1.048
502725	RGD1562636	similar to protein phosphatase 1, regulatory (inhibitor) subunit 3B	0.794	-1.01	1.01	1.01
317224	Fndc3c1	fibronectin type III domain containing 3C1	0.796	1.137	1.137	-1.137
680477	Haus3	HAUS augmin-like complex, subunit 3	0.796	-1.08	1.08	1.08
295334	Bcas2	breast carcinoma amplified sequence 2	0.796	-1.074	1.074	1.074
282837	Fibp	fibroblast growth factor (acidic) intracellular binding protein	0.796	-1.006	1.006	1.006
306259	RGD1564325	similar to ribosomal protein S24	0.797	1.134	1.134	-1.134
364704	Hmgb1-ps2	high mobility group box 1, pseudogene 2	0.797	1.119	1.119	-1.119
102550611	LOC102550611	Ig kappa chain V-II region 26-10-like	0.797	-1.052	1.052	1.052
103690110	Znf471	zinc finger protein 471	0.798	-1.08	1.08	1.08
306342	Nxnl1	nucleoredoxin-like 1	0.798	-1.064	1.064	1.064
291939	Mmaa	methylmalonic aciduria (cobalamin deficiency) cblA type	0.798	-1.036	1.036	1.036
305467	Sfi1	Sfi1 homolog, spindle assembly associated (yeast)	0.799	-1.087	1.087	1.087
317599	Atp11c	ATPase, class VI, type 11C	0.799	-1.083	1.083	1.083
306247	Il17rb	interleukin 17 receptor B	0.799	-1.068	1.068	1.068
313418	Mier1	mesoderm induction early response 1, transcriptional regulator	0.799	-1.042	1.042	1.042
65208	Dpysl5	dihydropyrimidinase-like 5	0.799	-1.018	1.018	1.018
192281	Oas1a	2'-5' oligoadenylate synthetase 1A	0.799	-1.012	1.012	1.012
366035	Wdr38	WD repeat domain 38	0.799	-1.012	1.012	1.012
300955	Nck1	NCK adaptor protein 1	0.799	1.01	1.01	-1.01
293710	Lgals12	lectin, galactoside-binding, soluble, 12	0.8	1.159	1.159	-1.159
685351	LOC685351	similar to flavin containing monooxygenase 5	0.8	1.155	1.155	-1.155
84426	Wnt4	wingless-type MMTV integration site family, member 4	0.8	1.132	1.132	-1.132
102548397	LOC102548397	ankyrin repeat domain-containing protein 13C-like	0.8	1.13	1.13	-1.13
680737	Snrpf	small nuclear ribonucleoprotein polypeptide F	0.8	-1.096	1.096	1.096
100359675	Alpp	alkaline phosphatase, placental	0.801	1.149	1.149	-1.149
498695	Idnk	idnK, gluconokinase homolog (E. coli)	0.801	1.142	1.142	-1.142
303414	Epx	eosinophil peroxidase	0.801	1.139	1.139	-1.139
360864	RGD1309106	similar to hypothetical protein	0.801	1.139	1.139	-1.139
405211	Olr829	olfactory receptor 829	0.801	1.134	1.134	-1.134
309035	Dcun1d3	DCN1, defective in cullin neddylation 1, domain containing 3	0.801	1.12	1.12	-1.12
295660	RGD1564400	similar to Eukaryotic translation initiation factor 5 (eIF-5)	0.801	1.114	1.114	-1.114
311387	Slc24a5	solute carrier family 24 (sodium/potassium/calcium exchanger), member 5	0.801	1.104	1.104	-1.104
405233	Olr774	olfactory receptor 774	0.801	1.104	1.104	-1.104
498165	RGD1562319	similar to family with sequence similarity 55, member C	0.801	1.093	1.093	-1.093
100314251	Mir448	microRNA mir-448	0.802	1.145	1.145	-1.145
500362	Lmntd1	lamin tail domain containing 1	0.802	1.132	1.132	-1.132
497863	Tmem186	transmembrane protein 186	0.802	1.105	1.105	-1.105
367033	Zfp26	zinc finger protein 26	0.804	-1.092	1.092	1.092
29540	Hsd17b7	hydroxysteroid (17-beta) dehydrogenase 7	0.804	-1.083	1.083	1.083
554172	Pxdn	peroxidasin homolog (Drosophila)	0.804	-1.079	1.079	1.079
362562	Agbl4	ATP/GTP binding protein-like 4	0.804	-1.077	1.077	1.077
100270669	Riiad1	regulatory subunit of type II PKA R-subunit (RIIa) domain containing 1	0.804	-1.037	1.037	1.037
103691543	LOC103691543	la-related protein 1B-like	0.804	-1.029	1.029	1.029
287924	Yars2	tyrosyl-tRNA synthetase 2 (mitochondrial)	0.804	-1.013	1.013	1.013
81646	Creb1	cAMP responsive element binding protein 1	0.804	1.001	1.001	-1.001
81677	Itpka	inositol-trisphosphate 3-kinase A	0.805	1.116	1.116	-1.116
363972	Dpp10	dipeptidylpeptidase 10	0.805	-1.097	1.097	1.097
102552705	LOC102552705	protocadherin gamma-B4-like	0.805	-1.083	1.083	1.083
366026	Olr399	olfactory receptor 399	0.805	-1.065	1.065	1.065
297333	Smyd1	SET and MYND domain containing 1	0.805	-1.053	1.053	1.053
691807	LOC691807	hypothetical protein LOC691807	0.805	-1.045	1.045	1.045
289357	Lyplal1	lysophospholipase-like 1	0.805	1.001	1.001	-1.001
689637	Pdcd2l	programmed cell death 2-like	0.806	1.083	1.083	-1.083
405967	Olr1068	olfactory receptor 1068	0.806	1.073	1.073	-1.073
690333	Sertm1	serine-rich and transmembrane domain containing 1	0.806	1.067	1.067	-1.067
361441	Fam89a	family with sequence similarity 89, member A	0.807	1.149	1.149	-1.149
310097	Snx18	sorting nexin 18	0.807	1.14	1.14	-1.14
502992	Ldlrad2	low density lipoprotein receptor class A domain containing 2	0.807	1.108	1.108	-1.108
679534	RGD1560034	similar to FLJ25323 protein	0.807	-1.078	1.078	1.078
100189544	Nrn1l	neuritin 1-like	0.807	-1.04	1.04	1.04
292148	Eif3a	eukaryotic translation initiation factor 3, subunit A	0.808	-1.069	1.069	1.069
499525	RGD1560402	similar to Phosphoglycerate kinase 1	0.808	-1.024	1.024	1.024
100361300	Spink10	serine peptidase inhibitor, Kazal type 10	0.808	-1.021	1.021	1.021
500678	RGD1562540	RGD1562540	0.809	-1.1	1.1	1.1
688885	Nol11	nucleolar protein 11	0.809	-1.087	1.087	1.087
25660	Cd28	Cd28 molecule	0.809	-1.081	1.081	1.081
308690	Ndn	necdin, melanoma antigen (MAGE) family member	0.809	1.001	1.001	-1.001
499415	Icoslg	inducible T-cell co-stimulator ligand	0.81	1.109	1.109	-1.109
64677	Srd5a2	steroid-5-alpha-reductase, alpha polypeptide 2 (3-oxo-5 alpha-steroid delta 4-dehydrogenase alpha 2)	0.81	-1.054	1.054	1.054
360570	Myo18a	myosin XVIIIa	0.81	-1.045	1.045	1.045
688394	Mab21l1	mab-21-like 1 (C. elegans)	0.81	-1.042	1.042	1.042
500624	Mfsd2b	major facilitator superfamily domain containing 2B	0.811	1.132	1.132	-1.132
100314292	Mir181a2	microRNA 181a-2	0.811	-1.057	1.057	1.057
405957	Olr760	olfactory receptor 760	0.811	-1.046	1.046	1.046
29624	Alox5ap	arachidonate 5-lipoxygenase activating protein	0.811	-1.002	1.002	1.002
25724	Itgb4	integrin, beta 4	0.812	1.156	1.156	-1.156
305628	Ccdc18	coiled-coil domain containing 18	0.812	1.12	1.12	-1.12
287570	Gas2l2	growth arrest-specific 2 like 2	0.815	1.108	1.108	-1.108
89784	Idi1	isopentenyl-diphosphate delta isomerase 1	0.815	-1.103	1.103	1.103
100362023	LOC100362023	CDC42 small effector 2-like	0.815	1.086	1.086	-1.086
304135	Adamts5	ADAM metallopeptidase with thrombospondin type 1 motif, 5	0.815	-1.064	1.064	1.064
58962	Hpgds	hematopoietic prostaglandin D synthase	0.816	1.09	1.09	-1.09
103690391	LOC103690391	uncharacterized LOC103690391	0.817	-1.089	1.089	1.089
691300	RGD1565323	similar to OTTMUSP00000000621	0.817	1.025	1.025	-1.025
297942	Pnisr	PNN-interacting serine/arginine-rich protein	0.818	-1.09	1.09	1.09
686019	Casq1	calsequestrin 1 (fast-twitch, skeletal muscle)	0.818	-1.067	1.067	1.067
116632	Nat2	N-acetyltransferase 2 (arylamine N-acetyltransferase)	0.818	-1.045	1.045	1.045
84400	Prelp	proline/arginine-rich end leucine-rich repeat protein	0.818	-1.015	1.015	1.015
367782	Tceanc	transcription elongation factor A (SII) N-terminal and central domain containing	0.819	-1.075	1.075	1.075
363227	Nabp1	nucleic acid binding protein 1	0.819	1.028	1.028	-1.028
497778	Dut	deoxyuridine triphosphatase	0.819	-1.015	1.015	1.015
314746	Usp44	ubiquitin specific peptidase 44	0.82	-1.062	1.062	1.062
361088	Rnf219	ring finger protein 219	0.821	-1.098	1.098	1.098
304530	Taok3	TAO kinase 3	0.821	-1.091	1.091	1.091
84021	Irs3	insulin receptor substrate 3	0.821	-1.068	1.068	1.068
293238	Olr97	olfactory receptor 97	0.821	-1.04	1.04	1.04
100314197	Mir433	microRNA 433	0.821	1.024	1.024	-1.024
295051	Alg5	ALG5, dolichyl-phosphate beta-glucosyltransferase	0.821	-1.019	1.019	1.019
291927	Orc6	origin recognition complex, subunit 6	0.822	-1.091	1.091	1.091
314243	Wdr89	WD repeat domain 89	0.822	-1.085	1.085	1.085
361487	Zfp52	zinc finger protein 52	0.822	-1.081	1.081	1.081
100314021	Mir103-1	microRNA mir-103-1	0.822	-1.077	1.077	1.077
103691310	LOC103691310	autism susceptibility gene 2 protein-like	0.822	-1.065	1.065	1.065
686911	LOC686911	similar to Exocyst complex component 1 (Exocyst complex component Sec3)	0.822	-1.057	1.057	1.057
307148	Nsun6	NOP2/Sun domain family, member 6	0.822	-1.047	1.047	1.047
364867	Ticam2	toll-like receptor adaptor molecule 2	0.822	-1.04	1.04	1.04
25602	Tnxa-ps1	tenascin XA, pseudogene 1	0.822	-1.013	1.013	1.013
24559	Mos	Moloney sarcoma oncogene	0.823	1.107	1.107	-1.107
266602	Spink1	serine peptidase inhibitor, Kazal type 1	0.823	1.106	1.106	-1.106
102551621	LOC102551621	60S ribosomal protein L17-like	0.823	-1.092	1.092	1.092
289468	Fam175a	family with sequence similarity 175, member A	0.823	-1.082	1.082	1.082
313208	Fsd1l	fibronectin type III and SPRY domain containing 1-like	0.823	-1.081	1.081	1.081
300092	Nhp2l1	NHP2 non-histone chromosome protein 2-like 1 (S. cerevisiae)	0.823	1.059	1.059	-1.059
679873	LOC679873	similar to retinoic acid early transcript 1L	0.823	1.019	1.019	-1.019
554353	Gpr34	G protein-coupled receptor 34	0.823	-1.011	1.011	1.011
29603	Bckdk	branched chain ketoacid dehydrogenase kinase	0.824	1.142	1.142	-1.142
252886	Foxd4	forkhead box D4	0.824	1.134	1.134	-1.134
362077	Il1f10	interleukin 1 family, member 10	0.824	1.121	1.121	-1.121
294143	Olr1673	olfactory receptor 1673	0.824	1.089	1.089	-1.089
117250	Dnah6	dynein, axonemal, heavy chain 6	0.824	1.082	1.082	-1.082
300146	Ppp6r2	protein phosphatase 6, regulatory subunit 2	0.824	1.057	1.057	-1.057
312077	Golga3	golgin A3	0.824	-1.029	1.029	1.029
286921	Akr1b8	aldo-keto reductase family 1, member B8	0.824	-1.024	1.024	1.024
296501	Hat1	histone acetyltransferase 1	0.824	-1.016	1.016	1.016
501180	LOC501180	similar to hypothetical protein MGC35154	0.825	1.139	1.139	-1.139
292848	Klk13	kallikrein related-peptidase 13	0.825	1.129	1.129	-1.129
360583	Dhrs11	dehydrogenase/reductase (SDR family) member 11	0.825	1.114	1.114	-1.114
501070	Dlec1	deleted in lung and esophageal cancer 1	0.825	1.093	1.093	-1.093
24599	Nos2	nitric oxide synthase 2, inducible	0.825	1.081	1.081	-1.081
681062	Slbp	stem-loop binding protein	0.826	1.119	1.119	-1.119
25291	Anxa3	annexin A3	0.826	1.107	1.107	-1.107
287753	Sppl2c	signal peptide peptidase like 2C	0.826	1.099	1.099	-1.099
100361319	LOC100361319	hypothetical LOC100361319	0.826	1.051	1.051	-1.051
171339	Dnah1	dynein, axonemal, heavy chain 1	0.827	1.089	1.089	-1.089
81729	Rpl10a	ribosomal protein L10A	0.827	1.076	1.076	-1.076
498179	RGD1563482	similar to hypothetical protein FLJ38663	0.827	1.032	1.032	-1.032
404788	Olr796	olfactory receptor 796	0.828	1.144	1.144	-1.144
366598	Ferd3l	Fer3-like bHLH transcription factor	0.828	1.139	1.139	-1.139
299334	Cinp	cyclin-dependent kinase 2-interacting protein	0.828	1.12	1.12	-1.12
367080	Ankk1	ankyrin repeat and kinase domain containing 1	0.828	1.117	1.117	-1.117
361214	RGD1561671	similar to RIKEN cDNA 2900010M23	0.828	1.082	1.082	-1.082
317456	LOC317456	hypothetical LOC317456	0.828	1.058	1.058	-1.058
294521	RGD1560386	similar to novel protein	0.828	1.038	1.038	-1.038
100365588	LOC100365588	keratin associated protein 1-3-like	0.829	1.116	1.116	-1.116
497994	Krt222	keratin 222, type II	0.829	1.107	1.107	-1.107
56782	Srgn	serglycin	0.829	-1.003	1.003	1.003
367323	Nudt12	nudix (nucleoside diphosphate linked moiety X)-type motif 12	0.83	-1.092	1.092	1.092
366856	Mterfd3	MTERF domain containing 3	0.83	-1.063	1.063	1.063
681112	Il20	interleukin 20	0.831	-1.058	1.058	1.058
78956	Scn9a	sodium channel, voltage-gated, type IX, alpha subunit	0.831	-1.051	1.051	1.051
317237	Uprt	uracil phosphoribosyltransferase (FUR1) homolog (S. cerevisiae)	0.831	-1.035	1.035	1.035
363448	Dynlt3	dynein light chain Tctex-type 3	0.831	-1.019	1.019	1.019
64507	Fmod	fibromodulin	0.831	1.005	1.005	-1.005
83836	Nde1	nudE neurodevelopment protein 1	0.832	1.152	1.152	-1.152
405249	Olr556	olfactory receptor 556	0.832	1.122	1.122	-1.122
499508	Zfyve16	zinc finger, FYVE domain containing 16	0.832	-1.09	1.09	1.09
295917	Olr728	olfactory receptor 728	0.832	-1.081	1.081	1.081
289874	Erlec1	endoplasmic reticulum lectin 1	0.832	-1.079	1.079	1.079
100314196	Mir300	microRNA 300	0.832	-1.048	1.048	1.048
295880	Olr673	olfactory receptor 673	0.832	-1.021	1.021	1.021
117582	Tmem158	transmembrane protein 158	0.833	1.147	1.147	-1.147
65204	Cnn1	calponin 1, basic, smooth muscle	0.833	1.146	1.146	-1.146
84511	Slco1c1	solute carrier organic anion transporter family, member 1c1	0.833	1.143	1.143	-1.143
501923	Smim20	small integral membrane protein 20	0.833	1.126	1.126	-1.126
302756	Smek3	SMEK homolog 3, suppressor of mek1 (Dictyostelium)	0.833	1.11	1.11	-1.11
500077	LOC500077	similar to RIKEN cDNA 3110062M04	0.834	1.136	1.136	-1.136
289001	Map3k19	mitogen-activated protein kinase kinase kinase 19	0.834	1.103	1.103	-1.103
691408	Sbk3	SH3 domain binding kinase family, member 3	0.834	1.083	1.083	-1.083
308325	Nlrp5	NLR family, pyrin domain containing 5	0.834	1.07	1.07	-1.07
102549391	LOC102549391	zinc finger protein 879-like	0.834	1.048	1.048	-1.048
494278	Vom1r52	vomeronasal 1 receptor 52	0.835	1.144	1.144	-1.144
302666	Asb11	ankyrin repeat and SOCS box containing 11, E3 ubiquitin protein ligase	0.835	1.13	1.13	-1.13
293545	Gpr139	G protein-coupled receptor 139	0.835	1.057	1.057	-1.057
497857	Dexi	dexamethasone-induced transcript	0.837	1.136	1.136	-1.136
287835	Galk1	galactokinase 1	0.838	1.151	1.151	-1.151
252898	Acox2	acyl-CoA oxidase 2, branched chain	0.838	1.123	1.123	-1.123
295661	Spc25	SPC25, NDC80 kinetochore complex component	0.839	-1.032	1.032	1.032
295607	Prpf40a	PRP40 pre-mRNA processing factor 40 homolog A (S. cerevisiae)	0.84	-1.08	1.08	1.08
296644	Rpl12-ps1	ribosomal protein L12, pseudogene 1	0.84	-1.062	1.062	1.062
103692111	LOC103692111	uncharacterized LOC103692111	0.84	1.017	1.017	-1.017
65026	Rwdd3	RWD domain containing 3	0.841	-1.09	1.09	1.09
102553658	LOC102553658	uncharacterized LOC102553658	0.841	-1.025	1.025	1.025
367254	RGD1564447	similar to Zgc:56193	0.841	1.021	1.021	-1.021
24424	Gstm2	glutathione S-transferase mu 2	0.841	1.014	1.014	-1.014
29353	Phkg1	phosphorylase kinase, gamma 1	0.842	-1.05	1.05	1.05
287768	Smndc1	survival motor neuron domain containing 1	0.842	-1.05	1.05	1.05
367930	Rbmx2	RNA binding motif protein, X-linked 2	0.843	-1.093	1.093	1.093
140860	Slco2b1	solute carrier organic anion transporter family, member 2b1	0.844	1.129	1.129	-1.129
100911984	LOC100911984	sperm motility kinase-like	0.844	1.054	1.054	-1.054
405199	Olr1748	olfactory receptor 1748	0.845	1.158	1.158	-1.158
294125	Taar7a	trace amine-associated receptor 7a	0.845	1.128	1.128	-1.128
300983	Abhd14b	abhydrolase domain containing 14b	0.845	1.099	1.099	-1.099
316137	Emr1	EGF-like module containing, mucin-like, hormone receptor-like 1	0.845	1.09	1.09	-1.09
292572	RGD1564651	similar to oocyte specific homeobox 3	0.845	1.088	1.088	-1.088
102548228	Bivm	basic, immunoglobulin-like variable motif containing	0.845	-1.085	1.085	1.085
295881	Olr674	olfactory receptor 674	0.845	-1.072	1.072	1.072
361740	RGD1359158	similar to RIKEN cDNA 1110059E24	0.845	1.013	1.013	-1.013
100314069	Mir450a	microRNA 450a	0.845	-1.008	1.008	1.008
24175	Adra2c	adrenoceptor alpha 2C	0.846	1.141	1.141	-1.141
29275	Actc1	actin, alpha, cardiac muscle 1	0.846	1.14	1.14	-1.14
498726	Rnf182	ring finger protein 182	0.846	1.117	1.117	-1.117
304917	Serpinc1	serpin peptidase inhibitor, clade C (antithrombin), member 1	0.846	1.115	1.115	-1.115
363646	Eral1	Era-like 12S mitochondrial rRNA chaperone 1	0.846	1.114	1.114	-1.114
363031	Anln	anillin, actin binding protein	0.846	1.101	1.101	-1.101
100314232	Mir31	microRNA mir-31	0.846	-1.072	1.072	1.072
298524	Dnali1	dynein, axonemal, light intermediate chain 1	0.846	1.034	1.034	-1.034
287741	FAM187A	family with sequence similarity 187, member A	0.847	1.13	1.13	-1.13
361274	Nudt5	nudix (nucleoside diphosphate linked moiety X)-type motif 5	0.847	1.102	1.102	-1.102
192206	Prok2	prokineticin 2	0.847	1.089	1.089	-1.089
60393	Sult1d1	sulfotransferase family 1D, member 1	0.847	1.056	1.056	-1.056
83574	Rxrg	retinoid X receptor gamma	0.847	1.048	1.048	-1.048
406039	Olr1738	olfactory receptor 1738	0.848	1.076	1.076	-1.076
25312	Dmp1	dentin matrix acidic phosphoprotein 1	0.849	1.139	1.139	-1.139
499328	Rfk	riboflavin kinase	0.849	1.126	1.126	-1.126
85332	Prkcdbp	protein kinase C, delta binding protein	0.849	1.046	1.046	-1.046
287646	Ttll6	tubulin tyrosine ligase-like family, member 6	0.85	1.112	1.112	-1.112
25059	Hk2	hexokinase 2	0.851	1.13	1.13	-1.13
313589	Rspo1	R-spondin 1	0.851	1.125	1.125	-1.125
64012	Rad50	RAD50 homolog (S. cerevisiae)	0.851	-1.078	1.078	1.078
295649	Fign	fidgetin	0.851	-1.072	1.072	1.072
290467	Slitrk6	SLIT and NTRK-like family, member 6	0.851	-1.052	1.052	1.052
171090	Giot1	gonadotropin inducible ovarian transcription factor 1	0.851	-1.023	1.023	1.023
292746	Fcgbpl1	Fc fragment of IgG binding protein-like 1	0.852	1.124	1.124	-1.124
192208	Slc38a5	solute carrier family 38, member 5	0.852	1.111	1.111	-1.111
295176	S100vp	S100 calcium-binding protein, ventral prostate	0.852	-1.083	1.083	1.083
309918	Ell2	elongation factor RNA polymerase II 2	0.852	-1.078	1.078	1.078
306102	Bora	bora, aurora kinase A activator	0.852	-1.066	1.066	1.066
499765	RGD1564114	similar to FLJ46082 protein	0.852	1.049	1.049	-1.049
414786	RT1-M1-2	RT1 class I, locus M1, gene 2	0.852	1.028	1.028	-1.028
29597	P2ry2	purinergic receptor P2Y, G-protein coupled, 2	0.853	1.143	1.143	-1.143
296560	Uap1l1	UDP-N-acteylglucosamine pyrophosphorylase 1-like 1	0.853	1.143	1.143	-1.143
26760	Akr7a3	aldo-keto reductase family 7, member A3 (aflatoxin aldehyde reductase)	0.853	1.136	1.136	-1.136
497101	Xkrx	XK, Kell blood group complex subunit-related, X-linked	0.853	1.125	1.125	-1.125
313892	Fam179a	family with sequence similarity 179, member A	0.853	1.112	1.112	-1.112
192204	Ehd4	EH-domain containing 4	0.853	1.111	1.111	-1.111
474143	Clec4a	C-type lectin domain family 4, member A	0.853	1.103	1.103	-1.103
681048	Grxcr2	glutaredoxin, cysteine rich 2	0.853	1.103	1.103	-1.103
287788	Abca9	ATP-binding cassette, subfamily A (ABC1), member 9	0.853	1.089	1.089	-1.089
361433	Cpne7	copine VII	0.853	1.088	1.088	-1.088
100361371	Smco2	single-pass membrane protein with coiled-coil domains 2	0.853	-1.074	1.074	1.074
297846	Cntnap5c	contactin associated protein-like 5C	0.853	-1.068	1.068	1.068
24318	Drd2	dopamine receptor D2	0.853	1.052	1.052	-1.052
103690874	LOC103690874	protein diaphanous homolog 2-like	0.854	1.114	1.114	-1.114
299206	Batf	basic leucine zipper transcription factor, ATF-like	0.854	1.109	1.109	-1.109
102547626	LOC102547626	uncharacterized LOC102547626	0.854	1.103	1.103	-1.103
298141	Frmd3	FERM domain containing 3	0.854	-1.098	1.098	1.098
359725	Cbr4	carbonyl reductase 4	0.854	1.09	1.09	-1.09
444983	Apold1	apolipoprotein L domain containing 1	0.854	-1.076	1.076	1.076
102555217	LOC102555217	zinc finger protein 120-like	0.854	-1.075	1.075	1.075
298795	LOC298795	similar to 14-3-3 protein sigma	0.854	1.042	1.042	-1.042
291527	Stard6	StAR-related lipid transfer (START) domain containing 6	0.854	-1.009	1.009	1.009
171299	Foxd1	forkhead box D1	0.855	1.15	1.15	-1.15
365763	Actrt3	actin-related protein T3	0.855	1.146	1.146	-1.146
116499	Fgf4	fibroblast growth factor 4	0.855	1.119	1.119	-1.119
100362040	LOC100362040	Ac2-143-like	0.855	1.113	1.113	-1.113
689118	2022-09-14	septin 14	0.855	1.098	1.098	-1.098
103690166	LOC103690166	zinc finger protein OZF-like	0.855	-1.081	1.081	1.081
116685	Lmnb1	lamin B1	0.855	-1.078	1.078	1.078
64013	Pdcl	phosducin-like	0.855	-1.073	1.073	1.073
361523	Cyp2b2	cytochrome P450, family 2, subfamily b, polypeptide 2	0.855	-1.068	1.068	1.068
156873	Kcnk15	potassium channel, two pore domain subfamily K, member 15	0.856	1.145	1.145	-1.145
60417	Ecel1	endothelin converting enzyme-like 1	0.856	1.113	1.113	-1.113
360600	Spag9	sperm associated antigen 9	0.856	-1.079	1.079	1.079
266735	Gpr64	G protein-coupled receptor 64	0.856	1.018	1.018	-1.018
361680	Lsp1	lymphocyte-specific protein 1	0.857	1.135	1.135	-1.135
299499	Sp8	Sp8 transcription factor	0.857	1.131	1.131	-1.131
360625	Krt12	keratin 12, type I	0.857	1.129	1.129	-1.129
314262	Plekhh1	pleckstrin homology domain containing, family H (with MyTH4 domain) member 1	0.857	1.128	1.128	-1.128
302703	Klhl34	kelch-like family member 34	0.857	1.096	1.096	-1.096
501926	Zmat5	zinc finger, matrin type 5	0.857	1.078	1.078	-1.078
100314107	Mir411	microRNA mir-411	0.857	1.076	1.076	-1.076
102555274	LOC102555274	zinc finger protein 853-like	0.858	1.124	1.124	-1.124
501023	Gfral	GDNF family receptor alpha like	0.858	1.119	1.119	-1.119
102553140	LOC102553140	uncharacterized LOC102553140	0.858	1.119	1.119	-1.119
305309	Slc10a4	solute carrier family 10, member 4	0.858	1.108	1.108	-1.108
686142	LOC686142	similar to Ral guanine nucleotide dissociation stimulator (RalGEF) (RalGDS)	0.858	1.098	1.098	-1.098
103690019	LOC103690019	protein DBF4 homolog A-like	0.858	1.083	1.083	-1.083
499947	Cbln4	cerebellin 4 precursor	0.858	1.062	1.062	-1.062
690492	Cd33	CD33 molecule	0.858	1.061	1.061	-1.061
100314048	Mir196a	microRNA 196a	0.859	1.147	1.147	-1.147
681377	Rp1	retinitis pigmentosa 1 (human)	0.859	1.12	1.12	-1.12
25672	Nr3c2	nuclear receptor subfamily 3, group C, member 2	0.859	1.118	1.118	-1.118
114500	Gbx2	gastrulation brain homeobox 2	0.859	1.074	1.074	-1.074
302377	RGD1560455	similar to RIKEN cDNA A630033H20 gene	0.859	-1.06	1.06	1.06
297727	Mrps35	mitochondrial ribosomal protein S35	0.859	-1.059	1.059	1.059
103693615	LOC103693615	uncharacterized LOC103693615	0.859	1.052	1.052	-1.052
192178	Tnrc6b	trinucleotide repeat containing 6B	0.859	1.045	1.045	-1.045
117097	Gpr50	G protein-coupled receptor 50	0.859	1.031	1.031	-1.031
25357	Thrsp	thyroid hormone responsive	0.86	1.106	1.106	-1.106
300189	Rpap3	RNA polymerase II associated protein 3	0.86	-1.07	1.07	1.07
499401	Znrd1as1	ZNRD1 antisense RNA 1	0.86	-1.069	1.069	1.069
288236	Psmg1	proteasome (prosome, macropain) assembly chaperone 1	0.86	-1.04	1.04	1.04
25409	Cdh6	cadherin 6, type 2, K-cadherin	0.86	-1.034	1.034	1.034
500571	Kif17	kinesin family member 17	0.861	1.144	1.144	-1.144
171333	Il12rb1	interleukin 12 receptor, beta 1	0.861	1.124	1.124	-1.124
300160	Lrrk2	leucine-rich repeat kinase 2	0.861	1.119	1.119	-1.119
292127	Dclre1a	DNA cross-link repair 1A	0.861	-1.09	1.09	1.09
501630	Mum1l1	melanoma associated antigen (mutated) 1-like 1	0.861	-1.088	1.088	1.088
84588	Cldn11	claudin 11	0.861	1.086	1.086	-1.086
114005	Epm2a	epilepsy, progressive myoclonus type 2A	0.861	-1.085	1.085	1.085
114519	Nfil3	nuclear factor, interleukin 3 regulated	0.861	-1.076	1.076	1.076
364837	Gypc	glycophorin C (Gerbich blood group)	0.861	-1.075	1.075	1.075
25722	Scn4a	sodium channel, voltage-gated, type IV, alpha subunit	0.861	-1.073	1.073	1.073
499725	Rpf1	ribosome production factor 1 homolog (S. cerevisiae)	0.861	-1.055	1.055	1.055
25533	Rabggtb	Rab geranylgeranyltransferase, beta subunit	0.861	-1.048	1.048	1.048
292561	Olr5	olfactory receptor 5	0.861	-1.047	1.047	1.047
64525	Tceb1	transcription elongation factor B (SIII), polypeptide 1	0.861	-1.016	1.016	1.016
246758	Allc	allantoicase	0.862	1.145	1.145	-1.145
307850	Exosc6	exosome component 6	0.862	1.145	1.145	-1.145
100314165	Mir431	microRNA 431	0.862	1.131	1.131	-1.131
287002	Olr1082	olfactory receptor 1082	0.862	1.093	1.093	-1.093
295672	Fkbp7	FK506 binding protein 7	0.862	-1.084	1.084	1.084
100360828	LOC100360828	cAMP-regulated phosphoprotein 19-like	0.862	-1.079	1.079	1.079
360563	RGD1308139	similar to RIKEN cDNA 1200014J11	0.862	-1.074	1.074	1.074
298782	Ttc27	tetratricopeptide repeat domain 27	0.862	-1.063	1.063	1.063
170927	Clcc1	chloride channel CLIC-like 1	0.862	-1.035	1.035	1.035
24411	Grin2c	glutamate receptor, ionotropic, N-methyl D-aspartate 2C	0.862	1.035	1.035	-1.035
292228	Tmem242	transmembrane protein 242	0.862	1.022	1.022	-1.022
29238	Drd3	dopamine receptor D3	0.863	1.139	1.139	-1.139
58835	Phgdh	phosphoglycerate dehydrogenase	0.863	1.127	1.127	-1.127
691143	LOC691143	similar to Serum amyloid A-3 protein precursor	0.863	1.099	1.099	-1.099
246332	Uhmk1	U2AF homology motif (UHM) kinase 1	0.863	-1.07	1.07	1.07
498369	LOC498369	similar to neighbor of Brca1 gene 1	0.863	-1.07	1.07	1.07
405961	Olr862	olfactory receptor 862	0.863	-1.044	1.044	1.044
24994	RT1-S2	RT1 class Ib, locus S2	0.863	-1.016	1.016	1.016
25298	Cck	cholecystokinin	0.863	1.016	1.016	-1.016
298558	Zfp46	zinc finger protein 46	0.863	1.004	1.004	-1.004
499146	Spib	Spi-B transcription factor (Spi-1/PU.1 related)	0.864	1.14	1.14	-1.14
688459	LOC688459	hypothetical protein LOC688459	0.864	1.138	1.138	-1.138
288518	Get4	golgi to ER traffic protein 4 homolog (S. cerevisiae)	0.864	1.112	1.112	-1.112
303740	Slc38a10	solute carrier family 38, member 10	0.864	1.11	1.11	-1.11
303304	Sgsm2	small G protein signaling modulator 2	0.864	1.098	1.098	-1.098
114488	Rbm3	RNA binding motif (RNP1, RRM) protein 3	0.864	-1.094	1.094	1.094
293645	Ppfia1	protein tyrosine phosphatase, receptor type, f polypeptide (PTPRF), interacting protein (liprin), alpha 1	0.864	-1.093	1.093	1.093
287595	Dhx40	DEAH (Asp-Glu-Ala-His) box polypeptide 40	0.864	-1.091	1.091	1.091
498232	Lax1	lymphocyte transmembrane adaptor 1	0.864	-1.08	1.08	1.08
684970	LOC684970	similar to Heterogeneous nuclear ribonucleoprotein A1 (Helix-destabilizing protein) (Single-strand RNA-binding protein) (hnRNP core protein A1) (HDP)	0.864	-1.068	1.068	1.068
367808	Ptges3l1	prostaglandin E synthase 3-like 1	0.864	-1.067	1.067	1.067
287668	Lrrc3c	leucine rich repeat containing 3C	0.864	1.067	1.067	-1.067
306400	Arhgap35	Rho GTPase activating protein 35	0.864	-1.065	1.065	1.065
288184	Olr1563	olfactory receptor 1563	0.864	-1.062	1.062	1.062
362376	Herc6	HECT and RLD domain containing E3 ubiquitin protein ligase family member 6	0.864	-1.06	1.06	1.06
294800	Rad1	RAD1 checkpoint DNA exonuclease	0.864	1.048	1.048	-1.048
688981	LOC688981	similar to 60S ribosomal protein L26 (Silica-induced gene 20 protein) (SIG-20)	0.864	-1.028	1.028	1.028
310743	Olfml3	olfactomedin-like 3	0.864	-1.024	1.024	1.024
94266	Rps27	ribosomal protein S27	0.864	1.008	1.008	-1.008
363538	Tekt5	tektin 5	0.865	1.12	1.12	-1.12
689014	LOC689014	similar to CG9987-PA	0.865	-1.09	1.09	1.09
103692294	LOC103692294	uncharacterized LOC103692294	0.865	1.09	1.09	-1.09
313308	Thoc2	THO complex 2	0.865	-1.088	1.088	1.088
316687	Gin1	gypsy retrotransposon integrase 1	0.865	-1.086	1.086	1.086
302507	Efhc2	EF-hand domain (C-terminal) containing 2	0.865	-1.075	1.075	1.075
25367	Adarb1	adenosine deaminase, RNA-specific, B1	0.865	1.066	1.066	-1.066
103689979	LOC103689979	pyridoxal-dependent decarboxylase domain-containing protein 1	0.865	-1.065	1.065	1.065
315723	Senp8	SUMO/sentrin specific peptidase family member 8	0.865	-1.062	1.062	1.062
502160	Lvrn	laeverin	0.865	-1.062	1.062	1.062
500837	Helb	helicase (DNA) B	0.865	-1.047	1.047	1.047
25509	Pax6	paired box 6	0.865	-1.044	1.044	1.044
50566	Grem1	gremlin 1	0.865	-1.021	1.021	1.021
24768	Scnn1g	sodium channel, non-voltage-gated 1, gamma subunit	0.866	1.131	1.131	-1.131
289323	Nvl	nuclear VCP-like	0.866	-1.081	1.081	1.081
260323	Snx27	sorting nexin family member 27	0.866	-1.065	1.065	1.065
680210	Psca	prostate stem cell antigen	0.866	-1.037	1.037	1.037
102554637	LOC102554637	anionic trypsin-2-like	0.866	-1.013	1.013	1.013
293054	Mrpl46	mitochondrial ribosomal protein L46	0.866	1.004	1.004	-1.004
293023	Klhl25	kelch-like family member 25	0.867	1.114	1.114	-1.114
100314081	Mir493	microRNA mir-493	0.867	1.006	1.006	-1.006
364779	RGD1564416	similar to Heterogeneous nuclear ribonucleoprotein A1 (Helix-destabilizing protein (Topoisomerase-inhibitor suppressed)	0.868	-1.085	1.085	1.085
690349	Lbhd1	LBH domain containing 1	0.868	-1.037	1.037	1.037
300074	Fam227a	family with sequence similarity 227, member A	0.868	-1.006	1.006	1.006
362378	Fam13a	family with sequence similarity 13, member A	0.869	-1.092	1.092	1.092
366618	Ap4s1	adaptor-related protein complex 4, sigma 1 subunit	0.869	-1.083	1.083	1.083
311548	Ttll9	tubulin tyrosine ligase-like family, member 9	0.869	-1.06	1.06	1.06
60427	Kitlg	KIT ligand	0.869	-1.051	1.051	1.051
361580	Gtf2h1	general transcription factor IIH, polypeptide 1	0.869	-1.029	1.029	1.029
286933	Obp2b	odorant binding protein 2B	0.869	-1.02	1.02	1.02
497934	LOC497934	similar to hypothetical protein FLJ20014	0.87	1.14	1.14	-1.14
361769	Sufu	suppressor of fused homolog (Drosophila)	0.87	1.134	1.134	-1.134
102547216	LOC102547216	uncharacterized LOC102547216	0.87	1.036	1.036	-1.036
688822	Tbx10	T-box 10	0.871	1.147	1.147	-1.147
689748	Tmem213	transmembrane protein 213	0.871	1.111	1.111	-1.111
25440	Fabp6	fatty acid binding protein 6, ileal	0.871	1.089	1.089	-1.089
361744	Tmem252	transmembrane protein 252	0.871	-1.085	1.085	1.085
288016	P3h2	prolyl 3-hydroxylase 2	0.871	-1.058	1.058	1.058
299872	Eif3e	eukaryotic translation initiation factor 3, subunit E	0.871	1.045	1.045	-1.045
314740	RGD1565866	similar to FLJ44112 protein	0.871	1.027	1.027	-1.027
29359	Pla2g10	phospholipase A2, group X	0.872	-1.056	1.056	1.056
360457	Figf	c-fos induced growth factor	0.872	1.049	1.049	-1.049
690311	LOC690311	similar to Alpha-1-antitrypsin-related protein precursor	0.872	-1.005	1.005	1.005
257650	LOC257650	hippyragranin	0.873	-1.079	1.079	1.079
289855	Ccdc85a	coiled-coil domain containing 85A	0.873	-1.078	1.078	1.078
171406	Prl8a9	prolactin family 8, subfamily a, member 9	0.873	-1.051	1.051	1.051
295344	St7l	suppression of tumorigenicity 7-like	0.873	-1.048	1.048	1.048
100911831	Zfp182	zinc finger protein 182	0.873	-1.048	1.048	1.048
365368	Il27	interleukin 27	0.873	-1.04	1.04	1.04
25269	Pvalb	parvalbumin	0.873	-1.03	1.03	1.03
24362	Fbp1	fructose-1,6-bisphosphatase 1	0.874	-1.079	1.079	1.079
301709	Arhgap28	Rho GTPase activating protein 28	0.874	-1.014	1.014	1.014
315567	Panx3	pannexin 3	0.875	1.135	1.135	-1.135
360720	Rabl3	RAB, member of RAS oncogene family-like 3	0.875	-1.065	1.065	1.065
500156	Atoh1	atonal homolog 1 (Drosophila)	0.875	-1.065	1.065	1.065
114510	Mllt3	myeloid/lymphoid or mixed-lineage leukemia (trithorax homolog, Drosophila); translocated to, 3	0.876	-1.08	1.08	1.08
24172	Adh1	alcohol dehydrogenase 1 (class I)	0.876	-1.01	1.01	1.01
100361344	LOC100361344	hypothetical LOC100361344	0.877	1.043	1.043	-1.043
288257	Donson	downstream neighbor of SON	0.879	-1.092	1.092	1.092
502996	Oog3	oogenesin 3	0.879	-1.07	1.07	1.07
311934	Ns5atp4	NS5A (hepatitis C virus) transactivated protein 4	0.879	-1.069	1.069	1.069
299002	G2e3	G2/M-phase specific E3 ubiquitin protein ligase	0.879	-1.062	1.062	1.062
685664	Dnal1	dynein, axonemal, light chain 1	0.879	-1.059	1.059	1.059
498997	Rspo3	R-spondin 3	0.879	-1.046	1.046	1.046
312607	Pdzrn3	PDZ domain containing RING finger 3	0.879	-1.043	1.043	1.043
304966	Fcgr3a	Fc fragment of IgG, low affinity IIIa, receptor	0.88	-1.052	1.052	1.052
286978	Tmsbl1	thymosin beta-like protein 1	0.88	-1.033	1.033	1.033
497930	Sco1	SCO1 cytochrome c oxidase assembly protein	0.88	-1.032	1.032	1.032
498691	Ctsll3	cathepsin L-like 3	0.881	1.132	1.132	-1.132
266997	Rln3	relaxin 3	0.882	1.13	1.13	-1.13
309810	RGD1304770	similar to Na+ dependent glucose transporter 1	0.883	1.133	1.133	-1.133
171287	Epha7	Eph receptor A7	0.883	-1.084	1.084	1.084
192258	Gabrr3	gamma-aminobutyric acid (GABA) A receptor, rho 3	0.883	-1.082	1.082	1.082
307008	RGD1308147	similar to expressed sequence AW209491	0.883	-1.034	1.034	1.034
100314026	Mir128-1	microRNA mir-128-1	0.883	1.003	1.003	-1.003
295234	Lamtor2	late endosomal/lysosomal adaptor, MAPK and MTOR activator 2	0.884	1.122	1.122	-1.122
100314031	Mir137	microRNA 137	0.884	1.094	1.094	-1.094
25263	Mal	mal, T-cell differentiation protein	0.884	1.083	1.083	-1.083
362549	Efcab7	EF-hand calcium binding domain 7	0.884	-1.076	1.076	1.076
117034	Ptf1a	pancreas specific transcription factor, 1a	0.884	-1.062	1.062	1.062
292266	Ccdc170	coiled-coil domain containing 170	0.884	-1.043	1.043	1.043
83824	Cxxc4	CXXC finger protein 4	0.884	-1.02	1.02	1.02
500188	RGD1565463	similar to immunoglobulin kappa-chain	0.885	1.115	1.115	-1.115
499505	Msh3	mutS homolog 3	0.885	-1.087	1.087	1.087
304150	Usp25	ubiquitin specific peptidase 25	0.885	-1.079	1.079	1.079
360868	Sft2d2	SFT2 domain containing 2	0.885	-1.071	1.071	1.071
361790	Ppp1r18	protein phosphatase 1, regulatory subunit 18	0.885	-1.042	1.042	1.042
316062	Slc22a13	solute carrier family 22 (organic anion/urate transporter), member 13	0.886	1.086	1.086	-1.086
25085	Th	tyrosine hydroxylase	0.887	1.13	1.13	-1.13
295107	Smc4	structural maintenance of chromosomes 4	0.887	-1.071	1.071	1.071
299928	Colec10	collectin sub-family member 10 (C-type lectin)	0.888	1.109	1.109	-1.109
680448	Pcdhgb5	protocadherin gamma subfamily B, 5	0.89	-1.082	1.082	1.082
314756	Cradd	CASP2 and RIPK1 domain containing adaptor with death domain	0.89	-1.05	1.05	1.05
405331	Olr806	olfactory receptor 806	0.89	-1.037	1.037	1.037
287076	Zfp263	zinc finger protein 263	0.892	-1.057	1.057	1.057
25673	Anxa5	annexin A5	0.896	1.079	1.079	-1.079
117560	Klf9	Kruppel-like factor 9	0.896	1.073	1.073	-1.073
308478	Spred3	sprouty-related, EVH1 domain containing 3	0.897	1.144	1.144	-1.144
245980	Nr2f6	nuclear receptor subfamily 2, group F, member 6	0.897	1.134	1.134	-1.134
363165	Csrnp1	cysteine-serine-rich nuclear protein 1	0.897	1.131	1.131	-1.131
690198	Fpr-rs4	formyl peptide receptor, related sequence 4	0.897	1.101	1.101	-1.101
100360880	Fosb	FBJ osteosarcoma oncogene B	0.897	1.095	1.095	-1.095
291245	Actn2	actinin alpha 2	0.897	1.092	1.092	-1.092
24596	Ngfr	nerve growth factor receptor	0.897	1.074	1.074	-1.074
89776	Slc22a7	solute carrier family 22 (organic anion transporter), member 7	0.898	1.14	1.14	-1.14
291069	Ppp1r3g	protein phosphatase 1, regulatory subunit 3G	0.898	1.136	1.136	-1.136
297952	Gpr63	G protein-coupled receptor 63	0.898	1.123	1.123	-1.123
292661	Ptgir	prostaglandin I2 (prostacyclin) receptor (IP)	0.898	1.12	1.12	-1.12
64391	Dapk3	death-associated protein kinase 3	0.898	1.118	1.118	-1.118
29331	Hapln1	hyaluronan and proteoglycan link protein 1	0.898	1.117	1.117	-1.117
116682	Kynu	kynureninase	0.898	1.117	1.117	-1.117
246273	Trib3	tribbles pseudokinase 3	0.898	1.112	1.112	-1.112
689458	LOC689458	similar to vitamin A-deficient testicular protein 11-like	0.898	1.099	1.099	-1.099
25195	Drd5	dopamine receptor D5	0.898	1.091	1.091	-1.091
679869	Tcf7l2	transcription factor 7-like 2 (T-cell specific, HMG-box)	0.898	1.069	1.069	-1.069
64352	Gstm5	glutathione S-transferase, mu 5	0.898	1.068	1.068	-1.068
100910656	LOC100910656	ly-6/neurotoxin-like protein 1-like	0.898	1.058	1.058	-1.058
171160	Hopx	HOP homeobox	0.898	1.044	1.044	-1.044
365322	Olr43	olfactory receptor 43	0.898	-1.021	1.021	1.021
499756	Lcn10	lipocalin 10	0.899	1.136	1.136	-1.136
25365	Actg2	actin, gamma 2, smooth muscle, enteric	0.899	1.134	1.134	-1.134
499015	Serac1	serine active site containing 1	0.899	1.133	1.133	-1.133
689425	Clpsl2	colipase-like 2	0.899	1.131	1.131	-1.131
302950	Adcy9	adenylate cyclase 9	0.899	1.123	1.123	-1.123
691103	LOC691103	T-cell receptor alpha chain V region CTL-L17-like	0.899	1.119	1.119	-1.119
24602	Nppa	natriuretic peptide A	0.899	1.108	1.108	-1.108
287962	Mrpl40	mitochondrial ribosomal protein L40	0.899	1.098	1.098	-1.098
25349	Scn2b	sodium channel, voltage-gated, type II, beta subunit	0.899	1.087	1.087	-1.087
366089	RGD1564319	similar to TF-1 apoptosis related protein 19	0.899	1.082	1.082	-1.082
295160	Mnd1	meiotic nuclear divisions 1 homolog (S. cerevisiae)	0.899	-1.08	1.08	1.08
25703	Rbp4	retinol binding protein 4, plasma	0.899	1.074	1.074	-1.074
685025	LOC685025	hypothetical protein LOC685025	0.899	-1.068	1.068	1.068
25236	Gpc3	glypican 3	0.899	1.067	1.067	-1.067
312474	Gcfc2	GC-rich sequence DNA-binding factor 2	0.899	-1.066	1.066	1.066
363093	Mns1	meiosis-specific nuclear structural 1	0.899	1.06	1.06	-1.06
114122	Vcan	versican	0.899	-1.04	1.04	1.04
288521	LOC288521	similar to Leukosialin precursor (Leucocyte sialoglycoprotein) (Sialophorin) (CD43) (W3/13 antigen)	0.899	-1.027	1.027	1.027
302993	Sox8	SRY (sex determining region Y)-box 8	0.9	1.126	1.126	-1.126
361800	Stk19	serine/threonine kinase 19	0.9	1.121	1.121	-1.121
365395	Clcf1	cardiotrophin-like cytokine factor 1	0.9	1.12	1.12	-1.12
114705	Rgs14	regulator of G-protein signaling 14	0.9	1.119	1.119	-1.119
310418	Frem2	Fras1 related extracellular matrix protein 2	0.9	1.114	1.114	-1.114
366698	Adck1	aarF domain containing kinase 1	0.9	1.111	1.111	-1.111
689709	Frmd1	FERM domain containing 1	0.9	1.109	1.109	-1.109
310689	Lrrc71	leucine rich repeat containing 71	0.9	1.104	1.104	-1.104
502129	Hist1h2ai	histone cluster 1, H2ai	0.9	1.104	1.104	-1.104
25262	Itpr1	inositol 1,4,5-trisphosphate receptor, type 1	0.9	1.092	1.092	-1.092
100314020	Mir103-2	microRNA mir-103-2	0.9	-1.079	1.079	1.079
499056	Znf761	zinc finger protein 761	0.9	1.063	1.063	-1.063
102547665	LOC102547665	spermatogenesis-associated protein 31D1-like	0.9	1.047	1.047	-1.047
171163	Slc6a13	solute carrier family 6 (neurotransmitter transporter), member 13	0.9	-1.022	1.022	1.022
311578	Soga1	suppressor of glucose, autophagy associated 1	0.9	-1.011	1.011	1.011
24867	Vcsa1	variable coding sequence A1	0.9	-1	1	1
64347	Sncg	synuclein, gamma	0.901	1.128	1.128	-1.128
315973	Acad11	acyl-CoA dehydrogenase family, member 11	0.901	1.109	1.109	-1.109
500620	RGD1559683	similar to RIKEN cDNA 1700001C02	0.901	1.097	1.097	-1.097
103691908	LOC103691908	uncharacterized LOC103691908	0.901	1.092	1.092	-1.092
361548	Dmkn	dermokine	0.901	1.087	1.087	-1.087
499081	Vom2r-ps56	vomeronasal 2 receptor, pseudogene 56	0.901	1.078	1.078	-1.078
[truncated: 17,358 more rows]

## Sheet: PN07_RP_Mom_vs_NoMom
Gene_name	SYMBOL	GENENAME	Min pfp	Fold	Abs Fold	Corrected Direction
24856	Ttr	transthyretin	0	-1.842	1.842	1.842
367620	MGC116197	similar to RIKEN cDNA 1700001E04	0	-1.564	1.564	1.564
304081	Clic6	chloride intracellular channel 6	0	-1.537	1.537	1.537
24221	Avp	arginine vasopressin	0	-1.492	1.492	1.492
102550699	Sprr2d	small proline-rich protein 2D	0	-1.473	1.473	1.473
287167	LOC287167	globin, alpha	0	1.453	1.453	-1.453
83504	Kl	Klotho	0	-1.43	1.43	1.43
692005	LOC692005	hypothetical protein LOC692005	0	1.386	1.386	-1.386
301957	Efcab1	EF hand calcium binding domain 1	0	-1.385	1.385	1.385
102555283	LOC102555283	alpha-defensin 24-like	0	-1.351	1.351	1.351
682526	LOC682526	similar to putative pheromone receptor (Go-VN4)	0	-1.339	1.339	1.339
315597	Mfrp	membrane frizzled-related protein	0	-1.319	1.319	1.319
266803	Sostdc1	sclerostin domain containing 1	0	-1.308	1.308	1.308
300920	Cldn2	claudin 2	0	-1.305	1.305	1.305
363069	Ppcdc	phosphopantothenoylcysteine decarboxylase	0	-1.169	1.169	1.169
100359714	Phf6	PHD finger protein 6	0.001	-1.404	1.404	1.404
294696	Mrps36	mitochondrial ribosomal protein S36	0.001	-1.383	1.383	1.383
100359505	LOC100359505	40S ribosomal protein S21-like	0.001	-1.349	1.349	1.349
685590	LOC685590	similar to Phosphatidylinositol-4,5-bisphosphate 3-kinase catalytic subunit alpha isoform (PI3-kinase p110 subunit alpha) (PtdIns-3-kinase p110) (PI3K)	0.001	-1.348	1.348	1.348
102552284	LOC102552284	zinc finger protein 420-like	0.001	-1.311	1.311	1.311
24861	Ugt1a1	UDP glucuronosyltransferase 1 family, polypeptide A1	0.001	-1.299	1.299	1.299
65129	Cldn1	claudin 1	0.001	-1.276	1.276	1.276
25504	Oxt	oxytocin/neurophysin 1 prepropeptide	0.001	-1.273	1.273	1.273
102546414	LOC102546414	uncharacterized LOC102546414	0.001	-1.217	1.217	1.217
94341	Kcnj13	potassium channel, inwardly rectifying subfamily J, member 13	0.001	-1.216	1.216	1.216
171049	Folr1	folate receptor 1 (adult)	0.001	-1.21	1.21	1.21
103691929	LOC103691929	zinc finger protein OZF-like	0.002	-1.256	1.256	1.256
100911936	LOC100911936	uncharacterized LOC100911936	0.002	-1.197	1.197	1.197
64640	Rpl30	ribosomal protein L30	0.002	-1.171	1.171	1.171
29578	Hnrnpa1	heterogeneous nuclear ribonucleoprotein A1	0.003	-1.28	1.28	1.28
500538	Ybx1	Y box binding protein 1	0.003	-1.247	1.247	1.247
306616	Myom2	myomesin 2	0.003	-1.208	1.208	1.208
362424	Tmem72	transmembrane protein 72	0.003	-1.186	1.186	1.186
500048	Fezf1	Fez family zinc finger 1	0.003	-1.125	1.125	1.125
100360437	Nsun3	NOP2/Sun domain family, member 3	0.004	-1.272	1.272	1.272
365170	Olr1l	olfactory receptor 1-like	0.004	-1.228	1.228	1.228
361812	Pnpla1	patatin-like phospholipase domain containing 1	0.004	-1.208	1.208	1.208
100314105	Mir384	microRNA mir-384	0.004	-1.119	1.119	1.119
293522	Ahsp	alpha hemoglobin stabilizing protein	0.006	-1.225	1.225	1.225
100360754	LOC100360754	histone cluster 1, H2ae-like	0.006	-1.202	1.202	1.202
688972	Gypa	glycophorin A	0.007	-1.217	1.217	1.217
103694382	LOC103694382	uncharacterized LOC103694382	0.008	1.284	1.284	-1.284
362344	Ndufb2	NADH dehydrogenase (ubiquinone) 1 beta subcomplex, 2	0.01	1.335	1.335	-1.335
116725	Ube2n	ubiquitin-conjugating enzyme E2N	0.01	1.332	1.332	-1.332
364538	RGD1564941	similar to ankyrin repeat domain 26	0.01	1.21	1.21	-1.21
499586	Tmem212	transmembrane protein 212	0.01	1.206	1.206	-1.206
680442	LOC680442	hypothetical protein LOC680442	0.011	1.287	1.287	-1.287
499468	RGD1561147	similar to hypothetical protein FLJ37396	0.011	1.265	1.265	-1.265
100909569	LOC100909569	zinc finger protein 91-like	0.012	-1.204	1.204	1.204
103693681	LOC103693681	uncharacterized LOC103693681	0.012	-1.162	1.162	1.162
297386	Slc4a5	solute carrier family 4, sodium bicarbonate cotransporter, member 5	0.012	-1.134	1.134	1.134
103693486	LOC103693486	centrin-2-like	0.013	1.311	1.311	-1.311
681364	LOC681364	similar to RIKEN cDNA 5031410I06	0.013	-1.25	1.25	1.25
299440	LOC299440	Ig heavy chain V region M167-like	0.013	-1.24	1.24	1.24
102556059	LOC102556059	uncharacterized LOC102556059	0.013	-1.216	1.216	1.216
362361	Hnrnpa2b1	heterogeneous nuclear ribonucleoprotein A2/B1	0.013	-1.21	1.21	1.21
171138	Kcne2	potassium channel, voltage-gated Isk-related subfamily E regulatory beta subunit 2	0.013	-1.206	1.206	1.206
25240	Aqp1	aquaporin 1	0.013	-1.148	1.148	1.148
100314167	Mir539	microRNA mir-539	0.013	-1.137	1.137	1.137
690097	LOC690097	similar to immunoreceptor Ly49si3	0.014	1.169	1.169	-1.169
102552150	LOC102552150	uncharacterized LOC102552150	0.016	1.329	1.329	-1.329
309888	Sim1	single-minded family bHLH transcription factor 1	0.016	-1.033	1.033	1.033
291328	Slc39a12	solute carrier family 39 (zinc transporter), member 12	0.017	1.251	1.251	-1.251
100365958	LOC100365958	Rdh2 protein-like	0.017	-1.237	1.237	1.237
100314111	Mir495	microRNA mir-495	0.017	-1.206	1.206	1.206
288003	Rfc4	replication factor C (activator 1) 4	0.017	-1.133	1.133	1.133
102550598	LOC102550598	small proline-rich protein 2I-like	0.018	1.282	1.282	-1.282
100314168	Mir379	microRNA mir-379	0.018	-1.143	1.143	1.143
363618	Hs3st3a1	heparan sulfate (glucosamine) 3-O-sulfotransferase 3A1	0.019	1.284	1.284	-1.284
80900	Slco1a5	solute carrier organic anion transporter family, member 1a5	0.021	-1.178	1.178	1.178
408222	Senp18	Sumo1/sentrin/SMT3 specific peptidase 18	0.023	1.281	1.281	-1.281
363017	Taf1d	TATA box binding protein (Tbp)-associated factor, RNA polymerase I, D	0.023	-1.228	1.228	1.228
57301	Ccr1	chemokine (C-C motif) receptor 1	0.023	-1.194	1.194	1.194
103693383	LOC103693383	olfactory receptor 11G2-like	0.023	-1.194	1.194	1.194
252897	Pcdhga11	protocadherin gamma subfamily A, 11	0.023	-1.127	1.127	1.127
81776	Rps24	ribosomal protein S24	0.023	-1.081	1.081	1.081
59101	P3h4	prolyl 3-hydroxylase family member 4	0.024	-1.211	1.211	1.211
291084	Nqo2	NAD(P)H dehydrogenase, quinone 2	0.024	-1.154	1.154	1.154
102549059	LOC102549059	N-acetyllactosaminide beta-1,6-N-acetylglucosaminyl-transferase-like	0.025	1.26	1.26	-1.26
361637	Acsm5	acyl-CoA synthetase medium-chain family member 5	0.025	-1.212	1.212	1.212
405017	Olr60	olfactory receptor 60	0.027	-1.15	1.15	1.15
314111	Klhl15	kelch-like family member 15	0.028	-1.262	1.262	1.262
500460	LOC500460	similar to olfactory receptor Olr841	0.028	1.233	1.233	-1.233
362479	Tcea1	transcription elongation factor A (SII) 1	0.029	-1.364	1.364	1.364
103692239	LOC103692239	uncharacterized LOC103692239	0.029	-1.191	1.191	1.191
499353	Cyp2c24	cytochrome P450, family 2, subfamily c, polypeptide 24	0.03	1.291	1.291	-1.291
289138	Tp53i3	tumor protein p53 inducible protein 3	0.03	1.285	1.285	-1.285
103694386	LOC103694386	RT1 class I histocompatibility antigen, AA alpha chain	0.03	1.248	1.248	-1.248
100314128	Mir544	microRNA mir-544	0.03	-1.124	1.124	1.124
301165	LOC301165	similar to hypothetical protein 4932415M13	0.031	1.229	1.229	-1.229
102551211	LOC102551211	uncharacterized LOC102551211	0.032	-1.179	1.179	1.179
84050	Enpp2	ectonucleotide pyrophosphatase/phosphodiesterase 2	0.032	-1.113	1.113	1.113
299219	Gle1-ps1	GLE1 RNA export mediator homolog (yeast), pseudogene 1	0.035	1.208	1.208	-1.208
691054	LOC691054	uncharacterized LOC691054	0.035	-1.101	1.101	1.101
288256	Cryzl1	crystallin, zeta (quinone reductase)-like 1	0.036	-1.206	1.206	1.206
100314283	Mir377	microRNA 377	0.036	-1.146	1.146	1.146
100359826	Krtap8-1	keratin associated protein 8-1	0.038	1.221	1.221	-1.221
690155	LOC690155	similar to phosducin-like	0.038	-1.185	1.185	1.185
311061	Itgb6	integrin, beta 6	0.038	1.172	1.172	-1.172
310483	Mlf1	myeloid leukemia factor 1	0.039	1.288	1.288	-1.288
287316	Olr1425	olfactory receptor 1425	0.04	1.258	1.258	-1.258
361808	Snrpc	small nuclear ribonucleoprotein polypeptide C	0.04	1.232	1.232	-1.232
103694096	LOC103694096	uncharacterized LOC103694096	0.04	-1.142	1.142	1.142
295654	Ttc21b	tetratricopeptide repeat domain 21B	0.041	-1.23	1.23	1.23
24203	Amy1a	amylase, alpha 1A (salivary)	0.041	-1.209	1.209	1.209
65192	Slc27a2	solute carrier family 27 (fatty acid transporter), member 2	0.041	-1.206	1.206	1.206
365854	Tdpoz1	TD and POZ domain containing 1	0.041	-1.203	1.203	1.203
103691549	LOC103691549	uncharacterized LOC103691549	0.041	-1.196	1.196	1.196
691325	LOC691325	similar to oocyte specific homeobox 3	0.041	-1.17	1.17	1.17
690559	Zfp758	zinc finger protein 758	0.041	-1.166	1.166	1.166
308492	Wdr62	WD repeat domain 62	0.041	-1.121	1.121	1.121
365657	Marveld2	MARVEL domain containing 2	0.042	1.269	1.269	-1.269
102551075	LOC102551075	uncharacterized LOC102551075	0.042	1.264	1.264	-1.264
81783	Ssb	Sjogren syndrome antigen B	0.042	-1.252	1.252	1.252
307897	Sdr42e1	short chain dehydrogenase/reductase family 42E, member 1	0.042	1.25	1.25	-1.25
685758	A4gnt	alpha-1,4-N-acetylglucosaminyltransferase	0.042	1.245	1.245	-1.245
501620	RGD1564480	similar to polyamine oxidase isoform 2	0.042	1.211	1.211	-1.211
300359	Ccdc82	coiled-coil domain containing 82	0.042	-1.196	1.196	1.196
363144	Cdhr4	cadherin-related family member 4	0.042	1.173	1.173	-1.173
289230	Nhlh1	nescient helix loop helix 1	0.043	1.292	1.292	-1.292
312937	Cyld	cylindromatosis (turban tumor syndrome)	0.043	1.253	1.253	-1.253
103693210	LOC103693210	transmembrane protein 14A	0.043	1.151	1.151	-1.151
100363333	LOC100363333	PRAME family member 12	0.044	1.198	1.198	-1.198
679959	Mtfr1-ps1	mitochondrial fission regulator 1, pseudogene 1	0.044	1.078	1.078	-1.078
684995	LOC684995	T-cell receptor alpha chain V region 2B4-like	0.045	1.074	1.074	-1.074
100314284	Mir487b	microRNA 487b	0.048	-1.124	1.124	1.124
100314085	Mir382	microRNA mir-382	0.05	-1.081	1.081	1.081
360572	Rpl23a	ribosomal protein L23a	0.05	-1.017	1.017	1.017
100361410	LOC100361410	BWK3-like	0.051	1.279	1.279	-1.279
102554236	LOC102554236	high mobility group protein B1-like	0.052	1.218	1.218	-1.218
100362384	LOC100362384	ferritin light chain 1-like	0.052	1.177	1.177	-1.177
361839	Ctnna3	catenin (cadherin associated protein), alpha 3	0.053	1.271	1.271	-1.271
299567	Pglyrp2	peptidoglycan recognition protein 2	0.053	1.233	1.233	-1.233
298702	Icam4	intercellular adhesion molecule 4, Landsteiner-Wiener blood group	0.053	1.215	1.215	-1.215
366140	Fjx1	four jointed box 1 (Drosophila)	0.053	1.176	1.176	-1.176
498934	Lsm6	LSM6 homolog, U6 small nuclear RNA associated (S. cerevisiae)	0.054	1.244	1.244	-1.244
690156	LOC690156	Ig kappa chain V-I region Lay-like	0.054	1.225	1.225	-1.225
315578	RGD1309108	similar to hypothetical protein FLJ23554	0.054	1.217	1.217	-1.217
24943	Plp1	proteolipid protein 1	0.054	1.19	1.19	-1.19
24882	Wnt3	wingless-type MMTV integration site family, member 3	0.054	-1.189	1.189	1.189
295041	Stoml3	stomatin (Epb7.2)-like 3	0.054	1.159	1.159	-1.159
29242	Car4	carbonic anhydrase 4	0.055	1.248	1.248	-1.248
405991	Olr1400	olfactory receptor 1400	0.055	-1.162	1.162	1.162
362699	Yipf4	Yip1 domain family, member 4	0.056	-1.272	1.272	1.272
102550114	LOC102550114	HERV-H LTR-associating protein 2-like	0.056	1.213	1.213	-1.213
100363282	LOC100363282	Igk protein-like	0.056	-1.143	1.143	1.143
100363110	LOC100363110	thioredoxin-like 4	0.057	1.2	1.2	-1.2
501828	RGD1566006	similar to paired immunoglobin-like type 2 receptor beta	0.058	-1.198	1.198	1.198
791259	Car14	carbonic anhydrase 14	0.058	-1.145	1.145	1.145
302333	Dach2	dachshund family transcription factor 2	0.059	-1.218	1.218	1.218
25037	Mobp	myelin-associated oligodendrocyte basic protein	0.06	1.114	1.114	-1.114
100363537	LOC100363537	ribosomal protein L10a-like	0.062	-1.195	1.195	1.195
362141	Slc38a11	solute carrier family 38, member 11	0.062	-1.152	1.152	1.152
691670	LOC691670	similar to natural killer cell protease 7	0.063	1.138	1.138	-1.138
100360872	Mcpt1l1	mast cell protease 1-like 1	0.063	-1.127	1.127	1.127
29354	Pla2g5	phospholipase A2, group V	0.063	-1.097	1.097	1.097
299180	Med6	mediator complex subunit 6	0.065	-1.149	1.149	1.149
100911278	LOC100911278	cation channel sperm-associated protein subunit beta-like	0.066	-1.149	1.149	1.149
307414	MGC108823	similar to interferon-inducible GTPase	0.067	-1.181	1.181	1.181
684028	Cryga	crystallin, gamma A	0.067	-1.157	1.157	1.157
100314028	Mir130b	microRNA 130b	0.067	-1.041	1.041	1.041
102554605	LOC102554605	zinc finger protein 844-like	0.068	-1.199	1.199	1.199
102555876	LOC102555876	uncharacterized LOC102555876	0.068	-1.163	1.163	1.163
102553088	LOC102553088	collagen alpha-1(XXV) chain-like	0.068	-1.1	1.1	1.1
103692531	LOC103692531	uncharacterized LOC103692531	0.068	-1.093	1.093	1.093
690693	Ddx19b	DEAD (Asp-Glu-Ala-As) box polypeptide 19B	0.07	-1.213	1.213	1.213
100314039	Mir154	microRNA 154	0.07	-1.073	1.073	1.073
685243	Ackr4	atypical chemokine receptor 4	0.071	1.196	1.196	-1.196
316982	RGD1309621	similar to hypothetical protein FLJ10652	0.071	-1.181	1.181	1.181
24825	Tf	transferrin	0.071	-1.085	1.085	1.085
102556459	LOC102556459	zinc finger protein 99-like	0.072	1.093	1.093	-1.093
102548388	LOC102548388	Ig lambda-2 chain V region-like	0.074	1.15	1.15	-1.15
103690839	LOC103690839	dystrophin-like	0.076	-1.149	1.149	1.149
363135	Rad54l2	RAD54-like 2 (S. cerevisiae)	0.077	-1.173	1.173	1.173
502961	RGD1559679	similar to Interferon alpha-1 precursor	0.078	-1.139	1.139	1.139
25571	Ttpa	tocopherol (alpha) transfer protein	0.079	1.199	1.199	-1.199
102554034	LOC102554034	ELMO domain-containing protein 2-like	0.081	1.211	1.211	-1.211
680319	Tceal7	transcription elongation factor A (SII)-like 7	0.082	-1.17	1.17	1.17
170496	Lcn2	lipocalin 2	0.082	-1.087	1.087	1.087
641520	Popdc3	popeye domain containing 3	0.084	1.169	1.169	-1.169
100365773	LOC100365773	pink-eyed dilution-like	0.09	-1.151	1.151	1.151
290372	Fam216b	family with sequence similarity 216, member B	0.091	1.153	1.153	-1.153
498335	Cxcl13	chemokine (C-X-C motif) ligand 13	0.091	1.106	1.106	-1.106
498157	MGC112692	similar to Leukosialin precursor (Leucocyte sialoglycoprotein) (Sialophorin) (CD43) (W3/13 antigen)	0.092	1.225	1.225	-1.225
102553866	LOC102553866	zinc finger protein 764-like	0.092	1.199	1.199	-1.199
296883	Rpa3	replication protein A3	0.092	-1.086	1.086	1.086
103693453	LOC103693453	skin secretory protein xP2-like	0.092	1.07	1.07	-1.07
100362031	LOC100362031	hypothetical protein LOC100362031	0.093	1.221	1.221	-1.221
103690043	LOC103690043	Ig heavy chain V region PJ14-like	0.093	1.217	1.217	-1.217
24903	Kng1	kininogen 1	0.093	1.204	1.204	-1.204
500927	Olr1877	olfactory receptor 1877	0.093	1.187	1.187	-1.187
100363287	LOC100363287	RIKEN cDNA 2310034C09-like	0.093	1.184	1.184	-1.184
360616	Ppp1r1b	protein phosphatase 1, regulatory (inhibitor) subunit 1B	0.093	1.169	1.169	-1.169
290008	Olr1610	olfactory receptor 1610	0.094	1.234	1.234	-1.234
685055	Atr	ATR serine/threonine kinase	0.094	-1.181	1.181	1.181
306460	Enpp6	ectonucleotide pyrophosphatase/phosphodiesterase 6	0.094	1.178	1.178	-1.178
171456	Nsa2	NSA2 ribosome biogenesis homolog (S. cerevisiae)	0.094	-1.131	1.131	1.131
103693541	LOC103693541	Ig kappa chain V-III region POM-like	0.094	-1.121	1.121	1.121
81639	Alox15	arachidonate 15-lipoxygenase	0.095	1.212	1.212	-1.212
367021	Fam76b	family with sequence similarity 76, member B	0.095	-1.183	1.183	1.183
315611	Scn4b	sodium channel, voltage-gated, type IV, beta subunit	0.095	1.146	1.146	-1.146
102555255	LOC102555255	Ig heavy chain V region PJ14-like	0.095	-1.103	1.103	1.103
304987	Aim2	absent in melanoma 2	0.096	-1.197	1.197	1.197
259227	Vof16	ischemia related factor vof-16	0.096	-1.164	1.164	1.164
100911237	LOC100911237	zinc finger protein 420-like	0.096	-1.112	1.112	1.112
291057	Eef1e1	eukaryotic translation elongation factor 1 epsilon 1	0.097	-1.26	1.26	1.26
679979	Cyp2ab1	cytochrome P450, family 2, subfamily ab, polypeptide 1	0.097	1.244	1.244	-1.244
364073	Ddx3y	DEAD (Asp-Glu-Ala-Asp) box helicase 3, Y-linked	0.097	-1.077	1.077	1.077
103690612	LOC103690612	uncharacterized LOC103690612	0.1	-1.188	1.188	1.188
102547329	LOC102547329	T-cell receptor beta chain V region CTL-L17-like	0.102	-1.068	1.068	1.068
361257	RGD1564129	similar to hypothetical protein 4930474N05	0.103	1.233	1.233	-1.233
313365	Ift74	intraflagellar transport 74	0.103	-1.162	1.162	1.162
117056	H3f3b	H3 histone, family 3B	0.104	-1.212	1.212	1.212
363268	Fbxo36	F-box protein 36	0.104	1.195	1.195	-1.195
501559	RGD1562161	similar to chromosome X open reading frame 23	0.104	-1.188	1.188	1.188
192269	Sub1	SUB1 homolog (S. cerevisiae)	0.105	-1.338	1.338	1.338
502217	Raet1d	retinoic acid early transcript delta	0.105	-1.132	1.132	1.132
308760	Rccd1	RCC1 domain containing 1	0.105	-1.069	1.069	1.069
500288	Thumpd3	THUMP domain containing 3	0.106	-1.253	1.253	1.253
303396	Appbp2	amyloid beta precursor protein (cytoplasmic tail) binding protein 2	0.11	-1.162	1.162	1.162
405205	Olr1718	olfactory receptor 1718	0.113	1.206	1.206	-1.206
500926	Or10ad1	olfactory receptor, family 10, subfamily AD, member 1	0.113	1.163	1.163	-1.163
362798	Ncapg2	non-SMC condensin II complex, subunit G2	0.113	-1.161	1.161	1.161
100362197	LOC100362197	HCLS1 associated X-1	0.114	1.218	1.218	-1.218
299129	Lrrc9	leucine rich repeat containing 9	0.114	-1.174	1.174	1.174
500684	LOC500684	hypothetical protein LOC500684	0.115	1.234	1.234	-1.234
25498	Npm1	nucleophosmin (nucleolar phosphoprotein B23, numatrin)	0.117	-1.291	1.291	1.291
405041	Olr289	olfactory receptor 289	0.118	1.241	1.241	-1.241
302373	Gpr174	G protein-coupled receptor 174	0.119	1.191	1.191	-1.191
81686	Mmp2	matrix metallopeptidase 2	0.12	-1.117	1.117	1.117
100909892	LOC100909892	ubiquitin-conjugating enzyme E2 N-like	0.12	-1.059	1.059	1.059
690038	Bag2	Bcl2-associated athanogene 2	0.121	-1.148	1.148	1.148
100313970	Mir325	microRNA mir-325	0.121	-1.138	1.138	1.138
60449	Gnb3	guanine nucleotide binding protein (G protein), beta polypeptide 3	0.121	-1.126	1.126	1.126
305340	Rbm47	RNA binding motif protein 47	0.121	-1.086	1.086	1.086
266808	Lrrcc1	leucine rich repeat and coiled-coil centrosomal protein 1	0.122	-1.159	1.159	1.159
252959	Dnah12	dynein, axonemal, heavy chain 12	0.122	1.097	1.097	-1.097
304667	Rtbdn	retbindin	0.123	-1.104	1.104	1.104
102554194	LOC102554194	zinc finger protein 709-like	0.123	-1.091	1.091	1.091
501568	RGD1560207	similar to chromosome X open reading frame 22	0.126	-1.161	1.161	1.161
287821	Otop3	otopetrin 3	0.129	-1.053	1.053	1.053
304277	Cpsf4	cleavage and polyadenylation specific factor 4	0.13	-1.13	1.13	1.13
102555917	LOC102555917	tRNA (uracil(54)-C(5))-methyltransferase homolog	0.131	1.126	1.126	-1.126
685226	LOC685226	similar to spermatogenesis associated glutamate (E)-rich protein 4d	0.132	1.234	1.234	-1.234
29481	Rgs9	regulator of G-protein signaling 9	0.132	1.188	1.188	-1.188
297389	Dguok	deoxyguanosine kinase	0.132	1.185	1.185	-1.185
297455	Lsm3	LSM3 homolog, U6 small nuclear RNA associated (S. cerevisiae)	0.132	-1.07	1.07	1.07
29190	Pdyn	prodynorphin	0.133	1.174	1.174	-1.174
365885	Olr390	olfactory receptor 390	0.133	1.114	1.114	-1.114
396527	Ugt1a2	UDP glucuronosyltransferase 1 family, polypeptide A2	0.133	1.078	1.078	-1.078
289076	Rgs18	regulator of G-protein signaling 18	0.134	1.09	1.09	-1.09
361673	Ifitm3	interferon induced transmembrane protein 3	0.134	-1.074	1.074	1.074
691712	LOC691712	similar to spermatogenesis associated glutamate (E)-rich protein 4d	0.135	-1.171	1.171	1.171
686103	Frg1	FSHD region gene 1	0.135	-1.151	1.151	1.151
690323	LOC690323	similar to Myosin-15 (Myosin XV) (Unconventional myosin-15)	0.136	1.195	1.195	-1.195
294183	Olr1724	olfactory receptor 1724	0.137	-1.069	1.069	1.069
499794	RGD1561736	similar to ribosomal protein L10	0.14	1.195	1.195	-1.195
685153	Wfdc6a	WAP four-disulfide core domain 6A	0.14	1.154	1.154	-1.154
102547740	LOC102547740	uncharacterized LOC102547740	0.141	1.219	1.219	-1.219
290655	Crlf1	cytokine receptor-like factor 1	0.142	1.209	1.209	-1.209
100362623	Mt1m	metallothionein 1M	0.142	1.027	1.027	-1.027
266680	St18	suppression of tumorigenicity 18	0.143	1.084	1.084	-1.084
313610	Extl1	exostosin-like glycosyltransferase 1	0.144	1.186	1.186	-1.186
498750	LOC498750	similar to cDNA sequence BC005537	0.144	-1.047	1.047	1.047
100314173	Mir380	microRNA mir-380	0.145	-1.087	1.087	1.087
100359633	LOC100359633	guanylate binding protein 11	0.146	-1.141	1.141	1.141
84683	Cox4i2	cytochrome c oxidase subunit IV isoform 2 (lung)	0.147	1.196	1.196	-1.196
407761	Krt81	keratin 81, type II	0.148	1.219	1.219	-1.219
306168	Sox21	SRY (sex determining region Y)-box 21	0.149	1.192	1.192	-1.192
361895	Elovl7	ELOVL fatty acid elongase 7	0.15	-1.091	1.091	1.091
408199	Sucnr1	succinate receptor 1	0.151	1.211	1.211	-1.211
365813	Trim59	tripartite motif-containing 59	0.151	-1.139	1.139	1.139
299864	Ebag9	estrogen receptor binding site associated, antigen, 9	0.151	-1.127	1.127	1.127
690302	LOC690302	Ig kappa chain V-V region K2-like	0.151	-1.052	1.052	1.052
291164	Zkscan4	zinc finger with KRAB and SCAN domains 4	0.152	-1.174	1.174	1.174
689629	LOC689629	similar to GTPase activating protein testicular GAP1	0.152	-1.155	1.155	1.155
102556096	LOC102556096	pyrin domain-containing protein 3-like	0.152	-1.147	1.147	1.147
100314040	Mir181b1	microRNA 181b-1	0.152	-1.137	1.137	1.137
291361	Olr1662	olfactory receptor 1662	0.152	-1.089	1.089	1.089
266734	Npas4	neuronal PAS domain protein 4	0.153	-1.089	1.089	1.089
100362751	LOC100362751	ribosomal protein P2-like	0.153	-1.018	1.018	1.018
498278	Cfap126	cilia and flagella associated protein 126	0.159	-1.047	1.047	1.047
304929	F5	coagulation factor V (proaccelerin, labile factor)	0.166	-1.075	1.075	1.075
102554774	LOC102554774	disks large homolog 5-like	0.167	-1.115	1.115	1.115
365096	RGD1562948	similar to Ab2-076	0.168	1.194	1.194	-1.194
103692142	LOC103692142	homeobox protein Hox-A13	0.169	1.119	1.119	-1.119
497961	Nlk	nemo like kinase	0.172	-1.165	1.165	1.165
25423	Ctsc	cathepsin C	0.172	-1.151	1.151	1.151
100359993	LOC100359993	Ighg protein-like	0.172	-1.091	1.091	1.091
654441	Cox6b2	cytochrome c oxidase subunit VIb polypeptide 2	0.173	-1.076	1.076	1.076
103690428	LOC103690428	uncharacterized LOC103690428	0.173	-1.038	1.038	1.038
102546968	LOC102546968	RT1 class I histocompatibility antigen, AA alpha chain-like	0.173	1.008	1.008	-1.008
303163	Igtp	interferon gamma induced GTPase	0.174	-1.11	1.11	1.11
306942	Scgn	secretagogin, EF-hand calcium binding protein	0.174	-1.029	1.029	1.029
303348	Atad5	ATPase family, AAA domain containing 5	0.175	-1.164	1.164	1.164
498366	Fam114a1	family with sequence similarity 114, member A1	0.175	-1.138	1.138	1.138
679731	LOC679731	hypothetical protein LOC679731	0.175	-1.096	1.096	1.096
363085	Car12	carbonic anyhydrase 12	0.175	-1.074	1.074	1.074
100912521	Nmrk2	nicotinamide riboside kinase 2	0.176	1.198	1.198	-1.198
103690419	LOC103690419	ankyrin repeat domain-containing protein 26-like	0.178	-1.085	1.085	1.085
498693	Spata31d1d	spermatogenesis associated 31 subfamily D, member 1D	0.181	1.201	1.201	-1.201
29478	Ndufs6	NADH dehydrogenase (ubiquinone) Fe-S protein 6	0.181	1.171	1.171	-1.171
287222	Timd2	T-cell immunoglobulin and mucin domain containing 2	0.181	1.167	1.167	-1.167
25352	Sod3	superoxide dismutase 3, extracellular	0.181	-1.09	1.09	1.09
29373	Bmp2	bone morphogenetic protein 2	0.183	-1.153	1.153	1.153
288529	Gjc3	gap junction protein, gamma 3	0.183	1.151	1.151	-1.151
100314043	Mir186	microRNA mir-186	0.183	-1.077	1.077	1.077
100359731	Tipinl1	TIMELESS interacting protein like 1	0.183	1.075	1.075	-1.075
360580	Dusp14	dual specificity phosphatase 14	0.183	-1.072	1.072	1.072
319105	Taar8c	trace amine-associated receptor 8c	0.184	-1.145	1.145	1.145
499697	Trmt13	tRNA methyltransferase 13 homolog (S. cerevisiae)	0.185	-1.158	1.158	1.158
299739	Ndufa12	NADH dehydrogenase (ubiquinone) 1 alpha subcomplex, 12	0.188	-1.109	1.109	1.109
56646	Lgals1	lectin, galactoside-binding, soluble, 1	0.188	-1.098	1.098	1.098
408210	Klk4	kallikrein-related peptidase 4	0.188	-1.093	1.093	1.093
291103	Uqcrfs1	ubiquinol-cytochrome c reductase, Rieske iron-sulfur polypeptide 1	0.188	1.088	1.088	-1.088
499823	LOC499823	LRRG00114	0.191	-1.154	1.154	1.154
292263	Fbxo5	F-box protein 5	0.194	-1.128	1.128	1.128
312616	Trnt1	tRNA nucleotidyl transferase, CCA-adding, 1	0.199	-1.068	1.068	1.068
297594	Cdca3	cell division cycle associated 3	0.2	-1.135	1.135	1.135
300795	Ns5atp9	NS5A (hepatitis C virus) transactivated protein 9	0.202	-1.131	1.131	1.131
362795	LOC362795	immunoglobulin G heavy chain	0.203	-1.081	1.081	1.081
302579	RGD1565862	similar to Spindlin-like protein 2 (SPIN-2)	0.204	-1.078	1.078	1.078
102554017	LOC102554017	uncharacterized LOC102554017	0.205	-1.111	1.111	1.111
298349	RGD1563150	similar to B-cell translocation gene 1	0.208	-1.149	1.149	1.149
100362641	Zfp945	zinc finger protein 945	0.208	-1.126	1.126	1.126
102554200	LOC102554200	zinc finger protein 271-like	0.211	-1.086	1.086	1.086
288393	Dppa1-ps1	developmental pluripotency associated 1, pseudogene 1	0.212	-1.107	1.107	1.107
500066	Strip2	striatin interacting protein 2	0.213	1.123	1.123	-1.123
294795	Capsl	calcyphosine-like	0.215	1.031	1.031	-1.031
296761	Tmem60	transmembrane protein 60	0.223	-1.069	1.069	1.069
102555191	LOC102555191	zinc finger protein 761-like	0.224	-1.123	1.123	1.123
309304	Pdcd1lg2	programmed cell death 1 ligand 2	0.224	-1.08	1.08	1.08
102551408	LOC102551408	very-long-chain (3R)-3-hydroxyacyl-[acyl-carrier protein] dehydratase 2-like	0.225	-1.152	1.152	1.152
363208	LOC363208	similar to Heterogeneous nuclear ribonucleoprotein A1 (Helix-destabilizing protein) (Single-strand RNA-binding protein) (hnRNP core protein A1) (HDP)	0.225	-1.041	1.041	1.041
405107	Olr1199	olfactory receptor 1199	0.226	-1.147	1.147	1.147
309603	RT1-CE1	RT1 class I, locus1	0.226	-1.144	1.144	1.144
295462	Ccdc109b	coiled-coil domain containing 109B	0.226	1.138	1.138	-1.138
498351	Srp72	signal recognition particle 72	0.227	-1.233	1.233	1.233
103690963	LOC103690963	nesprin-1-like	0.227	1.109	1.109	-1.109
502301	Vom2r36	vomeronasal 2 receptor, 36	0.227	-1.108	1.108	1.108
367733	Rpgr	retinitis pigmentosa GTPase regulator	0.228	-1.155	1.155	1.155
102550783	LOC102550783	T-cell receptor beta-1 chain C region-like	0.228	1.113	1.113	-1.113
408209	Mcpt1l3	mast cell protease 1-like 3	0.228	-1.086	1.086	1.086
170568	Dmbt1	deleted in malignant brain tumors 1	0.229	1.204	1.204	-1.204
309036	Exnef	exonuclease NEF-sp	0.229	-1.128	1.128	1.128
289515	Epgn	epithelial mitogen	0.234	1.195	1.195	-1.195
102549173	LOC102549173	histone H3.2-like	0.234	1.169	1.169	-1.169
314416	Ak7	adenylate kinase 7	0.235	1.093	1.093	-1.093
296137	Bub1	BUB1 mitotic checkpoint serine/threonine kinase	0.237	-1.129	1.129	1.129
100363199	LOC100363199	kallikrein 1-like	0.237	1.112	1.112	-1.112
499463	RGD1561777	similar to Na+ dependent glucose transporter 1	0.238	1.213	1.213	-1.213
405920	Olr199	olfactory receptor 199	0.238	-1.119	1.119	1.119
66015	Adamts4	ADAM metallopeptidase with thrombospondin type 1 motif, 4	0.239	1.187	1.187	-1.187
64443	Gpr88	G-protein coupled receptor 88	0.239	1.151	1.151	-1.151
499883	Gabpb1	GA binding protein transcription factor, beta subunit 1	0.239	-1.136	1.136	1.136
103692726	LOC103692726	keratin-associated protein 5-9-like	0.24	1.167	1.167	-1.167
373066	Ift81	intraflagellar transport 81	0.241	-1.142	1.142	1.142
102547866	LOC102547866	Ig heavy chain V region 441-like	0.242	-1.082	1.082	1.082
103689940	LOC103689940	pancreatic alpha-amylase-like	0.243	-1.157	1.157	1.157
361195	Cdc14b	cell division cycle 14B	0.244	-1.153	1.153	1.153
310968	Ifi44l	interferon-induced protein 44-like	0.244	-1.124	1.124	1.124
298185	Frem1	Fras1 related extracellular matrix 1	0.244	-1.123	1.123	1.123
100359438	Zfp683	zinc finger protein 683	0.244	-1.112	1.112	1.112
301295	Efhc1	EF-hand domain (C-terminal) containing 1	0.245	-1.107	1.107	1.107
140595	Gpr83	G protein-coupled receptor 83	0.246	1.189	1.189	-1.189
497860	Rpl39l	ribosomal protein L39-like	0.246	1.072	1.072	-1.072
102550872	LOC102550872	uncharacterized LOC102550872	0.249	1.222	1.222	-1.222
100910200	LOC100910200	histone H2B type 1-C/E/G-like	0.25	1.176	1.176	-1.176
305198	Prdm8	PR domain containing 8	0.25	-1.123	1.123	1.123
102555634	LOC102555634	interferon-inducible GTPase 1-like	0.25	1.073	1.073	-1.073
360747	Spag6	sperm associated antigen 6	0.251	1.119	1.119	-1.119
103690398	NEWGENE_1565505	GLIS family zinc finger 3	0.251	-1.098	1.098	1.098
499656	RGD1564171	RGD1564171	0.251	-1.081	1.081	1.081
100314036	Mir145	microRNA 145	0.252	1.188	1.188	-1.188
100909835	LOC100909835	glutathione S-transferase alpha-4-like	0.253	1.137	1.137	-1.137
113882	Hemgn	hemogen	0.253	-1.11	1.11	1.11
406011	Olr1699	olfactory receptor 1699	0.253	-1.027	1.027	1.027
102556447	LOC102556447	rho guanine nucleotide exchange factor 38-like	0.254	1.144	1.144	-1.144
691716	LOC691716	similar to ribosomal protein S15a	0.256	-1.011	1.011	1.011
54283	Pfkfb4	6-phosphofructo-2-kinase/fructose-2,6-biphosphatase 4	0.257	1.205	1.205	-1.205
25426	Cyp1b1	cytochrome P450, family 1, subfamily b, polypeptide 1	0.258	1.217	1.217	-1.217
103691634	LOC103691634	late cornified envelope protein 1C-like	0.258	1.202	1.202	-1.202
100363856	LOC100363856	Ighg protein-like	0.259	1.208	1.208	-1.208
316130	Plin3	perilipin 3	0.259	1.186	1.186	-1.186
288876	Olr947	olfactory receptor 947	0.259	1.167	1.167	-1.167
445415	S100a11	S100 calcium binding protein A11	0.26	-1.074	1.074	1.074
308794	RGD1310371	similar to RIKEN cDNA 1700026D08	0.261	1.157	1.157	-1.157
29409	Mag	myelin-associated glycoprotein	0.261	1.154	1.154	-1.154
363206	Tmem14a	transmembrane protein 14A	0.261	1.063	1.063	-1.063
287310	Olr1422	olfactory receptor 1422	0.262	1.215	1.215	-1.215
102554393	LOC102554393	A disintegrin and metalloproteinase with thrombospondin motifs 13-like	0.262	1.202	1.202	-1.202
680885	LOC680885	hypothetical protein LOC680885	0.262	1.182	1.182	-1.182
500917	Odf3b	outer dense fiber of sperm tails 3B	0.262	1.136	1.136	-1.136
293140	Olr35	olfactory receptor 35	0.263	1.2	1.2	-1.2
102553449	LOC102553449	Ig kappa chain V-II region 26-10-like	0.263	1.188	1.188	-1.188
25153	Mas1	MAS1 proto-oncogene, G protein-coupled receptor	0.263	1.124	1.124	-1.124
499607	LOC499607	similar to GTPase activating protein testicular GAP1	0.263	1.087	1.087	-1.087
499421	RGD1564162	similar to Homo sapiens fetal lung specific expression unknown	0.266	1.132	1.132	-1.132
102554874	LOC102554874	sperm motility kinase X-like	0.267	-1.086	1.086	1.086
498001	Cntd1	cyclin N-terminal domain containing 1	0.268	1.164	1.164	-1.164
102553195	LOC102553195	lipoxygenase homology domain-containing protein 1-like	0.268	1.138	1.138	-1.138
64444	Isl1	ISL LIM homeobox 1	0.268	1.114	1.114	-1.114
500015	Samd9l	sterile alpha motif domain containing 9-like	0.268	-1.096	1.096	1.096
103693368	LOC103693368	myosin-13-like	0.268	-1.065	1.065	1.065
317196	Klhl4	kelch-like family member 4	0.269	-1.149	1.149	1.149
360602	Luc7l3	LUC7-like 3 (S. cerevisiae)	0.269	-1.127	1.127	1.127
366693	Rbm25	RNA binding motif protein 25	0.269	-1.064	1.064	1.064
299759	Lrriq1	leucine-rich repeats and IQ motif containing 1	0.274	-1.089	1.089	1.089
313243	Exosc3	exosome component 3	0.274	-1.041	1.041	1.041
102546342	LOC102546342	uncharacterized LOC102546342	0.275	1.158	1.158	-1.158
310486	Rarres1	retinoic acid receptor responder (tazarotene induced) 1	0.278	1.191	1.191	-1.191
363463	Mospd2	motile sperm domain containing 2	0.279	-1.136	1.136	1.136
494263	Vom1r67	vomeronasal 1 receptor 67	0.279	-1.127	1.127	1.127
499782	Rpl12	ribosomal protein L12	0.279	-1.029	1.029	1.029
364594	Tlr3	toll-like receptor 3	0.28	-1.123	1.123	1.123
102548389	LOC102548389	zinc finger protein 709-like	0.281	-1.108	1.108	1.108
100361188	Lyrm5	LYR motif containing 5	0.281	-1.052	1.052	1.052
362749	Atp5s	ATP synthase, H+ transporting, mitochondrial Fo complex, subunit s (factor B)	0.282	-1.077	1.077	1.077
313506	Stil	Scl/Tal1 interrupting locus	0.285	-1.147	1.147	1.147
291130	Dcdc2	doublecortin domain containing 2	0.285	-1.145	1.145	1.145
497794	Mug1	murinoglobulin 1	0.285	-1.058	1.058	1.058
291324	Trdmt1	tRNA aspartic acid methyltransferase 1	0.286	-1.11	1.11	1.11
100314090	Mir505	microRNA mir-505	0.286	-1.105	1.105	1.105
54242	Cpa3	carboxypeptidase A3, mast cell	0.287	-1.035	1.035	1.035
60460	Hspa2	heat shock protein 2	0.288	-1.132	1.132	1.132
498559	Commd6	COMM domain containing 6	0.29	1.159	1.159	-1.159
685646	Ropn1l	rhophilin associated tail protein 1-like	0.29	1.063	1.063	-1.063
290589	RGD1562641	similar to hypothetical protein 4930474N05	0.29	-1.06	1.06	1.06
689526	LOC689526	hypothetical protein LOC689526	0.291	1.171	1.171	-1.171
100910885	LOC100910885	apolipoprotein L3-like	0.292	-1.041	1.041	1.041
296972	Akr1b10	aldo-keto reductase family 1, member B10 (aldose reductase)	0.293	1.009	1.009	-1.009
24415	Grm2	glutamate receptor, metabotropic 2	0.294	1.191	1.191	-1.191
295691	Frzb	frizzled-related protein	0.294	1.132	1.132	-1.132
363739	Krtap14l	keratin associated protein 14 like	0.294	1.132	1.132	-1.132
291317	Rpp38	ribonuclease P/MRP 38 subunit	0.295	-1.096	1.096	1.096
102546590	LOC102546590	HLA class I histocompatibility antigen, A-24 alpha chain-like	0.296	1.137	1.137	-1.137
302645	RGD1566060	similar to Magea5	0.296	1.058	1.058	-1.058
100360218	LOC100360218	interleukin 13 receptor, alpha 1-like	0.297	1.248	1.248	-1.248
363991	Ascl5	achaete-scute family bHLH transcription factor 5	0.297	1.184	1.184	-1.184
316729	Fam114a1l1	family with sequence similarity 114, member A1-like 1	0.297	1.157	1.157	-1.157
100362820	LOC100362820	Protein FAM186A-like	0.298	1.191	1.191	-1.191
25111	Chrm4	cholinergic receptor, muscarinic 4	0.298	1.164	1.164	-1.164
308222	Wdr27	WD repeat domain 27	0.298	1.131	1.131	-1.131
363782	Cfap44	cilia and flagella associated protein 44	0.298	1.108	1.108	-1.108
301266	Gpr110	G protein-coupled receptor 110	0.299	1.182	1.182	-1.182
404903	Olr1067	olfactory receptor 1067	0.299	1.17	1.17	-1.17
100270683	Tas1r2	taste receptor, type 1, member 2	0.299	1.151	1.151	-1.151
60422	Slc18a3	solute carrier family 18 (vesicular acetylcholine transporter), member 3	0.299	1.128	1.128	-1.128
103690962	LOC103690962	nesprin-1-like	0.299	1.079	1.079	-1.079
83567	Mchr1	melanin-concentrating hormone receptor 1	0.3	1.202	1.202	-1.202
361415	Dynlrb2	dynein light chain roadblock-type 2	0.3	1.149	1.149	-1.149
114481	Dnajc14	DnaJ (Hsp40) homolog, subfamily C, member 14	0.302	-1.167	1.167	1.167
298510	Pabpc4	poly(A) binding protein, cytoplasmic 4	0.303	1.022	1.022	-1.022
59109	Ntrk1	neurotrophic tyrosine kinase, receptor, type 1	0.306	1.179	1.179	-1.179
498486	Gnpnat1	glucosamine-phosphate N-acetyltransferase 1	0.307	1.034	1.034	-1.034
103690694	LOC103690694	Ig lambda chain V-IV region Hil-like	0.308	-1.149	1.149	1.149
294343	Zfp280b	zinc finger protein 280B	0.308	-1.138	1.138	1.138
289491	Mrpl1	mitochondrial ribosomal protein L1	0.308	1.076	1.076	-1.076
690164	Harbi1	harbinger transposase derived 1	0.308	-1.007	1.007	1.007
103694013	LOC103694013	inhibitor of growth protein 1-like	0.31	1.069	1.069	-1.069
102550997	LOC102550997	Ig kappa chain V-I region HK102-like	0.311	1.149	1.149	-1.149
81508	Bhmt	betaine-homocysteine S-methyltransferase	0.311	1.054	1.054	-1.054
191574	Akr1c14	aldo-keto reductase family 1, member C14	0.312	1.15	1.15	-1.15
293953	R3hcc1l	R3H domain and coiled-coil containing 1-like	0.312	-1.119	1.119	1.119
102556346	LOC102556346	angiotensin-converting enzyme-like	0.312	-1.069	1.069	1.069
24422	Gsta2	glutathione S-transferase alpha 2	0.313	1.2	1.2	-1.2
494499	Gsta5	glutathione S-transferase alpha 5	0.313	-1.131	1.131	1.131
102553971	LOC102553971	uncharacterized LOC102553971	0.314	1.165	1.165	-1.165
170914	Nap1l3	nucleosome assembly protein 1-like 3	0.314	-1.132	1.132	1.132
84402	Sfrp1	secreted frizzled-related protein 1	0.314	-1.112	1.112	1.112
114491	Cited4	Cbp/p300-interacting transactivator, with Glu/Asp-rich carboxy-terminal domain, 4	0.314	-1.001	1.001	1.001
362735	Coch	cochlin	0.317	1.193	1.193	-1.193
405201	Olr1746	olfactory receptor 1746	0.317	1.192	1.192	-1.192
100360491	LOC100360491	60S ribosomal protein L13-like	0.317	-1.036	1.036	1.036
361849	Ccar1	cell division cycle and apoptosis regulator 1	0.317	-1.022	1.022	1.022
292548	Zfp418	zinc finger protein 418	0.318	-1.161	1.161	1.161
501028	RGD1560917	similar to mitochondrial ribosomal protein L41	0.318	-1.115	1.115	1.115
365299	Bnc1	basonuclin 1	0.318	-1.069	1.069	1.069
292064	Banp	Btg3 associated nuclear protein	0.319	1.164	1.164	-1.164
408247	Try10	trypsin 10	0.32	1.181	1.181	-1.181
29131	Cartpt	CART prepropeptide	0.323	-1.047	1.047	1.047
291157	Hist1h2bo	histone cluster 1, H2bo	0.324	1.178	1.178	-1.178
501576	RGD1564534	similar to CHCHD4 protein	0.325	1.153	1.153	-1.153
246298	Retsat	retinol saturase (all trans retinol 13,14 reductase)	0.326	1.209	1.209	-1.209
500655	Timm17al1	translocase of inner mitochondrial membrane 17a-like 1	0.327	1.156	1.156	-1.156
311327	Casc5	cancer susceptibility candidate 5	0.327	-1.131	1.131	1.131
315673	Tnfaip8l3	tumor necrosis factor, alpha-induced protein 8-like 3	0.328	1.181	1.181	-1.181
368070	Pnn	pinin, desmosome associated protein	0.33	-1.12	1.12	1.12
100359421	LOC100359421	histone H3.3B-like	0.331	1.115	1.115	-1.115
304239	LOC304239	similar to RalA binding protein 1	0.332	1.192	1.192	-1.192
100314079	Mir543	microRNA mir-543	0.332	-1.078	1.078	1.078
287151	Metrn	meteorin, glial cell differentiation regulator	0.333	1.172	1.172	-1.172
100314277	Mirlet7f-1	microRNA let-7f-1	0.338	-1.12	1.12	1.12
313917	Abhd1	abhydrolase domain containing 1	0.338	-1.102	1.102	1.102
289088	Swt1	Swt1 RNA endoribonuclease homolog (S. cerevisiae)	0.339	-1.132	1.132	1.132
81762	Rock1	Rho-associated coiled-coil containing protein kinase 1	0.339	-1.126	1.126	1.126
287199	Nudcd2	NudC domain containing 2	0.339	-1.088	1.088	1.088
102554600	LOC102554600	uncharacterized LOC102554600	0.34	1.137	1.137	-1.137
295741	Olr470	olfactory receptor 470	0.34	1.131	1.131	-1.131
293750	Ms4a6b	membrane-spanning 4-domains, subfamily A, member 6B	0.34	-1.12	1.12	1.12
494527	Scgb2b2	secretoglobin, family 2B, member 2	0.34	-1.119	1.119	1.119
114709	Ifitm2	interferon induced transmembrane protein 2	0.34	-1.084	1.084	1.084
65164	Htra1	HtrA serine peptidase 1	0.341	1.189	1.189	-1.189
287517	Olr1519	olfactory receptor 1519	0.341	-1.081	1.081	1.081
685425	Odf2l	outer dense fiber of sperm tails 2-like	0.342	-1.129	1.129	1.129
290214	Cmtm5	CKLF-like MARVEL transmembrane domain containing 5	0.343	1.138	1.138	-1.138
291353	RGD1566369	similar to ribosomal protein S8	0.343	-1.045	1.045	1.045
102551046	LOC102551046	PHD finger protein 11-like	0.344	1.139	1.139	-1.139
315891	RGD1309079	similar to Ab2-095	0.345	-1.138	1.138	1.138
306969	Hist1h2bf	histone cluster 1, H2bf	0.345	1.087	1.087	-1.087
365476	Cfap43	cilia and flagella associated protein 43	0.345	1.045	1.045	-1.045
29436	Tfpi	tissue factor pathway inhibitor (lipoprotein-associated coagulation inhibitor)	0.346	-1.085	1.085	1.085
292172	Eya4	EYA transcriptional coactivator and phosphatase 4	0.346	-1.038	1.038	1.038
406010	Olr1697	olfactory receptor 1697	0.347	1.14	1.14	-1.14
317608	Gpr101	G protein-coupled receptor 101	0.348	1.175	1.175	-1.175
685279	LOC685279	similar to zinc finger protein 652	0.348	1.163	1.163	-1.163
498881	RGD1562758	similar to glyceraldehyde-3-phosphate dehydrogenase	0.348	1.038	1.038	-1.038
310575	Sprr3	small proline-rich protein 3	0.349	1.187	1.187	-1.187
102551172	LOC102551172	uncharacterized LOC102551172	0.349	1.187	1.187	-1.187
24691	Prss1	protease, serine, 1 (trypsin 1)	0.349	1.173	1.173	-1.173
291635	Pcdhga7	protocadherin gamma subfamily A, 7	0.349	-1.17	1.17	1.17
102553302	LOC102553302	uncharacterized LOC102553302	0.349	1.152	1.152	-1.152
691976	Slc35g3	solute carrier family 35, member G3	0.35	1.18	1.18	-1.18
102555086	LOC102555086	cartilage-associated protein-like	0.35	-1.05	1.05	1.05
102549842	LOC102549842	zinc finger protein 91-like	0.351	-1.105	1.105	1.105
361834	RGD1306739	similar to RIKEN cDNA 1700040L02	0.351	1.101	1.101	-1.101
498982	RGD1560020_predicted	similar to Myb proto-oncogene protein (C-myb) (predicted)	0.352	1.057	1.057	-1.057
100362279	Trappc3l	trafficking protein particle complex 3-like	0.353	-1.117	1.117	1.117
25554	Snai2	snail family zinc finger 2	0.353	-1.107	1.107	1.107
100911462	LOC100911462	thioredoxin-like protein 4A-like	0.354	-1.179	1.179	1.179
100360752	Ccdc122	coiled-coil domain containing 122	0.356	-1.129	1.129	1.129
100910714	LOC100910714	60S ribosomal protein L36a-like	0.356	1.002	1.002	-1.002
116506	Calcr	calcitonin receptor	0.357	1.09	1.09	-1.09
298478	Olr869	olfactory receptor 869	0.358	1.161	1.161	-1.161
310034	Rad17	RAD17 homolog (S. pombe)	0.358	-1.145	1.145	1.145
404832	Olr650	olfactory receptor 650	0.358	-1.139	1.139	1.139
29755	Colq	collagen-like tail subunit (single strand of homotrimer) of asymmetric acetylcholinesterase	0.359	1.187	1.187	-1.187
287314	Olr1416	olfactory receptor 1416	0.359	1.124	1.124	-1.124
103690297	LOC103690297	putative olfactory receptor 2W6	0.359	-1.105	1.105	1.105
25632	Hba1	hemoglobin, alpha 1	0.36	1.127	1.127	-1.127
498767	RGD1560860	similar to ankyrin repeat domain 26	0.36	1.087	1.087	-1.087
100361946	Lrrc74b	leucine rich repeat containing 74B	0.36	1.087	1.087	-1.087
100314184	Mirlet7c-1	microRNA let-7c-1	0.361	1.09	1.09	-1.09
294203	Olr1749	olfactory receptor 1749	0.362	1.132	1.132	-1.132
307855	Fa2h	fatty acid 2-hydroxylase	0.363	1.167	1.167	-1.167
100313995	Mir9-2	microRNA mir-9-2	0.363	-1.076	1.076	1.076
29332	Stmn1	stathmin 1	0.364	1.186	1.186	-1.186
367793	Scml2	sex comb on midleg-like 2 (Drosophila)	0.365	-1.123	1.123	1.123
308326	Zfp667	zinc finger protein 667	0.366	-1.135	1.135	1.135
500714	Rpl6-ps1	ribosomal protein L6, pseudogene 1	0.367	1.08	1.08	-1.08
29191	Tac3	tachykinin 3	0.369	1.119	1.119	-1.119
24558	Mog	myelin oligodendrocyte glycoprotein	0.37	1.138	1.138	-1.138
100910615	LOC100910615	allatostatin-A receptor-like	0.371	1.18	1.18	-1.18
100362909	LOC100362909	rCG30099-like	0.371	1.145	1.145	-1.145
100360557	LOC100360557	olfactory receptor 525-like	0.371	-1.076	1.076	1.076
103690895	LOC103690895	teneurin-1-like	0.371	-1.009	1.009	1.009
685448	Pcp4l1	Purkinje cell protein 4-like 1	0.372	1.126	1.126	-1.126
100188934	Ctxn3	cortexin 3	0.372	1.062	1.062	-1.062
304951	Nuf2	NUF2, NDC80 kinetochore complex component	0.373	-1.119	1.119	1.119
102551340	LOC102551340	zinc finger protein 728-like	0.374	-1.002	1.002	1.002
102551000	LOC102551000	zinc finger protein 120-like	0.375	-1.134	1.134	1.134
100362980	LOC100362980	CG3918-like	0.377	1.068	1.068	-1.068
405398	Olr1384	olfactory receptor gene Olr1384	0.377	-1.067	1.067	1.067
102553069	LOC102553069	keratin-associated protein 4-6-like	0.378	1.057	1.057	-1.057
64362	Des	desmin	0.379	1.196	1.196	-1.196
100361934	LOC100361934	NADH dehydrogenase (ubiquinone) 1 beta subcomplex 4	0.379	1.131	1.131	-1.131
396551	Ugt1a3	UDP glycosyltransferase 1 family, polypeptide A3	0.379	1.124	1.124	-1.124
84405	Il12a	interleukin 12A	0.379	1.097	1.097	-1.097
313325	Lad1	ladinin 1	0.38	1.116	1.116	-1.116
25119	Mr1	major histocompatibility complex, class I-related	0.381	1.101	1.101	-1.101
680097	LOC680097	similar to germinal histone H4 gene	0.382	1.137	1.137	-1.137
25156	Vav1	vav 1 guanine nucleotide exchange factor	0.384	1.182	1.182	-1.182
289048	Lhx9	LIM homeobox 9	0.384	1.03	1.03	-1.03
25369	Adora2a	adenosine A2a receptor	0.385	1.143	1.143	-1.143
297910	Slc26a7	solute carrier family 26 (anion exchanger), member 7	0.385	-1.088	1.088	1.088
29395	Hmgb2	high mobility group box 2	0.385	-1.079	1.079	1.079
302812	Zfp280c	zinc finger protein 280C	0.386	-1.105	1.105	1.105
498246	Rgs13	regulator of G-protein signaling 13	0.386	-1.091	1.091	1.091
81517	Mdk	midkine	0.386	-1.09	1.09	1.09
282634	Pxmp4	peroxisomal membrane protein 4	0.387	1.159	1.159	-1.159
308652	Smox	spermine oxidase	0.387	-1.046	1.046	1.046
690415	LOC690415	hypothetical protein LOC690415	0.388	1.148	1.148	-1.148
432363	Slco4c1	solute carrier organic anion transporter family, member 4C1	0.388	-1.123	1.123	1.123
287703	Eif1	eukaryotic translation initiation factor 1	0.388	1.123	1.123	-1.123
361968	Tmem144	transmembrane protein 144	0.389	1.114	1.114	-1.114
405013	Olr88	olfactory receptor 88	0.39	-1.114	1.114	1.114
113992	Ugt1a6	UDP glucuronosyltransferase 1 family, polypeptide A6	0.391	-1.064	1.064	1.064
290050	Olr1641	olfactory receptor 1641	0.392	-1.084	1.084	1.084
24547	Mbp	myelin basic protein	0.393	1.135	1.135	-1.135
293271	Olr132	olfactory receptor 132	0.393	-1.131	1.131	1.131
307234	Kcng2	potassium channel, voltage gated modifier subfamily G, member 2	0.397	1.187	1.187	-1.187
494535	Taar7c	trace amine-associated receptor 7C	0.399	-1.027	1.027	1.027
500491	Ifna16l1	interferon, alpha 16-like 1	0.4	-1.131	1.131	1.131
294601	Ankrd32	ankyrin repeat domain 32	0.401	-1.13	1.13	1.13
313785	Icam5	intercellular adhesion molecule 5, telencephalin	0.402	1.173	1.173	-1.173
100361506	Armc3	armadillo repeat containing 3	0.402	1.158	1.158	-1.158
689220	LOC689220	similar to Cystatin S precursor (LM protein)	0.402	1.05	1.05	-1.05
170925	Slco6b1	solute carrier organic anion transporter family, member 6b1	0.403	1.176	1.176	-1.176
296995	Mrps33	mitochondrial ribosomal protein S33	0.404	1.133	1.133	-1.133
103693808	NEWGENE_1593295	phosphatidylethanolamine-binding protein 4	0.404	1.13	1.13	-1.13
100233177	Zfp949	zinc finger protein 949	0.405	-1.086	1.086	1.086
499663	Lce1f	late cornified envelope 1F	0.406	-1.108	1.108	1.108
24523	Klk1c7	kallikrein 1-related peptidase C7	0.408	1.157	1.157	-1.157
314587	Zfp472	zinc finger protein 472	0.408	-1.101	1.101	1.101
288541	Vom2r63	vomeronasal 2 receptor, 63	0.409	-1.134	1.134	1.134
266778	Vom2r44	vomeronasal 2 receptor 44	0.409	-1.127	1.127	1.127
25756	Cpt1b	carnitine palmitoyltransferase 1b, muscle	0.409	-1.121	1.121	1.121
361459	Clvs2	clavesin 2	0.411	-1.097	1.097	1.097
499666	RGD1564972	RGD1564972	0.412	1.09	1.09	-1.09
56824	Ifit1	interferon-induced protein with tetratricopeptide repeats 1	0.416	1.143	1.143	-1.143
300663	Ccdc153	coiled-coil domain containing 153	0.416	1.11	1.11	-1.11
25390	Atp1b3	ATPase, Na+/K+ transporting, beta 3 polypeptide	0.419	-1.115	1.115	1.115
25317	Fgf1	fibroblast growth factor 1 (acidic)	0.419	-1.097	1.097	1.097
303924	Upk1b	uroplakin 1B	0.42	-1.105	1.105	1.105
404959	Olr1083	olfactory receptor 1083	0.421	-1.094	1.094	1.094
100233206	LOC100233206	LINE-1 retrotransposable element ORF2 protein	0.421	-1.078	1.078	1.078
289280	Efcab2	EF-hand calcium binding domain 2	0.423	-1.122	1.122	1.122
680342	LOC680342	hypothetical protein LOC680342	0.424	-1.108	1.108	1.108
311414	Zc3h8	zinc finger CCCH type containing 8	0.43	-1.099	1.099	1.099
103691980	LOC103691980	zinc finger protein 239-like	0.431	-1.116	1.116	1.116
502285	Vom2r80	vomeronasal 2 receptor, 80	0.434	-1.085	1.085	1.085
102548230	LOC102548230	zinc finger protein 235-like	0.435	1.17	1.17	-1.17
113892	Cml3	camello-like 3	0.436	1.124	1.124	-1.124
100363196	Zfp791	zinc finger protein 791	0.436	-1.102	1.102	1.102
100909797	LOC100909797	RT1 class I histocompatibility antigen, AA alpha chain-like	0.436	1.077	1.077	-1.077
305941	Sgcg	sarcoglycan, gamma (dystrophin-associated glycoprotein)	0.437	1.1	1.1	-1.1
102556326	LOC102556326	uncharacterized LOC102556326	0.438	1.101	1.101	-1.101
500132	Plekha8	pleckstrin homology domain containing, family A (phosphoinositide binding specific) member 8	0.439	-1.132	1.132	1.132
100911235	Med7	mediator complex subunit 7	0.439	-1.102	1.102	1.102
312373	Nt5c3a	5'-nucleotidase, cytosolic IIIA	0.44	-1.087	1.087	1.087
60666	Gpd1	glycerol-3-phosphate dehydrogenase 1 (soluble)	0.441	1.166	1.166	-1.166
24300	Cyp2b1	cytochrome P450, family 2, subfamily b, polypeptide 1	0.442	1.155	1.155	-1.155
304127	Bach1	BTB and CNC homology 1, basic leucine zipper transcription factor 1	0.443	1.165	1.165	-1.165
315915	Pih1d3	PIH1 domain containing 3	0.443	1.149	1.149	-1.149
414826	Tesb	testis specific basic protein	0.444	1.147	1.147	-1.147
308569	Acpt	acid phosphatase, testicular	0.445	1.172	1.172	-1.172
296235	LOC296235	similar to Cystatin S precursor (LM protein)	0.445	-1.131	1.131	1.131
315265	Twf1	twinfilin actin-binding protein 1	0.445	-1.061	1.061	1.061
102546917	LOC102546917	T-cell receptor alpha chain V region HPB-MLT-like	0.445	1.012	1.012	-1.012
497796	LOC497796	hypothetical protein LOC497796	0.446	1.15	1.15	-1.15
29308	Arl4a	ADP-ribosylation factor-like 4A	0.447	-1.131	1.131	1.131
405183	Olr1117	olfactory receptor 1117	0.447	-1.111	1.111	1.111
66021	Cybb	cytochrome b-245, beta polypeptide	0.448	1.148	1.148	-1.148
24952	Gcg	glucagon	0.448	-1.108	1.108	1.108
498858	Ccdc112	coiled-coil domain containing 112	0.448	-1.082	1.082	1.082
24421	Gsta1	glutathione S-transferase alpha 1	0.448	-1.048	1.048	1.048
287086	Olr1378	olfactory receptor 1378	0.449	-1.079	1.079	1.079
100909622	LOC100909622	zinc finger protein 442-like	0.45	-1.115	1.115	1.115
502831	RGD1564696	similar to immunoglobulin light chain variable region	0.45	-1.056	1.056	1.056
303234	Ccdc42	coiled-coil domain containing 42	0.451	1.11	1.11	-1.11
303753	Foxk2	forkhead box K2	0.453	-1.195	1.195	1.195
305066	Prox1	prospero homeobox 1	0.454	1.12	1.12	-1.12
404802	Olr757	olfactory receptor 757	0.457	-1.124	1.124	1.124
363237	Wdr12	WD repeat domain 12	0.458	-1.237	1.237	1.237
102546963	LOC102546963	protein prune homolog 2-like	0.458	-1.129	1.129	1.129
317468	Tlr7	toll-like receptor 7	0.458	-1.109	1.109	1.109
102553386	LOC102553386	SUMO-conjugating enzyme UBC9-like	0.458	-1.106	1.106	1.106
310869	Rrh	retinal pigment epithelium derived rhodopsin homolog	0.458	-1.103	1.103	1.103
685433	Evi2a	ecotropic viral integration site 2A	0.458	1.102	1.102	-1.102
503568	Slc13a4	solute carrier family 13 (sodium/sulfate symporter), member 4	0.458	-1.064	1.064	1.064
85426	Slc5a7	solute carrier family 5 (sodium/choline cotransporter), member 7	0.459	1.132	1.132	-1.132
361914	LOC361914	similar to solute carrier family 7 (cationic amino acid transporter, y+ system), member 12	0.459	-1.106	1.106	1.106
54231	Car2	carbonic anhydrase 2	0.459	-1.071	1.071	1.071
266758	Sec11c	SEC11 homolog C (S. cerevisiae)	0.459	-1.029	1.029	1.029
65191	Gabre	gamma-aminobutyric acid (GABA) A receptor, epsilon	0.46	-1.046	1.046	1.046
360993	Smek2	SMEK homolog 2, suppressor of mek1 (Dictyostelium)	0.461	-1.115	1.115	1.115
287380	Dhrs7b	dehydrogenase/reductase (SDR family) member 7B	0.461	1.114	1.114	-1.114
287925	Pkp2	plakophilin 2	0.462	1.169	1.169	-1.169
100359753	Dnaaf3	dynein, axonemal, assembly factor 3	0.462	1.156	1.156	-1.156
102555307	LOC102555307	40S ribosomal protein S12-like	0.462	-1.027	1.027	1.027
691860	Obox1	oocyte specific homeobox 1	0.463	1.159	1.159	-1.159
300900	Plscr4	phospholipid scramblase 4	0.463	-1.122	1.122	1.122
360853	Uchl5	ubiquitin carboxyl-terminal hydrolase L5	0.463	-1.122	1.122	1.122
291211	Ggps1	geranylgeranyl diphosphate synthase 1	0.463	-1.108	1.108	1.108
287631	Wfikkn2	WAP, follistatin/kazal, immunoglobulin, kunitz and netrin domain containing 2	0.463	1.04	1.04	-1.04
685619	LOC685619	similar to TP53-regulating kinase (p53-related protein kinase) (Nori-2)	0.464	1.12	1.12	-1.12
301382	Ercc5	excision repair cross-complementation group 5	0.464	-1.118	1.118	1.118
302327	Zfp711	zinc finger protein 711	0.464	-1.098	1.098	1.098
500175	LOC500175	Ig kappa chain V-I region HK101-like	0.464	-1.085	1.085	1.085
502812	LOC502812	Ig kappa chain V-IV region S107B-like	0.466	-1.099	1.099	1.099
500502	Eqtn	equatorin, sperm acrosome associated	0.467	-1.077	1.077	1.077
302538	Sytl5	synaptotagmin-like 5	0.468	-1.102	1.102	1.102
294789	Ranbp3l	RAN binding protein 3-like	0.468	-1.037	1.037	1.037
287454	Alox12	arachidonate 12-lipoxygenase	0.469	1.179	1.179	-1.179
691411	Sbk2	SH3 domain binding kinase family, member 2	0.469	1.155	1.155	-1.155
25629	Plin1	perilipin 1	0.47	1.172	1.172	-1.172
103692093	LOC103692093	plexin-A4-like	0.47	-1.048	1.048	1.048
313574	Nt5c1a	5'-nucleotidase, cytosolic IA	0.471	1.164	1.164	-1.164
500578	Tmem51	transmembrane protein 51	0.472	1.174	1.174	-1.174
316333	Actr1b	ARP1 actin-related protein 1 homolog B, centractin beta (yeast)	0.472	1.132	1.132	-1.132
688019	Thap2	THAP domain containing, apoptosis associated protein 2	0.472	-1.104	1.104	1.104
691375	Serpine3	serpin peptidase inhibitor, clade E (nexin, plasminogen activator inhibitor type 1), member 3	0.473	1.179	1.179	-1.179
301066	Ccr8	chemokine (C-C motif) receptor 8	0.473	1.173	1.173	-1.173
246331	Nrp1	neuropilin 1	0.473	1.152	1.152	-1.152
287526	Serpinf1	serpin peptidase inhibitor, clade F (alpha-2 antiplasmin, pigment epithelium derived factor), member 1	0.473	1.123	1.123	-1.123
117249	Dnah3	dynein, axonemal, heavy chain 3	0.473	1.075	1.075	-1.075
64354	Htr6	5-hydroxytryptamine (serotonin) receptor 6, G protein-coupled	0.474	1.145	1.145	-1.145
688534	Fxc1-ps1	fractured callus expressed transcript 1, pseudogene 1	0.474	1.113	1.113	-1.113
103690661	LOC103690661	cytochrome P450 2E1-like	0.474	1.112	1.112	-1.112
308551	Vom2r38	vomeronasal 2 receptor, 38	0.474	1.106	1.106	-1.106
362548	Itgb3bp	integrin beta 3 binding protein (beta3-endonexin)	0.474	-1.104	1.104	1.104
294239	Ddah2	dimethylarginine dimethylaminohydrolase 2	0.474	1.101	1.101	-1.101
25402	Casp3	caspase 3	0.474	-1.069	1.069	1.069
294188	Olr1731	olfactory receptor 1731	0.474	-1.041	1.041	1.041
293328	Olr183	olfactory receptor 183	0.475	1.133	1.133	-1.133
691538	Rnpc3	RNA-binding region (RNP1, RRM) containing 3	0.475	-1.1	1.1	1.1
500338	Klrc3	killer cell lectin-like receptor subfamily C, member 3	0.475	-1.053	1.053	1.053
294712	Cenpk	centromere protein K	0.476	-1.133	1.133	1.133
294687	Bdp1	B double prime 1, subunit of RNA polymerase III transcription initiation factor IIIB	0.478	-1.12	1.12	1.12
404803	Olr756	olfactory receptor 756	0.479	-1.1	1.1	1.1
100360638	LOC100360638	zinc finger protein 780B-like	0.482	-1.112	1.112	1.112
306455	Cdkn2aip	CDKN2A interacting protein	0.486	-1.094	1.094	1.094
59315	Nxph3	neurexophilin 3	0.487	1.161	1.161	-1.161
405090	Olr1261	olfactory receptor 1261	0.488	1.166	1.166	-1.166
305751	Nkiras1	NFKB inhibitor interacting Ras-like 1	0.488	1.103	1.103	-1.103
103690837	LOC103690837	dystrophin-like	0.489	1	1	-1
303754	Rab40b	Rab40b, member RAS oncogene family	0.495	1.162	1.162	-1.162
287819	Ush1g	Usher syndrome 1G	0.496	1.168	1.168	-1.168
680752	Ccdc74a	coiled-coil domain containing 74A	0.496	-1.122	1.122	1.122
100314080	Mir541	microRNA 541	0.496	-1.114	1.114	1.114
65036	Bche	butyrylcholinesterase	0.496	-1.09	1.09	1.09
100363637	LOC100363637	nucleophosmin 1-like	0.497	1.127	1.127	-1.127
689421	Sntb2	syntrophin, beta 2	0.497	-1.11	1.11	1.11
100362555	Sptssb	serine palmitoyltransferase, small subunit B	0.497	1.099	1.099	-1.099
360557	Nlrp1a	NLR family, pyrin domain containing 1A	0.497	1.098	1.098	-1.098
500841	RGD1561648	RGD1561648	0.497	-1.085	1.085	1.085
303518	Smarce1	SWI/SNF related, matrix associated, actin dependent regulator of chromatin, subfamily e, member 1	0.497	-1.068	1.068	1.068
367785	Asb9	ankyrin repeat and SOCS box-containing 9	0.498	1.176	1.176	-1.176
171522	Cyp2d4	cytochrome P450, family 2, subfamily d, polypeptide 4	0.498	1.164	1.164	-1.164
500948	LOC500948	LRRGT00073	0.498	1.147	1.147	-1.147
24833	Spink3	serine peptidase inhibitor, Kazal type 3	0.498	1.14	1.14	-1.14
691484	Eri2	ERI1 exoribonuclease family member 2	0.498	-1.106	1.106	1.106
501031	RGD1560775	similar to RIKEN cDNA 4930579C12 gene	0.498	1.06	1.06	-1.06
29562	Prps1	phosphoribosyl pyrophosphate synthetase 1	0.498	-1.028	1.028	1.028
305604	Efemp1	EGF-containing fibulin-like extracellular matrix protein 1	0.498	-1.018	1.018	1.018
103690162	NEWGENE_1560818	EP300 interacting inhibitor of differentiation 2B	0.499	1.189	1.189	-1.189
114487	Wnt2	wingless-type MMTV integration site family member 2	0.499	1.183	1.183	-1.183
366213	Nkx2-4	NK2 homeobox 4	0.499	1.177	1.177	-1.177
492821	Pmaip1	phorbol-12-myristate-13-acetate-induced protein 1	0.499	1.173	1.173	-1.173
100361008	LOC100361008	Cytochrome c oxidase subunit 5A, mitochondrial-like	0.499	1.159	1.159	-1.159
450228	Krt31	keratin 31, type I	0.499	1.136	1.136	-1.136
102551265	LOC102551265	phospholipid scramblase 1-like	0.499	-1.097	1.097	1.097
289199	Lrrc52	leucine rich repeat containing 52	0.5	1.184	1.184	-1.184
100322884	Nemf	nuclear export mediator factor	0.5	1.07	1.07	-1.07
314322	Fos	FBJ osteosarcoma oncogene	0.501	-1.063	1.063	1.063
170842	Tob1	transducer of ErbB-2.1	0.502	-1.13	1.13	1.13
102552667	LOC102552667	40S ribosomal protein S27-like	0.502	-1.043	1.043	1.043
363198	Cenpq	centromere protein Q	0.503	-1.112	1.112	1.112
103694314	LOC103694314	SWI/SNF-related matrix-associated actin-dependent regulator of chromatin subfamily E member 1-like	0.506	-1.046	1.046	1.046
113919	Gpx5	glutathione peroxidase 5	0.506	-1.034	1.034	1.034
300982	Abhd14a	abhydrolase domain containing 14A	0.507	1.152	1.152	-1.152
81809	Tgfb2	transforming growth factor, beta 2	0.508	-1.118	1.118	1.118
309390	Entpd7	ectonucleoside triphosphate diphosphohydrolase 7	0.509	-1.039	1.039	1.039
192254	Grasp	GRP1 (general receptor for phosphoinositides 1)-associated scaffold protein	0.511	1.126	1.126	-1.126
300602	Olr1301	olfactory receptor 1301	0.511	-1.081	1.081	1.081
103691212	LOC103691212	pleckstrin homology domain-containing family A member 6-like	0.511	1.004	1.004	-1.004
302819	Arhgap36	Rho GTPase activating protein 36	0.512	1.134	1.134	-1.134
316425	Sgol2	shugoshin-like 2 (S. pombe)	0.513	-1.107	1.107	1.107
404841	Olr636	olfactory receptor 636	0.513	-1.088	1.088	1.088
50683	Sftpc	surfactant protein C	0.514	1.17	1.17	-1.17
309208	Lrrc10b	leucine rich repeat containing 10B	0.515	1.145	1.145	-1.145
288811	Olr898	olfactory receptor 898	0.515	-1.015	1.015	1.015
499731	Tyw3	tRNA-yW synthesizing protein 3 homolog (S. cerevisiae)	0.516	-1.095	1.095	1.095
100313969	Mir323	microRNA 323	0.516	1.046	1.046	-1.046
498735	Fam217a	family with sequence similarity 217, member A	0.517	-1.066	1.066	1.066
292690	Ppm1n	protein phosphatase, Mg2+/Mn2+ dependent, 1N	0.519	1.173	1.173	-1.173
100314263	Mir375	microRNA 375	0.519	1.172	1.172	-1.172
301489	Pi15	peptidase inhibitor 15	0.519	1.146	1.146	-1.146
498034	Fn3k	fructosamine 3 kinase	0.519	1.145	1.145	-1.145
405089	Olr1262	olfactory receptor 1262	0.519	-1.121	1.121	1.121
317593	RGD1561327	similar to melanoma antigen family A, 10	0.519	-1.035	1.035	1.035
64636	Ntsr2	neurotensin receptor 2	0.52	1.152	1.152	-1.152
691431	Slc25a33	solute carrier family 25 (pyrimidine nucleotide carrier), member 33	0.52	1.101	1.101	-1.101
103692985	LOC103692985	uncharacterized LOC103692985	0.521	1.152	1.152	-1.152
29511	Padi2	peptidyl arginine deiminase, type II	0.521	1.139	1.139	-1.139
288289	Chodl	chondrolectin	0.522	1.085	1.085	-1.085
63879	Xiap	X-linked inhibitor of apoptosis	0.523	-1.115	1.115	1.115
405294	Olr179	olfactory receptor 179	0.526	-1.121	1.121	1.121
314644	Dohh	deoxyhypusine hydroxylase/monooxygenase	0.53	1.148	1.148	-1.148
292902	Slc6a16	solute carrier family 6, member 16	0.531	1.138	1.138	-1.138
103691870	LOC103691870	uncharacterized LOC103691870	0.532	-1.044	1.044	1.044
103690431	LOC103690431	60S ribosomal protein L9-like	0.533	1.178	1.178	-1.178
100526629	Mir449c	microRNA 449c	0.534	1.143	1.143	-1.143
293333	Olr189	olfactory receptor 189	0.536	-1.101	1.101	1.101
291091	Serpinb1a	serine (or cysteine) proteinase inhibitor, clade B, member 1a	0.536	-1.073	1.073	1.073
117041	Nln	neurolysin (metallopeptidase M3 family)	0.537	-1.129	1.129	1.129
246238	Bpifa1	BPI fold containing family A, member 1	0.537	-1.085	1.085	1.085
103693290	LOC103693290	ryanodine receptor 1-like	0.537	-1.079	1.079	1.079
313352	Dmrta1	DMRT-like family A1	0.537	-1.066	1.066	1.066
54243	Cr1l	complement component (3b/4b) receptor 1-like	0.538	-1.118	1.118	1.118
297738	Steap1	six transmembrane epithelial antigen of the prostate 1	0.538	-1.063	1.063	1.063
308310	Tmc4	transmembrane channel-like 4	0.539	1.134	1.134	-1.134
100314088	Mir374	microRNA 374	0.539	-1.067	1.067	1.067
116777	Cdh3	cadherin 3	0.539	-1.049	1.049	1.049
288881	Olr1002	olfactory receptor 1002	0.543	-1.089	1.089	1.089
361029	Ktn1	kinectin 1 (kinesin receptor)	0.544	-1.087	1.087	1.087
103692741	LOC103692741	Ig heavy chain V region VH558 A1/A4-like	0.545	-1.117	1.117	1.117
310808	Slc35a3	solute carrier family 35 (UDP-N-acetylglucosamine (UDP-GlcNAc) transporter), member A3	0.545	-1.113	1.113	1.113
114206	Tmf1	TATA element modulatory factor 1	0.546	-1.175	1.175	1.175
689670	Vom2r73	vomeronasal 2 receptor, 73	0.546	-1.08	1.08	1.08
117523	St8sia2	ST8 alpha-N-acetyl-neuraminide alpha-2,8-sialyltransferase 2	0.547	-1.067	1.067	1.067
79252	Adamts1	ADAM metallopeptidase with thrombospondin type 1 motif, 1	0.549	-1.088	1.088	1.088
296044	Olr792	olfactory receptor 792	0.553	1.159	1.159	-1.159
362575	Med8	mediator complex subunit 8	0.553	-1.014	1.014	1.014
305711	Olr1606	olfactory receptor 1606	0.554	-1.094	1.094	1.094
246172	Nexn	nexilin (F actin binding protein)	0.554	-1.035	1.035	1.035
367846	Sp3	Sp3 transcription factor	0.555	1.125	1.125	-1.125
363151	Ccdc12	coiled-coil domain containing 12	0.555	-1.072	1.072	1.072
312745	Clec2h	C-type lectin domain family 2, member H	0.556	1.162	1.162	-1.162
296372	Ncoa5	nuclear receptor coactivator 5	0.556	1.139	1.139	-1.139
316304	Lgsn	lengsin, lens protein with glutamine synthetase domain	0.556	-1.111	1.111	1.111
686042	LOC686042	hypothetical protein LOC686042	0.556	-1.111	1.111	1.111
102553745	LOC102553745	cancer/testis antigen 47A-like	0.556	-1.084	1.084	1.084
679581	LOC679581	hypothetical protein LOC679581	0.556	-1.057	1.057	1.057
286963	Cyp2d5	cytochrome P450, family 2, subfamily d, polypeptide 5	0.557	-1.063	1.063	1.063
289125	Acbd6	acyl-CoA binding domain containing 6	0.557	-1.049	1.049	1.049
363225	RGD1305645	similar to RIKEN cDNA 1500015O10	0.557	-1.033	1.033	1.033
500527	Lurap1	leucine rich adaptor protein 1	0.558	1.133	1.133	-1.133
305367	Arap2	ArfGAP with RhoGAP domain, ankyrin repeat and PH domain 2	0.558	-1.129	1.129	1.129
366008	Lcn8	lipocalin 8	0.558	1.111	1.111	-1.111
24316	Drd1	dopamine receptor D1	0.558	1.1	1.1	-1.1
56725	Cript	cysteine-rich PDZ-binding protein	0.558	-1.082	1.082	1.082
102550523	LOC102550523	fibrinogen silencer-binding protein-like	0.558	-1.079	1.079	1.079
499563	Zfp458	zinc finger protein 458	0.558	-1.072	1.072	1.072
499688	Gstm6	glutathione S-transferase, mu 6	0.558	-1.052	1.052	1.052
298566	C1qa	complement component 1, q subcomponent, A chain	0.559	1.146	1.146	-1.146
296469	Nkain4	Na+/K+ transporting ATPase interacting 4	0.559	1.127	1.127	-1.127
293841	Xlr4a	X-linked lymphocyte-regulated 4A	0.559	-1.124	1.124	1.124
362686	Cebpz	CCAAT/enhancer binding protein zeta	0.559	-1.101	1.101	1.101
680434	Dqx1	DEAQ box RNA-dependent ATPase 1	0.559	-1.092	1.092	1.092
297758	Terf1	telomeric repeat binding factor (NIMA-interacting) 1	0.559	-1.086	1.086	1.086
310201	Cmbl	carboxymethylenebutenolidase homolog (Pseudomonas)	0.559	-1.067	1.067	1.067
302821	Olr1765	olfactory receptor 1765	0.559	-1.04	1.04	1.04
503101	LOC503101	Ig heavy chain V region 108A-like	0.56	1.107	1.107	-1.107
310159	Drosha	drosha, ribonuclease type III	0.56	-1.1	1.1	1.1
315023	Slc25a32	solute carrier family 25 (mitochondrial folate carrier) , member 32	0.56	-1.067	1.067	1.067
501145	Satb2	SATB homeobox 2	0.56	-1.067	1.067	1.067
288396	Vom2r59	vomeronasal 2 receptor, 59	0.56	-1.06	1.06	1.06
291076	Eci3	enoyl-Coenzyme A delta isomerase 3	0.561	-1.079	1.079	1.079
499021	Pacrg	Park2 co-regulated	0.561	-1.058	1.058	1.058
315600	Vps11	vacuolar protein sorting 11 homolog (S. cerevisiae)	0.562	-1.118	1.118	1.118
300202	Olr1107	olfactory receptor 1107	0.562	-1.084	1.084	1.084
500853	Rgs22	regulator of G-protein signaling 22	0.562	-1.074	1.074	1.074
308028	Slc2a12	solute carrier family 2 (facilitated glucose transporter), member 12	0.562	-1.043	1.043	1.043
363267	Daw1	dynein assembly factor with WDR repeat domains 1	0.562	1.034	1.034	-1.034
81781	Snrpn	small nuclear ribonucleoprotein polypeptide N	0.562	-1.015	1.015	1.015
314584	Zfp563	zinc finger protein 563	0.563	-1.115	1.115	1.115
499445	Fam26d	family with sequence similarity 26, member D	0.563	-1.056	1.056	1.056
29692	Pla2g2a	phospholipase A2, group IIA (platelets, synovial fluid)	0.563	-1.045	1.045	1.045
100362709	LOC100362709	proteasome activator complex subunit 2-like	0.563	-1.041	1.041	1.041
100363867	LOC100363867	LRRGT00106-like	0.566	1.155	1.155	-1.155
79240	Nr4a1	nuclear receptor subfamily 4, group A, member 1	0.568	-1.078	1.078	1.078
685081	LOC685081	similar to solute carrier family 22 (organic cation transporter), member 13	0.568	-1.066	1.066	1.066
317627	Baz2b	bromodomain adjacent to zinc finger domain, 2B	0.569	-1.13	1.13	1.13
685611	Phldb2	pleckstrin homology-like domain, family B, member 2	0.569	-1.083	1.083	1.083
393089	Pcdha7	protocadherin alpha 7	0.569	-1.079	1.079	1.079
310537	RGD1560010	RGD1560010	0.57	-1.101	1.101	1.101
306890	Serpinb9d	serine (or cysteine) peptidase inhibitor, clade B, member 9d	0.57	-1.099	1.099	1.099
304021	Col8a1	collagen, type VIII, alpha 1	0.57	-1.076	1.076	1.076
84487	Slc17a6	solute carrier family 17 (vesicular glutamate transporter), member 6	0.57	-1.047	1.047	1.047
498257	Fam163a	family with sequence similarity 163, member A	0.571	1.15	1.15	-1.15
288861	Olr1012	olfactory receptor 1012	0.571	1.148	1.148	-1.148
291773	RGD1562997	similar to Transcription initiation factor TFIID 105 kDa subunit (TAFII-105)	0.571	-1.108	1.108	1.108
310461	Dhx36	DEAH (Asp-Glu-Ala-His) box polypeptide 36	0.571	-1.078	1.078	1.078
681043	Acnat1	acyl-coenzyme A amino acid N-acyltransferase 1	0.571	-1.017	1.017	1.017
102553962	LOC102553962	KRAB domain-containing protein ZNF747-like	0.572	1.132	1.132	-1.132
316775	Ankrd12	ankyrin repeat domain 12	0.572	-1.063	1.063	1.063
293154	Folr2	folate receptor 2 (fetal)	0.572	-1.022	1.022	1.022
497195	Rnase17	ribonuclease 17	0.574	1.113	1.113	-1.113
29462	Avpr1b	arginine vasopressin receptor 1B	0.575	-1.056	1.056	1.056
315417	Jrkl	jerky-like	0.575	-1.029	1.029	1.029
500991	Fam55b	family with sequence similarity 55, member B	0.576	-1.083	1.083	1.083
304719	Ercc4	excision repair cross-complementation group 4	0.576	-1.044	1.044	1.044
102551692	LOC102551692	uncharacterized LOC102551692	0.578	-1.028	1.028	1.028
361945	Postn	periostin, osteoblast specific factor	0.579	-1.041	1.041	1.041
103693798	LOC103693798	uncharacterized LOC103693798	0.58	1.147	1.147	-1.147
502163	RGD1561114	similar to hypothetical protein 4930474N05	0.58	1.111	1.111	-1.111
65162	Dio2	deiodinase, iodothyronine, type II	0.581	1.144	1.144	-1.144
689271	LOC689271	similar to ATP synthase, H+ transporting, mitochondrial Fo complex, subunit f, isoform 2	0.581	-1.021	1.021	1.021
102552619	LOC102552619	uncharacterized LOC102552619	0.582	1.147	1.147	-1.147
296358	Matn4	matrilin 4	0.583	1.147	1.147	-1.147
290842	Gins4	GINS complex subunit 4 (Sld5 homolog)	0.583	1.094	1.094	-1.094
298394	Olr836	olfactory receptor 836	0.583	-1.092	1.092	1.092
499334	RGD1560242	similar to RIKEN cDNA 1700028P14	0.583	1.089	1.089	-1.089
64564	Bbox1	butyrobetaine (gamma), 2-oxoglutarate dioxygenase (gamma-butyrobetaine hydroxylase) 1	0.583	1.058	1.058	-1.058
293387	Olr242	olfactory receptor 242	0.584	1.175	1.175	-1.175
29301	Hal	histidine ammonia lyase	0.584	1.162	1.162	-1.162
299848	RGD1565117	similar to 40S ribosomal protein S26	0.584	1.156	1.156	-1.156
25723	Hcrt	hypocretin neuropeptide precursor	0.584	1.155	1.155	-1.155
102548083	LOC102548083	major urinary protein-like	0.584	1.138	1.138	-1.138
84576	Hdac1l	histone deacetylase 1-like	0.584	1.127	1.127	-1.127
500707	Tc2n	tandem C2 domains, nuclear	0.584	-1.099	1.099	1.099
362855	Rtcb	RNA 2',3'-cyclic phosphate and 5'-OH ligase	0.584	-1.076	1.076	1.076
680308	Mthfd2	methylenetetrahydrofolate dehydrogenase (NADP+ dependent) 2, methenyltetrahydrofolate cyclohydrolase	0.584	-1.076	1.076	1.076
299514	Mterfd1	MTERF domain containing 1	0.584	-1.063	1.063	1.063
103692555	LOC103692555	uncharacterized LOC103692555	0.584	-1.056	1.056	1.056
294291	RGD1564450	RGD1564450	0.584	-1.048	1.048	1.048
65166	Sec11a	SEC11 homolog A (S. cerevisiae)	0.584	-1.009	1.009	1.009
103690279	LOC103690279	nucleolar RNA helicase 2 pseudogene	0.584	-1.009	1.009	1.009
81737	Ntf3	neurotrophin 3	0.584	1.007	1.007	-1.007
297483	Shq1	SHQ1, H/ACA ribonucleoprotein assembly factor	0.585	-1.118	1.118	1.118
361832	Bicc1	BicC family RNA binding protein 1	0.585	-1.106	1.106	1.106
291655	Pcdhb4	protocadherin beta 4	0.585	-1.105	1.105	1.105
310721	Fam46c	family with sequence similarity 46, member C	0.585	-1.099	1.099	1.099
311876	Pbx3	pre-B-cell leukemia homeobox 3	0.585	-1.098	1.098	1.098
294603	RGD1560883	similar to KIAA0825 protein	0.585	-1.079	1.079	1.079
24779	Slc4a1	solute carrier family 4 (anion exchanger), member 1	0.585	-1.076	1.076	1.076
405908	Olr94	olfactory receptor 94	0.585	-1.071	1.071	1.071
24553	Met	MET proto-oncogene, receptor tyrosine kinase	0.585	-1.068	1.068	1.068
414788	RT1-T24-3	RT1 class I, locus T24, gene 3	0.585	-1.065	1.065	1.065
25052	Prss2	protease, serine, 2	0.585	1.042	1.042	-1.042
362184	Dnajc24	DnaJ (Hsp40) homolog, subfamily C, member 24	0.585	-1.018	1.018	1.018
302669	Car5b	carbonic anhydrase 5b, mitochondrial	0.585	-1.01	1.01	1.01
313019	Fam46b	family with sequence similarity 46, member B	0.586	-1.003	1.003	1.003
680581	Rbm41	RNA binding motif protein 41	0.586	-1.002	1.002	1.002
314787	Cep290	centrosomal protein 290	0.587	-1.101	1.101	1.101
301674	Fbxo11	F-box protein 11	0.587	-1.091	1.091	1.091
366347	RGD1310641	similar to hypothetical protein	0.587	-1.071	1.071	1.071
686048	Btnl5	butyrophilin-like 5	0.587	-1.039	1.039	1.039
290632	Mrpl34	mitochondrial ribosomal protein L34	0.587	1.004	1.004	-1.004
498741	Mboat1	membrane bound O-acyltransferase domain containing 1	0.588	-1.106	1.106	1.106
300870	Fam46a	family with sequence similarity 46, member A	0.588	-1.087	1.087	1.087
103690754	LOC103690754	zinc finger protein 606-like	0.588	-1.047	1.047	1.047
313310	LOC313310	SET nuclear oncogene-like	0.589	1.06	1.06	-1.06
54323	Arc	activity-regulated cytoskeleton-associated protein	0.589	-1.004	1.004	1.004
100362738	LOC100362738	M2 pyruvate kinase-like	0.59	-1.057	1.057	1.057
83535	Kcnj11	potassium channel, inwardly rectifying subfamily J, member 11	0.591	1.166	1.166	-1.166
102553152	LOC102553152	uncharacterized LOC102553152	0.591	1.142	1.142	-1.142
683469	LOC683469	similar to RNA polymerase II transcription factor SIII subunit A2 (Elongin A2) (EloA2) (Transcription elongation factor B polypeptide 3B)	0.591	-1.097	1.097	1.097
100363494	LOC100363494	ubiquitin B-like	0.592	1.185	1.185	-1.185
688778	LOC688778	similar to fatty aldehyde dehydrogenase-like	0.592	1.153	1.153	-1.153
170698	Slco1a2	solute carrier organic anion transporter family, member 1A2	0.592	1.089	1.089	-1.089
305843	Ang	angiogenin, ribonuclease, RNase A family, 5	0.593	1.079	1.079	-1.079
296366	Wfdc3	WAP four-disulfide core domain 3	0.594	1.137	1.137	-1.137
681185	LOC681185	similar to centromere autoantigen H	0.596	-1.084	1.084	1.084
301434	Clk1	CDC-like kinase 1	0.596	-1.083	1.083	1.083
102465960	Mir6323	microRNA mir-6323	0.598	-1.032	1.032	1.032
25441	Fcer1g	Fc fragment of IgE, high affinity I, receptor for; gamma polypeptide	0.598	1.01	1.01	-1.01
287766	Cep95	centrosomal protein 95kDa	0.599	-1.109	1.109	1.109
502832	RGD1563231	similar to immunoglobulin kappa-chain VK-1	0.599	-1.089	1.089	1.089
684258	Chchd7	coiled-coil-helix-coiled-coil-helix domain containing 7	0.599	-1.034	1.034	1.034
363930	Selplg	selectin P ligand	0.601	1.108	1.108	-1.108
691170	LOC691170	similar to zinc finger protein 84 (HPF2)	0.601	-1.096	1.096	1.096
501005	Cplx3	complexin 3	0.602	1.091	1.091	-1.091
300458	Npsr1	neuropeptide S receptor 1	0.602	1.09	1.09	-1.09
25408	Cd80	Cd80 molecule	0.603	1.135	1.135	-1.135
301521	Ccdc108	coiled-coil domain containing 108	0.605	1.106	1.106	-1.106
310775	Lrif1	ligand dependent nuclear receptor interacting factor 1	0.607	-1.118	1.118	1.118
503441	mageb1l1	melanoma antigen family B 1-like 1	0.607	-1.09	1.09	1.09
25572	Tnfrsf4	tumor necrosis factor receptor superfamily, member 4	0.607	-1.082	1.082	1.082
680663	LOC680663	hypothetical protein LOC680663	0.607	-1.05	1.05	1.05
361047	Ska3	spindle and kinetochore associated complex subunit 3	0.607	-1.038	1.038	1.038
102551257	LOC102551257	zinc finger protein 709-like	0.607	-1.026	1.026	1.026
364558	Palld	palladin, cytoskeletal associated protein	0.607	-1.016	1.016	1.016
294126	Taar7b	trace amine-associated receptor 7b	0.607	1.002	1.002	-1.002
29667	Srsf5	serine/arginine-rich splicing factor 5	0.608	-1.093	1.093	1.093
314228	Snapc1	small nuclear RNA activating complex, polypeptide 1	0.609	-1.109	1.109	1.109
116633	Akap8	A kinase (PRKA) anchor protein 8	0.609	-1.088	1.088	1.088
296603	Vav2	vav 2 guanine nucleotide exchange factor	0.609	-1.086	1.086	1.086
297402	RGD1560795	similar to Sepiapterin reductase (SPR)	0.609	1.037	1.037	-1.037
316021	Epm2aip1	EPM2A (laforin) interacting protein 1	0.61	-1.169	1.169	1.169
291061	Riok1	RIO kinase 1	0.61	-1.116	1.116	1.116
100314018	Mir98	microRNA 98	0.61	-1.101	1.101	1.101
25448	Cenpi	centromere protein I	0.61	-1.067	1.067	1.067
246244	Tax1bp1	Tax1 (human T-cell leukemia virus type I) binding protein 1	0.61	-1.054	1.054	1.054
309070	Uros	uroporphyrinogen III synthase	0.61	-1.046	1.046	1.046
363827	LOC363827	immunoglobulin lambda light chain	0.61	1.031	1.031	-1.031
361449	Ppil4	peptidylprolyl isomerase (cyclophilin)-like 4	0.611	-1.1	1.1	1.1
100359678	Armcx4	armadillo repeat containing, X-linked 4	0.611	-1.093	1.093	1.093
29266	Mcpt2	mast cell protease 2	0.611	-1.072	1.072	1.072
298487	Cldn19	claudin 19	0.611	-1.065	1.065	1.065
81682	Lum	lumican	0.611	-1.059	1.059	1.059
100314086	Mir485	microRNA mir-485	0.611	-1.05	1.05	1.05
54133	Pdlim1	PDZ and LIM domain 1	0.611	-1.029	1.029	1.029
679942	Angptl1	angiopoietin-like 1	0.611	-1.014	1.014	1.014
689801	Skint1	selection and upkeep of intraepithelial T cells 1	0.612	-1.105	1.105	1.105
363578	Havcr2	hepatitis A virus cellular receptor 2	0.612	-1.097	1.097	1.097
316022	Trank1	tetratricopeptide repeat and ankyrin repeat containing 1	0.612	-1.09	1.09	1.09
308236	Zfp53	zinc finger protein 53	0.612	-1.034	1.034	1.034
298878	Osr1	odd-skipped related transciption factor 1	0.612	-1.033	1.033	1.033
29139	Dcn	decorin	0.613	1.029	1.029	-1.029
84410	Klf5	Kruppel-like factor 5	0.614	-1.099	1.099	1.099
24299	Cyp2a3	cytochrome P450, family 2, subfamily a, polypeptide 3	0.614	-1.069	1.069	1.069
100314087	Mir369	microRNA mir-369	0.614	1.051	1.051	-1.051
293537	Hmx3	H6 family homeobox 3	0.614	-1.039	1.039	1.039
100125363	Fbxl13	F-box and leucine-rich repeat protein 13	0.614	-1.039	1.039	1.039
685488	LOC685488	hypothetical protein LOC685488	0.614	-1.016	1.016	1.016
404861	Olr584	olfactory receptor 584	0.615	-1.094	1.094	1.094
498102	Gmnc	geminin coiled-coil domain containing	0.615	-1.087	1.087	1.087
29559	Grik1	glutamate receptor, ionotropic, kainate 1	0.615	-1.081	1.081	1.081
300797	Fam96a	family with sequence similarity 96, member A	0.615	-1.002	1.002	1.002
315405	Dcun1d5	DCN1, defective in cullin neddylation 1, domain containing 5	0.616	-1.104	1.104	1.104
295725	Olr455	olfactory receptor 455	0.618	-1.096	1.096	1.096
362914	Wdyhv1	WDYHV motif containing 1	0.619	-1.085	1.085	1.085
300923	Nup62cl	nucleoporin 62 C-terminal like	0.619	1.085	1.085	-1.085
25732	Acp5	acid phosphatase 5, tartrate resistant	0.62	1.162	1.162	-1.162
302783	H2afb3	H2A histone family, member B3	0.621	1.121	1.121	-1.121
362553	Tctex1d1	Tctex1 domain containing 1	0.621	1.095	1.095	-1.095
79242	Hpgd	hydroxyprostaglandin dehydrogenase 15 (NAD)	0.623	1.124	1.124	-1.124
29591	Tgfbr1	transforming growth factor, beta receptor 1	0.623	1.023	1.023	-1.023
679557	Vom2r42	vomeronasal 2 receptor, 42	0.624	1.155	1.155	-1.155
78969	Trib1	tribbles pseudokinase 1	0.624	1.154	1.154	-1.154
405056	Olr1424	olfactory receptor 1424	0.624	1.144	1.144	-1.144
499619	Eif3i-ps1	eukaryotic translation initiation factor 3, subunit I, pseudogene 1	0.624	1.115	1.115	-1.115
688790	Pmp2	peripheral myelin protein 2	0.624	-1.112	1.112	1.112
498951	Il34	interleukin 34	0.624	1.112	1.112	-1.112
24720	Rn5s	5S RNA	0.624	1.108	1.108	-1.108
296936	Iqub	IQ motif and ubiquitin domain containing	0.624	-1.079	1.079	1.079
501869	Sh2d1b	SH2 domain containing 1B	0.625	1.062	1.062	-1.062
361118	RGD1309676	similar to RIKEN cDNA 5730469M10	0.625	1.06	1.06	-1.06
305348	Lias	lipoic acid synthetase	0.625	1.029	1.029	-1.029
652921	Defb37	defensin beta 37	0.626	1.159	1.159	-1.159
304581	Tmem119	transmembrane protein 119	0.626	1.15	1.15	-1.15
690315	Derl3	derlin 3	0.626	1.124	1.124	-1.124
287309	Olr1423	olfactory receptor 1423	0.627	1.145	1.145	-1.145
362187	Ccdc34	coiled-coil domain containing 34	0.628	-1.112	1.112	1.112
102547212	LOC102547212	disks large homolog 5-like	0.628	1.001	1.001	-1.001
312030	Scaf11	SR-related CTD-associated factor 11	0.629	-1.14	1.14	1.14
298342	Nkap	NFKB activating protein	0.629	-1.097	1.097	1.097
299458	LOC299458	Ig heavy chain variable gene segment	0.63	-1.076	1.076	1.076
498564	Itgbl1	integrin, beta-like 1	0.634	1.132	1.132	-1.132
294790	Skp2	S-phase kinase-associated protein 2, E3 ubiquitin protein ligase	0.635	-1.101	1.101	1.101
315666	Npat	nuclear protein, ataxia-telangiectasia locus	0.637	-1.12	1.12	1.12
290706	RGD1311747	similar to 2700029M09Rik protein	0.637	-1.067	1.067	1.067
689030	Tbpl1	TBP-like 1	0.637	-1.05	1.05	1.05
290567	Chat	choline O-acetyltransferase	0.639	1.145	1.145	-1.145
100174909	Smim11	small integral membrane protein 11	0.639	-1.107	1.107	1.107
287269	Clk4	CDC-like kinase 4	0.639	-1.083	1.083	1.083
316599	Usp40	ubiquitin specific peptidase 40	0.639	1.043	1.043	-1.043
24278	Crygd	crystallin, gamma D	0.639	-1.021	1.021	1.021
361962	LOC361962	Ig kappa chain V-II region RPMI 6410-like	0.64	1.08	1.08	-1.08
292165	Wdr63	WD repeat domain 63	0.64	1.056	1.056	-1.056
100359701	LOC100359701	rCG44996-like	0.642	1.118	1.118	-1.118
361888	Srek1ip1	SREK1-interacting protein 1	0.642	-1.097	1.097	1.097
498309	Vash2	vasohibin 2	0.643	-1.06	1.06	1.06
24165	Ada	adenosine deaminase	0.645	1.167	1.167	-1.167
362790	Inf2	inverted formin, FH2 and WH2 domain containing	0.645	1.125	1.125	-1.125
295980	Dcdc5	doublecortin domain containing 5	0.646	1.152	1.152	-1.152
690661	Zfp40	zinc finger protein 40	0.646	-1.11	1.11	1.11
304023	St3gal6	ST3 beta-galactoside alpha-2,3-sialyltransferase 6	0.646	-1.092	1.092	1.092
50654	Ctss	cathepsin S	0.646	1.085	1.085	-1.085
171048	Tspan8	tetraspanin 8	0.647	1.15	1.15	-1.15
63882	Asic4	acid-sensing (proton-gated) ion channel family member 4	0.647	1.147	1.147	-1.147
103691779	LOC103691779	uncharacterized LOC103691779	0.647	1.145	1.145	-1.145
499566	Car13	carbonic anhydrase 13	0.647	1.143	1.143	-1.143
304542	Coq5	coenzyme Q5 homolog, methyltransferase (S. cerevisiae)	0.647	1.142	1.142	-1.142
362585	RGD1560700	similar to palmitoyl-protein thioesterase	0.647	1.128	1.128	-1.128
499528	Ccno	cyclin O	0.647	1.093	1.093	-1.093
366872	Cep83	centrosomal protein 83	0.647	-1.09	1.09	1.09
301444	LOC301444	pseudogene for diazepam binding inhibitor 1	0.647	-1.05	1.05	1.05
494299	Vom1r110	vomeronasal 1 receptor 110	0.647	-1.03	1.03	1.03
103691305	LOC103691305	transcription factor BTF3 homolog 4-like	0.647	1.02	1.02	-1.02
294303	Lhfpl5	lipoma HMGIC fusion partner-like 5	0.648	1.169	1.169	-1.169
60394	Olig1	oligodendrocyte transcription factor 1	0.648	1.164	1.164	-1.164
680640	Ceacam19	carcinoembryonic antigen-related cell adhesion molecule 19	0.648	1.148	1.148	-1.148
293166	Insc	inscuteable homolog (Drosophila)	0.648	1.136	1.136	-1.136
103693972	LOC103693972	low-density lipoprotein receptor-related protein 1-like	0.648	1.109	1.109	-1.109
317407	Bhlhb9	basic helix-loop-helix domain containing, class B, 9	0.648	-1.094	1.094	1.094
295199	RGD1560661	similar to TDPOZ3	0.648	1.089	1.089	-1.089
361921	Ect2	epithelial cell transforming 2	0.648	-1.072	1.072	1.072
100359752	LOC100359752	hypothetical protein LOC100359752	0.648	-1.066	1.066	1.066
500584	LOC500584	similar to casein kinase 1, gamma 3 isoform 2	0.648	-1.055	1.055	1.055
103694097	Pgbd1	piggyBac transposable element derived 1	0.648	-1.033	1.033	1.033
299266	Asb2	ankyrin repeat and SOCS box-containing 2	0.648	1.02	1.02	-1.02
288151	Hoxd1	homeo box D1	0.649	1.161	1.161	-1.161
79218	Gng5	guanine nucleotide binding protein (G protein), gamma 5	0.649	1.152	1.152	-1.152
100910596	LOC100910596	uncharacterized LOC100910596	0.649	1.151	1.151	-1.151
84008	Cntnap1	contactin associated protein 1	0.649	1.143	1.143	-1.143
361068	Nudt18	nudix (nucleoside diphosphate linked moiety X)-type motif 18	0.65	1.174	1.174	-1.174
81823	Cib1	calcium and integrin binding 1 (calmyrin)	0.65	1.153	1.153	-1.153
364901	St8sia5	ST8 alpha-N-acetyl-neuraminide alpha-2,8-sialyltransferase 5	0.65	1.136	1.136	-1.136
690898	Sh3bp5l	SH3 binding domain protein 5 like	0.65	1.135	1.135	-1.135
100361702	LOC100361702	keratin associated protein 12-1-like	0.65	1.135	1.135	-1.135
362125	Nr6a1	nuclear receptor subfamily 6, group A, member 1	0.65	1.125	1.125	-1.125
100360619	LOC100360619	ribosomal protein L28-like	0.65	1.125	1.125	-1.125
287000	Olr1361	olfactory receptor 1361	0.65	1.099	1.099	-1.099
100314019	Mir99a	microRNA 99a	0.65	1.083	1.083	-1.083
301280	Cyp2ac1	cytochrome P450, family 2, subfamily ac, polypeptide 1	0.65	1.04	1.04	-1.04
100314058	Mir219-1	microRNA 219-1	0.651	1.152	1.152	-1.152
288622	Zbed5	zinc finger, BED-type containing 5	0.651	1.133	1.133	-1.133
309082	Clrn3	clarin 3	0.651	1.129	1.129	-1.129
171438	Crtac1	cartilage acidic protein 1	0.651	1.111	1.111	-1.111
498689	RGD1564827	similar to cathepsin M	0.652	1.123	1.123	-1.123
103691881	LOC103691881	probable phospholipid-transporting ATPase IM	0.652	1.095	1.095	-1.095
140898	Arhgef5	Rho guanine nucleotide exchange factor (GEF) 5	0.653	1.171	1.171	-1.171
291678	Wnt8a	wingless-type MMTV integration site family, member 8A	0.653	1.165	1.165	-1.165
300630	Olr1330	olfactory receptor 1330	0.653	1.157	1.157	-1.157
365963	Lhx8	LIM homeobox 8	0.655	1.102	1.102	-1.102
502287	Vom2r-ps39	vomeronasal 2 receptor, pseudogene 39	0.655	-1.082	1.082	1.082
304509	Ccdc42b	coiled-coil domain containing 42B	0.656	1.163	1.163	-1.163
102554288	LOC102554288	uncharacterized LOC102554288	0.656	-1.128	1.128	1.128
103694495	LOC103694495	fibronectin type III domain containing protein 3C1-like	0.656	1.013	1.013	-1.013
81722	Ager	advanced glycosylation end product-specific receptor	0.657	-1.083	1.083	1.083
500017	Asb4	ankyrin repeat and SOCS box-containing 4	0.658	-1.002	1.002	1.002
83730	Vamp8	vesicle-associated membrane protein 8	0.66	1.155	1.155	-1.155
290877	Tmem255b	transmembrane protein 255B	0.66	1.155	1.155	-1.155
680678	Tcf24	transcription factor 24	0.66	1.13	1.13	-1.13
304918	Zbtb37	zinc finger and BTB domain containing 37	0.661	-1.108	1.108	1.108
288959	RGD1565158	similar to RIKEN cDNA 4921537P18	0.661	-1.085	1.085	1.085
290326	Pbk	PDZ binding kinase	0.661	-1.07	1.07	1.07
117512	C9	complement component 9	0.662	-1.097	1.097	1.097
300194	Olr1102	olfactory receptor 1102	0.662	-1.001	1.001	1.001
290361	Dok2	docking protein 2	0.663	1.162	1.162	-1.162
691485	LOC691485	hypothetical protein LOC691485	0.663	1.133	1.133	-1.133
362728	Twistnb	TWIST neighbor	0.663	-1.091	1.091	1.091
25122	Scnn1a	sodium channel, non-voltage-gated 1 alpha subunit	0.664	1.161	1.161	-1.161
685078	LOC685078	T-cell receptor alpha chain V region	0.664	-1.076	1.076	1.076
289586	Spata18	spermatogenesis associated 18	0.664	1.028	1.028	-1.028
29738	Kcnab2	potassium channel, voltage-gated shaker-related subfamily A regulatory beta subunit 2	0.665	1.148	1.148	-1.148
574523	Ugt1a5	UDP glucuronosyltransferase 1 family, polypeptide A5	0.665	1.137	1.137	-1.137
316344	Rev1	REV1, polymerase (DNA directed)	0.665	-1.114	1.114	1.114
54297	Rgs8	regulator of G-protein signaling 8	0.665	1.111	1.111	-1.111
100909893	LOC100909893	protein FAM187B-like	0.665	-1.046	1.046	1.046
84358	Efna2	ephrin A2	0.666	1.134	1.134	-1.134
683212	LOC683212	similar to keratin complex 1, acidic, gene 18	0.666	1.08	1.08	-1.08
366203	Esf1	ESF1, nucleolar pre-rRNA processing protein, homolog (S. cerevisiae)	0.666	-1.061	1.061	1.061
360761	Lnx2	ligand of numb-protein X 2	0.667	1.168	1.168	-1.168
252894	Pcdhga4	protocadherin gamma subfamily A, 4	0.667	1.125	1.125	-1.125
360968	Tbc1d10a	TBC1 domain family, member 10a	0.668	1.174	1.174	-1.174
498963	Spata2L	spermatogenesis associated 2-like	0.668	1.132	1.132	-1.132
680454	Krtap31-1	keratin associated protein 31-1	0.668	1.13	1.13	-1.13
494269	Vom1r49	vomeronasal 1 receptor 49	0.668	1.126	1.126	-1.126
102547412	LOC102547412	zinc finger protein 419-like	0.668	1.125	1.125	-1.125
25635	Mc4r	melanocortin 4 receptor	0.668	1.083	1.083	-1.083
300286	Lhfpl1	lipoma HMGIC fusion partner-like 1	0.669	1.165	1.165	-1.165
501925	Slc2a9	solute carrier family 2 (facilitated glucose transporter), member 9	0.669	1.158	1.158	-1.158
290541	Arhgef3	Rho guanine nucleotide exchange factor (GEF) 3	0.669	1.15	1.15	-1.15
408246	C1rl	complement component 1, r subcomponent-like	0.669	1.147	1.147	-1.147
291352	Gpr158	G protein-coupled receptor 158	0.669	1.108	1.108	-1.108
100361939	Rnaseh2c	ribonuclease H2, subunit C	0.669	1.096	1.096	-1.096
361986	Slc39a1	solute carrier family 39 (zinc transporter), member 1	0.669	1.093	1.093	-1.093
368158	Rorc	RAR-related orphan receptor C	0.669	-1.065	1.065	1.065
24687	Prp15	proline-rich protein 15	0.669	1.055	1.055	-1.055
303293	Cyb5d2	cytochrome b5 domain containing 2	0.67	1.167	1.167	-1.167
302970	Prss32	protease, serine, 32	0.67	1.166	1.166	-1.166
25641	Igfbp6	insulin-like growth factor binding protein 6	0.67	1.13	1.13	-1.13
498205	LOC498205	similar to DnaJ (Hsp40) homolog, subfamily C, member 14	0.67	1.113	1.113	-1.113
310399	Naa15	N(alpha)-acetyltransferase 15, NatA auxiliary subunit	0.671	-1.077	1.077	1.077
691280	LOC691280	similar to Zinc finger protein 180 (HHZ168)	0.671	-1.067	1.067	1.067
498759	LOC498759	LRRGT00094	0.671	-1.038	1.038	1.038
100302447	Cox16	COX16 cytochrome c oxidase assembly homolog (S. cerevisiae)	0.672	-1.113	1.113	1.113
100362202	LOC100362202	zinc finger protein 408	0.672	-1.113	1.113	1.113
103691587	LOC103691587	uncharacterized LOC103691587	0.672	1.008	1.008	-1.008
116649	Kcnj4	potassium channel, inwardly rectifying subfamily J, member 4	0.673	1.128	1.128	-1.128
691398	Foxb2	forkhead box B2	0.673	1.118	1.118	-1.118
680068	Dmrtc1b	DMRT-like family C1b	0.673	-1.053	1.053	1.053
406001	Olr1545	olfactory receptor 1545	0.678	1.165	1.165	-1.165
296022	Olr769	olfactory receptor 769	0.678	1.145	1.145	-1.145
499358	Scd4	stearoyl-coenzyme A desaturase 4	0.679	1.156	1.156	-1.156
685360	En1	engrailed homeobox 1	0.679	1.155	1.155	-1.155
366262	Rbm38	RNA binding motif protein 38	0.679	-1.07	1.07	1.07
171100	Angptl2	angiopoietin-like 2	0.68	1.094	1.094	-1.094
290002	Olr1626	olfactory receptor 1626	0.68	-1.093	1.093	1.093
289453	Abcg3l1	ATP-binding cassette, subfamily G (WHITE), member 3-like 1	0.68	-1.056	1.056	1.056
300913	Il1rapl2	interleukin 1 receptor accessory protein-like 2	0.681	-1.131	1.131	1.131
83828	Gtf2a2	general transcription factor IIA, 2	0.681	-1.101	1.101	1.101
405168	Olr1159	olfactory receptor 1159	0.681	-1.063	1.063	1.063
100314176	Mir758	microRNA mir-758	0.681	-1.05	1.05	1.05
366114	Olr722	olfactory receptor 722	0.682	-1.072	1.072	1.072
84403	Gjb6	gap junction protein, beta 6	0.682	-1.031	1.031	1.031
685829	LOC685829	similar to calcium binding and coiled-coil domain 2	0.682	-1.019	1.019	1.019
499589	Lrrc34	leucine rich repeat containing 34	0.682	-1.009	1.009	1.009
25491	Nes	nestin	0.682	1.004	1.004	-1.004
294090	Ifit1lb	interferon-induced protein with tetratricopeptide repeats 1-like B	0.683	-1.102	1.102	1.102
287130	Ptx4	pentraxin 4, long	0.686	1.148	1.148	-1.148
289595	Nfxl1	nuclear transcription factor, X-box binding-like 1	0.686	-1.096	1.096	1.096
103690025	NEWGENE_1305243	ring finger and WD repeat domain 3	0.686	-1.024	1.024	1.024
246274	Faim2	Fas apoptotic inhibitory molecule 2	0.687	1.075	1.075	-1.075
689439	LOC689439	similar to myc induced nuclear antigen	0.689	-1.054	1.054	1.054
393091	Pcdhac1	protocadherin alpha subfamily C, 1	0.689	-1.052	1.052	1.052
680624	LOC680624	similar to CG30497-PA, isoform A	0.689	1.006	1.006	-1.006
360539	Slc47a1	solute carrier family 47 (multidrug and toxin extrusion), member 1	0.69	-1.034	1.034	1.034
311783	Il36rn	interleukin 36 receptor antagonist	0.691	-1.079	1.079	1.079
690441	Atp5j2	ATP synthase, H+ transporting, mitochondrial Fo complex, subunit F2	0.694	1.099	1.099	-1.099
499856	Fibin	fin bud initiation factor homolog (zebrafish)	0.695	1.145	1.145	-1.145
24406	Grik4	glutamate receptor, ionotropic, kainate 4	0.696	1.137	1.137	-1.137
114090	Egr2	early growth response 2	0.697	-1.065	1.065	1.065
686140	Fam47e	family with sequence similarity 47, member E	0.698	1.138	1.138	-1.138
364601	Micu3	mitochondrial calcium uptake family, member 3	0.698	-1.113	1.113	1.113
360626	Krt19	keratin 19, type I	0.699	1.144	1.144	-1.144
29586	Gjb5	gap junction protein, beta 5	0.699	1.129	1.129	-1.129
293888	Plgrkt	plasminogen receptor, C-terminal lysine transmembrane protein	0.699	-1.102	1.102	1.102
302661	Ofd1	oral-facial-digital syndrome 1	0.699	-1.098	1.098	1.098
25604	Pcmt1	protein-L-isoaspartate (D-aspartate) O-methyltransferase 1	0.7	1.06	1.06	-1.06
317165	LOC317165	similar to Set alpha isoform	0.7	-1.012	1.012	1.012
365855	RGD1563667	similar to TDPOZ3	0.701	1.038	1.038	-1.038
502004	Gzmbl1	Granszyme B-like 1	0.702	1.059	1.059	-1.059
361373	Cyld-ps1	cylindromatosis (turban tumor syndrome), pseudogene 1	0.703	1.154	1.154	-1.154
292574	Obox2	oocyte specific homeobox 2	0.703	-1.075	1.075	1.075
24479	Idh1	isocitrate dehydrogenase 1 (NADP+), soluble	0.704	-1.053	1.053	1.053
500311	Gdf3	growth differentiation factor 3	0.705	1.146	1.146	-1.146
60590	Grm8	glutamate receptor, metabotropic 8	0.705	-1.092	1.092	1.092
306487	Mtus1	microtubule associated tumor suppressor 1	0.705	-1.092	1.092	1.092
362829	Lsm7	LSM7 homolog, U6 small nuclear RNA associated (S. cerevisiae)	0.705	-1.006	1.006	1.006
296608	RGD1306233	similar to hypothetical protein MGC29761	0.706	1.077	1.077	-1.077
102555644	LOC102555644	zinc finger protein 182-like	0.706	1.014	1.014	-1.014
363796	Iqcg	IQ motif containing G	0.707	-1.014	1.014	1.014
29503	Slc22a2	solute carrier family 22 (organic cation transporter), member 2	0.708	-1.056	1.056	1.056
299050	RGD1305089	similar to 1110008L16Rik protein	0.708	-1.008	1.008	1.008
362366	Fkbp14	FK506 binding protein 14	0.708	1.006	1.006	-1.006
302426	Otud6a	OTU deubiquitinase 6A	0.709	1.019	1.019	-1.019
306226	Duxbl1	double homeobox B-like 1	0.71	-1.075	1.075	1.075
290277	Cryl1	crystallin, lambda 1	0.711	1.155	1.155	-1.155
57302	Cnr2	cannabinoid receptor 2 (macrophage)	0.711	1.151	1.151	-1.151
685462	Emid1	EMI domain containing 1	0.711	1.122	1.122	-1.122
688622	Il31ra	interleukin 31 receptor A	0.711	-1.014	1.014	1.014
117541	Smu1	smu-1 suppressor of mec-8 and unc-52 homolog (C. elegans)	0.711	-1.007	1.007	1.007
287346	Fam183b	family with sequence similarity 183, member B	0.711	1.003	1.003	-1.003
103692338	LOC103692338	putative thymosin beta-4-like protein 6	0.712	1.14	1.14	-1.14
501050	Iqcf3	IQ motif containing F3	0.712	1.139	1.139	-1.139
24473	Htr1a	5-hydroxytryptamine (serotonin) receptor 1A, G protein-coupled	0.712	1.124	1.124	-1.124
307917	RGD1561676	similar to Kelch domain containing 4	0.712	1.122	1.122	-1.122
102549491	LOC102549491	protein FAM186A-like	0.712	1.121	1.121	-1.121
291078	Prpf4b	pre-mRNA processing factor 4B	0.712	-1.089	1.089	1.089
691543	Katnbl1	katanin p80 subunit B-like 1	0.712	-1.085	1.085	1.085
499297	RGD1562011	similar to MAS-related G-protein coupled receptor, member G	0.712	1.024	1.024	-1.024
289251	Olr1589	olfactory receptor 1589	0.713	1.161	1.161	-1.161
295012	RGD1563562	similar to GTPase activating protein testicular GAP1	0.713	1.11	1.11	-1.11
500057	Zfp800	zinc finger protein 800	0.713	-1.105	1.105	1.105
362537	Snapc3	small nuclear RNA activating complex, polypeptide 3	0.713	-1.09	1.09	1.09
170724	Anp32b	acidic (leucine-rich) nuclear phosphoprotein 32 family, member B	0.713	-1.062	1.062	1.062
314171	Prpf39	pre-mRNA processing factor 39	0.713	-1.062	1.062	1.062
266684	Cyp2d1	cytochrome P450, family 2, subfamily d, polypeptide 1	0.713	-1.022	1.022	1.022
286918	Mx2	myxovirus (influenza virus) resistance 2	0.713	1.018	1.018	-1.018
680422	Fam115c	family with sequence similarity 115, member C	0.713	-1.003	1.003	1.003
171432	Tmem14c	transmembrane protein 14C	0.714	1.119	1.119	-1.119
309410	Mamdc2	MAM domain containing 2	0.714	1.119	1.119	-1.119
25041	P2rx6	purinergic receptor P2X, ligand-gated ion channel, 6	0.714	1.085	1.085	-1.085
24539	Lpl	lipoprotein lipase	0.715	1.142	1.142	-1.142
100314240	Mir139	microRNA mir-139	0.715	1.142	1.142	-1.142
313152	Ifnk	interferon kappa	0.715	-1.079	1.079	1.079
102546874	LOC102546874	prostate-specific antigen-like	0.716	1.111	1.111	-1.111
497912	RGD1559732	similar to butyrophilin related 1	0.716	1.098	1.098	-1.098
688815	LOC688815	similar to prohibitin	0.716	1.081	1.081	-1.081
100911902	LOC100911902	cellular retinoic acid-binding protein 2-like	0.716	1.068	1.068	-1.068
362441	Itfg2	integrin alpha FG-GAP repeat containing 2	0.717	1.149	1.149	-1.149
304496	Orai1	ORAI calcium release-activated calcium modulator 1	0.717	1.137	1.137	-1.137
102555469	LOC102555469	putative fidgetin-like protein 2-like	0.717	1.117	1.117	-1.117
103692848	LOC103692848	lys-63-specific deubiquitinase BRCC36-like	0.717	1.104	1.104	-1.104
170538	Prkcd	protein kinase C, delta	0.717	1.082	1.082	-1.082
365175	Olr6	olfactory receptor 6	0.717	1.073	1.073	-1.073
83810	Trpv1	transient receptor potential cation channel, subfamily V, member 1	0.718	1.16	1.16	-1.16
317674	Fzd5	frizzled class receptor 5	0.718	1.156	1.156	-1.156
363681	Hspb9	heat shock protein, alpha-crystallin-related, B9	0.718	1.152	1.152	-1.152
362430	Clec4a1	C-type lectin domain family 4, member A1	0.718	1.117	1.117	-1.117
171028	Atp12a	ATPase, H+/K+ transporting, nongastric, alpha polypeptide	0.719	1.154	1.154	-1.154
361348	Mro	maestro	0.719	1.13	1.13	-1.13
304282	Baiap2l1	BAI1-associated protein 2-like 1	0.719	-1.075	1.075	1.075
308518	Nudt19	nudix (nucleoside diphosphate linked moiety X)-type motif 19	0.719	1.06	1.06	-1.06
140924	Il2rg	interleukin 2 receptor, gamma	0.719	1.03	1.03	-1.03
679342	LOC679342	hypothetical protein LOC679342	0.72	1.149	1.149	-1.149
114523	Ntn1	netrin 1	0.72	1.13	1.13	-1.13
289167	Mettl11b	methyltransferase like 11B	0.721	1.156	1.156	-1.156
367086	Sln	sarcolipin	0.721	1.104	1.104	-1.104
102552287	LOC102552287	uncharacterized LOC102552287	0.724	-1.077	1.077	1.077
290612	Sh2d4b	SH2 domain containing 4B	0.725	1.108	1.108	-1.108
100361180	LOC100361180	40S ribosomal protein S17-like	0.725	1.07	1.07	-1.07
681354	Mettl21cl1	methyltransferase like 21C-like 1	0.725	-1.064	1.064	1.064
503009	Cdkl4	cyclin-dependent kinase-like 4	0.726	1.091	1.091	-1.091
286993	Taok1	TAO kinase 1	0.726	-1.04	1.04	1.04
366843	Olr1091	olfactory receptor 1091	0.727	1.096	1.096	-1.096
688621	Tslp	thymic stromal lymphopoietin	0.727	1.068	1.068	-1.068
312401	Ndnf	neuron-derived neurotrophic factor	0.728	1.119	1.119	-1.119
685882	Syndig1l	synapse differentiation inducing 1-like	0.729	1.119	1.119	-1.119
100313971	Mir326	microRNA mir-326	0.729	1.115	1.115	-1.115
300308	LOC300308	similar to hypothetical protein 4930509O22	0.729	1.04	1.04	-1.04
304323	Ftsj2	FtsJ RNA methyltransferase homolog 2 (E. coli)	0.73	1.122	1.122	-1.122
641646	Defb39	defensin beta 39	0.731	1.152	1.152	-1.152
100361793	LOC100361793	keratin associated protein 12-1-like	0.731	1.143	1.143	-1.143
25113	Ddn	dendrin	0.731	1.123	1.123	-1.123
366431	Tceanc2	transcription elongation factor A (SII) N-terminal and central domain containing 2	0.731	1.067	1.067	-1.067
315594	Oaf	OAF homolog (Drosophila)	0.732	1.148	1.148	-1.148
29691	Pde1b	phosphodiesterase 1B, calmodulin-dependent	0.732	1.113	1.113	-1.113
500696	RGD1563496	similar to WW domain binding protein 11	0.733	1.15	1.15	-1.15
360970	Cabp7	calcium binding protein 7	0.733	1.139	1.139	-1.139
681395	Rnf133	ring finger protein 133	0.733	-1.106	1.106	1.106
499442	Ccdc138	coiled-coil domain containing 138	0.733	-1.081	1.081	1.081
296147	Chchd5	coiled-coil-helix-coiled-coil-helix domain containing 5	0.733	-1.063	1.063	1.063
501003	RGD1563578	similar to PGC7	0.734	1.137	1.137	-1.137
100360846	LOC100360846	proteasome subunit beta type 6-like	0.734	1.135	1.135	-1.135
114020	Cml5	camello-like 5	0.734	1.121	1.121	-1.121
100911190	LOC100911190	probable ATP-dependent RNA helicase DDX60-like	0.734	1.109	1.109	-1.109
363130	Aste1	asteroid homolog 1 (Drosophila)	0.734	-1.098	1.098	1.098
406228	Krt2	keratin 2, type II	0.734	1.086	1.086	-1.086
367146	Gk5	glycerol kinase 5 (putative)	0.734	1.069	1.069	-1.069
246138	Ly6i	lymphocyte antigen 6 complex, locus I	0.734	-1.057	1.057	1.057
296188	Sptlc3	serine palmitoyltransferase, long chain base subunit 3	0.734	1.054	1.054	-1.054
689092	LOC689092	similar to 60S ribosomal protein L9	0.734	1.039	1.039	-1.039
405329	Olr820	olfactory receptor 820	0.734	1.022	1.022	-1.022
367304	Ap1s3	adaptor-related protein complex 1, sigma 3 subunit	0.734	-1.017	1.017	1.017
24310	Ace	angiotensin I converting enzyme	0.734	1.008	1.008	-1.008
361697	Tbc1d10c	TBC1 domain family, member 10C	0.735	1.151	1.151	-1.151
100314035	Mir143	microRNA 143	0.735	1.141	1.141	-1.141
363684	Meox1	mesenchyme homeobox 1	0.735	1.134	1.134	-1.134
360905	Mtf2	metal response element binding transcription factor 2	0.735	-1.112	1.112	1.112
366352	Mob3b	MOB kinase activator 3B	0.735	1.102	1.102	-1.102
171018	Zfp384	zinc finger protein 384	0.735	-1.096	1.096	1.096
103690992	LOC103690992	uncharacterized LOC103690992	0.735	1.094	1.094	-1.094
682330	LOC682330	similar to histone 1, H2ai	0.735	1.093	1.093	-1.093
497940	LOC497940	similar to RIKEN cDNA 2810408A11	0.735	-1.073	1.073	1.073
287469	Foxn1	forkhead box N1	0.735	-1.06	1.06	1.06
113901	Chia	chitinase, acidic	0.735	-1.053	1.053	1.053
64550	Top1	topoisomerase (DNA) I	0.735	1.035	1.035	-1.035
681260	LOC681260	similar to ribosomal protein S27a	0.735	1.004	1.004	-1.004
313663	Crocc	ciliary rootlet coiled-coil, rootletin	0.736	1.154	1.154	-1.154
291006	Diras2	DIRAS family, GTP-binding RAS-like 2	0.736	1.128	1.128	-1.128
293947	Arhgap18	Rho GTPase activating protein 18	0.736	-1.108	1.108	1.108
295541	Msh4	mutS homolog 4	0.736	-1.106	1.106	1.106
291797	Thoc1	THO complex 1	0.736	-1.085	1.085	1.085
282836	Cthrc1	collagen triple helix repeat containing 1	0.736	-1.072	1.072	1.072
365462	Lcor	ligand dependent nuclear receptor corepressor	0.736	-1.066	1.066	1.066
680551	Apoc4	apolipoprotein C-IV	0.736	1.042	1.042	-1.042
405204	Olr1726	olfactory receptor 1726	0.736	1.032	1.032	-1.032
293358	Olr211	olfactory receptor 211	0.737	1.096	1.096	-1.096
685052	Isca1-ps1	iron-sulfur cluster assembly 1 homolog (S. cerevisiae) , pseudogene 1	0.738	1.151	1.151	-1.151
24387	Gfap	glial fibrillary acidic protein	0.739	1.132	1.132	-1.132
102552378	LOC102552378	trichohyalin-like	0.739	1.122	1.122	-1.122
502295	RGD1564236	similar to OBOX3	0.739	1.107	1.107	-1.107
294288	Cuta	cutA divalent cation tolerance homolog (E. coli)	0.739	1.037	1.037	-1.037
287820	Otop2	otopetrin 2	0.74	1.138	1.138	-1.138
29689	Gabrd	gamma-aminobutyric acid (GABA) A receptor, delta	0.74	1.115	1.115	-1.115
394223	Pcdha11	protocadherin alpha 11	0.74	1.11	1.11	-1.11
361485	Ermard	ER membrane-associated RNA degradation	0.74	-1.056	1.056	1.056
286984	Vom2r18	vomeronasal 2 receptor, 18	0.74	1.009	1.009	-1.009
103691006	LOC103691006	vomeronasal type-1 receptor 4-like	0.741	1.14	1.14	-1.14
25066	PVR	poliovirus receptor	0.741	1.121	1.121	-1.121
291325	St8sia6	ST8 alpha-N-acetyl-neuraminide alpha-2,8-sialyltransferase 6	0.741	1.102	1.102	-1.102
292474	RGD1560633	similar to ribosomal protein L27a	0.741	1.098	1.098	-1.098
102550203	LOC102550203	zinc finger protein 120-like	0.741	-1.087	1.087	1.087
298657	Car6	carbonic anhydrase 6	0.741	1.079	1.079	-1.079
315350	Irs4	insulin receptor substrate 4	0.741	1.065	1.065	-1.065
[truncated: 18,026 more rows]

## Sheet: PN12_RP_Ctl_vs_NoMom
Gene_ID	SYMBOL	GENENAME	MIN pfp	Fold	Abs Fold	Corrected Direction
[truncated: 19,357 more rows]

[truncated: 2 more sheets: PN12_RP_Mom vs Ctl, PN12_RP_Mom_vs_NoMom]
