# Supplementary material for: Infant pain vs. pain with parental suppression: Immediate and enduring impact on brain, pain and affect
Source: PLoS One. 2023 Nov 16;18(11):e0290871. doi: 10.1371/journal.pone.0290871 (PMC10653509; doi:10.1371/journal.pone.0290871)
Supplement: S4 Table — (XLSX) [file pone.0290871.s006.xlsx]

## Sheet: Iput PN07 NoMomvsMom
Gene_ID	Min pfp
24856	0
304081	0
83504	0
315597	0
266803	0
363069	0
300920	0
299219	0
294696	0
363237	0.0544348
65129	0
287314	0
690097	0
94341	0
100314105	0
102556346	0
302645	0
102546342	0
498351	0.080438
290655	0
500926	0.00166667
100314085	0
296302	0.118207
499586	0
362479	0.108452
102550598	0
100270683	0.00166667
100360218	0.0336905
114206	0.167879
364538	0.00133333
102547212	0
102552284	0.00473684
100314040	0
499468	0.00181818
298702	0.00117647
680959	0.00142857
171049	0
685590	0
289230	0.0047619
291328	0.00125
100314167	0
100360437	0.000416667
362424	0.00148148
293347	0.00846154
502163	0.0174286
686977	0.0142857
100314128	0
292548	0.00432432
100314168	0
100362431	0.00625
259225	0.0589167
100359826	0.00454545
170496	0
94271	0.072
100314283	0
303163	0.00767442
408209	0.0171875
171138	0
691716	0.00263158
117249	0.00583333
25240	0.00181818
498157	0.0183333
288861	0.0325581
684028	0.00641026
100314039	0
81762	0.0147541
102549061	0.137889
501620	0.0205128
361808	0.0292857
685025	0.206654
84050	0.00193548
306400	0.421944
293840	0.059322
360572	0.00153846
408222	0.017
100361506	0.0653968
100314079	0.001875
679873	0.0170588
498693	0.0616949
679789	0.0685075
293188	0.0878667
100910615	0.0854167
102550997	0.0670313
100313970	0.0012
497195	0.0879452
24415	0.0342553
100314173	0.00305556
396527	0.00172414
692005	0.0111111
363618	0.0174194
685055	0.00875
405985	0.116322
299567	0.0352083
100359714	0.310566
301748	0.11547
252897	0.00115385
102552150	0
246172	0.00851064
499421	0.0333333
304277	0.00235294
287002	0.125914
100360856	0.114888
691411	0.0852113
306168	0.0545614
103693691	0.086
103691779	0.134519
102554605	0.0452525
64018	0.0853061
287526	0.0175758
294183	0.0105357
316775	0.0824476
103693210	0.00521739
100313969	0.00707317
680142	0.216291
100909835	0.121222
309410	0.0687879
102552958	0.156349
80900	0.00257143
305844	0.0608333
100363333	0.0072
100912521	0.111429
290372	0.0389796
171432	0.155565
497794	0.002
295829	0.191419
294687	0.01
680665	0.189524
81783	0.22692
502908	0.144386
102552378	0.163256
362699	0.0262338
292851	0.26123
681303	0.129583
100359675	0.165227
498941	0.280335
689014	0.227324
314787	0.0191045
65204	0.227044
361544	0.271485
293328	0.191901
102554898	0.190411
100314111	0.00847826
308569	0.24565
83828	0.0716406
29242	0.127857
308794	0.11225
315903	0.796938
81639	0.02
100362031	0.120114
499528	0.145221
679959	0.0168966
297832	0.0202817
292902	0.1548
300199	0.287169
492821	0.192727
24914	0.314059
312559	0.144609
303310	0.12766
64640	0.00142857
363684	0.164733
294188	0.0694118
287668	0.1342
405249	0.169407
293813	0.351506
685243	0.0539286
24421	0.0184375
367316	0.277108
501023	0.23454
301280	0.192482
100314263	0.192292
103691980	0.0330488
102554393	0.387829
682526	0.00795455
292661	0.283163
312937	0.111687
299735	0.277621
252959	0.0456364
500175	0.215
295199	0.106026
293140	0.2716
363144	0.0437255
25352	0.0123729
498691	0.310979
680378	0.353665
363017	0.0218919
299928	0.208258
24422	0.348828
407761	0.238187
24720	0.25375
24188	0.239879
691103	0.143458
363268	0.13101
406228	0.191448
360626	0.349468
497865	0.0511111
691937	0.0875676
246301	0.304405
100362909	0.242312
405062	0.272462
102548514	0.204478
499964	0.395774
259227	0.0344706
103694185	0.139434
360790	0.280529
287325	0.146356
102546917	0.0326087
100361946	0.151789
25475	0.186547
405199	0.456348
289088	0.0527027
501031	0.0383908
641620	0.407606
79438	0.327183
29578	0.0372093
292848	0.349662
499368	0.419828
84385	0.32506
24318	0.0171429
408199	0.207647
300194	0.202914
25426	0.193071
680885	0.291261
102549173	0.0849275
363784	0.399505
100314129	0.310506
100314028	0.0448148
54254	0.323665
305625	0.408988
103690354	0.251381
25052	0.14735
100363867	0.40456
500243	0.427425
289247	0.279953
25723	0.413918
102550783	0.121011
84386	0.237811
171333	0.349739
292566	0.349145
499362	0.363556
287090	0.250778
102546876	0.2725
290670	0.412226
156873	0.292267
100314251	0.400745
103690441	0.352198
310575	0.356184
500624	0.409633
103693486	0.246292
113992	0.304211
502338	0.2791
300630	0.408419
100361647	0.425326
100360619	0.237176
100313971	0.278357
361895	0.0101818
685226	0.411858
501233	0.324065
81513	0.169224
24523	0.209286
287741	0.311229
315337	0.381229
83810	0.501413
303659	0.43544
309201	0.48739
266738	0.504
691670	0.02275
684623	0.01
191574	0.142613
690235	0.270647
305066	0.110581
316022	0.100516
300795	0.0201449
499765	0.30345
406021	0.536332
103693798	0.106494
303396	0.0113793
25411	0.466176
313521	0.419333
296201	0.538337
100313973	0.0219178
84683	0.246591
686031	0.365993
100362176	0.391803
100314088	0.0281013
54249	0.455606
293710	0.578447
102550375	0.421751
298423	0.246057
25714	0.539981
688996	0.453376
301066	0.516341
310625	0.545373
311558	0.378294
502918	0.456633
315973	0.407754
366103	0.460149
367252	0.218736
103691908	0.388878
680309	0.422217
310303	0.366907
405056	0.363439
690415	0.318683
498709	0.280286
686140	0.466627
114105	0.559983
689918	0.288409
299743	0.259939
50683	0.424656
65208	0.648845
117518	0.509406
301489	0.270876
100314284	0.00866667
100314090	0.0190909
25724	0.51666
296022	0.421719
405041	0.456325
313310	0.119674
499462	0.462531
363656	0.466562
81776	0.0189706
79218	0.445674
290409	0.392124
498888	0.576975
680312	0.508971
100314196	0.013
300027	0.558957
498695	0.420144
288256	0.0482524
29530	0.590522
102554034	0.0197368
365511	0.57413
365280	0.505107
100314235	0.420501
29332	0.39655
102546624	0.305431
100361008	0.113049
363681	0.320861
252899	0.494
310258	0.110121
494281	0.423665
103693334	0.421465
29458	0.235988
24438	0.557186
316062	0.439053
689374	0.14213
296608	0.296858
59315	0.405728
405920	0.0456044
405059	0.573045
298397	0.568783
690693	0.0907333
364205	0.514671
102549391	0.0427273
64637	0.576698
302996	0.491059
287753	0.368172
102552619	0.504537
60666	0.363392
361638	0.558472
257634	0.489703
405122	0.503029
500876	0.503728
292706	0.535942
500113	0.536113
103691082	0.112114
25245	0.597139
678749	0.563966
499328	0.437905
116720	0.558299
60575	0.50543
303835	0.239521
102557105	0.0303704
287761	0.588338
498267	0.451594
100912265	0.268622
365763	0.567573
312317	0.624531
664630	0.569056
307401	0.628128
363205	0.584034
103689940	0.0805797
691157	0.428954
367021	0.0768148
363677	0.506065
502946	0.505633
100314249	0.376983
25099	0.56602
362141	0.01
316130	0.35031
100314066	0.0454444
297386	0.00980392
25386	0.548388
102547412	0.271865
498236	0.636173
689748	0.403824
500474	0.636505
315137	0.634615
313589	0.533941
498369	0.175224
316526	0.625399
686143	0.637766
304239	0.48838
287610	0.653527
408233	0.539662
290553	0.262581
408247	0.420309
502901	0.653532
295041	0.0568966
500917	0.14605
289239	0.578157
685513	0.586071
689754	0.65392
293340	0.602401
100314236	0.565441
367086	0.287327
406039	0.235963
24952	0.0455056
291912	0.63065
315953	0.470911
499219	0.538236
116499	0.564176
293739	0.539888
302963	0.48561
100359562	0.536374
287454	0.506389
290921	0.406769
103693370	0.618231
245917	0.534126
309082	0.509537
246331	0.30953
315291	0.146106
291549	0.63805
289711	0.582334
302311	0.637345
293538	0.571442
303747	0.505022
499666	0.243851
641651	0.644706
361301	0.482721
81823	0.46545
641520	0.143909
307897	0.220696
293205	0.533542
171028	0.652395
313686	0.425331
364395	0.455387
25629	0.560155
293937	0.600573
102552940	0.430561
24677	0.560789
299872	0.32102
366008	0.411794
170568	0.539173
300092	0.273081
26760	0.566384
100147704	0.556018
246298	0.378277
360649	0.602427
500188	0.59437
102551069	0.603624
682968	0.452706
499952	0.562181
103694382	0.0611475
100314165	0.572464
116677	0.640724
305604	0.135686
498564	0.424685
100359928	0.792257
679898	0.447873
100911971	0.562855
81725	0.667661
54283	0.421886
499419	0.461782
171455	0.369195
296352	0.58082
680104	0.642864
502412	0.62338
288959	0.0837241
691150	0.635593
405201	0.562908
360654	0.503492
500896	0.659467
365398	0.68681
502992	0.489656
365096	0.440519
103691549	0.0484314
613221	0.561285
300743	0.645709
680077	0.555964
140929	0.0457895
289687	0.662852
302426	0.28375
498005	0.591194
25196	0.669957
24165	0.622759
54266	0.720495
685544	0.540673
499566	0.55672
287358	0.652658
309150	0.68097
64362	0.49385
83575	0.628104
102556253	0.571113
301266	0.486345
500448	0.237375
295190	0.568995
316052	0.191812
691375	0.636575
405993	0.669446
500659	0.652237
100361951	0.56511
100314035	0.539779
100910205	0.690737
100314223	0.0791176
690114	0.516965
304719	0.4379
315388	0.592515
100910850	0.64117
404974	0.645075
691099	0.666827
290008	0.270863
84604	0.508697
25153	0.184638
298567	0.719025
690442	0.719708
497931	0.669933
316218	0.545082
498440	0.62902
295723	0.6549
192648	0.455879
295047	0.736534
689963	0.667797
685758	0.14562
288751	0.669569
103694430	0.456954
100303643	0.645087
29268	0.463654
499463	0.547432
100314218	0.602507
316254	0.540728
314487	0.712132
100359753	0.348914
29168	0.638747
287819	0.560633
289747	0.659544
102552996	0.438403
494278	0.571962
302538	0.0814085
25704	0.539406
291936	0.35354
317674	0.577869
689257	0.652415
102555172	0.644938
309433	0.568157
103693808	0.309958
171055	0.73718
314406	0.591857
689756	0.663903
100911936	0.347889
500363	0.64111
500800	0.605628
414826	0.535632
300621	0.455414
361342	0.620676
291853	0.536563
408246	0.573034
83730	0.613027
363327	0.667989
405983	0.732647
641644	0.518282
407762	0.642305
291287	0.417312
100314065	0.636072
102556447	0.408506
313755	0.66774
301434	0.068629
103694096	0.0103704
300262	0.623598
310663	0.670831
498918	0.638727
500239	0.675259
498726	0.315892
502834	0.3794
365228	0.53
293976	0.663538
100912012	0.65516
102552542	0.544991
690625	0.559551
685402	0.72071
81760	0.666936
361415	0.366829
296578	0.753706
363720	0.296981
100361934	0.406747
287638	0.636186
294210	0.664689
301606	0.686014
500620	0.560017
405215	0.686687
368190	0.615966
300982	0.508541
266809	0.0802158
405112	0.686181
102551085	0.719663
362361	0.0459375
302756	0.571226
293676	0.727711
681337	0.67719
689621	0.716961
83784	0.753623
681062	0.50948
367302	0.732196
102552068	0.586682
502300	0.666443
25637	0.604194
170945	0.472464
405046	0.509521
317253	0.305668
102550114	0.347698
300375	0.504435
100362644	0.664696
291353	0.0204286
303563	0.736147
308350	0.588589
287647	0.638775
680112	0.685513
366089	0.560228
498491	0.687246
288484	0.732841
405012	0.466683
64032	0.585344
292563	0.479384
309419	0.102407
170700	0.594956
293357	0.503319
316628	0.63696
83502	0.52513
362604	0.736787
289270	0.0265385
24217	0.751682
405198	0.556798
100910656	0.405946
315564	0.679723
308857	0.599544
114508	0.718489
680624	0.29058
295776	0.651739
363991	0.392848
500161	0.561382
100314102	0.644769
100314087	0.0456701
690575	0.667152
100361997	0.239759
156726	0.781758
246328	0.735852
102555469	0.287602
100310875	0.727315
304485	0.686748
315298	0.478527
396551	0.647895
688815	0.454026
114505	0.537443
287646	0.586235
100361571	0.737797
102554600	0.128454
287140	0.733651
155268	0.685172
25649	0.752588
404824	0.574238
102554332	0.513649
266762	0.563668
313471	0.728011
499931	0.673298
314111	0.136269
688778	0.48891
501180	0.654745
295340	0.588271
685080	0.805223
308236	0.115989
81924	0.704244
364704	0.624553
100361793	0.560704
100360368	0.438984
103693372	0.738156
300016	0.642709
365241	0.755881
296190	0.137005
81737	0.180956
286920	0.804102
24861	0.0263158
171547	0.614857
25119	0.301126
252886	0.540979
315214	0.393409
502832	0.524618
689210	0.753007
25730	0.717837
102553152	0.639795
304407	0.685478
313545	0.540738
291819	0.390945
59106	0.668979
691556	0.736429
295337	0.783634
688363	0.587318
314644	0.351962
287508	0.732562
102554874	0.145917
315074	0.684606
171355	0.775859
63888	0.736009
298524	0.350344
363458	0.822288
266997	0.664528
25480	0.741955
315179	0.503356
302990	0.637734
295037	0.719544
29576	0.84275
245708	0.753533
497840	0.630936
29323	0.669593
171337	0.533545
298185	0.0799286
287715	0.741897
59305	0.843118
406866	0.790497
293287	0.75458
54302	0.782082
363646	0.619672
304103	0.739581
294134	0.638481
102553069	0.166791
24539	0.641865
296511	0.668816
307234	0.671238
293992	0.779209
405020	0.663368
299106	0.52
499918	0.563311
689670	0.584541
681079	0.0954248
690206	0.781449
301168	0.564117
290562	0.673616
405972	0.654768
59264	0.771487
295357	0.720038
296730	0.651983
299266	0.0336145
414138	0.769043
685355	0.641521
362275	0.652889
311793	0.641097
293701	0.841978
362153	0.602146
499607	0.56844
24953	0.719934
290277	0.636525
293568	0.739861
299282	0.594837
408242	0.693111
287820	0.429812
689421	0.103313
500015	0.0754887
293226	0.800717
497957	0.50979
299588	0.660397
294126	0.502424
291929	0.805033
293595	0.654917
24310	0.0519266
317161	0.752216
499431	0.65276
25651	0.749752
314328	0.735551
308596	0.776429
299339	0.696607
300389	0.659045
315294	0.639245
303215	0.723489
292152	0.539907
313050	0.725946
113892	0.237267
103691405	0.06952
311720	0.789784
361419	0.812982
287657	0.708746
266607	0.637938
302999	0.719707
291582	0.797069
25679	0.8425
360750	0.77082
308565	0.636335
296601	0.771164
303530	0.659381
155423	0.638259
84032	0.68542
102549203	0.749769
295322	0.710819
298320	0.678166
89833	0.752136
309028	0.468111
102551075	0.250165
103690019	0.41519
103693512	0.720423
24994	0.53987
102547213	0.68001
405933	0.833541
293198	0.668764
494199	0.736679
301226	0.742565
502731	0.641623
306564	0.355106
317546	0.358652
83574	0.0609917
364303	0.678225
100361410	0.668085
102550611	0.14399
102546758	0.502117
100911190	0.348339
292536	0.71635
29591	0.140667
367733	0.167555
84399	0.840274
59304	0.804027
366251	0.841597
290981	0.655358
691325	0.248659
501655	0.653993
300091	0.737305
312745	0.749547
500608	0.647938
100362915	0.73349
292916	0.747967
114487	0.801451
361812	0.0454
312273	0.753043
301016	0.822269
315145	0.675611
501283	0.771902
25681	0.793623
501925	0.72046
29670	0.462257
192110	0.678458
296307	0.717883
406170	0.855392
298072	0.822836
84494	0.538802
293211	0.817765
303886	0.736308
308064	0.704725
501694	0.634151
501177	0.654281
301165	0.0888158
499927	0.7983
116593	0.78366
404783	0.80705
303167	0.783599
100363196	0.109759
79113	0.834203
25373	0.867182
361267	0.841568
305667	0.805591
498011	0.736797
296667	0.659896
366213	0.680765
314131	0.834601
689962	0.809303
363206	0.112152
103692111	0.0189231
100911248	0.645515
689897	0.799917
499697	0.115333
295012	0.560483
100360982	0.814401
681407	0.586824
287845	0.840276
100360475	0.822705
691485	0.605896
102551828	0.733514
500247	0.84605
25385	0.652005
300444	0.84135
102553760	0.102733
369018	0.713465
103690166	0.102215
294203	0.350584
298478	0.330316
308436	0.714196
302783	0.663217
501675	0.771405
363437	0.670246
338443	0.817143
361740	0.164803
362450	0.578768
301075	0.642162
102553449	0.559382
246235	0.865491
303234	0.354604
287988	0.754558
497938	0.736743
295929	0.808503
293617	0.823241
308800	0.712782
689826	0.754036
24203	0.148433
296149	0.85594
25680	0.873996
100362197	0.439896
498922	0.508565
501576	0.737006
293195	0.841036
295462	0.260638
25419	0.670792
117022	0.790986
100314048	0.677505
317308	0.753436
65270	0.75136
83711	0.654405
362077	0.589168
102552838	0.789298
498257	0.539094
103691797	0.571551
309969	0.246828
100912292	0.853771
304567	0.671316
300381	0.652602
311423	0.804383
405205	0.529149
287321	0.809858
502858	0.832969
102549404	0.968451
404962	0.630297
295706	0.752828
287167	0.004
100910026	0.805425
64038	0.666934
114557	0.419244
103690615	0.840409
362341	0.757853
293339	0.736063
64107	0.750103
502919	0.668105
679994	0.685646
102466146	0.0823611
293890	0.841907
100365773	0.0796454
498911	0.75276
25549	0.873806
293566	0.653868
502648	0.68556
685351	0.849158
307310	0.62829
297872	0.856011
300108	0.742328
25139	0.865071
59103	0.836051
287703	0.206118
29695	0.718531
405137	0.810872
365408	0.802827
686008	0.841518
25251	0.758488
295763	0.851725
499660	0.618714
299346	0.557212
102549785	0.671085
100314240	0.750976
100314044	0.834636
301221	0.572346
315461	0.840413
289138	0.66839
689425	0.844973
287060	0.741215
314847	0.605331
367315	0.780983
407781	0.869948
300323	0.841804
315084	0.622252
293282	0.855113
312668	0.842297
314638	0.841069
299687	0.875058
406194	0.719156
113936	0.840335
298205	0.800708
316626	0.630894
103690209	0.603309
685462	0.567512
64564	0.287064
296372	0.41173
24451	0.83952
362336	0.539394
29597	0.737133
290583	0.170462
295475	0.719726
313365	0.109102
297783	0.219029
290020	0.685912
171128	0.875379
688429	0.651803
103691939	0.218638
171100	0.421909
361505	0.503132
296564	0.862887
287766	0.168894
286965	0.648699
171436	0.855609
289720	0.652625
65133	0.860559
292572	0.531897
25557	0.847437
301039	0.579101
25040	0.856999
365245	0.668515
304203	0.742741
291965	0.841536
246281	0.832235
290257	0.666223
499240	0.668858
114598	0.791673
405142	0.84776
690212	0.752449
365331	0.827247
103690125	0.237542
100314054	0.817372
361680	0.805514
100310881	0.804798
363912	0.841417
497881	0.840058
685229	0.63914
315594	0.804294
24825	0.00980769
303909	0.420642
287363	0.902916
29373	0.0553448
680907	0.775282
103690428	0.0209722
25260	0.765294
313512	0.783694
363831	0.814282
29339	0.833121
59325	0.845267
25314	0.83461
364883	0.802838
24816	0.839553
100362255	0.686214
498608	0.784426
102465960	0.733303
450229	0.754082
360968	0.854165
25268	0.841731
679520	0.833783
293591	0.873886
24930	0.7832
102551492	0.636873
103692109	0.840655
100911237	0.0148387
300732	0.623043
100359978	0.834021
294197	0.84061
312806	0.71
102555051	0.0713953
25365	0.841204
501699	0.894178
292263	0.18379
24528	0.866037
306283	0.866015
102546414	0.12
314959	0.805
414065	0.846499
304514	0.839237
171548	0.681395
100302447	0.226573
365564	0.714403
289329	0.704759
500948	0.494659
312275	0.466601
307900	0.87493
361219	0.685046
295193	0.835167
405207	0.517633
365581	0.832955
64572	0.667542
306356	0.828001
641639	0.804534
309584	0.831777
316736	0.874076
64459	0.880348
24841	0.67511
364994	0.882691
304581	0.68965
313511	0.75321
301611	0.839657
25258	0.881088
246044	0.841341
501742	0.541664
310688	0.865383
690156	0.409881
192208	0.673882
64036	0.196911
294508	0.870177
299316	0.709804
25305	0.840636
304509	0.850081
641631	0.686264
100314214	0.814477
100911682	0.877171
690123	0.653342
102554731	0.652552
303393	0.567417
404994	0.537273
294328	0.866915
290636	0.873985
691898	0.509828
691464	0.832674
450228	0.73621
29275	0.841269
100314011	0.74184
100314147	0.75123
116996	0.801686
499756	0.7903
292124	0.809435
289785	0.847229
500527	0.637592
100362283	0.861968
405211	0.87476
791259	0.0452174
688422	0.704911
117551	0.839266
291312	0.814124
445583	0.839952
311718	0.639284
29238	0.848035
315673	0.588539
366113	0.852635
103693291	0.714942
359728	0.807435
294198	0.841514
500235	0.559299
405222	0.90305
405106	0.846696
103690472	0.783903
100910814	0.485792
365873	0.804975
685201	0.853208
408244	0.864773
287835	0.840519
361857	0.82554
308868	0.647792
499746	0.636509
25527	0.735431
293350	0.873772
29349	0.752953
100360594	0.736913
679942	0.0485981
691657	0.401838
103694272	0.742418
298306	0.75996
303537	0.855003
57302	0.842849
501996	0.835665
291854	0.835085
308511	0.75507
499361	0.842374
102554017	0.029625
679342	0.658699
499925	0.839217
362262	0.839805
502831	0.148311
689711	0.804336
690953	0.789869
690898	0.569686
309389	0.840944
245980	0.835473
302368	0.752515
290638	0.864746
290361	0.84175
100911116	0.574674
300663	0.532761
54282	0.846992
502504	0.677992
319107	0.833722
113911	0.864209
317224	0.690876
501738	0.667739
498985	0.677743
296679	0.877837
24981	0.865434
100360880	0.587798
288198	0.752192
361105	0.84009
308983	0.866517
25423	0.146195
501712	0.509357
100362565	0.834111
502976	0.84106
103691628	0.348409
306576	0.622092
59294	0.87578
316157	0.674562
500990	0.874436
363930	0.565135
301543	0.725734
50621	0.849293
294395	0.670129
103694111	0.573907
140473	0.879542
252915	0.91523
294268	0.663261
314441	0.735772
63835	0.832693
100314262	0.70419
116725	0.418319
100911266	0.916035
81642	0.889995
501747	0.926009
691398	0.648396
25120	0.780221
691516	0.883215
293809	0.900494
25708	0.833594
366810	0.736464
295019	0.839591
29148	0.771163
287450	0.866359
360483	0.873597
680428	0.750616
502812	0.202566
100233177	0.109024
292746	0.663492
56266	0.875833
313663	0.842342
497988	0.849753
364021	0.875781
113918	0.42272
690489	0.860201
689346	0.800196
65192	0.170678
296358	0.664875
54242	0.0325
364275	0.919767
100910596	0.658101
85247	0.863002
685360	0.865651
300455	0.800581
314416	0.32416
499309	0.842296
116745	0.900975
494194	0.669433
498533	0.908326
298392	0.844443
100314146	0.815471
367080	0.713333
100314061	0.772016
290500	0.74948
85271	0.835446
29469	0.865553
362248	0.880764
498356	0.574849
315119	0.678113
287570	0.669242
84592	0.714521
102550257	0.865688
192257	0.874147
29245	0.912514
689830	0.903063
287185	0.873535
266686	0.943422
100911946	0.680967
297076	0.841216
114496	0.900981
170671	0.919547
308222	0.719352
500257	0.873269
294245	0.726205
296469	0.419188
499407	0.919271
282832	0.736014
362122	0.843014
408227	0.905347
24691	0.739442
293247	0.87532
314627	0.911507
84423	0.874819
299255	0.866526
299582	0.872557
89829	0.911556
282583	0.568831
24959	0.936571
405131	0.840353
27064	0.914594
299338	0.866125
295425	0.296484
681367	0.80556
685158	0.402562
25008	0.802537
113931	0.864899
301562	0.914683
103693290	0.842972
307838	0.874057
100314112	0.793473
314584	0.234358
305941	0.405873
361257	0.737558
315702	0.875389
301510	0.738451
293012	0.894119
300637	0.77158
103690827	0.750967
29755	0.845437
405344	0.911776
688802	0.919514
140928	0.873804
690746	0.537121
100363236	0.845709
301711	0.841571
287151	0.523387
192223	0.787216
691976	0.797392
64042	0.833535
64348	0.900713
498587	0.87485
287969	0.840981
363215	0.738427
502225	0.806868
288297	0.834546
24506	0.81066
688459	0.841715
100314049	0.879703
405386	0.556157
304401	0.930861
500841	0.652426
103690419	0.114358
299277	0.910586
361003	0.905435
680160	0.841938
293997	0.870031
24273	0.943498
689207	0.86635
79557	0.864703
404986	0.784186
293369	0.799101
499544	0.855462
302879	0.868907
89776	0.885171
304053	0.884926
100910200	0.578344
100360757	0.753897
641629	0.91166
113983	0.874188
305441	0.919506
306945	0.781623
301521	0.507676
364979	0.840312
313705	0.866433
361223	0.700931
100362384	0.238988
100361194	0.741821
302746	0.842257
259235	0.842219
24277	0.863071
298017	0.805753
405295	0.869013
690158	0.832787
25206	0.845759
304917	0.803338
102550614	0.8416
363457	0.875351
192155	0.919264
691636	0.913652
311852	0.914544
303414	0.913872
498729	0.865195
680498	0.841266
681033	0.929652
445371	0.814574
311876	0.196473
100363043	0.78194
500245	0.842576
299113	0.256541
266602	0.663326
171445	0.806336
364719	0.913636
300632	0.884561
501736	0.840773
252833	0.891827
25692	0.750111
29348	0.898236
365391	0.807339
301957	0.0108772
303373	0.842477
102551360	0.877838
24886	0.736739
498386	0.21808
367885	0.841011
54261	0.622914
681006	0.886818
365476	0.277488
81503	0.958743
56725	0.148426
502759	0.902578
287679	0.875784
291103	0.135728
58975	0.822235
305448	0.886488
288239	0.908827
100301568	0.783918
302703	0.771114
292666	0.866728
308977	0.658663
291161	0.923609
361671	0.903647
84426	0.716747
494284	0.915812
117250	0.540357
299138	0.848861
192211	0.920361
365337	0.821693
315320	0.821339
100913063	0.83507
287316	0.639376
79222	0.865461
246142	0.914259
295980	0.890369
293193	0.88464
317675	0.822907
494269	0.805344
24566	0.873309
289245	0.735794
361702	0.879759
116560	0.8663
103691135	0.899819
494310	0.915381
25312	0.832675
171339	0.689641
288155	0.875824
500308	0.869446
690743	0.900536
25263	0.720084
362417	0.920375
498657	0.814531
499619	0.530318
691018	0.914539
691123	0.865554
29203	0.753561
60372	0.936467
685646	0.278049
367746	0.9328
366992	0.873076
641635	0.591883
54349	0.83405
500318	0.799645
502585	0.919659
366949	0.91863
102555191	0.22
363682	0.875295
60576	0.919272
80878	0.77048
298692	0.841722
316019	0.855216
361394	0.871988
290056	0.870946
29520	0.941458
685719	0.843135
680071	0.713488
362202	0.793422
288153	0.915236
117017	0.736289
287130	0.874474
680102	0.866778
498155	0.812217
25391	0.916011
298346	0.941096
405371	0.84237
25300	0.80322
313611	0.924523
681410	0.503969
366792	0.874261
89810	0.987914
291675	0.91748
24230	0.914827
689618	0.831923
290221	0.867692
405202	0.801519
361839	0.844771
289662	0.895279
363606	0.842068
78956	0.234475
293847	0.939351
293364	0.87784
303517	0.841218
317271	0.874653
293793	0.902459
367975	0.923558
290766	0.855297
292794	0.916646
311047	0.652931
363085	0.0252
353250	0.91506
685081	0.665456
295360	0.923923
305150	0.841802
103692338	0.236829
78969	0.870119
501145	0.474177
309837	0.91322
117052	0.879289
102551067	0.875948
100909622	0.135759
60446	0.917537
303348	0.36787
360548	0.914187
445269	0.963957
405227	0.918831
100912252	0.559929
361967	0.899185
299626	0.96223
266717	0.980884
293210	0.823444
296152	0.931033
102553302	0.546204
171369	0.83531
310727	0.913591
310903	0.879659
102547703	0.7365
294187	0.874646
309174	0.937201
366455	0.888698
309649	0.845434
298602	0.861485
300643	0.873884
293358	0.446873
309810	0.840294
103693688	0.622665
64364	0.840111
297899	0.884661
498795	0.659755
311443	0.958156
499640	0.844641
266681	0.86987
24817	0.960181
499132	0.889805
292129	0.913526
310152	0.864584
290789	0.884684
295869	0.845039
100909776	0.901619
103693321	0.867763
25608	0.855449
498251	0.957009
305675	0.866487
367865	0.916619
291944	0.943151
499146	0.874306
494299	0.715602
102547478	0.803701
64669	0.874541
315324	0.915375
114628	0.919413
287478	0.266272
100363238	0.896084
25694	0.292809
296198	0.963866
360970	0.738028
114109	0.87448
311803	0.89767
114106	0.834834
315554	0.334877
293451	0.568715
500595	0.917202
315075	0.865486
288183	0.880378
117185	0.912628
290877	0.738484
288057	0.880454
287517	0.136378
171299	0.865987
25041	0.713452
367785	0.913239
308717	0.25
313254	0.913902
685279	0.758118
292699	0.854824
306761	0.879378
303542	0.841884
308954	0.914597
317379	0.866247
494200	0.880747
363627	0.842049
65135	0.848713
307901	0.896018
100313980	0.917913
293515	0.957328
312401	0.630313
171496	0.986064
290484	0.981749
314459	0.924797
25122	0.881085
171449	0.87288
298621	0.913067
498131	0.151909
500319	0.865875
290561	0.875541
24553	0.424313
498029	0.702987
29237	0.102875
100359692	0.875777
60563	0.736742
691300	0.339569
25645	0.847345
25043	0.890571
102556662	0.133663
292690	0.880871
289586	0.350919
100314259	0.875025
100314153	0.146262
367415	0.862734
499282	0.890225
688828	0.903338
287247	0.66806
691120	0.874706
498982	0.350996
684158	0.915847
24197	0.872876
363126	0.339395
502842	0.841381
298607	0.912639
301086	0.841988
432393	0.880964
361567	0.944323
405129	0.933316
100362623	0.0241463
79131	0.914825
287698	0.921763
641633	0.873461
307428	0.882762
691931	0.918243
361685	0.943421
298449	0.864997
500873	0.940004
79110	0.892175
100314106	0.0489623
685767	0.852263
497934	0.814933
310632	0.913248
64387	0.848049
360623	0.970657
293281	0.938493
100363053	0.884844
407757	0.884722
303448	0.668765
257643	0.855329
84410	0.298913
25187	0.255411
641640	0.909103
405073	0.865024
497955	0.941357
64443	0.0652846
100359993	0.151148
292913	0.884558
286993	0.487148
394266	0.776416
315866	0.83367
314386	0.961539
294279	0.896483
502968	0.883147
57305	0.874813
305478	0.956319
80848	0.92665
362288	0.22631
299600	0.938199
691275	0.820885
497857	0.933847
499926	0.875043
288937	0.890288
117024	0.704798
302516	0.914418
314626	0.892032
366990	0.884316
364206	0.891676
294239	0.275369
502758	0.864766
301027	0.804012
500552	0.887871
497943	0.919539
103690162	0.884807
25412	0.975175
310877	0.803962
500688	0.840999
140568	0.915959
613267	0.92359
499541	0.929985
353228	0.958133
54314	0.988243
292560	0.784561
299922	0.957392
686103	0.0450495
311865	0.873423
308428	0.865057
305166	0.866558
307212	0.881075
691496	0.917702
100362912	0.905327
25548	0.972378
362076	0.936392
50559	0.214395
311358	0.912766
116592	0.873951
304725	0.242197
302366	0.865947
29651	0.873015
103694131	0.840104
691143	0.622364
688754	0.174486
308586	0.943589
300790	0.956235
308190	0.930713
404959	0.266647
365550	0.909793
309415	0.846398
364069	0.953347
311426	0.956417
294376	0.936994
102549107	0.927209
685750	0.949472
301034	0.881518
365213	0.857236
294390	0.256812
25422	0.91312
293741	0.84505
293623	0.958551
103690279	0.568246
299509	0.917889
64576	0.961427
408229	0.956663
289032	0.923657
310611	0.802788
314711	0.80454
100365935	0.482899
691517	0.928096
103691881	0.368576
102548397	0.655672
100359421	0.266211
313587	0.910729
407760	0.891481
54233	0.808755
311559	0.874518
679822	0.805445
100314050	0.91406
501998	0.957573
688757	0.919714
25362	0.970167
309209	0.919022
652926	0.988353
363267	0.48951
24912	0.452913
291923	0.868632
315451	0.995926
408245	0.839587
24216	0.975098
498607	0.735392
117505	0.691176
100910419	0.958305
25123	0.873594
408237	0.968819
170926	0.972411
406024	0.84624
363162	0.0904027
103692294	0.637244
502852	0.875241
25294	0.956495
81807	0.40417
100361705	0.872731
405118	0.880692
404640	0.962493
100911278	0.0705556
361586	0.844083
308408	0.866945
64391	0.835792
289712	0.96006
288689	0.95797
366352	0.60471
100314036	0.840091
501568	0.153694
56813	0.87409
298496	0.933659
292915	0.900407
685321	0.909265
287269	0.22811
299206	0.388841
316384	0.852016
690849	0.873303
362126	0.836972
292017	0.72636
60333	0.964684
680723	0.849199
685560	0.96061
500362	0.753372
287232	0.920096
313019	0.663943
65035	0.913746
65206	0.964685
313574	0.824545
58835	0.852074
498912	0.87381
295589	0.847459
25726	0.827798
311821	0.869146
299131	0.597158
58922	0.949455
690479	0.839339
313352	0.170669
367067	0.939149
100361344	0.367245
311592	0.956127
64023	0.799682
364405	0.664227
114503	0.977974
117252	0.944297
25552	0.946879
25646	0.880771
290646	0.866719
291960	0.880826
296409	0.882635
309528	0.91074
100314058	0.910407
100314118	0.957513
361962	0.654382
312793	0.890532
100912199	0.486471
289501	0.848822
304825	0.788779
25103	0.956188
102550403	0.681475
294009	0.871148
315219	0.938812
100314158	0.872353
292393	0.489498
363866	0.14099
366244	0.875477
288031	0.853008
494282	0.971426
24385	0.964288
289459	0.915269
24564	0.991154
309161	0.987252
500789	0.936981
292762	0.957011
79122	0.933493
362901	0.839883
298101	0.884365
619560	0.753503
680663	0.223475
301057	0.920173
366124	0.775964
291394	0.8348
289255	0.905286
308107	0.438357
79217	0.918623
304987	0.317563
367318	0.911243
25421	0.97327
405352	0.853417
293816	0.909484
287527	0.890926
246250	0.956371
691938	0.902905
499525	0.544029
294251	0.806399
306883	0.963377
100360071	0.934002
498033	0.957257
300248	0.843163
307645	0.919386
309377	0.875212
304784	0.892475
293289	0.912459
361634	0.421931
266734	0.0530088
405110	0.884713
574523	0.73583
296145	0.9606
499090	0.886597
304545	0.654834
102549825	0.789785
678756	0.239309
502633	0.958515
287259	0.919212
300826	0.957128
499715	0.884724
686680	0.818072
309164	0.933408
302579	0.0718898
191575	0.898058
288798	0.395924
288398	0.741613
314659	0.928372
500797	0.885199
300682	0.960744
404956	0.949811
502784	0.236957
405022	0.997301
690032	0.934355
366142	0.873916
287699	0.9615
288905	0.956729
58963	0.975652
406163	0.923672
103694522	0.889874
362392	0.406087
65164	0.833243
266612	0.920475
500077	0.865667
365322	0.828177
24406	0.66398
500066	0.0910526
311387	0.582284
287093	0.736611
100313991	0.972026
171522	0.809136
294103	0.313564
363790	0.915679
103690059	0.87538
29639	0.805132
29375	0.923524
680014	0.825012
366872	0.253131
691041	0.866067
289101	0.91128
362271	0.463153
309620	0.753684
304579	0.992614
103693453	0.110864
405925	0.95666
64646	0.772006
291078	0.25948
309212	0.926632
497979	0.294609
301518	0.91992
310097	0.908636
25105	0.963666
316214	0.997502
100314221	0.943024
288077	0.899452
171366	0.875063
406016	0.623943
362418	0.924475
29601	0.959876
102556059	0.0736641
276720	0.913283
365603	0.622983
404645	0.995454
292325	0.926107
102553140	0.92732
170907	0.866471
300656	0.920064
315085	0.913692
680319	0.0731061
100363332	0.914224
292849	0.914383
362626	0.26638
170819	0.971635
405076	0.874248
360933	0.956595
24249	0.958661
24366	0.991035
691286	0.938859
100912849	0.864071
102551621	0.304894
501097	0.943675
296694	0.959779
29385	0.95891
500449	0.9239
360508	0.843016
365844	0.865218
102550998	0.991669
498934	0.675667
24459	0.94953
116694	0.993781
313722	0.753588
684972	0.959886
688518	0.786207
302666	0.783401
306104	0.237833
364049	0.981493
100314068	0.964116
293244	0.94971
307851	0.992936
685171	0.913446
64347	0.842286
404810	0.788588
29170	0.923345
300441	0.944499
170583	0.928544
292700	0.782107
501125	0.997091
497863	0.842686
[truncated: 17,358 more rows]

## Sheet: Iput PN12 NoMomvsMom
Gene_ID	MIN pfp
29708	0
116506	0
29458	0
65191	0
64444	0
309888	0
365748	0
317608	0
81737	0
296866	0
305719	0
25569	0
498335	0
29310	0
25085	0
500137	0
305309	0
296188	0
171387	0
29527	0
499947	0.0007
500048	0.0007
302819	0.0008
54276	0.0009
29227	0.001
78974	0.0011
294789	0.0011
85426	0.0012
296867	0.0012
65187	0.0013
367745	0.0013
24318	0.0013
500017	0.0014
315350	0.0014
313453	0.0015
60417	0.0016
499566	0.0017
60422	0.0018
102550375	0.0019
100362205	0.0019
64619	0.0021
24553	0.0023
361412	0.0025
117097	0.0032
299757	0.0033
25526	0.0033
291819	0.0035
305509	0.0038
58853	0.004
100302373	0.0041
192251	0.0042
361875	0.0047
114587	0.0051
300458	0.0053
100313995	0.0058
307829	0.0059
116676	0.006
25269	0.0067
64317	0.0076
192649	0.0086
295041	0.0092
25051	0.0093
294795	0.0095
25665	0.01
171163	0.0104
54232	0.0105
500608	0.0109
78956	0.0111
499586	0.0113
296608	0.0113
306942	0.0114
29237	0.0117
498246	0.013
50577	0.0131
366568	0.0132
81677	0.0132
102549391	0.0135
24539	0.0139
103693972	0.0142
310552	0.0144
363455	0.0145
24861	0.0145
363085	0.0147
690198	0.0147
27150	0.0149
116638	0.0151
24856	0.0153
25504	0.0158
365963	0.0161
308322	0.0165
291325	0.0173
29335	0.0173
691860	0.0174
691995	0.0174
29141	0.0175
84487	0.0176
361226	0.0176
25317	0.0179
313653	0.018
24166	0.0182
291966	0.0183
300608	0.0183
25153	0.0183
361096	0.0184
308492	0.0185
308794	0.0188
60460	0.019
503568	0.019
65030	0.0197
290567	0.0199
305431	0.02
50561	0.0201
29430	0.0201
25431	0.0204
252958	0.0205
301284	0.0207
25698	0.021
24221	0.0211
313837	0.0222
310250	0.0226
113918	0.0233
25667	0.0234
498767	0.0236
680404	0.0253
298878	0.0256
314930	0.0256
24806	0.0259
60666	0.0259
60393	0.0261
500037	0.0273
310463	0.028
102551211	0.0284
361623	0.0286
292165	0.0286
296787	0.0287
114500	0.0293
25749	0.0293
305198	0.0294
102556662	0.0295
25674	0.0297
303909	0.0298
315957	0.0298
60590	0.0298
288289	0.0299
316052	0.0306
102549059	0.0309
117064	0.031
360757	0.0314
691380	0.0318
25454	0.0323
313057	0.0332
100362623	0.0333
310550	0.0336
304195	0.0339
287526	0.0342
100314106	0.0351
29190	0.0355
503009	0.0368
500266	0.037
64443	0.0381
29719	0.0385
29643	0.0385
679731	0.0389
29595	0.0393
360572	0.0393
282822	0.0399
691716	0.04
311562	0.0405
361095	0.041
100910088	0.0415
308797	0.0416
24316	0.0418
309650	0.042
100910885	0.0421
289440	0.0426
29509	0.0435
498257	0.0436
314772	0.0444
362415	0.0461
360730	0.0461
288689	0.0466
311836	0.0468
64155	0.0471
679875	0.0471
290426	0.0476
140726	0.0502
362553	0.0509
103694495	0.051
500566	0.0512
362035	0.0513
29700	0.0515
25323	0.0515
363144	0.0518
363989	0.052
311876	0.0527
117250	0.0536
311615	0.054
500023	0.054
310327	0.0554
24599	0.0555
293522	0.0559
102546968	0.057
364039	0.0576
287346	0.0582
311311	0.0582
100314167	0.0583
685440	0.0586
502935	0.0592
408209	0.0596
116996	0.0601
171101	0.0619
290467	0.0619
367912	0.0621
289230	0.0622
414788	0.0622
25113	0.0625
102547703	0.063
100909892	0.0632
498038	0.0633
102547412	0.064
117024	0.0651
300074	0.0653
291388	0.0654
100361946	0.0662
53949	0.0663
683212	0.0668
171396	0.067
100910714	0.0674
311169	0.0676
300992	0.0678
288321	0.0678
29481	0.0682
24952	0.0683
81613	0.0686
445442	0.0688
691835	0.0689
25061	0.0693
305865	0.0695
290409	0.0697
24783	0.0698
100362785	0.0699
363827	0.0707
100363333	0.0707
365170	0.0709
679942	0.071
116779	0.0711
305628	0.0725
100359879	0.0731
680647	0.0731
25666	0.0733
25369	0.0737
287517	0.074
103694096	0.0743
302822	0.0745
499468	0.0749
689986	0.0753
25566	0.0755
100909835	0.0757
100360623	0.0757
691712	0.0758
500235	0.0761
310764	0.0763
81508	0.0765
25147	0.0768
681290	0.0785
25593	0.0786
679869	0.0811
365476	0.0819
289185	0.0822
102547078	0.0823
25635	0.0826
292017	0.0829
100314040	0.0837
311331	0.0839
100125363	0.0843
81676	0.0843
300186	0.0843
64107	0.0844
680422	0.0846
83817	0.0848
289270	0.0848
353227	0.0861
266802	0.0877
100125595	0.088
498608	0.0882
363449	0.0882
309804	0.0885
296706	0.0888
252878	0.0892
499688	0.0894
24831	0.0895
103690183	0.0913
405329	0.0913
363782	0.0915
500460	0.0931
553129	0.0948
103693973	0.0951
100362120	0.0958
500863	0.1001
260319	0.1014
290527	0.102
678743	0.1028
100363199	0.1033
689092	0.1033
100314111	0.1035
688429	0.1038
81524	0.1039
25262	0.1039
117059	0.1049
497101	0.1053
497929	0.1066
501630	0.1068
29447	0.1091
305066	0.1094
689914	0.1095
361327	0.1101
25443	0.1122
503487	0.1125
685448	0.1126
294143	0.1127
689619	0.1129
24278	0.1132
29242	0.1134
298944	0.1137
100314283	0.1137
500448	0.1139
59316	0.1139
297952	0.1146
84402	0.1151
100314026	0.1152
301701	0.1156
25119	0.1159
25132	0.116
292138	0.1162
100911395	0.1162
94341	0.1163
114104	0.1163
501160	0.1164
310341	0.117
302489	0.1192
361414	0.1193
301351	0.1195
360937	0.1196
306096	0.121
408199	0.1213
29578	0.1219
367562	0.1238
498416	0.1253
301265	0.1258
499765	0.1259
102549173	0.1268
81682	0.127
298657	0.127
689499	0.1272
81526	0.1275
54278	0.1281
25263	0.1288
499021	0.129
29139	0.1293
171384	0.1294
103693845	0.1296
312495	0.1297
691851	0.1298
246298	0.13
688843	0.1301
685465	0.1305
362454	0.1323
364901	0.1325
102551403	0.1348
314740	0.1375
501153	0.1379
309732	0.1387
312607	0.1388
315611	0.139
103692441	0.1396
192646	0.14
300679	0.1406
690286	0.1418
500864	0.142
362619	0.1423
365352	0.1426
100911832	0.1428
25555	0.1429
245921	0.1429
309410	0.1431
404810	0.1432
103690878	0.1433
367620	0.1434
297748	0.144
304825	0.144
501145	0.1443
85266	0.1445
681849	0.1451
361746	0.1451
290350	0.1453
286918	0.1458
29211	0.1459
100360754	0.1478
690333	0.1483
500684	0.1503
364405	0.1508
79216	0.154
290326	0.1543
360970	0.1557
100360692	0.1557
286937	0.1559
364073	0.1576
314416	0.1578
310855	0.1582
100314085	0.1584
306862	0.1593
313785	0.1631
100362710	0.1636
25298	0.1637
360715	0.1637
102556346	0.1639
315824	0.1639
100314105	0.164
305064	0.1643
499497	0.1645
171100	0.1647
304157	0.165
171341	0.165
117536	0.1652
25357	0.1653
93662	0.1654
501998	0.1658
83834	0.1662
103693616	0.1663
25743	0.1664
304987	0.167
685781	0.167
83612	0.1672
396527	0.1675
114090	0.1676
29393	0.1678
294335	0.1682
500527	0.1713
24446	0.1717
308923	0.1742
305826	0.1743
306013	0.1766
289048	0.1769
25290	0.1771
289586	0.1772
25644	0.1773
81005	0.1778
25031	0.1781
24889	0.1789
25516	0.1798
66024	0.1802
81753	0.1805
192254	0.1806
140929	0.181
170945	0.1811
171115	0.1811
25689	0.1813
367146	0.1814
306842	0.1815
24611	0.1815
361239	0.1817
102551114	0.1818
300870	0.1821
103692239	0.1822
498564	0.1839
171146	0.1844
299756	0.1845
688394	0.1846
100314168	0.185
24424	0.1854
287314	0.1862
290348	0.1867
307926	0.1869
29131	0.1873
100314082	0.1876
299106	0.1881
305156	0.1923
100188934	0.1928
103691405	0.1931
171109	0.1931
362524	0.1936
60326	0.1939
299186	0.1941
24718	0.1944
689118	0.1948
291580	0.195
65192	0.1959
293632	0.1963
499263	0.1967
100363276	0.1972
78976	0.1974
25148	0.1974
302583	0.1975
499776	0.1977
362205	0.1977
85272	0.1979
286933	0.1979
499806	0.1979
680751	0.1979
498060	0.198
301285	0.198
363198	0.1981
297832	0.1981
365527	0.1983
100912526	0.1983
689978	0.1984
295649	0.1985
64677	0.1989
294521	0.2006
24380	0.2011
29478	0.2011
286758	0.2011
79211	0.2012
100910200	0.2012
24180	0.2014
103693681	0.2015
24421	0.2019
305253	0.2019
679564	0.2026
114020	0.2035
100314039	0.2051
689949	0.206
103690206	0.2065
89823	0.2069
310155	0.207
117556	0.2075
311055	0.2077
60427	0.2082
361474	0.2087
404797	0.2098
680427	0.2099
24409	0.2106
309208	0.2109
60464	0.2115
29713	0.2117
315744	0.2121
292574	0.2124
287000	0.2127
83506	0.213
500066	0.2132
100361584	0.2136
103691929	0.2139
25324	0.2147
114593	0.2152
65129	0.2156
291157	0.2167
690285	0.217
307234	0.2175
316539	0.2179
310200	0.219
24929	0.2194
680316	0.2195
24890	0.2197
498881	0.2207
64846	0.2208
315673	0.2208
65162	0.221
405107	0.2241
291084	0.2263
406226	0.2265
25360	0.2265
54272	0.2267
497926	0.2289
305941	0.23
29485	0.2311
114202	0.2312
103690837	0.2313
364605	0.2313
315882	0.2315
289104	0.2317
310807	0.2317
266705	0.2318
171148	0.2319
29591	0.2321
498356	0.2336
25632	0.2343
171160	0.2354
363110	0.2364
25195	0.2365
24173	0.2366
497798	0.2371
689936	0.2373
83839	0.2373
293268	0.2376
24684	0.2379
286963	0.2386
302671	0.239
361962	0.2392
307494	0.2395
252959	0.2397
360272	0.2402
316578	0.2416
100361410	0.2445
689560	0.2448
266735	0.2448
305687	0.2451
363208	0.2452
102555023	0.2453
304081	0.2456
266777	0.2456
252859	0.2459
311549	0.2459
54702	0.246
362217	0.2465
312166	0.2465
360945	0.2466
362691	0.2467
64033	0.2467
29625	0.247
84607	0.247
83783	0.2472
25570	0.2472
100359421	0.2472
65032	0.2482
24247	0.2484
259227	0.249
29660	0.249
308717	0.2495
64618	0.2499
305248	0.2511
24807	0.2513
361714	0.2519
500853	0.2522
364190	0.2525
307380	0.2528
309928	0.2535
24208	0.2535
288256	0.2537
406039	0.2539
307767	0.2541
25339	0.2547
408222	0.2559
113947	0.256
293840	0.2563
313529	0.2572
288816	0.2574
100361460	0.2593
56759	0.2596
287310	0.2615
680606	0.2619
367064	0.2623
25187	0.2628
24938	0.2632
83574	0.2633
65036	0.2647
29245	0.2649
498693	0.2652
497957	0.2652
302612	0.2656
295619	0.2663
362133	0.2667
64507	0.2671
361668	0.2678
60565	0.268
303946	0.2684
399489	0.2686
266767	0.2694
499589	0.2702
310694	0.2703
313436	0.2705
84420	0.2707
24808	0.271
304725	0.2712
300758	0.2712
309312	0.2719
54237	0.2719
299211	0.2721
24483	0.2739
690657	0.2759
312913	0.2761
308028	0.2777
29163	0.2777
361859	0.2787
405353	0.2809
499380	0.281
266711	0.2815
24833	0.282
499322	0.283
289635	0.2838
116649	0.2844
29475	0.2852
25426	0.2856
365855	0.2857
83504	0.2872
497198	0.2878
363112	0.2885
500338	0.2886
100313975	0.2902
291423	0.2904
681355	0.2907
500410	0.2907
307414	0.2914
297453	0.2915
100362486	0.2918
60448	0.2944
29200	0.2948
360922	0.2949
170955	0.2954
100365779	0.2959
50693	0.2971
171026	0.2984
25253	0.2988
502715	0.299
84573	0.299
303068	0.2993
691317	0.2995
298524	0.301
315663	0.3017
691670	0.3025
24596	0.303
311546	0.3035
314423	0.3042
364634	0.305
502285	0.3052
25703	0.3052
100361706	0.3057
288272	0.3094
292770	0.3102
300923	0.3108
303601	0.3108
304822	0.3108
686753	0.3109
102546902	0.3111
24397	0.3112
300663	0.3116
313385	0.3121
366116	0.3125
302421	0.3127
501688	0.3128
315711	0.313
301676	0.3131
360559	0.3133
404788	0.3134
497881	0.3134
303298	0.3136
497912	0.3142
102552667	0.3144
25102	0.3144
362220	0.3146
501869	0.3147
293023	0.3148
680906	0.3149
297480	0.315
500640	0.315
54295	0.315
315916	0.3152
64547	0.3158
680726	0.316
685243	0.3166
24903	0.317
312616	0.3184
311718	0.3184
103693334	0.3189
54260	0.3194
29461	0.3205
501070	0.3205
686911	0.3211
25123	0.3216
691300	0.3217
499670	0.322
366274	0.3223
310201	0.3224
65048	0.3227
406003	0.3228
25706	0.3234
300475	0.3238
100909893	0.3243
100911902	0.3247
297962	0.3253
305494	0.3255
686140	0.3256
297402	0.3257
498102	0.3262
309242	0.3265
303559	0.3269
94266	0.327
29569	0.3276
362456	0.3281
361433	0.3298
100314028	0.331
24299	0.3329
499210	0.3333
288161	0.3334
25037	0.3338
498922	0.3343
362442	0.3345
288512	0.3353
314622	0.3355
302426	0.3356
288187	0.3359
500917	0.3372
363686	0.3375
103692848	0.3389
102546342	0.3392
303537	0.3394
362790	0.3396
59324	0.3402
117514	0.3404
501559	0.3404
117560	0.3405
500032	0.3407
29689	0.341
312566	0.341
301026	0.3415
89818	0.3415
286984	0.3418
405040	0.3426
288003	0.3429
313262	0.343
117524	0.3433
25624	0.3434
305235	0.345
102554194	0.345
60582	0.3454
171011	0.3456
292949	0.3483
309962	0.3489
313575	0.3517
313373	0.352
499702	0.355
305101	0.3561
315911	0.3567
25264	0.357
24241	0.3575
286895	0.3589
499994	0.3592
309381	0.3594
25107	0.3597
29157	0.3601
246144	0.3604
690599	0.3633
113912	0.3637
60378	0.3639
308654	0.3646
116693	0.3648
100314284	0.3651
315870	0.3654
25024	0.3655
103693615	0.3656
361084	0.3663
140587	0.3672
116683	0.3674
286901	0.3676
100911936	0.3676
102546963	0.3682
25672	0.3682
296368	0.3685
301372	0.3686
308236	0.3686
65031	0.3688
365813	0.3688
25033	0.3688
24536	0.3703
680778	0.3704
25116	0.3705
360616	0.3705
497794	0.3706
103693700	0.3707
287925	0.3711
360622	0.3727
307305	0.3727
306750	0.3729
60399	0.3731
499856	0.3732
59322	0.3735
266803	0.3741
56820	0.3743
360588	0.3744
360711	0.3746
25601	0.3754
366347	0.3756
100359993	0.3757
103690108	0.376
116560	0.3768
404821	0.3769
296968	0.3772
100910258	0.3774
690195	0.3775
394266	0.3781
171339	0.3782
291847	0.3806
317614	0.3831
54252	0.3835
24412	0.3837
681288	0.3842
300359	0.385
302669	0.385
64057	0.3864
171304	0.3866
685199	0.3866
103690171	0.3871
498087	0.3871
192349	0.3873
362361	0.3874
302538	0.3875
288396	0.3878
361612	0.388
103694236	0.3887
24765	0.3914
497994	0.3914
362020	0.3917
302965	0.3917
102554838	0.3919
292477	0.3919
309390	0.3925
500076	0.3926
102554874	0.3935
365885	0.3948
59315	0.3949
25469	0.395
79246	0.3952
302172	0.3955
100363111	0.3958
315567	0.3959
64157	0.3961
361921	0.3976
690315	0.399
314627	0.3991
684785	0.3991
116653	0.3997
102546590	0.3998
404841	0.3998
246775	0.3999
363267	0.4005
315912	0.4005
291618	0.4007
685325	0.4009
100314088	0.401
287086	0.401
367113	0.4013
59109	0.4013
84429	0.4014
314915	0.4014
362263	0.4015
361251	0.4016
83502	0.4019
301957	0.402
100534597	0.402
679959	0.4023
102552895	0.4024
500750	0.4027
292152	0.4027
246238	0.4029
498352	0.4031
690865	0.4031
408236	0.4032
309859	0.4034
102548714	0.4036
361968	0.4037
365038	0.4038
304297	0.4039
289372	0.4041
302507	0.4051
305096	0.4058
81743	0.406
316351	0.4065
311039	0.4067
24558	0.4073
100912521	0.4079
100314087	0.4081
361060	0.4083
316602	0.409
299920	0.4091
114102	0.4103
103693368	0.4104
500927	0.4116
315131	0.4121
690102	0.4122
360747	0.4122
83588	0.4125
689256	0.4126
266680	0.4127
60662	0.413
312401	0.4134
170496	0.4135
408243	0.414
100360880	0.4143
300795	0.4151
171122	0.4154
366951	0.4154
296182	0.4157
287247	0.416
25470	0.4162
25549	0.4166
292098	0.4172
310467	0.4198
24450	0.4215
116509	0.4219
60563	0.4224
310635	0.4225
25652	0.4237
266734	0.4253
114709	0.4257
24179	0.4259
290484	0.4265
54290	0.4268
685590	0.4284
405295	0.4285
102556459	0.4299
100911462	0.43
366508	0.4303
103691628	0.4304
294640	0.4306
311071	0.4308
314979	0.4309
313125	0.431
300889	0.4319
81749	0.4321
362886	0.4345
24914	0.4352
501005	0.4356
309070	0.436
114483	0.4377
100359829	0.4379
305367	0.4383
363739	0.4389
499914	0.4392
498664	0.4397
680076	0.44
316164	0.4402
85270	0.4409
362818	0.441
300019	0.4413
313296	0.4422
252920	0.443
305604	0.4443
100359753	0.4466
362235	0.4489
103690413	0.4492
311613	0.4496
313589	0.4497
83725	0.4497
301543	0.4499
307992	0.4502
692005	0.4502
246074	0.4503
361757	0.4508
102550598	0.4525
64387	0.4527
368120	0.4529
113992	0.4531
100363341	0.4536
297720	0.4544
64036	0.4544
100314081	0.4547
690276	0.4552
310218	0.4553
500925	0.4557
498133	0.4558
305339	0.4558
294183	0.456
116745	0.4564
499302	0.4567
361495	0.4567
65050	0.457
298992	0.4571
50564	0.4572
294691	0.4575
685169	0.4578
24311	0.4579
306451	0.458
404802	0.458
24962	0.4582
103690125	0.4583
100362538	0.4586
171048	0.4589
84022	0.4593
103691808	0.4615
102553069	0.462
116699	0.4623
191571	0.4629
292767	0.4629
309014	0.4645
691931	0.4648
296644	0.4657
303311	0.4666
316616	0.4674
29409	0.4679
360539	0.4684
312652	0.4692
50566	0.4693
83836	0.47
102546484	0.4708
315609	0.4709
65272	0.4709
287899	0.471
25059	0.4714
100328908	0.4715
300381	0.4716
89807	0.4717
103690279	0.472
29266	0.4723
29546	0.4723
303862	0.4724
29138	0.4727
84382	0.4728
100359633	0.4728
24329	0.4729
315163	0.4731
66015	0.4734
84046	0.4735
306157	0.4736
541462	0.4736
100362311	0.4737
316023	0.4738
100363282	0.4739
690309	0.4741
288876	0.4742
103691447	0.4743
313756	0.475
498179	0.4754
361358	0.4754
315250	0.4761
64043	0.4761
294881	0.4762
24805	0.4765
295382	0.4766
303218	0.4768
81734	0.4769
499506	0.4774
81527	0.4775
502916	0.4776
313445	0.4777
296936	0.4779
302991	0.4779
289874	0.4782
361812	0.4782
362518	0.4785
497860	0.4785
360692	0.4787
691644	0.4794
102549506	0.48
361169	0.4803
311496	0.4806
498194	0.4807
286997	0.481
293545	0.4812
191573	0.4813
404994	0.4813
681043	0.4813
405374	0.4814
295027	0.4815
100909797	0.482
245955	0.482
680415	0.4821
445415	0.4827
684623	0.4838
500390	0.4844
103690612	0.4857
100360330	0.4867
25662	0.4868
24825	0.4888
362298	0.4896
29503	0.4902
498791	0.4906
24300	0.4909
298528	0.491
289180	0.4916
290008	0.4916
100360594	0.4916
25429	0.4916
498136	0.4918
498228	0.4919
296060	0.4921
294715	0.4921
84588	0.4923
294712	0.4941
103693040	0.4949
24785	0.4957
365057	0.4958
103691082	0.4968
29416	0.4968
103694386	0.4969
313375	0.4969
100314090	0.4969
25096	0.497
498256	0.497
498278	0.497
246758	0.4973
304266	0.4974
406016	0.4974
362899	0.4977
286974	0.4978
25112	0.4978
499520	0.4978
317494	0.4979
252893	0.4981
305354	0.4984
79242	0.4984
362733	0.4989
156826	0.4991
29701	0.4992
103690803	0.5003
304109	0.5005
100361997	0.5006
362424	0.5008
497903	0.5009
291541	0.5012
116744	0.5012
25509	0.5016
361476	0.5019
296654	0.5027
84393	0.503
317322	0.5043
304558	0.5063
305685	0.5065
84018	0.5065
100909537	0.507
266778	0.507
313713	0.5072
65023	0.5072
361751	0.5072
310787	0.5075
500841	0.5076
317203	0.5078
361032	0.5086
83521	0.5094
102556447	0.5099
500175	0.51
290338	0.5103
306284	0.5105
362265	0.5109
100909622	0.5117
103690166	0.5124
25409	0.5126
315174	0.5127
363767	0.5127
305417	0.5129
294103	0.513
302405	0.5132
25236	0.5133
25523	0.5133
114115	0.5134
500153	0.5134
314532	0.5134
293365	0.5134
287646	0.5137
29413	0.5138
25748	0.5141
60589	0.5144
691455	0.5145
60628	0.5148
103690254	0.5149
311361	0.5149
316242	0.515
308430	0.5152
259273	0.5153
294449	0.5154
171291	0.5156
64357	0.5158
688777	0.5159
58981	0.5159
500394	0.516
85383	0.516
298521	0.5161
288026	0.5164
362628	0.5167
64564	0.5167
498131	0.5168
100314196	0.5171
405926	0.5171
287506	0.5171
301748	0.5172
317409	0.5173
29496	0.5175
24688	0.5177
364786	0.5188
100314178	0.519
501084	0.5192
303734	0.5197
500308	0.5198
288529	0.5202
84586	0.5202
25605	0.521
679566	0.5218
498309	0.5218
103694314	0.5224
317224	0.5235
310344	0.5262
24417	0.5264
541457	0.5277
502640	0.5277
50555	0.5282
679578	0.5284
100910656	0.5288
64358	0.5289
498750	0.5289
296603	0.5303
94188	0.5308
288604	0.5336
361076	0.5351
310811	0.5354
81919	0.5354
25203	0.5357
100359752	0.5359
432363	0.536
102547212	0.536
259237	0.5361
362855	0.5362
306504	0.5365
25420	0.5365
103690419	0.5365
688705	0.5366
685826	0.5367
299996	0.5367
24411	0.5372
60567	0.5373
81808	0.5374
294119	0.5376
54292	0.5377
689954	0.538
170816	0.5384
500491	0.5387
312052	0.5387
498987	0.539
25050	0.539
29692	0.5391
291130	0.5392
502831	0.5395
498697	0.5396
83575	0.5396
100912642	0.5398
29469	0.5402
300194	0.5403
54250	0.5404
289997	0.541
311486	0.5412
100360779	0.5412
308845	0.5412
315789	0.5413
679837	0.5414
405064	0.5414
311287	0.5414
56083	0.5415
305073	0.5417
680565	0.5419
680737	0.542
102555644	0.542
363153	0.5421
362799	0.5423
79213	0.5423
65210	0.5425
686103	0.5426
361555	0.543
24546	0.5437
293347	0.5439
362374	0.5442
688903	0.5443
688618	0.5471
114487	0.5481
498515	0.5507
308990	0.5508
102551034	0.5509
302392	0.5515
302645	0.5529
81639	0.5536
685646	0.5548
100361194	0.5548
54234	0.5549
641646	0.555
290553	0.5552
315597	0.5553
84492	0.5553
288861	0.5555
304719	0.5555
690282	0.5558
116681	0.5561
299802	0.5573
83833	0.5576
60564	0.5584
310630	0.5591
171577	0.5595
288744	0.5599
294343	0.5599
499204	0.5599
305477	0.5599
29731	0.5605
24182	0.5606
29695	0.5606
102555283	0.5609
300807	0.5614
102553760	0.5614
306164	0.5615
288499	0.5615
25372	0.5616
29238	0.5616
308807	0.5625
315430	0.5631
299219	0.5631
362255	0.5634
24659	0.5636
78958	0.5637
306460	0.5652
307618	0.5653
688800	0.5655
100359918	0.5656
299694	0.5658
100363510	0.5663
311658	0.5671
363060	0.5671
100313973	0.5671
361898	0.5674
685078	0.5679
102554017	0.5681
50662	0.5682
25391	0.5686
295012	0.5688
503455	0.569
25095	0.569
363866	0.569
103692142	0.569
102548388	0.5693
378461	0.5694
292561	0.5694
89824	0.5697
363073	0.5697
94340	0.5699
171456	0.5701
102551265	0.5703
303378	0.5704
619393	0.5709
498289	0.5712
100313994	0.5726
58979	0.5727
64628	0.5728
308564	0.5729
117232	0.5731
361332	0.5731
266682	0.5732
315594	0.5732
155423	0.5733
308624	0.5733
295455	0.5734
296137	0.5736
100360914	0.5739
287721	0.5747
102554034	0.575
59266	0.5751
619550	0.5764
79247	0.5767
29434	0.5777
25587	0.5779
302492	0.5784
288743	0.5785
117275	0.5787
363225	0.5788
500393	0.5789
25136	0.5791
362336	0.5794
287501	0.5795
290583	0.5796
29175	0.5816
246075	0.5822
367915	0.5823
293566	0.5829
361423	0.5832
362431	0.5836
295771	0.5837
497935	0.5839
297814	0.5856
295691	0.5862
29499	0.5888
29253	0.5905
366669	0.5906
363502	0.591
114518	0.591
689093	0.5912
368158	0.5913
363484	0.5915
295654	0.5917
287867	0.5918
499353	0.5924
25582	0.5931
293947	0.5936
366035	0.5945
500567	0.5947
24797	0.5954
64042	0.5961
298782	0.5967
680489	0.5975
502125	0.598
499194	0.5989
497770	0.599
58850	0.5991
291023	0.5993
298545	0.5995
29298	0.5997
680734	0.5997
684028	0.5997
312102	0.5999
286931	0.6001
313156	0.6002
317405	0.6002
360839	0.6002
500947	0.6003
308716	0.6004
314718	0.6005
287653	0.6006
310358	0.6012
362367	0.6018
79220	0.6025
298079	0.6027
288190	0.6044
688972	0.6044
114205	0.606
361275	0.6068
405050	0.6069
363796	0.6075
298577	0.6075
313662	0.6076
296500	0.6078
100910280	0.608
499512	0.608
103694382	0.6081
366214	0.6087
102547555	0.6095
100362908	0.6095
103692111	0.61
363015	0.6116
685679	0.6122
498270	0.6125
295538	0.6127
102552996	0.6127
313681	0.613
298884	0.6132
689869	0.6135
24681	0.6135
305589	0.614
361289	0.6143
103694185	0.6144
404977	0.6146
362021	0.615
499083	0.6154
362445	0.6157
29602	0.6158
501031	0.6164
317189	0.6166
296395	0.617
293841	0.617
100361008	0.6183
103690428	0.6188
363084	0.6191
306860	0.6194
117539	0.6195
360793	0.6196
304951	0.6198
502689	0.62
300524	0.62
81776	0.6211
301388	0.6217
102553088	0.6221
291361	0.6226
690845	0.6231
170538	0.6233
305987	0.6233
363517	0.6237
298478	0.6239
314996	0.6239
305835	0.624
102553981	0.624
289264	0.624
246174	0.624
304317	0.6241
360243	0.6243
687992	0.6244
25278	0.6245
25149	0.6247
64830	0.6248
498997	0.625
406864	0.6251
304648	0.6251
685882	0.6251
24875	0.6255
291936	0.6256
25232	0.6261
81656	0.6261
124451	0.6262
315346	0.6262
245920	0.6264
298894	0.6265
29540	0.6268
84403	0.6271
499953	0.6278
303019	0.6283
100359826	0.6283
295952	0.6284
680110	0.6284
295117	0.6285
65136	0.6285
25448	0.6292
312907	0.6292
405936	0.6295
100314066	0.6313
315579	0.6315
502421	0.6318
293294	0.6318
294674	0.6321
366489	0.6321
500551	0.6324
102551172	0.6327
291353	0.633
65197	0.6331
102551621	0.6331
100362279	0.6331
361514	0.6333
681190	0.6334
59115	0.6335
29191	0.6335
298532	0.6337
114206	0.6337
299940	0.6337
293224	0.6337
102552476	0.6338
362732	0.6338
103690992	0.6339
102555307	0.634
499334	0.6341
311334	0.6342
297971	0.6342
171352	0.6343
317576	0.6343
100912252	0.6344
60325	0.6344
103693047	0.6345
66030	0.6345
84050	0.6347
502694	0.6349
297738	0.6349
24310	0.635
296913	0.6351
289019	0.6351
294807	0.6353
54355	0.6354
295430	0.6354
100362117	0.6355
295144	0.6356
365345	0.6356
405956	0.636
288025	0.6361
291577	0.6361
680130	0.6362
691325	0.6367
366229	0.6367
257649	0.6368
192253	0.6368
246274	0.6369
498475	0.6372
685488	0.6372
100270683	0.6373
288124	0.6374
259242	0.6374
246252	0.6374
291234	0.6374
293746	0.6375
93667	0.6375
444982	0.6375
304495	0.6378
303479	0.6379
315748	0.638
60577	0.638
680342	0.638
295686	0.638
170904	0.638
84009	0.6381
361018	0.6381
309583	0.6381
102550114	0.6382
316638	0.6384
313878	0.6384
287710	0.6386
100313970	0.6404
315484	0.6405
310448	0.6405
302536	0.6407
114633	0.6408
308742	0.6409
654482	0.641
298205	0.641
317165	0.6416
83513	0.6416
499421	0.6428
25204	0.6432
499587	0.6435
494527	0.6437
310631	0.6439
64829	0.6445
289199	0.6446
171414	0.6448
361945	0.6449
500982	0.645
100359731	0.645
192110	0.6453
502834	0.6454
64354	0.6456
102550699	0.6463
316238	0.6465
171409	0.6472
117025	0.6475
691014	0.6476
685067	0.6478
24379	0.6478
246217	0.6479
64521	0.6479
288105	0.6482
287467	0.6482
494263	0.649
690906	0.6496
314221	0.6497
100363236	0.6503
680770	0.6506
313615	0.6513
688622	0.6515
100363287	0.6518
360916	0.6519
25041	0.652
287437	0.6527
362376	0.6529
313325	0.653
311956	0.6533
685045	0.6534
64525	0.6536
378794	0.6537
289733	0.6537
103690032	0.6542
170568	0.6542
80338	0.6543
102553440	0.6544
294711	0.6545
25402	0.6547
306141	0.6548
64832	0.6564
365462	0.6579
494195	0.6579
291228	0.6582
29547	0.6582
312705	0.6585
361625	0.6585
83571	0.6585
291787	0.6593
500301	0.6614
312331	0.6615
89803	0.6619
689537	0.6622
502990	0.6623
100361083	0.6623
691196	0.6623
365946	0.6625
303056	0.6638
100360218	0.6642
59329	0.6643
306127	0.6648
288044	0.6657
54323	0.6665
305475	0.6665
296344	0.6674
366376	0.6677
311852	0.6678
24590	0.6681
81779	0.6683
393087	0.6683
685208	0.6684
501563	0.6701
24520	0.6701
314993	0.6702
24602	0.6702
113882	0.6708
25446	0.671
29318	0.6711
296078	0.6716
295325	0.6717
102550512	0.6719
499749	0.6719
116781	0.6723
301168	0.6726
24426	0.6726
287054	0.6728
29751	0.6729
310689	0.6744
308690	0.6744
308761	0.6746
100314293	0.6747
680102	0.6752
689257	0.6752
103693925	0.6753
24598	0.6755
679600	0.6756
297516	0.6757
681364	0.6759
50646	0.6759
54267	0.6761
360580	0.6762
313108	0.6763
302705	0.6763
689629	0.6764
288111	0.6765
102556059	0.6765
405935	0.6765
312275	0.6769
63882	0.6779
679932	0.6779
363018	0.6783
499328	0.6784
102548490	0.6786
24772	0.6792
89821	0.6793
29758	0.6793
100363406	0.6794
304944	0.6796
360518	0.6796
100361934	0.6797
60327	0.6799
25717	0.6801
295050	0.6802
500015	0.6803
292393	0.6806
301295	0.6809
287973	0.6812
114592	0.6813
303666	0.6816
81717	0.6823
100910079	0.6823
29365	0.6826
64440	0.6826
308864	0.6828
293451	0.6828
287285	0.6828
680665	0.6829
405249	0.6833
295631	0.6833
688754	0.6834
316213	0.6834
366843	0.6834
361888	0.6835
64442	0.6841
498157	0.6842
114502	0.6845
311901	0.6845
25340	0.6845
54410	0.6848
309368	0.6849
305302	0.6849
291948	0.685
365175	0.6854
25075	0.6855
685611	0.6855
289152	0.6855
287371	0.6857
266761	0.6859
292868	0.686
78964	0.6864
266604	0.6867
689458	0.6869
100362748	0.6873
363071	0.6875
289397	0.688
405957	0.6881
682526	0.6882
310392	0.6884
103689940	0.6884
309028	0.6885
681210	0.6888
360842	0.6888
246149	0.6892
494535	0.691
312974	0.6913
289076	0.6914
497757	0.6915
103691870	0.6918
58934	0.6918
293449	0.692
316842	0.6924
362699	0.6929
689090	0.6931
366693	0.6935
302593	0.6949
500536	0.6953
103693486	0.6954
501158	0.6955
363031	0.6958
25145	0.6964
311337	0.6968
295703	0.6969
310233	0.6974
24575	0.6975
503035	0.6976
309525	0.6978
415062	0.698
361308	0.6981
29307	0.6981
81821	0.6983
690037	0.6984
364779	0.6985
362129	0.6987
103694430	0.699
294557	0.6992
25353	0.6993
688502	0.6997
117242	0.6999
499964	0.7003
54238	0.7003
117108	0.7008
300901	0.7011
361631	0.7016
315211	0.7016
25584	0.7017
500337	0.702
288979	0.7021
679979	0.7021
25687	0.7022
25646	0.7023
366894	0.7023
308232	0.7023
296211	0.7024
29498	0.7031
404989	0.7032
791259	0.7045
64119	0.7046
499171	0.7048
114107	0.7049
304960	0.705
64680	0.7053
316235	0.7056
313387	0.7056
314964	0.7059
29395	0.7063
498431	0.709
364476	0.709
289001	0.709
292124	0.7094
297846	0.7096
292172	0.7096
303070	0.7096
406011	0.7097
688999	0.7097
365552	0.71
100314128	0.7105
499249	0.7106
116777	0.7106
59088	0.7108
24517	0.7111
497892	0.7113
303343	0.7115
361702	0.7116
368002	0.7117
311742	0.7119
362474	0.7126
102550783	0.7134
309722	0.7139
314472	0.7139
100362709	0.7145
291468	0.7151
499933	0.7167
100362197	0.7172
295721	0.7172
296883	0.7173
100362641	0.7196
303828	0.7206
319110	0.7211
303356	0.7213
103690827	0.7218
192252	0.7221
100314084	0.7221
503441	0.7221
114108	0.7221
303412	0.7222
100314079	0.7224
311324	0.7225
500921	0.7227
290432	0.7228
299310	0.7229
304860	0.7229
246755	0.7231
64466	0.7233
685116	0.7233
81645	0.7235
299129	0.7237
363334	0.724
114245	0.7241
313783	0.7256
501406	0.7261
361348	0.7262
155151	0.7263
288238	0.7263
116663	0.7267
291180	0.7269
293061	0.7269
366352	0.7272
63843	0.7276
117249	0.7278
100233213	0.7279
314814	0.7282
294043	0.7283
361943	0.7285
84488	0.7286
362125	0.7286
309175	0.7289
312358	0.7296
24697	0.7296
64826	0.7336
[truncated: 17,358 more rows]

## Sheet: Output PN97 NoMomvsMom
# ErmineJ results file
# Created Sat Mar 19 10:56:35 EDT 2016
# If you use this file in your research, please cite:
# Gillis J, Mistry M, Pavlidis P. (2010) Gene function analysis in complex data sets using ErmineJ Nat Protoc 5(6):1148-59
# See http://ermineJ.chibi.ubc.ca for more information
# Do not edit this file or you may not be able to reload it into ErmineJ. Edit a copy instead.
# Start output of analysis run: GSR run on 'Min pfp'
# Settings
rawScoreMethod = MEAN
maxClassSize = 100
minClassSize = 5
rawFile =
scoreFile = /Users/barrg/Dropbox/Papers in progress/03_17_16_Pain and Pain reduction paper/PN07/ErmineJ_PN07/Input/03_16_16_PN07_ErmineJ_input_pfp_NoMomvsMom.txt
scoreCol = 2
iterations = 200000
classFile = /Users/barrg/ermineJ.data/go_daily-termdb.rdf-xml.gz
bigIsBetter = false
doLog = true
geneRepTreatment = BEST
alwaysUseEmpirical = true
annotFile = /Users/barrg/ermineJ.data/Generic_rat_ncbiIds_noParents.an.txt
annotFormat = DEFAULT
classScoreMethod = GSR
multifuncCorr = true
useGOMolecularFunction = false
useGOBiologicalProcess = true
useGOCellularComponent = false
useUserDefinedGroups = false
multifunctionalityCorrelation=-0.0317
#!----
!# runName=GSR run on 'Min pfp'
#
#!	Name	ID	NumProbes	NumGenes	RawScore	Pval	CorrectedPvalue	MFPvalue	CorrectedMFPvalue	Multifunctionality	Same as	GeneMembers
!	calcium-independent cell-cell adhesion via plasma membrane cell-adhesion molecules	GO:0016338	6	6	1.99358	1e-05	0.04776	1e-05	0.04776	0.00694		Cadm1|Cldn1|Cldn2|Cldn3|Cldn5|Cldn7|
!	hair follicle morphogenesis	GO:0031069	14	14	0.508982	0.00222	1	0.00771	1	0.647		Atp7a|Ctnnb1|Ctsl|Fgfr2|Krt2|Krt25|Krt27|Notch1|Shh|Snai1|Sostdc1|Tgfb2|Tp63|Wnt10a|
!	epidermis morphogenesis	GO:0048730	18	18	0.410574	0.00283	1	0.01981	1	0.736		Atp7a|Ctnnb1|Ctsl|Fgfr2|Klf4|Krt2|Krt25|Krt27|Notch1|Plod3|Shh|Smarca4|Snai1|Sostdc1|Tfap2a|Tgfb2|Tp63|Wnt10a|
!	regulation of ventricular cardiac muscle cell membrane repolarization	GO:0060307	9	9	0.707233	0.00355	1	0.010025	1	0.705		Ank2|Cav3|Kcne1l|Kcne2|Kcnh2|Kcnq1|Scn1b|Scn4b|Snta1|
!	xenobiotic metabolic process	GO:0006805	36	36	0.254591	0.00377	1	0.040635	1	0.724	GO:0071466|cellular response to xenobiotic stimulus,	Acsl1|Aox1|Cryz|Cyp1a1|Cyp1a2|Cyp1b1|Cyp2b2|Cyp2b21|Cyp2c11|Cyp2e1|Cyp2f4|Cyp46a1|Dnaja2|Ephx1|Fmo2|Grin1|Gsta1|Gsta2|Gsta4|Gstm4|Gstm7|Gsto1|Gsto2|Gstp1|Hnf4a|Lpo|Nceh1|Nr1i2|Pon3|RGD1559459|S100vp|Star|Sult1a1|Ugt1a1|Ugt1a2|Ugt1a6|
!	cellular response to xenobiotic stimulus	GO:0071466	36	36	0.254591	0.00377	1	0.040635	1	0.724	GO:0006805|xenobiotic metabolic process,	Acsl1|Aox1|Cryz|Cyp1a1|Cyp1a2|Cyp1b1|Cyp2b2|Cyp2b21|Cyp2c11|Cyp2e1|Cyp2f4|Cyp46a1|Dnaja2|Ephx1|Fmo2|Grin1|Gsta1|Gsta2|Gsta4|Gstm4|Gstm7|Gsto1|Gsto2|Gstp1|Hnf4a|Lpo|Nceh1|Nr1i2|Pon3|RGD1559459|S100vp|Star|Sult1a1|Ugt1a1|Ugt1a2|Ugt1a6|
!	potassium ion import	GO:0010107	6	6	1.00798	0.00427	1	0.006345	1	0.559		Atp1a1|Kcne2|Kcnj10|Kcnj11|Kcnj2|Kcnj8|
!	membrane repolarization during action potential	GO:0086011	6	6	1.00428	0.00427	1	0.006345	1	0.617		Cacna1d|Kcne1l|Kcne2|Kcnh2|Kcnj2|Kcnq1|
!	morphogenesis of an epithelial bud	GO:0060572	5	5	1.19732	0.004325	1	0.00547	1	0.561		Fgfr2|Nog|Shh|Sostdc1|Tp63|
!	positive regulation of MAPKKK cascade by fibroblast growth factor receptor signaling pathway	GO:0090080	5	5	1.19822	0.004325	1	0.00547	1	0.317		Fgf21|Fgf23|Fgfr1|Fgfr3|Kl|
!	iron coordination entity transport	GO:1901678	5	5	1.19612	0.004325	1	0.005405	1	0.262		Abcb6|Flvcr2|Lcn2|Slc22a17|Slc46a1|
!	positive regulation of tyrosine phosphorylation of Stat3 protein	GO:0042517	11	11	0.584425	0.004405	1	0.01176	1	0.682		Clcf1|Crlf1|Csf1r|Fgfr3|Il21|Il23a|Il24|Il31ra|Il6st|Isl1|Kit|
!	regulation of cardiac muscle cell membrane repolarization	GO:0099623	11	11	0.579002	0.004405	1	0.011755	1	0.749		Ank2|Cacna1d|Cav3|Kcna5|Kcne1l|Kcne2|Kcnh2|Kcnq1|Scn1b|Scn4b|Snta1|
!	acute inflammatory response	GO:0002526	51	51	0.209126	0.004535	1	0.012815	1	0.866		Acvr1|Adra2a|Ahsg|Ano6|Apoa2|Ass1|B4galt1|Cebpa|Crp|Ctnnbip1|Cxcl1|Elane|Epha3|F12|F2|Fcgr1a|Fn1|Gata3|Hp|Hps5|Icam1|Il1a|Il1b|Il1rn|Ins2|Itih4|Kl|Kng1l1|Lbp|Mylk3|Npff|Ogg1|Oprm1|Orm1|Plscr1|Prcp|Ptger3|Reg3a|Reg3b|Saa4|Serpina1|Serpinb9|Sigirr|Stat3|Stat5b|Tf|Tfrc|Trpv1|Tsc2|Ugt1a1|Vnn1|
!	embryo implantation	GO:0007566	33	33	0.263583	0.004535	1	0.02954	1	0.619		Bsg|Cst3|Ddr1|Epo|Fbln1|Fkbp4|Grn|Hmx3|Igfbp7|Irg1|Lamb1|Mir143|Mir20a|Mirlet7a1|Mirlet7b|Mirlet7c-1|Mirlet7c-2|Mirlet7d|Mmp2|Mst1|Nlrp5|Plau|Ppard|Ptgs2|Pzp|Reck|Serpine2|Sod1|Sostdc1|Stc1|Stc2|Tgfbr1|Tgfbr2|
!	actin-mediated cell contraction	GO:0070252	30	30	0.27694	0.004905	1	0.01761	1	0.839		Actc1|Ank2|Cav3|Dsc2|Dsg2|Epb4.1l5|Frmd6|Gpd1l|Jup|Kcna5|Kcne1l|Kcne2|Kcnh2|Kcnj2|Kcnq1|Myh7|Myh8|Nedd4l|Nup155|Pard3|Parva|Pkp2|Rock1|Ryr2|Scn1b|Scn3b|Scn4b|Slc9a1|Snta1|Vil1|
!	negative regulation of cell fate commitment	GO:0010454	8	8	0.759868	0.005055	1	0.00892	1	0.652		Ctnnb1|Jup|LOC100360552|Mesp1|Nanog|Sfrp2|Sostdc1|Wnt3a|
!	potassium ion export	GO:0071435	8	8	0.759153	0.005055	1	0.00892	1	0.547		Kcna5|Kcnd3|Kcne1l|Kcne2|Kcnh2|Kcnk18|Kcnn4|Kcnq1|
!	morphogenesis of an epithelial fold	GO:0060571	12	12	0.540711	0.005395	1	0.01315	1	0.721		Ar|Cecr2|Egfr|Fgfr2|Gdf7|Hoxd13|Nodal|Nog|Ovol2|Shh|Sostdc1|Tp63|
!	membrane repolarization	GO:0086009	7	7	0.861623	0.005595	1	0.008045	1	0.599		Cacna1d|Kcnd3|Kcne1l|Kcne2|Kcnh2|Kcnj2|Kcnq1|
!	thyroid hormone metabolic process	GO:0042403	11	11	0.56607	0.00581	1	0.011755	1	0.471		Cacna1a|Cpq|Dio3|Duox1|Duox2|Med1|Reln|Slc5a5|Slco4a1|Tg|Ttr|
!	regulation of isotype switching	GO:0045191	19	19	0.367178	0.00633	1	0.020585	1	0.746		Aplf|Bcl6|Cd40|Clcf1|Exosc3|Exosc6|Foxp3|Ifng|Il27ra|Il4|Mir181b1|Mir181b2|Ndfip1|Ptprc|Stat6|Supt6h|Tbx21|Tgfb1|Thoc1|
!	uronic acid metabolic process	GO:0006063	6	6	0.795018	0.00657	1	0.00648	1	0.245	GO:0019585|glucuronate metabolic process,	Akr1a1|Ugt1a1|Ugt1a2|Ugt1a6|Ugt2a1|Ugt2a3|
!	glucuronate metabolic process	GO:0019585	6	6	0.795018	0.00657	1	0.00648	1	0.246	GO:0006063|uronic acid metabolic process,	Akr1a1|Ugt1a1|Ugt1a2|Ugt1a6|Ugt2a1|Ugt2a3|
!	retinol metabolic process	GO:0042572	15	15	0.437216	0.006665	1	0.01613	1	0.45		Adh1|Adh4|Akr1b10|Aldh1a3|Bco1|Cel|Lrat|Rbp1|Rbp2|Rbp4|Rdh12|Rdh7|Rdh8|Sdr16c5|Ttr|
!	regulation of heart rate by cardiac conduction	GO:0086091	15	15	0.437891	0.006665	1	0.01613	1	0.762		Ank2|Cacna1d|Dsc2|Dsg2|Jup|Kcna5|Kcne1l|Kcne2|Kcnh2|Kcnj2|Kcnq1|Pkp2|Scn1b|Scn3b|Scn4b|
!	flavonoid metabolic process	GO:0009812	6	6	0.710626	0.00669	1	0.006565	1	0.591		Cyp1a1|Keap1|Myc|Ppargc1a|Ugt1a1|Ugt1a2|
!	coenzyme A biosynthetic process	GO:0015937	8	8	0.747408	0.0068	1	0.00892	1	0.357		Acot7|Coasy|Dcakd|Pank1|Pank3|Pank4|Ppcdc|Ppcs|
!	regulation of B cell mediated immunity	GO:0002712	29	29	0.270452	0.00706	1	0.03113	1	0.843	GO:0002889|regulation of immunoglobulin mediated immune response,	Aplf|Bcl6|C3|Cd226|Cd40|Cd55|Clcf1|Exosc3|Exosc6|Fcer1a|Fcgr1a|Foxj1|Foxp3|Gimap5|Hpx|Ifng|Il27ra|Il4|Mir181b1|Mir181b2|Ndfip1|Nod2|Ptprc|Pvrl2|Stat6|Supt6h|Tbx21|Tgfb1|Thoc1|
!	regulation of immunoglobulin mediated immune response	GO:0002889	29	29	0.270452	0.00706	1	0.03113	1	0.843	GO:0002712|regulation of B cell mediated immunity,	Aplf|Bcl6|C3|Cd226|Cd40|Cd55|Clcf1|Exosc3|Exosc6|Fcer1a|Fcgr1a|Foxj1|Foxp3|Gimap5|Hpx|Ifng|Il27ra|Il4|Mir181b1|Mir181b2|Ndfip1|Nod2|Ptprc|Pvrl2|Stat6|Supt6h|Tbx21|Tgfb1|Thoc1|
!	response to xenobiotic stimulus	GO:0009410	41	41	0.22467	0.007485	1	0.04441	1	0.739		Acsl1|Aox1|Cryz|Cyp1a1|Cyp1a2|Cyp1b1|Cyp2b2|Cyp2b21|Cyp2c11|Cyp2e1|Cyp2f4|Cyp46a1|Dnaja2|Ephx1|Fmo2|Gpx1|Grin1|Gsta1|Gsta2|Gsta4|Gstm4|Gstm7|Gsto1|Gsto2|Gstp1|Hnf4a|Lpo|Nat2|Nceh1|Nr1i2|Pon3|RGD1559459|Rhbdd3|S100vp|Scgb1a1|Slitrk5|Star|Sult1a1|Ugt1a1|Ugt1a2|Ugt1a6|
!	response to herbicide	GO:0009635	11	11	0.561256	0.007755	1	0.01176	1	0.671		Alad|Alas1|Arg1|Cyp17a1|Cyp1a1|Gsta4|Htra2|Lcn2|Slc18a2|Star|Th|
!	tongue development	GO:0043586	18	17	0.386246	0.007835	1	0.0184	1	0.739		Bmp4|Ctnnb1|Egfr|Erbb2|Gaa|Gli3|Hdac1|Hdac2|Hoxc13|Kcne2|Krt13|Lef1|Nkx2-6|Shh|Sox2|Tbx1|Wnt10a|
!	regulation of tyrosine phosphorylation of Stat3 protein	GO:0042516	16	16	0.402022	0.009155	1	0.01733	1	0.678		Clcf1|Crlf1|Csf1r|Fgfr3|Il21|Il22|Il22ra2|Il23a|Il24|Il31ra|Il6st|Isl1|Kit|Nf2|Ptpn2|Socs1|
!	regulation of membrane repolarization	GO:0060306	16	16	0.399575	0.009155	1	0.01733	1	0.805		Akap7|Ank2|Cacna1d|Casq2|Cav3|Kcna5|Kcne1l|Kcne2|Kcnh2|Kcnj2|Kcnq1|Nedd4l|Scn1b|Scn4b|Snta1|Ywhae|
!	nucleoside bisphosphate biosynthetic process	GO:0033866	9	9	0.661278	0.01023	1	0.01008	1	0.427	GO:0034033|purine nucleoside bisphosphate biosynthetic process, GO:0034030|ribonucleoside bisphosphate biosynthetic process,	Acot7|Coasy|Dcakd|Pank1|Pank3|Pank4|Papss1|Ppcdc|Ppcs|
!	ribonucleoside bisphosphate biosynthetic process	GO:0034030	9	9	0.661278	0.01023	1	0.01008	1	0.427	GO:0034033|purine nucleoside bisphosphate biosynthetic process, GO:0033866|nucleoside bisphosphate biosynthetic process,	Acot7|Coasy|Dcakd|Pank1|Pank3|Pank4|Papss1|Ppcdc|Ppcs|
!	purine nucleoside bisphosphate biosynthetic process	GO:0034033	9	9	0.661278	0.01023	1	0.01008	1	0.427	GO:0034030|ribonucleoside bisphosphate biosynthetic process, GO:0033866|nucleoside bisphosphate biosynthetic process,	Acot7|Coasy|Dcakd|Pank1|Pank3|Pank4|Papss1|Ppcdc|Ppcs|
!	regulation of DNA recombination	GO:0000018	41	41	0.207177	0.011125	1	0.042415	1	0.844		Alyref|Aplf|Bcl6|Blm|Cd40|Chek1|Clcf1|Exosc3|Exosc6|Fignl1|Foxp3|Ifng|Il27ra|Il4|LOC100360342|Lig3|Mir181b1|Mir181b2|Msh2|Msh3|Ndfip1|Pot1b|Ppp4c|Ppp4r2|Prdm9|Ptprc|Rad18|Rad50|Rad51|Rtel1|Sirt6|Smarcad1|Spidr|Stat6|Supt6h|Tbx21|Terf2ip|Tex15|Tgfb1|Thoc1|Ube2b|
!	positive regulation of DNA damage response, signal transduction by p53 class mediator	GO:0043517	9	9	0.413765	0.01122	1	0.018135	1	0.391		Atr|Cdkn2a|Ddx5|Eef1e1|Hic1|Pmaip1|Spred1|Spred2|Zfp385a|
!	glycerophospholipid catabolic process	GO:0046475	6	6	0.446945	0.011415	1	0.01067	1	0.345		Abhd12|Enpp2|Inpp5f|Lipc|Pnpla8|Smpd4|
!	cardiac muscle cell action potential involved in contraction	GO:0086002	20	20	0.325417	0.01181	1	0.022	1	0.811		Ank2|Cav3|Dsc2|Dsg2|Gpd1l|Jup|Kcna5|Kcne1l|Kcne2|Kcnh2|Kcnj2|Kcnq1|Nedd4l|Nup155|Pkp2|Ryr2|Scn1b|Scn3b|Scn4b|Snta1|
!	coenzyme A metabolic process	GO:0015936	12	12	0.495798	0.01189	1	0.01315	1	0.521		Acot7|Coasy|Dcakd|Hmgcr|Mccc2|Mcee|Mlycd|Pank1|Pank3|Pank4|Ppcdc|Ppcs|
!	xenobiotic catabolic process	GO:0042178	10	10	0.376873	0.01222	1	0.020645	1	0.513		Acsl1|Cryz|Cyp1a1|Gsta1|Gsta2|Gstm4|Gstm7|Gsto1|Pon3|Ugt1a1|
!	positive regulation of neurological system process	GO:0031646	7	7	0.40075	0.01247	1	0.02217	1	0.529		Cartpt|Hcrt|Itga2|Myrf|Ncmap|Tf|Tnr|
!	cellular response to follicle-stimulating hormone stimulus	GO:0071372	8	8	0.374085	0.012785	1	0.02421	1	0.712		Egr1|Gata4|Hmgcs1|Notch1|Pgr|Serpine1|Star|Tf|
!	response to follicle-stimulating hormone	GO:0032354	11	11	0.338496	0.013545	1	0.02674	1	0.679		Cyp1b1|Egr1|Gata4|Hmgcs1|Notch1|Pappa|Pgr|Serpine1|Srd5a1|Star|Tf|
!	positive regulation of signal transduction by p53 class mediator	GO:1901798	11	11	0.340533	0.013545	1	0.022385	1	0.521		Atr|Cdkn2a|Ddx5|Eef1e1|Hic1|Msx1|Pmaip1|Spred1|Spred2|Tp73|Zfp385a|
!	short-term memory	GO:0007614	6	6	0.40179	0.013935	1	0.020375	1	0.239		Adnp|Cux2|Mdk|Pde5a|Rcan2|Serpinf1|
!	nucleoside bisphosphate metabolic process	GO:0033865	14	14	0.423362	0.01443	1	0.015615	1	0.603	GO:0034032|purine nucleoside bisphosphate metabolic process, GO:0033875|ribonucleoside bisphosphate metabolic process,	Acot7|Coasy|Dcakd|Enpp1|Hmgcr|Mccc2|Mcee|Mlycd|Pank1|Pank3|Pank4|Papss1|Ppcdc|Ppcs|
!	ribonucleoside bisphosphate metabolic process	GO:0033875	14	14	0.423362	0.01443	1	0.015615	1	0.603	GO:0034032|purine nucleoside bisphosphate metabolic process, GO:0033865|nucleoside bisphosphate metabolic process,	Acot7|Coasy|Dcakd|Enpp1|Hmgcr|Mccc2|Mcee|Mlycd|Pank1|Pank3|Pank4|Papss1|Ppcdc|Ppcs|
!	purine nucleoside bisphosphate metabolic process	GO:0034032	14	14	0.423362	0.01443	1	0.015615	1	0.603	GO:0033865|nucleoside bisphosphate metabolic process, GO:0033875|ribonucleoside bisphosphate metabolic process,	Acot7|Coasy|Dcakd|Enpp1|Hmgcr|Mccc2|Mcee|Mlycd|Pank1|Pank3|Pank4|Papss1|Ppcdc|Ppcs|
!	polyamine catabolic process	GO:0006598	5	5	0.42002	0.014655	1	0.02165	1	0.328		Dhps|Paox|RGD1564480|Sat1|Smox|
!	protein homotrimerization	GO:0070207	15	15	0.401514	0.01545	1	0.01613	1	0.572		Arg1|Asic1|Brk1|Hsf4|Lcn2|Mbl1|Mgst1|Mlkl|Nell2|Ogt|Pnpt1|Scara5|Ski|Tnfrsf9|Traf2|
!	ventricular cardiac muscle cell action potential	GO:0086005	15	15	0.398278	0.01545	1	0.01613	1	0.76		Ank2|Cav3|Dsc2|Dsg2|Gpd1l|Jup|Kcne1l|Kcne2|Kcnh2|Kcnq1|Nedd4l|Pkp2|Ryr2|Scn3b|Snta1|
!	regulation of potassium ion transmembrane transporter activity	GO:1901016	15	15	0.401402	0.01545	1	0.01613	1	0.69		Actn2|Ager|Akap7|Ank2|Cacna1d|Casq2|Cav3|Fhl1|Kcnab1|Kcne2|Kcnj1|Nedd4|Nedd4l|Wwp2|Ywhae|
!	leukocyte tethering or rolling	GO:0050901	6	6	0.376404	0.01549	1	0.024755	1	0.2	GO:0061756|leukocyte adhesion to vascular endothelial cell,	Chst4|Golph3|Podxl2|Rock1|Selp|Selplg|
!	leukocyte adhesion to vascular endothelial cell	GO:0061756	6	6	0.376404	0.01549	1	0.024755	1	0.2	GO:0050901|leukocyte tethering or rolling,	Chst4|Golph3|Podxl2|Rock1|Selp|Selplg|
!	cellular response to fibroblast growth factor stimulus	GO:0044344	46	46	0.1849	0.015875	1	0.047905	1	0.874		Ccl12|Ccl2|Ccl5|Cd44|Cps1|Ctgf|Cxcl13|Dll4|Egr3|Fgf1|Fgf12|Fgf16|Fgf19|Fgf2|Fgf21|Fgf23|Fgf3|Fgf4|Fgf6|Fgf9|Fgfr1|Fgfr2|Fgfr3|Fgfr4|Fgfrl1|Frs2|Frs3|Hyal1|Hyal2|Itgb1bp1|Kif16b|Kl|Lhx1|Nog|Rab14|Runx2|Serpine1|Sfrp1|Snca|Sos1|Star|Tbx1|Tdgf1|Trim71|Vegfa|Vim|
!	ureteric bud development	GO:0001657	69	69	0.144609	0.01618	1	0.07498	1	0.902	GO:0072164|mesonephric tubule development, GO:0072163|mesonephric epithelium development,	Bdnf|Bmp4|Bmp7|Bmper|Calb1|Cat|Cd44|Cer1|Cited2|Crlf1|Ctnnb1|Ctnnbip1|Dchs1|Dlg1|Epcam|Fgf1|Fgf2|Fgfr1|Fgfr2|Foxc1|Foxd1|Foxd2|Foxd4|Foxj1|Gata3|Gdf11|Gdnf|Gli3|Gpc3|Grem1|Gzf1|Hnf1b|Hs2st1|Kif26b|Lama5|Lhx1|Myc|Nog|Osr1|Pax2|Pax8|Pbx1|Pgf|Pkd2|Ptch1|Rara|Rarb|Sall1|Sdc1|Sdc4|Sfrp1|Shh|Sim1|Six1|Smad2|Smad3|Smad6|Spry1|Tacstd2|Tcf21|Tgfb1|Timeless|Tshz3|Wnt1|Wnt11|Wnt4|Wnt6|Wnt9b|Wt1|
!	visual perception	GO:0007601	70	70	0.144195	0.01618	1	0.06339	1	0.722		Abca4|Arr3|Best1|Cabp4|Cacna1f|Cacnb4|Cln6|Cln8|Cnga1|Cngb1|Col11a1|Col1a1|Col2a1|Cryaa|Cryba1|Crygc|Crygd|Dnajc19|Epas1|Gjd2|Glra1|Gnat1|Gnat2|Guca1a|Guca1b|Gucy2f|Kcnj10|Lamb2|Lamc3|Lrat|Mfrp|Mip|Myo5a|Myo7a|Nob1|Nxnl2|Nyx|Opa1|Opa3|Opn1mw|Opn1sw|Opn4|Pcdh15|Pdc|Pdcl|Pde6c|Pde6h|Ppt1|Rbp4|Rcvrn|Rdh8|Rgr|Rgs9|Rgs9bp|Rom1|Rorb|Rpgr|Rpgrip1|Rrh|Slc24a1|Slc24a2|Slc4a7|Slitrk6|Sox14|Th|Trpm1|Ush2a|V…
!	sensory perception of light stimulus	GO:0050953	71	71	0.143715	0.01618	1	0.06339	1	0.719		Abca4|Arr3|Best1|Cabp4|Cacna1f|Cacnb4|Cln6|Cln8|Cnga1|Cngb1|Col11a1|Col1a1|Col2a1|Cryaa|Cryba1|Crygc|Crygd|Dnajc19|Epas1|Gjd2|Glra1|Gnat1|Gnat2|Guca1a|Guca1b|Gucy2f|Kcnj10|Lamb2|Lamc3|Lrat|Mfrp|Mip|Myo5a|Myo7a|Nob1|Nxnl2|Nyx|Opa1|Opa3|Opn1mw|Opn1sw|Opn4|Pcdh15|Pdc|Pdcl|Pde6c|Pde6h|Ppt1|Rbp4|Rcvrn|Rdh8|Rgr|Rgs9|Rgs9bp|Rom1|Rorb|Rpgr|Rpgrip1|Rrh|Slc24a1|Slc24a2|Slc4a7|Slitrk6|Sox14|Th|Trpm1|Ush1c|U…
!	mesonephric epithelium development	GO:0072163	69	69	0.144609	0.01618	1	0.07498	1	0.902	GO:0072164|mesonephric tubule development, GO:0001657|ureteric bud development,	Bdnf|Bmp4|Bmp7|Bmper|Calb1|Cat|Cd44|Cer1|Cited2|Crlf1|Ctnnb1|Ctnnbip1|Dchs1|Dlg1|Epcam|Fgf1|Fgf2|Fgfr1|Fgfr2|Foxc1|Foxd1|Foxd2|Foxd4|Foxj1|Gata3|Gdf11|Gdnf|Gli3|Gpc3|Grem1|Gzf1|Hnf1b|Hs2st1|Kif26b|Lama5|Lhx1|Myc|Nog|Osr1|Pax2|Pax8|Pbx1|Pgf|Pkd2|Ptch1|Rara|Rarb|Sall1|Sdc1|Sdc4|Sfrp1|Shh|Sim1|Six1|Smad2|Smad3|Smad6|Spry1|Tacstd2|Tcf21|Tgfb1|Timeless|Tshz3|Wnt1|Wnt11|Wnt4|Wnt6|Wnt9b|Wt1|
!	mesonephric tubule development	GO:0072164	69	69	0.144609	0.01618	1	0.07498	1	0.902	GO:0001657|ureteric bud development, GO:0072163|mesonephric epithelium development,	Bdnf|Bmp4|Bmp7|Bmper|Calb1|Cat|Cd44|Cer1|Cited2|Crlf1|Ctnnb1|Ctnnbip1|Dchs1|Dlg1|Epcam|Fgf1|Fgf2|Fgfr1|Fgfr2|Foxc1|Foxd1|Foxd2|Foxd4|Foxj1|Gata3|Gdf11|Gdnf|Gli3|Gpc3|Grem1|Gzf1|Hnf1b|Hs2st1|Kif26b|Lama5|Lhx1|Myc|Nog|Osr1|Pax2|Pax8|Pbx1|Pgf|Pkd2|Ptch1|Rara|Rarb|Sall1|Sdc1|Sdc4|Sfrp1|Shh|Sim1|Six1|Smad2|Smad3|Smad6|Spry1|Tacstd2|Tcf21|Tgfb1|Timeless|Tshz3|Wnt1|Wnt11|Wnt4|Wnt6|Wnt9b|Wt1|
!	fibroblast growth factor receptor signaling pathway	GO:0008543	25	25	0.279373	0.01698	1	0.024435	1	0.723		Ctgf|Fgf1|Fgf12|Fgf16|Fgf19|Fgf2|Fgf21|Fgf23|Fgf3|Fgf4|Fgf6|Fgf9|Fgfr1|Fgfr2|Fgfr3|Fgfr4|Fgfrl1|Frs2|Frs3|Kif16b|Kl|Nog|Rab14|Sos1|Trim71|
!	eye photoreceptor cell differentiation	GO:0001754	36	36	0.211556	0.01718	1	0.03917	1	0.72		Alms1|Bbs4|Bhlhe23|Cabp4|Cnga3|Crb1|Fscn2|Gnat1|Gnat2|Gngt1|Ihh|Mfrp|Mir183|Mir96|Naglu|Nrl|Pax6|Pde6c|Ppp2r3a|Prkci|Prom1|Rbp3|Rdh13|Rom1|Rorb|Rpgr|Rpgrip1|Slc4a7|Sox8|Stat3|Th|Thy1|Trpm1|Ttc8|Tulp1|Vegfa|
!	actin filament-based movement	GO:0030048	39	39	0.210562	0.01718	1	0.03917	1	0.857		Actc1|Ank2|Cav3|Dsc2|Dsg2|Epb4.1l5|Fnbp1l|Frmd6|Gpd1l|Jup|Kcna5|Kcne1l|Kcne2|Kcnh2|Kcnj2|Kcnq1|Myh10|Myh14|Myh7|Myh8|Myo5a|Myo7a|Nedd4l|Nup155|Pard3|Parva|Pkp2|Rock1|Ryr2|Scn1b|Scn3b|Scn4b|Slc9a1|Snta1|Sun2|Vil1|Was|Wasf2|Wipf1|
!	positive regulation of heterotypic cell-cell adhesion	GO:0034116	5	5	0.391055	0.017245	1	0.024215	1	0.488		Alox15|Bmp7|Cd44|Gcnt2|Il1b|
!	hepoxilin metabolic process	GO:0051121	5	5	0.394067	0.017245	1	0.02297	1	0.541	GO:0051122|hepoxilin biosynthetic process,	Alox12|Alox12b|Alox15|Alox15b|Aloxe3|
!	hepoxilin biosynthetic process	GO:0051122	5	5	0.394067	0.017245	1	0.02297	1	0.541	GO:0051121|hepoxilin metabolic process,	Alox12|Alox12b|Alox15|Alox15b|Aloxe3|
!	regulation of oligodendrocyte progenitor proliferation	GO:0070445	5	5	0.384929	0.017245	1	0.01551	1	0.455		Adcyap1|Lyn|Ptprz1|Shh|Tf|
!	eye photoreceptor cell development	GO:0042462	28	28	0.259765	0.017785	1	0.028175	1	0.62		Alms1|Bbs4|Bhlhe23|Cabp4|Cnga3|Crb1|Fscn2|Gnat1|Gnat2|Gngt1|Mfrp|Mir183|Mir96|Naglu|Nrl|Pax6|Pde6c|Prkci|Rbp3|Rdh13|Rorb|Rpgr|Rpgrip1|Th|Thy1|Trpm1|Tulp1|Vegfa|
!	interferon-gamma secretion	GO:0072643	7	7	0.330405	0.018065	1	0.026925	1	0.328		Gata3|Lilrb3l|RGD1559732|RGD1624210|Rnf19b|Trim27|Vtcn1|
!	aggressive behavior	GO:0002118	5	5	0.375306	0.018275	1	0.03305	1	0.246		Avp|Kirrel3|Penk|Sncg|Trpc2|
!	intestinal absorption	GO:0050892	8	8	0.311701	0.018515	1	0.018055	1	0.417		Aco1|Fabp2|Ireb2|Mogat2|Npc1l1|Slc26a6|Slc5a1|Slco1a5|
!	ERK1 and ERK2 cascade	GO:0070371	9	9	0.304962	0.01861	1	0.025005	1	0.62		Avp|Cckbr|Ccl11|Ctsh|Iqgap3|Mapk1|Med1|Ptger4|Tf|
!	spermine metabolic process	GO:0008215	6	6	0.347641	0.01903	1	0.026965	1	0.417		Amd1|Paox|RGD1564480|Sat1|Sat2|Smox|
!	photoreceptor cell development	GO:0042461	33	33	0.219683	0.01934	1	0.03423	1	0.68		Ahi1|Alms1|Arl3|Bbs1|Bbs4|Bhlhe23|Cabp4|Cnga3|Crb1|Fscn2|Gnat1|Gnat2|Gngt1|Ift20|Mfrp|Mir183|Mir96|Naglu|Nphp1|Nrl|Pax6|Pde6c|Prkci|Rbp3|Rdh13|Rorb|Rpgr|Rpgrip1|Th|Thy1|Trpm1|Tulp1|Vegfa|
!	positive regulation of bone mineralization	GO:0030501	21	21	0.302281	0.01977	1	0.022	1	0.831		Acvr1|Acvr2a|Acvr2b|Atraid|Bmp4|Bmp6|Bmp7|Bmpr1b|Bmpr2|Cd276|Fam20c|Kl|Osr1|Osr2|Pkdcc|Pth|Smad3|Tfap2a|Tgfb1|Tgfb3|Wnt4|
!	primary alcohol metabolic process	GO:0034308	22	22	0.301541	0.01977	1	0.022005	1	0.628		Adh1|Adh4|Adh5|Adh6|Akr1b10|Akr1c3|Aldh1a3|Aldh1b1|Aldh2|Aldh3a2|Bco1|Cel|Hao1|Lrat|Rbp1|Rbp2|Rbp4|Rdh12|Rdh7|Rdh8|Sdr16c5|Ttr|
!	cardiac muscle cell contraction	GO:0086003	21	21	0.310171	0.01977	1	0.022	1	0.819		Ank2|Cav3|Dsc2|Dsg2|Gpd1l|Jup|Kcna5|Kcne1l|Kcne2|Kcnh2|Kcnj2|Kcnq1|Nedd4l|Nup155|Pkp2|Ryr2|Scn1b|Scn3b|Scn4b|Slc9a1|Snta1|
!	regulation of potassium ion transmembrane transport	GO:1901379	20	20	0.300723	0.01977	1	0.022	1	0.761		Actn2|Ager|Akap7|Ank2|Cacna1d|Casq2|Cav3|Fhl1|Kcnab1|Kcne1l|Kcne2|Kcnh2|Kcnj1|Kcnj2|Kcnn2|Kcnq1|Nedd4|Nedd4l|Wwp2|Ywhae|
!	regulation of immunoglobulin production	GO:0002637	30	30	0.236297	0.019985	1	0.031145	1	0.829		Aplf|Bcl6|Cd37|Cd40|Cd40lg|Clcf1|Exosc3|Exosc6|Foxp1|Foxp3|Hpx|Ifng|Il27ra|Il33|Il4|Mir181b1|Mir181b2|Mzb1|Ndfip1|Ptprc|Rbp4|Sash3|Stat6|Supt6h|Tbx21|Tgfb1|Thoc1|Tnfrsf4|Traf2|Traf6|
!	positive regulation of synaptic transmission, cholinergic	GO:0032224	5	5	0.349404	0.020685	1	0.068875	1	0.645		Adora2a|Htr2c|Ifng|Musk|Tac1|
!	fatty acid elongation	GO:0030497	6	6	0.325956	0.02106	1	0.018725	1	0.173		Elovl1|Elovl3|Elovl4|Elovl5|Elovl7|Tecr|
!	very long-chain fatty acid biosynthetic process	GO:0042761	6	6	0.325956	0.02106	1	0.018725	1	0.174		Elovl1|Elovl3|Elovl4|Elovl5|Elovl7|Tecr|
!	positive regulation of tyrosine phosphorylation of STAT protein	GO:0042531	25	25	0.264222	0.021735	1	0.02445	1	0.844		Ccl5|Cd40|Clcf1|Crlf1|Csf1r|Epo|Erbb4|Fgfr3|Hcls1|Hpx|Ifng|Igf1|Il21|Il23a|Il24|Il3|Il31ra|Il4|Il6st|Isl1|Kit|Lck|Lyn|Pecam1|Tnfrsf1a|
!	cardiac conduction	GO:0061337	22	22	0.298877	0.02179	1	0.022005	1	0.824		Ank2|Cacna1d|Cxadr|Dsc2|Dsg2|Jup|Kcna5|Kcne1l|Kcne2|Kcnh2|Kcnj2|Kcnq1|Nup155|Pkp2|Pln|Ryr2|Scn10a|Scn1b|Scn3b|Scn4b|Slc8a1|Sptbn4|
!	positive regulation of biomineral tissue development	GO:0070169	22	22	0.297819	0.02179	1	0.022005	1	0.834		Acvr1|Acvr2a|Acvr2b|Atraid|Bmp4|Bmp6|Bmp7|Bmpr1b|Bmpr2|Cd276|Fam20c|Kl|Osr1|Osr2|Pkdcc|Pth|Smad3|Tfap2a|Tgfb1|Tgfb3|Wnt4|Wnt6|
!	cardiac muscle cell action potential	GO:0086001	22	22	0.295992	0.02179	1	0.022005	1	0.828		Ank2|Cacna1d|Cav3|Dmd|Dsc2|Dsg2|Gpd1l|Jup|Kcna5|Kcne1l|Kcne2|Kcnh2|Kcnj2|Kcnq1|Nedd4l|Nup155|Pkp2|Ryr2|Scn1b|Scn3b|Scn4b|Snta1|
!	regulation of cell fate commitment	GO:0010453	22	22	0.285481	0.02206	1	0.022005	1	0.809		Ar|Bmp4|Ctnnb1|Dusp6|Fgf2|Fgfr1|Fgfr2|Gdf3|Hnf1b|Il23a|Jup|LOC100360552|Lmo4|Mesp1|Nanog|Pax6|Pax7|Pou5f1|Sfrp2|Sostdc1|Wnt3a|Zfp157|
!	cellular response to gonadotropin stimulus	GO:0071371	17	17	0.230355	0.02242	1	0.046895	1	0.757		Cyp17a1|Cyp1b1|Egr1|Egr3|Egr4|Gata4|Hmgcs1|Lhcgr|Notch1|Nsmf|Pax8|Pgr|Serpine1|Slc5a5|Star|Tf|Wt1|
!	regulation of peroxisome proliferator activated receptor signaling pathway	GO:0035358	5	5	0.339834	0.022485	1	0.024215	1	0.663		Alox15|Alox15b|Cited2|Sirt1|Twist1|
!	lipoxygenase pathway	GO:0019372	7	7	0.292333	0.0227	1	0.03281	1	0.498		Alox12|Alox12b|Alox12e|Alox15|Alox15b|Aloxe3|Pla2g3|
!	organ regeneration	GO:0031100	66	66	0.143932	0.0228	1	0.07642	1	0.882		Adh1|Adm|Afp|Ahsg|Aldoc|Angpt1|Angpt2|Anxa3|Apoa1|Apoa2|Apoa5|Apoh|Atic|Axl|Baat|Bak1|C5ar1|Cad|Cast|Cav1|Ccl2|Ccna2|Ccnd1|Ccne1|Cdk1|Cdk2|Cebpa|Cpb2|Ddr1|Eif4a1|Flt3|Fpgs|Gas6|Gstp1|Hmbs|Hp|Htr2c|Jag1|Lcp1|Lef1|Med1|Mki67|Notch1|Nr0b2|Nr4a3|Orm1|Pfkfb1|Pgf|Pkm|Pparg|Prps1|Ptpn3|Ptpru|Shc1|Slco1a5|Socs1|Tek|Tgfb1|Tgfbr1|Tgfbr2|Ucp2|Ugt1a1|Ugt1a2|Ugt1a3|Upf2|Wnt1|
!	zinc II ion transmembrane transport	GO:0071577	12	12	0.250392	0.023325	1	0.0184	1	0.215		Slc11a2|Slc30a2|Slc30a4|Slc30a5|Slc30a6|Slc30a8|Slc39a1|Slc39a12|Slc39a13|Slc39a3|Slc39a4|Slc39a6|
!	positive regulation of cell adhesion mediated by integrin	GO:0033630	10	10	0.255838	0.023875	1	0.07396	1	0.705		Adam9|Ccl21|Ccl5|Cd24|Cib1|Cxcl13|Ift74|Piezo1|Syk|Tgfb2|
!	cellular response to drug	GO:0035690	41	41	0.185491	0.024295	1	0.042485	1	0.879		Aim2|Bmyc|Braf|Cad|Ccl2|Ddc|Dpep1|Egfr|Egr1|Ep300|Esr2|Fbp1|Gas6|Gstm1|Htr1b|Il1b|Kcne2|Kcnh2|Kcnq1|Mmp1|Myc|Nkx3-1|Pde2a|Pde4a|Ppm1e|Ppm1f|Ppp3ca|Ppp3cb|Qdpr|Ren|Rest|Rnf149|Serpine1|Slamf8|Slc18a2|Th|Tlr3|Tp53|Txn1|Umps|Vegfa|
!	photoreceptor cell differentiation	GO:0046530	41	41	0.185174	0.024295	1	0.042415	1	0.752		Ahi1|Alms1|Arl3|Bbs1|Bbs4|Bhlhe23|Cabp4|Cnga3|Crb1|Fscn2|Gnat1|Gnat2|Gngt1|Ift20|Ihh|Mfrp|Mir183|Mir96|Naglu|Nphp1|Nrl|Pax6|Pde6c|Ppp2r3a|Prkci|Prom1|Rbp3|Rdh13|Rom1|Rorb|Rpgr|Rpgrip1|Slc4a7|Sox8|Stat3|Th|Thy1|Trpm1|Ttc8|Tulp1|Vegfa|
!	cellular response to interleukin-1	GO:0071347	45	45	0.170259	0.02437	1	0.047805	1	0.879		Adamts12|Adamts7|Apoe|Cactin|Camp|Ccl12|Ccl2|Ccl3|Ccl5|Chi3l1|Cxcl2|Dab2ip|Egr1|Fn1|Hyal1|Hyal2|Hyal3|Icam1|Il17a|Il1r1|Irak1|Irak2|Irak3|Irg1|Klf2|Lcn2|Mapk3|Mapk9|Mmp1|Mmp2|Myc|Mylk3|Nkx3-1|Nos2|Pycard|Rbmx|Rela|Rps6ka4|Rps6ka5|Serpina3n|Serpine1|Sfrp1|Tirap|Tnip2|Traf6|
!	response to fibroblast growth factor	GO:0071774	49	49	0.172994	0.02437	1	0.047905	1	0.879		Casr|Ccl12|Ccl2|Ccl5|Cd44|Cps1|Ctgf|Cxcl13|Dll4|Egr3|Fgf1|Fgf12|Fgf16|Fgf19|Fgf2|Fgf21|Fgf23|Fgf3|Fgf4|Fgf6|Fgf9|Fgfr1|Fgfr2|Fgfr3|Fgfr4|Fgfrl1|Frs2|Frs3|Hyal1|Hyal2|Itgb1bp1|Kif16b|Kl|Lhx1|Nog|Pth|Rab14|Runx2|Scgb1a1|Serpine1|Sfrp1|Snca|Sos1|Star|Tbx1|Tdgf1|Trim71|Vegfa|Vim|
!	SMAD protein signal transduction	GO:0060395	13	13	0.233664	0.024415	1	0.04186	1	0.751		Afp|Bmp4|Bmp6|Bmp7|Fos|Gata4|Hipk2|Hnf4a|Jun|Nodal|Ski|T|Tf|
!	cellular response to gamma radiation	GO:0071480	11	11	0.241696	0.02475	1	0.03593	1	0.51		Atr|Bcl2l1|Cryab|Cyba|Ddias|Egr1|Elk1|Gtf2h5|RGD1564788|Tspyl5|Yap1|
!	T cell mediated immunity	GO:0002456	20	20	0.215804	0.02492	1	0.05847	1	0.729		Btnl5|Cadm1|Cd46|Cd55|Crlf2|Crtam|Ctsc|Ctsh|Dlg1|Foxp3|Gata3|Icam1|Il4|Jag1|Lyst|RGD1624210|Raet1d|Serpinb9|Slc11a1|Stx11|
!	porphyrin-containing compound catabolic process	GO:0006787	5	5	0.311953	0.02519	1	0.026265	1	0.351	GO:0033015|tetrapyrrole catabolic process,	Blvra|Blvrb|Hmox2|Hmox2-ps1|Ugt1a1|
!	tetrapyrrole catabolic process	GO:0033015	5	5	0.311953	0.02519	1	0.026265	1	0.351	GO:0006787|porphyrin-containing compound catabolic process,	Blvra|Blvrb|Hmox2|Hmox2-ps1|Ugt1a1|
!	replicative senescence	GO:0090399	7	7	0.281813	0.02534	1	0.02217	1	0.477		Atr|Cdkn2a|Ctc1|Mme|Tert|Tp53|Wnt16|
!	regulation of heterotypic cell-cell adhesion	GO:0034114	9	9	0.256725	0.02572	1	0.048745	1	0.686		Alox15|Apoa1|Bmp7|Cd44|Gcnt2|Il1b|Il1rn|Klf4|Myadm|
!	regulation of DNA damage response, signal transduction by p53 class mediator	GO:0043516	18	18	0.208137	0.025875	1	0.04725	1	0.739		Atr|Cd44|Cd74|Cdkn2a|Ddx5|Eef1e1|Hic1|Kdm1a|Mdm2|Npm1|Pmaip1|Sirt1|Smyd2|Snai1|Spred1|Spred2|Twist1|Zfp385a|
!	dentate gyrus development	GO:0021542	10	10	0.241431	0.02621	1	0.07396	1	0.454		Emx2|Fezf2|Lef1|Mdk|Neurod1|Neurod6|Prox1|Pten|Reln|Sct|
!	positive regulation of bone resorption	GO:0045780	10	10	0.249806	0.02621	1	0.036865	1	0.634	GO:0046852|positive regulation of bone remodeling,	Adam8|Ahsg|Car2|Lrp6|Ppargc1b|Spp1|Syk|Tf|Tfrc|Tmem64|
!	positive regulation of bone remodeling	GO:0046852	10	10	0.249806	0.02621	1	0.036865	1	0.634	GO:0045780|positive regulation of bone resorption,	Adam8|Ahsg|Car2|Lrp6|Ppargc1b|Spp1|Syk|Tf|Tfrc|Tmem64|
!	regulation of female receptivity	GO:0045924	6	6	0.288851	0.02637	1	0.042415	1	0.645		Avp|Ncoa1|Ncoa2|Nr1d1|Ppp1r1b|Thra|
!	negative regulation of epithelial cell proliferation involved in prostate gland development	GO:0060770	6	6	0.28938	0.02637	1	0.026965	1	0.393		Apc|Cdkn1b|Eaf2|Nkx3-1|Serpinf1|Stk11|
!	retinoid metabolic process	GO:0001523	29	29	0.225946	0.02646	1	0.031145	1	0.723		Adh1|Adh4|Adh5|Akr1b10|Akr1c3|Aldh1a3|Aldh8a1|Bco1|Cel|Cyp1a1|Cyp26a1|Cyp26c1|Dhrs3|Dhrs4|Lrat|Ppard|Rarres2|Rbp1|Rbp2|Rbp3|Rbp4|Rdh11|Rdh12|Rdh7|Rdh8|Scpep1|Sdr16c5|Stra6|Ttr|
!	negative regulation of BMP signaling pathway	GO:0030514	34	34	0.206167	0.02661	1	0.034245	1	0.771		Bmper|Cav1|Cer1|Chrd|Chrdl1|Chrdl2|Dand5|Fbn1|Fzd1|Gdf3|Grem1|Grem2|Hipk2|Htra1|Htra3|Lemd3|Nanog|Nog|Notch1|Sfrp1|Sfrp2|Ski|Skor1|Skor2|Smad6|Sostdc1|Spg20|Tcf7l2|Tob1|Trim33|Twsg1|Vwc2|Wnt1|Wnt5a|
!	regulation of tyrosine phosphorylation of STAT protein	GO:0042509	32	32	0.206388	0.02661	1	0.034245	1	0.849		Cav1|Ccl5|Cd40|Clcf1|Crlf1|Csf1r|Epo|Erbb4|Fgfr3|Hcls1|Hnf4a|Hpx|Ifng|Igf1|Il21|Il22|Il22ra2|Il23a|Il24|Il3|Il31ra|Il4|Il6st|Isl1|Kit|Lck|Lyn|Nf2|Pecam1|Ptpn2|Socs1|Tnfrsf1a|
!	hair follicle development	GO:0001942	54	53	0.156073	0.026785	1	0.05294	1	0.857	GO:0022405|hair cycle process, GO:0022404|molting cycle process, GO:0098773|skin epidermis development,	Aars|Akt1|Alx4|Apc|Apcdd1|Atp7a|Barx2|Ctnnb1|Ctsl|Dbi|Dsg4|Eda|Edar|Edaradd|Egfr|Ercc2|Fgfr2|Foxn1|Fuz|Fzd3|Fzd6|Gnas|Hdac1|Hdac2|Hoxc13|Krt2|Krt25|Krt27|Lama5|Ldb1|Ldb2|Lrp4|Msx2|Myo5a|Notch1|Nsdhl|Pdgfa|Ppard|Prss8|Ptgs2|Rela|Sav1|Shh|Snai1|Sostdc1|Sox18|Tfap2c|Tgfb2|Tnfrsf19|Tp63|Trpv1|Wnt10a|Zdhhc21|
!	phenol-containing compound metabolic process	GO:0018958	54	54	0.163706	0.026785	1	0.05294	1	0.879		Agtr1a|Akr1b1|Asip|Atp2b2|Atp7a|Btbd9|Cacna1a|Comt|Cpq|Cyp17a1|Cyp2d4|Dbh|Ddc|Ddt|Dio3|Duox1|Duox2|Epas1|Gata3|Gpr37|Grin2a|Hdc|LOC100365773|Lrtomt|Ly6e|Maoa|Med1|Mtpn|Myo5a|Npr1|Nr4a2|Park2|Pde1b|Pmel|Reln|Rnls|Slc5a5|Slc6a3|Slco4a1|Snca|Sncaip|Spr|Srd5a1|Star|Sult1a1|Sult1d1|Tg|Tgfb2|Th|Tph1|Tph2|Ttr|Tyr|Tyrp1|
!	molting cycle process	GO:0022404	54	53	0.156073	0.026785	1	0.05294	1	0.858	GO:0022405|hair cycle process, GO:0001942|hair follicle development, GO:0098773|skin epidermis development,	Aars|Akt1|Alx4|Apc|Apcdd1|Atp7a|Barx2|Ctnnb1|Ctsl|Dbi|Dsg4|Eda|Edar|Edaradd|Egfr|Ercc2|Fgfr2|Foxn1|Fuz|Fzd3|Fzd6|Gnas|Hdac1|Hdac2|Hoxc13|Krt2|Krt25|Krt27|Lama5|Ldb1|Ldb2|Lrp4|Msx2|Myo5a|Notch1|Nsdhl|Pdgfa|Ppard|Prss8|Ptgs2|Rela|Sav1|Shh|Snai1|Sostdc1|Sox18|Tfap2c|Tgfb2|Tnfrsf19|Tp63|Trpv1|Wnt10a|Zdhhc21|
!	hair cycle process	GO:0022405	54	53	0.156073	0.026785	1	0.05294	1	0.858	GO:0022404|molting cycle process, GO:0001942|hair follicle development, GO:0098773|skin epidermis development,	Aars|Akt1|Alx4|Apc|Apcdd1|Atp7a|Barx2|Ctnnb1|Ctsl|Dbi|Dsg4|Eda|Edar|Edaradd|Egfr|Ercc2|Fgfr2|Foxn1|Fuz|Fzd3|Fzd6|Gnas|Hdac1|Hdac2|Hoxc13|Krt2|Krt25|Krt27|Lama5|Ldb1|Ldb2|Lrp4|Msx2|Myo5a|Notch1|Nsdhl|Pdgfa|Ppard|Prss8|Ptgs2|Rela|Sav1|Shh|Snai1|Sostdc1|Sox18|Tfap2c|Tgfb2|Tnfrsf19|Tp63|Trpv1|Wnt10a|Zdhhc21|
!	multicellular organismal signaling	GO:0035637	53	53	0.155323	0.026785	1	0.05294	1	0.87		Ank2|Ank3|Cacna1a|Cacna1d|Cacna1i|Cacnb4|Clcn1|Cldn19|Cntnap1|Cxadr|Dmrt3|Dpp6|Dsc2|Dsg2|Fkbp1b|Gria1|Grik2|Jup|Kcna5|Kcne1l|Kcne2|Kcnh2|Kcnj2|Kcnma1|Kcnmb2|Kcnmb3|Kcnmb4|Kcnq1|Kcnq2|Myh14|Nfasc|Nrcam|Nup155|Otoa|P2rx1|P2rx2|P2rx3|P2rx4|P2rx5|Pafah1b1|Pkp2|Pln|Ryr2|Scn10a|Scn1b|Scn2a|Scn3b|Scn4b|Scn8a|Scn9a|Slc8a1|Sod1|Sptbn4|
!	skin epidermis development	GO:0098773	54	53	0.156073	0.026785	1	0.05294	1	0.857	GO:0022405|hair cycle process, GO:0022404|molting cycle process, GO:0001942|hair follicle development,	Aars|Akt1|Alx4|Apc|Apcdd1|Atp7a|Barx2|Ctnnb1|Ctsl|Dbi|Dsg4|Eda|Edar|Edaradd|Egfr|Ercc2|Fgfr2|Foxn1|Fuz|Fzd3|Fzd6|Gnas|Hdac1|Hdac2|Hoxc13|Krt2|Krt25|Krt27|Lama5|Ldb1|Ldb2|Lrp4|Msx2|Myo5a|Notch1|Nsdhl|Pdgfa|Ppard|Prss8|Ptgs2|Rela|Sav1|Shh|Snai1|Sostdc1|Sox18|Tfap2c|Tgfb2|Tnfrsf19|Tp63|Trpv1|Wnt10a|Zdhhc21|
!	bile acid and bile salt transport	GO:0015721	11	11	0.237688	0.02739	1	0.024155	1	0.27		Abcb11|Abcc3|Aqp8|Mip|Slc10a1|Slc51a|Slc51b|Slco1a5|Slco1b2|Slco1c1|Slco2b1|
!	mesonephros development	GO:0001823	72	72	0.14009	0.02761	1	0.07498	1	0.904		Bdnf|Bmp4|Bmp7|Bmper|Calb1|Cat|Cd44|Cer1|Cited2|Crlf1|Ctnnb1|Ctnnbip1|Dchs1|Dlg1|Epcam|Fgf1|Fgf2|Fgfr1|Fgfr2|Foxc1|Foxd1|Foxd2|Foxd4|Foxj1|Gata3|Gdf11|Gdnf|Gli3|Gpc3|Grem1|Gzf1|Hnf1b|Hs2st1|Kif26b|Lama5|Lhx1|Myc|Nog|Osr1|Osr2|Pax2|Pax8|Pbx1|Pgf|Pkd2|Ptch1|Rara|Rarb|Ren|Sall1|Sdc1|Sdc4|Sfrp1|Shh|Sim1|Six1|Smad2|Smad3|Smad6|Spry1|Tacstd2|Tcf21|Tgfb1|Timeless|Tshz3|Wnt1|Wnt11|Wnt4|Wnt6|Wnt9b|Wt1|Zbt…
!	negative regulation of canonical Wnt signaling pathway	GO:0090090	70	69	0.13416	0.02761	1	0.073425	1	0.875		Aes|Amer1|Amer2|Ankrd6|Apc|Apc2|Axin2|Cav1|Cthrc1|Ctnnd1|Cyld|Dab2|Dab2ip|Dact1|Ddit3|Dkk2|Egr1|Frzb|Fzd1|Fzd6|G3bp1|Gli1|Gli3|Gpc3|Grem1|Hdac1|Hdac2|Invs|Isl1|Lats2|Lef1|Limd1|Lrp4|Lzts2|Mad2l2|Mapk14|Mcc|Mesp1|Nkd1|Nkd2|Nog|Notch1|Nphp3|Pfdn5|Ppp2r3a|Prickle1|Ptpro|Rapgef1|Ror2|Scyl2|Sfrp1|Sfrp2|Sfrp4|Sfrp5|Shh|Siah2|Sostdc1|Sox10|Sox2|Stk3|Tbx18|Tcf7l2|Tle2|Wnt11|Wnt4|Wnt5a|Wnt5b|Wwtr1|Znrf3|
!	signal transduction in absence of ligand	GO:0038034	27	27	0.229052	0.02769	1	0.028195	1	0.763	GO:0097192|extrinsic apoptotic signaling pathway in absence of ligand,	Bad|Bag3|Bak1|Bax|Bcl2l1|Bcl2l10|Bcl2l11|Bok|Casp14|Casp2|Casp3|Eya2|Fadd|Fas|Foxo3|Igf1|Il1a|Il1b|Il3|Il4|Kitlg|Lcn2|Mknk1|Mknk2|Moap1|Mthfs|Ngf|
!	mammary gland duct morphogenesis	GO:0060603	26	26	0.231557	0.02769	1	0.028175	1	0.842		Ar|Btrc|Ccl11|Csf1|Ddr1|Epha2|Etv4|Fgfr2|Lrp5|Lrp6|Med1|Msx2|Ncoa3|Nr3c1|Ntn1|Pgr|Phb2|Ptch1|Robo1|Slc12a2|Sostdc1|Tbx3|Tfap2c|Tgfb1|Wnt4|Wnt5a|
!	protein trimerization	GO:0070206	26	26	0.233092	0.02769	1	0.028175	1	0.594		Arg1|Asic1|Brk1|C1qtnf1|C1qtnf2|C1qtnf3|C1qtnf6|Col1a1|Col6a2|Col6a4|Hsf4|Lcn2|Mbl1|Mgst1|Mlkl|Nell2|Ogt|Pnpt1|Scara5|Ski|Tnfrsf9|Traf2|Trim21|Trim27|Trim34|Trim6|
!	extrinsic apoptotic signaling pathway in absence of ligand	GO:0097192	27	27	0.229052	0.02769	1	0.028195	1	0.763	GO:0038034|signal transduction in absence of ligand,	Bad|Bag3|Bak1|Bax|Bcl2l1|Bcl2l10|Bcl2l11|Bok|Casp14|Casp2|Casp3|Eya2|Fadd|Fas|Foxo3|Igf1|Il1a|Il1b|Il3|Il4|Kitlg|Lcn2|Mknk1|Mknk2|Moap1|Mthfs|Ngf|
!	ferric iron transport	GO:0015682	9	9	0.24812	0.02826	1	0.0324	1	0.496	GO:0072512|trivalent inorganic cation transport,	Cltc|Lmtk2|Rab11b|Rep15|Snx3|Steap1|Steap2|Steap4|Tf|
!	trivalent inorganic cation transport	GO:0072512	9	9	0.24812	0.02826	1	0.0324	1	0.496	GO:0015682|ferric iron transport,	Cltc|Lmtk2|Rab11b|Rep15|Snx3|Steap1|Steap2|Steap4|Tf|
!	forebrain anterior/posterior pattern specification	GO:0021797	5	5	0.288714	0.028465	1	0.03305	1	0.287		Fezf1|Fezf2|Pax6|Six3|Wnt1|
!	maturation of SSU-rRNA	GO:0030490	6	6	0.286786	0.02877	1	0.026965	1	0.143		Cirh1a|LOC297756|Nol11|Rps24|Rps8|Rpsa|
!	regulation of adaptive immune response	GO:0002819	87	87	0.124653	0.029025	1	0.087805	1	0.904		Ada|Alox15|Aplf|B2m|Bcl6|C3|Cd226|Cd24|Cd40|Cd55|Clcf1|Dpp4|Dusp10|Exosc3|Exosc6|Fadd|Fcer1a|Fcgr1a|Foxj1|Foxp3|Gimap5|Hfe|Hlx|Hpx|Hspd1|Ifng|Il12rb1|Il20rb|Il23a|Il23r|Il27ra|Il33|Il4|Il4r|Irf7|Lilrb3l|MGC112715|Malt1|Mill1|Mir181b1|Mir181b2|Muc4|Ndfip1|Nod2|PVR|Pnp|Ppp3cb|Prkcq|Prkcz|Ptprc|Pvrl2|Pycard|RT1-A1|RT1-Bb|RT1-CE3|RT1-CE4|RT1-CE5|RT1-M1-5|RT1-M10-1|RT1-M5|RT1-M6-1|RT1-N3|RT1-S3|RT1-T1…
!	regulation of endothelial cell differentiation	GO:0045601	12	12	0.216405	0.029265	1	0.09899	1	0.681		Alox12|Apold1|Bmp4|Bmp6|Ctnnb1|Etv2|Gdf2|Notch1|Tgfb3|Tgfbr1|Tmem100|Xdh|
!	modified amino acid transport	GO:0072337	15	15	0.208721	0.02937	1	0.034135	1	0.665		Abcc1|Abcc2|Ctns|Folr2|Pdpn|Serpina7|Slc19a1|Slc1a4|Slc22a8|Slc25a26|Slc46a1|Slc5a6|Slc6a8|Slco1a5|Slco4a1|
!	interferon-gamma production	GO:0032609	14	14	0.2126	0.02938	1	0.05009	1	0.607		Avpr2|Azi2|Eomes|Gata3|Il12rb2|Il18|Lilrb3l|RGD1559732|RGD1624210|Rnf19b|Tlr4|Trim27|Txk|Vtcn1|
!	myoblast migration	GO:0051451	7	7	0.261787	0.030175	1	0.030445	1	0.582		Bin3|Itgb1bp1|Naca|Rock1|Six1|Six4|Thbs4|
!	regulation of acetylcholine secretion, neurotransmission	GO:0014056	5	5	0.277155	0.03022	1	0.087815	1	0.584		Adora2a|Cacna1a|Chrna3|Htr2c|Htr6|
!	long-chain fatty acid biosynthetic process	GO:0042759	9	9	0.235839	0.0316	1	0.0425	1	0.568		Acot7|Alox12|Alox12b|Alox15|Alox15b|Aloxe3|Myo5a|Plp1|Qk|
!	regulation of microtubule polymerization	GO:0031113	20	19	0.185561	0.031715	1	0.034685	1	0.723		Apc|Capzb|Cav1|Cav3|Cdkn1b|Fes|Fkbp4|Map1b|Mapk8|Mapt|Psrc1|Sgk1|Slain2|Slc39a12|Snca|Stmn1|Stmn2|Tbcd|Terf1|
!	regulation of bone remodeling	GO:0046850	19	19	0.185231	0.031715	1	0.07749	1	0.781		Adam8|Ahsg|Car2|Cartpt|Csf1r|Grem1|Lrp5|Lrp6|Pdk4|Ppargc1b|Sfrp1|Siglec15|Spp1|Syk|Tf|Tfrc|Tmem64|Tnfrsf11b|Vegfa|
!	cardiac muscle contraction	GO:0060048	36	36	0.184532	0.0324	1	0.039595	1	0.856		Actc1|Ank2|Casq2|Cav3|Cxcr4|Dmd|Dsc2|Dsg2|Gaa|Gpd1l|Jup|Kcna5|Kcne1l|Kcne2|Kcnh2|Kcnj2|Kcnq1|Map2k6|Mybpc3|Myl1|Myl3|Nedd4l|Nup155|Pkp2|Ryr2|Scn1b|Scn3b|Scn4b|Slc8a1|Slc9a1|Snta1|Srsf1|Tnnc1|Tnni3|Tpm1|Vegfb|
!	polyamine metabolic process	GO:0006595	10	10	0.216005	0.03264	1	0.049265	1	0.501		Agmat|Amd1|Dhps|Odc1|Paox|RGD1562036|RGD1564480|Sat1|Sat2|Smox|
!	phosphatidylethanolamine biosynthetic process	GO:0006646	7	7	0.241645	0.033425	1	0.03281	1	0.226		Alox15|Cept1|Chka|Chkb|Etnk1|Etnk2|Pcyt2|
!	regulation of heart rate	GO:0002027	43	43	0.167119	0.03378	1	0.04265	1	0.893		Ada|Adm|Adra1b|Ank2|Cacna1d|Casq2|Cav3|Dmd|Dsc2|Dsg2|Edn2|Edn3|Epas1|Fkbp1b|Gpd1l|Hey2|Jup|Kcna5|Kcne1l|Kcne2|Kcnh2|Kcnj2|Kcnq1|Mc3r|Mybpc3|Myh7|Npff|Pde4d|Pik3r1|Pkp2|Pln|Pmch|Ryr2|Scn10a|Scn1b|Scn3b|Scn4b|Sema3a|Slc8a1|Snta1|Sptbn4|Srebf1|Tac1|
!	regulation of bone mineralization	GO:0030500	40	40	0.173024	0.03378	1	0.042485	1	0.842		Acvr1|Acvr2a|Acvr2b|Ahsg|Ankh|Atraid|Bglap|Bmp4|Bmp6|Bmp7|Bmpr1b|Bmpr2|Ccl3|Cd276|Creb3l1|Cyp27b1|Ddr2|Dmp1|Ecm1|Fam20c|Fgf23|Grem1|Kl|Matn1|Mgp|Nbr1|Nfe2|Osr1|Osr2|Pkdcc|Pth|Ptk2b|Smad3|Srgn|Tfap2a|Tgfb1|Tgfb3|Twist1|Txlng|Wnt4|
!	regulation of potassium ion transport	GO:0043266	40	40	0.16766	0.03378	1	0.042485	1	0.834		Abcc8|Actn2|Adcyap1|Adora1|Ager|Akap5|Akap7|Ank2|Atf4|Cacna1d|Casq2|Cav3|Cxcl1|Dlg1|Dpp6|Fhl1|Gck|Gnaq|Hbp1|Hcrt|Htr2a|Kcna5|Kcnab1|Kcne1l|Kcne2|Kcnh2|Kcnj1|Kcnj2|Kcnn2|Kcnq1|Kif5b|Nedd4|Nedd4l|Nos3|Plcb4|Ptk2b|Stk39|Vip|Wwp2|Ywhae|
!	regulation of biomineral tissue development	GO:0070167	42	42	0.169309	0.03378	1	0.042485	1	0.851		Acvr1|Acvr2a|Acvr2b|Ahsg|Ankh|Atraid|Bglap|Bmp4|Bmp6|Bmp7|Bmpr1b|Bmpr2|Ccl3|Cd276|Creb3l1|Cyp27b1|Ddr2|Dmp1|Ecm1|Fam20c|Fgf23|Gas6|Grem1|Kl|Matn1|Mgp|Nbr1|Nfe2|Osr1|Osr2|Pkdcc|Pth|Ptk2b|Smad3|Srgn|Tfap2a|Tgfb1|Tgfb3|Twist1|Txlng|Wnt4|Wnt6|
!	diterpenoid metabolic process	GO:0016101	35	35	0.192784	0.03379	1	0.03429	1	0.795		Adh1|Adh4|Adh5|Akr1b10|Akr1c3|Aldh1a3|Aldh3a2|Aldh8a1|Bco1|Cel|Crh|Cyp1a1|Cyp26a1|Cyp26c1|Dhrs3|Dhrs4|Egfr|Lrat|Pgr|Ppard|Rarres2|Rbp1|Rbp2|Rbp3|Rbp4|Rdh11|Rdh12|Rdh7|Rdh8|Scpep1|Sdr16c5|Srd5a1|Star|Stra6|Ttr|
!	positive regulation of JAK-STAT cascade	GO:0046427	34	34	0.192185	0.03379	1	0.03429	1	0.874	GO:1904894|positive regulation of STAT cascade,	Adipor1|Agap2|Agtr1a|Akr1b1|Ccl5|Cd40|Clcf1|Crlf1|Csf1r|Epo|Erbb4|F2r|Fgfr3|Ghr|Hcls1|Hpx|Ifng|Igf1|Il21|Il23a|Il24|Il3|Il31ra|Il4|Il6st|Isl1|Kit|Lck|Lyn|Notch1|Pecam1|Prl|Ptk2b|Tnfrsf1a|
!	positive regulation of STAT cascade	GO:1904894	34	34	0.192185	0.03379	1	0.03429	1	0.874	GO:0046427|positive regulation of JAK-STAT cascade,	Adipor1|Agap2|Agtr1a|Akr1b1|Ccl5|Cd40|Clcf1|Crlf1|Csf1r|Epo|Erbb4|F2r|Fgfr3|Ghr|Hcls1|Hpx|Ifng|Igf1|Il21|Il23a|Il24|Il3|Il31ra|Il4|Il6st|Isl1|Kit|Lck|Lyn|Notch1|Pecam1|Prl|Ptk2b|Tnfrsf1a|
!	icosanoid biosynthetic process	GO:0046456	23	23	0.168331	0.033925	1	0.07601	1	0.775	GO:1901570|fatty acid derivative biosynthetic process,	Alox12|Alox15|Cd74|Cyp4a1|Cyp4a2|Edn2|Fam213b|Fcer1a|Ggt5|Hpgds|Lta4h|Mgst2|Npepo|Pla2g5|Pnpla8|Prg3|Ptges3|Ptgs1|Ptgs2|Rnpep|Sphk1|Syk|Tbxas1|
!	fatty acid derivative biosynthetic process	GO:1901570	23	23	0.168331	0.033925	1	0.07601	1	0.775	GO:0046456|icosanoid biosynthetic process,	Alox12|Alox15|Cd74|Cyp4a1|Cyp4a2|Edn2|Fam213b|Fcer1a|Ggt5|Hpgds|Lta4h|Mgst2|Npepo|Pla2g5|Pnpla8|Prg3|Ptges3|Ptgs1|Ptgs2|Rnpep|Sphk1|Syk|Tbxas1|
!	removal of superoxide radicals	GO:0019430	8	8	0.235465	0.034295	1	0.033925	1	0.619	GO:0098869|cellular oxidant detoxification, GO:0071450|cellular response to oxygen radical, GO:0071451|cellular response to superoxide,	Apoa4|Atp7a|Ccs|Fancc|Mpo|Prdx2|Sod1|Sod3|
!	mitochondrion distribution	GO:0048311	8	8	0.233582	0.034295	1	0.026445	1	0.266		Atcay|Cluh|Lrrk2|Msto1|Mtm1|Slc4a5|Synj2|Synj2bp|
!	cellular response to oxygen radical	GO:0071450	8	8	0.235465	0.034295	1	0.033925	1	0.619	GO:0098869|cellular oxidant detoxification, GO:0071451|cellular response to superoxide, GO:0019430|removal of superoxide radicals,	Apoa4|Atp7a|Ccs|Fancc|Mpo|Prdx2|Sod1|Sod3|
!	cellular response to superoxide	GO:0071451	8	8	0.235465	0.034295	1	0.033925	1	0.619	GO:0098869|cellular oxidant detoxification, GO:0071450|cellular response to oxygen radical, GO:0019430|removal of superoxide radicals,	Apoa4|Atp7a|Ccs|Fancc|Mpo|Prdx2|Sod1|Sod3|
!	cellular oxidant detoxification	GO:0098869	8	8	0.235465	0.034295	1	0.033925	1	0.619	GO:0071450|cellular response to oxygen radical, GO:0071451|cellular response to superoxide, GO:0019430|removal of superoxide radicals,	Apoa4|Atp7a|Ccs|Fancc|Mpo|Prdx2|Sod1|Sod3|
!	regulation of bone resorption	GO:0045124	16	16	0.185861	0.03543	1	0.06068	1	0.73		Adam8|Ahsg|Car2|Cartpt|Csf1r|Lrp6|Pdk4|Ppargc1b|Siglec15|Spp1|Syk|Tf|Tfrc|Tmem64|Tnfrsf11b|Vegfa|
!	glycerolipid catabolic process	GO:0046503	16	16	0.185215	0.03543	1	0.03506	1	0.686		Abhd12|Apoa2|Apoa5|Apob|Ces1a|Ces1d|Cps1|Dagla|Enpp2|Inpp5f|Lipc|Lipe|Mgll|Pnpla3|Pnpla8|Smpd4|
!	cellular response to reactive oxygen species	GO:0034614	65	65	0.139697	0.035595	1	0.06618	1	0.885		Agap3|Ager|Akr1b1|Akr1c3|Anxa1|Apex1|Apoa4|Arg1|Atp7a|Axl|Btk|Ccs|Cdk1|Cdkn2a|Cfh|Crygd|Cst3|Dpep1|Ect2|Ep300|Ezh2|Fancc|Fer|Fos|Foxo1|Fxn|Il18|Il18bp|Kdm6b|Klf2|Klf4|Klf6|Lcn2|Map3k5|Mapk8|Mdm2|Mpo|Mpv17l|Net1|Nfe2l2|Oser1|Park7|Pax2|Pcgf2|Pdk2|Plekha1|Ppargc1b|Prdx2|Prdx3|Prdx5|Ptprk|Pxn|Rela|Serpine1|Sftpa1|Sftpc|Sirt1|Slc8a1|Sod1|Sod3|Sphk1|Stat6|Tpm1|Traf2|Trpc6|
!	regulation of myelination	GO:0031641	20	20	0.175965	0.035775	1	0.05847	1	0.725		Ctnnb1|Dlg1|Eif2ak3|Fig4|Ifng|Mir219-1|Mtmr2|Myrf|Ncmap|Pten|Rara|Rarb|Rarg|Rxrb|Rxrg|Tcf7l2|Tf|Tg|Tnfrsf21|Ypel1|
!	keratinocyte development	GO:0003334	5	5	0.263285	0.036045	1	0.068875	1	0.307		Bcl11b|Exph5|Ift74|Tfap2a|Tfap2c|
!	gland morphogenesis	GO:0022612	83	83	0.122756	0.037335	1	0.082835	1	0.904		Ar|Arg1|Bmp4|Bmp7|Bsx|Btrc|Cav1|Ccl11|Cd44|Crip1|Csf1|Ctnnd1|Cyp7b1|Dag1|Ddr1|Duox2|Eda|Edar|Egfr|Elf3|Epha2|Erbb2|Esr2|Etv4|Fem1b|Fgfr1|Fgfr2|Frs2|Frzb|Gdf7|Gli3|Hoxb13|Hoxd13|Igf1|Igf1r|Lama1|Lama5|Lrp5|Lrp6|Med1|Mmp2|Msx2|Ncoa3|Nkx2-3|Nkx3-1|Nog|Notch1|Nr3c1|Nrp1|Ntn1|Pax6|Pgr|Phb2|Plxna1|Plxnd1|Prop1|Prox1|Ptch1|Rarg|Robo1|Sema3a|Sema3c|Serpinb5|Sfrp1|Sfrp4|Shh|Slc12a2|Sostdc1|Stat5a|Stat6|Tb…
!	grooming behavior	GO:0007625	8	8	0.225016	0.0379	1	0.129885	1	0.458		Aprt|Avp|Ctns|Ddo|Hoxb8|Nmur2|Ppt1|Slitrk5|
!	positive regulation of endothelial cell differentiation	GO:0045603	8	8	0.217396	0.0379	1	0.129885	1	0.611		Alox12|Bmp4|Bmp6|Ctnnb1|Etv2|Gdf2|Notch1|Tmem100|
!	female mating behavior	GO:0060180	8	8	0.215789	0.0379	1	0.073855	1	0.689		Avp|Ncoa1|Ncoa2|Nr1d1|Pgr|Ppp1r1b|Thra|Trpc2|
!	negative regulation of viral genome replication	GO:0045071	18	18	0.167215	0.038155	1	0.14827	1	0.588		Adar|Bst2|Ccl5|Fam111a|Ifitm1|Ifitm2|Ifitm3|Isg15|Isg20|Mx2|Oas1a|Oasl|Plscr1|Prox1|Rsad2|Srpk1|Srpk2|Zc3hav1|
!	positive regulation of glutamate secretion	GO:0014049	6	6	0.228779	0.03855	1	0.06923	1	0.628		Adora2a|Avp|Dpysl2|Gabbr1|Grin2b|Nr3c1|
!	amine catabolic process	GO:0009310	11	11	0.192395	0.0386	1	0.059655	1	0.658	GO:0042402|cellular biogenic amine catabolic process,	Aadat|Dhps|Ido1|Kmo|Kynu|Paox|RGD1564480|Sardh|Sat1|Smox|Tdo2|
!	cellular biogenic amine catabolic process	GO:0042402	11	11	0.192395	0.0386	1	0.059655	1	0.658	GO:0009310|amine catabolic process,	Aadat|Dhps|Ido1|Kmo|Kynu|Paox|RGD1564480|Sardh|Sat1|Smox|Tdo2|
!	energy reserve metabolic process	GO:0006112	35	35	0.175056	0.03863	1	0.03429	1	0.772		Acadm|Agl|Akt1|Akt2|Cps1|Epm2a|G6pc|Gaa|Gbe1|Gck|Gnas|Gpr116|Gyg1|Gys1|Gys2|Il6st|Kl|Pcdh12|Pgm1|Pgm5|Phka1|Phka2|Phkb|Ppp1cb|Ppp1cc|Ppp1r1a|Ppp1r2|Ppp1r3c|Ppp1r3d|Ppp1r3e|Prkag2|Ptges3|Pygb|Pygm|Tcf7l2|
!	regulation of production of molecular mediator of immune response	GO:0002700	53	53	0.151992	0.03871	1	0.05294	1	0.891		Aplf|Apoa1|Apoa2|Atg5|Bcl6|Bst2|Cd37|Cd40|Cd40lg|Cd74|Clcf1|Exosc3|Exosc6|Foxp1|Foxp3|Gimap5|Gprc5b|Hpx|Ifng|Il10|Il21|Il27ra|Il33|Il4|Irak3|Lilrb3l|MGC112715|Malt1|Mir181b1|Mir181b2|Mzb1|Ndfip1|Nod2|Prkcz|Ptprc|Rbp4|Rsad2|Sash3|Sema7a|Stat6|Supt6h|Tbx21|Tgfb1|Tgfb2|Tgfb3|Thoc1|Tlr4|Tnfrsf14|Tnfrsf4|Traf2|Traf6|Trpm4|Wnt5a|
!	regulation of BMP signaling pathway	GO:0030510	55	55	0.146545	0.03871	1	0.05341	1	0.861		Acvr2a|Bmp4|Bmper|Bmpr2|Cav1|Cer1|Chrd|Chrdl1|Chrdl2|Crb2|Cyr61|Dand5|Eng|Fbn1|Fbxl15|Fkbp8|Foxd1|Fzd1|Gata4|Gdf2|Gdf3|Gpc3|Grem1|Grem2|Hipk2|Htra1|Htra3|Kdr|Lemd3|MGC112715|Msx1|Msx2|Nanog|Nog|Notch1|Rgma|Rnf165|Sfrp1|Sfrp2|Ski|Skor1|Skor2|Smad2|Smad6|Sostdc1|Sox11|Spg20|Tcf7l2|Tfap2b|Tob1|Trim33|Twsg1|Vwc2|Wnt1|Wnt5a|
!	molting cycle	GO:0042303	56	55	0.150187	0.03871	1	0.05294	1	0.848	GO:0042633|hair cycle,	Aars|Akt1|Alx4|Apc|Apcdd1|Atp7a|Barx2|Ctnnb1|Ctsl|Dbi|Dsg4|Eda|Edar|Edaradd|Egfr|Ercc2|Fgfr2|Foxn1|Fuz|Fzd3|Fzd6|Gnas|Hdac1|Hdac2|Hoxc13|Krt2|Krt25|Krt27|Lama5|Ldb1|Ldb2|Lrp4|Mpzl3|Msx2|Myo5a|Notch1|Nsdhl|Pdgfa|Ppard|Prss8|Ptch2|Ptgs2|Rela|Sav1|Shh|Snai1|Sostdc1|Sox18|Tfap2c|Tgfb2|Tnfrsf19|Tp63|Trpv1|Wnt10a|Zdhhc21|
!	hair cycle	GO:0042633	56	55	0.150187	0.03871	1	0.05294	1	0.848	GO:0042303|molting cycle,	Aars|Akt1|Alx4|Apc|Apcdd1|Atp7a|Barx2|Ctnnb1|Ctsl|Dbi|Dsg4|Eda|Edar|Edaradd|Egfr|Ercc2|Fgfr2|Foxn1|Fuz|Fzd3|Fzd6|Gnas|Hdac1|Hdac2|Hoxc13|Krt2|Krt25|Krt27|Lama5|Ldb1|Ldb2|Lrp4|Mpzl3|Msx2|Myo5a|Notch1|Nsdhl|Pdgfa|Ppard|Prss8|Ptch2|Ptgs2|Rela|Sav1|Shh|Snai1|Sostdc1|Sox18|Tfap2c|Tgfb2|Tnfrsf19|Tp63|Trpv1|Wnt10a|Zdhhc21|
!	one-carbon metabolic process	GO:0006730	25	25	0.166503	0.038805	1	0.105385	1	0.432		Ahcy|Ahcyl2|Car1|Car12|Car13|Car2|Car3|Car4|Car5a|Car5b|Car6|Car7|Car8|Car9|Fpgs|Ftcd|Mat1a|Mat2a|Mat2b|Mthfd1|Mthfd1l|Mthfd2l|Sardh|Shmt1|Shmt2|
!	protein maturation by protein folding	GO:0022417	5	5	0.247824	0.038855	1	0.087815	1	0.202		Chchd4|Ero1l|Ero1lb|Prdx4|RGD1564534|
!	cGMP catabolic process	GO:0046069	5	5	0.247221	0.038855	1	0.068875	1	0.442		Pde10a|Pde11a|Pde1b|Pde2a|Pde5a|
!	insulin receptor signaling pathway	GO:0008286	37	37	0.169629	0.039075	1	0.03954	1	0.744		Akt1|Akt2|Bcar1|C2cd5|Eif4ebp1|Eif4ebp2|Fer|Foxo1|Foxo3|Foxo6|Foxs1|Grb10|Igf2|Ins2|Insr|Irs2|Irs4|Kl|Nampt|Pdk2|Pdk4|Phip|Pik3r1|Prkcz|Ptpn1|Ptpn2|Ptpra|Sh2b2|Shc1|Sik2|Slc2a8|Smarcc1|Socs7|Soga1|Srebf1|Stxbp4|Wdr6|
!	cellular response to hydrogen peroxide	GO:0070301	37	37	0.175199	0.039075	1	0.039595	1	0.838		Ager|Akr1b1|Anxa1|Apex1|Arg1|Axl|Cdk1|Cdkn2a|Cfh|Cst3|Ect2|Ep300|Ezh2|Fxn|Il18|Il18bp|Kdm6b|Klf2|Klf4|Klf6|Lcn2|Map3k5|Mapk8|Mdm2|Net1|Nfe2l2|Oser1|Park7|Pax2|Pcgf2|Plekha1|Rela|Serpine1|Sirt1|Sphk1|Stat6|Trpc6|
!	zinc II ion transport	GO:0006829	17	17	0.172834	0.039825	1	0.02631	1	0.144		Slc11a2|Slc30a2|Slc30a3|Slc30a4|Slc30a5|Slc30a6|Slc30a7|Slc30a8|Slc39a1|Slc39a12|Slc39a13|Slc39a2|Slc39a3|Slc39a4|Slc39a6|Slc39a8|Slc39a9|
!	regulation of synaptic transmission, cholinergic	GO:0032222	9	9	0.211984	0.04002	1	0.203595	1	0.728		Adora2a|Cacna1a|Camk2b|Chrna3|Htr2c|Htr6|Ifng|Musk|Tac1|
!	negative regulation of chondrocyte differentiation	GO:0032331	9	9	0.208657	0.04002	1	0.07354	1	0.461		Adamts12|Adamts7|Bmp4|Ctnnb1|Efemp1|Rarb|Rarg|Tgfbr1|Wnt9a|
!	cellular detoxification	GO:1990748	9	9	0.209933	0.04002	1	0.03775	1	0.655		Apoa4|Atp7a|Ccs|Fancc|Gstm7|Mpo|Prdx2|Sod1|Sod3|
!	regulation of cation channel activity	GO:2001257	35	35	0.163248	0.04105	1	0.03429	1	0.87		Ahnak|Akap7|Ank2|Asph|Cabp1|Cacnb4|Casq2|Cav1|Clic2|Crhr1|Dmd|Epo|Fgf12|Fkbp1a|Fkbp1b|Gnb5|Gstm7|Gsto1|Homer1|Ikbkb|Jph2|Jph3|Kcne1l|Kcne2|Kcnj1|Kcnj11|Myo5a|Nedd4l|Pde4d|Pkd2|Pla2g6|Pln|Ryr2|S100a1|Stim2|
!	cell volume homeostasis	GO:0006884	12	12	0.180783	0.04194	1	0.07591	1	0.578		Add1|Alox15|Anxa7|Aqp2|Clns1a|E2f4|Kcnma1|Kcnn4|Npm1|Shank3|Slc12a2|Slc12a7|
!	cellular response to ethanol	GO:0071361	8	8	0.213817	0.0423	1	0.050555	1	0.442		Adcy7|Ccl5|Ccl7|Itpr2|Prkce|Tp53inp1|Ugt1a1|Ugt1a5|
!	heart process	GO:0003015	42	42	0.15839	0.042375	1	0.042485	1	0.875		Actc1|Ank2|Atg5|Casq2|Cav3|Cxcr4|Dmd|Dsc2|Dsg2|Gaa|Gpd1l|Gpx1|Jup|Kcna5|Kcne1l|Kcne2|Kcnh2|Kcnj2|Kcnq1|Map2k6|Mybpc3|Myl1|Myl3|Nedd4l|Nup155|Pde4d|Pkp2|Pln|Rnls|Ryr2|Scn1b|Scn3b|Scn4b|Slc8a1|Slc9a1|Snta1|Sod1|Srsf1|Tnnc1|Tnni3|Tpm1|Vegfb|
!	heart contraction	GO:0060047	40	40	0.166565	0.042375	1	0.042485	1	0.869		Actc1|Ank2|Atg5|Casq2|Cav3|Cxcr4|Dmd|Dsc2|Dsg2|Gaa|Gpd1l|Gpx1|Jup|Kcna5|Kcne1l|Kcne2|Kcnh2|Kcnj2|Kcnq1|Map2k6|Mybpc3|Myl1|Myl3|Nedd4l|Nup155|Pkp2|Rnls|Ryr2|Scn1b|Scn3b|Scn4b|Slc8a1|Slc9a1|Snta1|Sod1|Srsf1|Tnnc1|Tnni3|Tpm1|Vegfb|
!	mammary gland morphogenesis	GO:0060443	40	40	0.156491	0.042375	1	0.042485	1	0.869		Ar|Arg1|Bmp4|Bsx|Btrc|Cav1|Ccl11|Csf1|Ddr1|Elf3|Epha2|Erbb2|Etv4|Fgfr2|Frzb|Gli3|Lrp5|Lrp6|Med1|Msx2|Ncoa3|Nr3c1|Ntn1|Pgr|Phb2|Ptch1|Robo1|Sfrp4|Slc12a2|Sostdc1|Stat5a|Stat6|Tbx2|Tbx3|Tfap2c|Tgfb1|Tgfbr2|Wnt4|Wnt5a|Zfp157|
!	acute-phase response	GO:0006953	31	31	0.142705	0.04254	1	0.104435	1	0.77		Ahsg|Ass1|Cebpa|Crp|Epha3|F2|Fn1|Hp|Hps5|Il1a|Il1b|Il1rn|Ins2|Itih4|Kng1l1|Lbp|Orm1|Plscr1|Ptger3|Reg3a|Reg3b|Saa4|Serpina1|Sigirr|Stat3|Stat5b|Tf|Tfrc|Trpv1|Tsc2|Ugt1a1|
!	endothelial cell chemotaxis	GO:0035767	6	6	0.221056	0.042545	1	0.06923	1	0.403		Coro1b|Cxcl13|Egr3|Nrp1|Plekhg5|Vegfa|
!	regulation of transmission of nerve impulse	GO:0051969	7	7	0.213017	0.04331	1	0.125745	1	0.667		Avp|Cartpt|Glra1|Hcrt|Ifng|Itga2|Tnr|
!	regulation of appetite	GO:0032098	14	14	0.17219	0.04405	1	0.100565	1	0.751		Bbs2|Bbs4|Cartpt|Cck|Gcg|Ghrl|Htr2c|Htr4|Mkks|Npff|Oprm1|Pomc|Ppara|Ucn|
!	positive regulation of tissue remodeling	GO:0034105	14	14	0.174635	0.04405	1	0.06228	1	0.752		Adam8|Ahsg|B4galt1|Bax|Car2|Cdkn2a|Il18|Lrp6|Ppargc1b|Spp1|Syk|Tf|Tfrc|Tmem64|
!	cerebellar granular layer development	GO:0021681	11	11	0.182608	0.044255	1	0.09693	1	0.597		Atp2b2|Cbln1|Faim2|Kndc1|Mdk|Mtpn|Prox1|Serpine2|Top2a|Ulk1|Wnt7a|
!	unsaturated fatty acid biosynthetic process	GO:0006636	27	27	0.143315	0.044295	1	0.106445	1	0.788		Alox12|Alox12b|Alox15|Alox15b|Aloxe3|Cd74|Decr2|Edn2|Elovl5|Fads1|Fam213b|Fcer1a|Ggt5|Hpgds|Lta4h|Mgst2|Npepo|Pla2g5|Pnpla8|Prg3|Ptges3|Ptgs1|Ptgs2|Rnpep|Sphk1|Syk|Tbxas1|
!	response to gonadotropin	GO:0034698	27	27	0.150878	0.044295	1	0.106445	1	0.784		Alas1|Ctsl|Cyp17a1|Cyp1b1|Egr1|Egr3|Egr4|Foxm1|Gata4|Gjb2|Hmgcs1|Icam1|Itga3|Itgb1|Lhcgr|Notch1|Nsmf|Pappa|Pax8|Pgr|Serpine1|Slc5a5|Srd5a1|Star|Tf|Tox2|Wt1|
!	action potential	GO:0001508	57	57	0.137379	0.044455	1	0.05976	1	0.878		Ank2|Ank3|Cacna1d|Cacna1i|Cacnb4|Cav3|Chrna4|Clcn1|Cldn19|Cln3|Cntnap1|Dmd|Dpp6|Dsc2|Dsg2|Fkbp1b|Gjd2|Glra1|Gna11|Gnaq|Gpd1l|Gria1|Grik2|Grin2a|Grin2b|Jup|Kcna5|Kcnc2|Kcnd2|Kcne1l|Kcne2|Kcnh2|Kcnj2|Kcnma1|Kcnmb2|Kcnmb3|Kcnmb4|Kcnq1|Myh14|Nedd4l|Nrcam|Nup155|P2rx1|P2rx2|P2rx3|P2rx4|P2rx5|Pkp2|Ryr2|Scn1b|Scn2a|Scn3b|Scn4b|Scn8a|Scn9a|Snta1|Ywhah|
!	cellular hormone metabolic process	GO:0034754	56	56	0.136302	0.044455	1	0.05976	1	0.876		Aanat|Adh1|Adh4|Adm|Afp|Akr1b10|Akr1c2|Akr1c3|Aldh1a3|Aldh8a1|Asmt|Bco1|Cacna1h|Cel|Comt|Cyp11b2|Cyp17a1|Cyp1a1|Cyp1b1|Cyp21a1|Cyp26a1|Cyp26c1|Ece1|Fgf2|Hsd17b1|Hsd17b4|Hsd17b7|Hsd17b8|Il1b|Lrat|Med1|Nr3c1|Plekha1|Ppargc1a|Rbp1|Rbp2|Rbp4|Rdh12|Rdh7|Rdh8|Scarb1|Scp2|Scpep1|Sdr16c5|Sgpl1|Shh|Srd5a1|Star|Stard3|Stat5b|Stra6|Sult1a1|Tiparp|Ttr|Wnt4|ste2|
!	purine nucleoside biosynthetic process	GO:0042451	57	57	0.140808	0.044455	1	0.05953	1	0.879	GO:0046129|purine ribonucleoside biosynthetic process,	Acot7|Ada|Adal|Adsl|Adss|Ak1|Ak2|Ak3|Aldoa|Amd1|Aprt|Atp1a1|Atp1a3|Atp4a|Atp5a1|Atp5b|Atp5c1|Atp5d|Atp5g2|Atp5g3|Atp5h|Atp5i|Atp5j|Atp5j2|Atp5l|Atp5o|Atp5s|Chchd10|Coasy|Dcakd|Gbas|Gmps|Guk1|LOC500350|Mat1a|Mat2a|Mat2b|Nme4|Nme5|Nme6|Nme7|Nme8|Nt5e|Pank1|Pank3|Pank4|Papss1|Pklr|Pkm|Pnp|Ppcdc|Ppcs|Prps1|Prtfdc1|Stoml2|Taf3|Tgfb1|
!	odontogenesis of dentin-containing tooth	GO:0042475	59	58	0.135536	0.044455	1	0.05976	1	0.86		Acvr2b|Adm|Amtn|Ankrd11|Bax|Bcl11b|Bcl2l11|Bmp4|Bmp7|Bsg|Car2|Ctnnb1|Dlx1|Dlx2|Dlx3|Eda|Edar|Edaradd|Enam|Fam20a|Fam20c|Fgf4|Foxc1|Gli3|Hand1|Hdac1|Hdac2|Htra1|Itga6|Jag2|Klk4|Lama5|Lef1|Lhx8|Lrp4|Lrp6|Mmp20|Msx1|Msx2|Nf2|Nfic|Nkx2-3|Odam|Perp|Pitx2|Ppara|Pvrl1|Runx2|Scn10a|Shh|Slc24a4|Sostdc1|Tbx1|Tcf7l2|Tp63|Traf6|Wnt6|Wnt7b|
!	purine ribonucleoside biosynthetic process	GO:0046129	57	57	0.140808	0.044455	1	0.05953	1	0.879	GO:0042451|purine nucleoside biosynthetic process,	Acot7|Ada|Adal|Adsl|Adss|Ak1|Ak2|Ak3|Aldoa|Amd1|Aprt|Atp1a1|Atp1a3|Atp4a|Atp5a1|Atp5b|Atp5c1|Atp5d|Atp5g2|Atp5g3|Atp5h|Atp5i|Atp5j|Atp5j2|Atp5l|Atp5o|Atp5s|Chchd10|Coasy|Dcakd|Gbas|Gmps|Guk1|LOC500350|Mat1a|Mat2a|Mat2b|Nme4|Nme5|Nme6|Nme7|Nme8|Nt5e|Pank1|Pank3|Pank4|Papss1|Pklr|Pkm|Pnp|Ppcdc|Ppcs|Prps1|Prtfdc1|Stoml2|Taf3|Tgfb1|
!	regulation of JAK-STAT cascade	GO:0046425	56	56	0.137971	0.044455	1	0.05976	1	0.878	GO:1904892|regulation of STAT cascade,	Adipor1|Agap2|Agtr1a|Akr1b1|Cav1|Ccl5|Cd40|Clcf1|Crlf1|Csf1r|Dot1l|Elp2|Epo|Erbb4|F2r|Fgfr3|Ghr|Hcls1|Hgs|Hnf4a|Hpx|Ifna4|Ifna5|Ifng|Ifnk|Igf1|Ikbkb|Il21|Il22|Il22ra2|Il23a|Il24|Il3|Il31ra|Il4|Il6st|Isl1|Kit|Lck|Leprot|Lyn|Neurod1|Nf2|Nlk|Notch1|Pecam1|Pigu|Prl|Ptk2b|Ptpn2|RGD1559679|RGD1561246|Sac3d1|Sh2b2|Socs1|Tnfrsf1a|
!	regulation of STAT cascade	GO:1904892	56	56	0.137971	0.044455	1	0.05976	1	0.878	GO:0046425|regulation of JAK-STAT cascade,	Adipor1|Agap2|Agtr1a|Akr1b1|Cav1|Ccl5|Cd40|Clcf1|Crlf1|Csf1r|Dot1l|Elp2|Epo|Erbb4|F2r|Fgfr3|Ghr|Hcls1|Hgs|Hnf4a|Hpx|Ifna4|Ifna5|Ifng|Ifnk|Igf1|Ikbkb|Il21|Il22|Il22ra2|Il23a|Il24|Il3|Il31ra|Il4|Il6st|Isl1|Kit|Lck|Leprot|Lyn|Neurod1|Nf2|Nlk|Notch1|Pecam1|Pigu|Prl|Ptk2b|Ptpn2|RGD1559679|RGD1561246|Sac3d1|Sh2b2|Socs1|Tnfrsf1a|
!	purine ribonucleotide biosynthetic process	GO:0009152	71	71	0.119626	0.044705	1	0.073425	1	0.888		Acot7|Adcy1|Adcy3|Adcy6|Adcy7|Adcy8|Adcy9|Adm|Adsl|Adss|Ak1|Ak2|Ak3|Aldoa|Ampd1|Ampd2|Ampd3|Aprt|Atic|Atp1a1|Atp1a3|Atp4a|Atp5a1|Atp5b|Atp5c1|Atp5d|Atp5g2|Atp5g3|Atp5h|Atp5i|Atp5j|Atp5j2|Atp5l|Atp5o|Atp5s|Calcrl|Chchd10|Coasy|Dcakd|Gbas|Gmps|Gnal|Guca2b|Gucy1b3|Guk1|Htr2c|LOC500350|Nme4|Nme5|Nme6|Nme7|Nme8|Nppa|Nppb|Npr1|Pank1|Pank3|Pank4|Papss1|Pfas|Pklr|Pkm|Pnp|Ppcdc|Ppcs|Prps1|Prtfdc1|Ramp2|St…
!	positive regulation of cAMP biosynthetic process	GO:0030819	33	33	0.150122	0.044825	1	0.15963	1	0.82		Abca1|Acr|Adcy7|Adcyap1|Adm|Adora2a|Adora2b|Adrb3|Akap12|Akap5|Avp|Calcrl|Crh|Crhr1|Ece1|Gcg|Gnal|Gnas|Gpr161|Gpr65|Insl3|Lhcgr|Mc2r|Mc3r|Mc5r|Mrap|Ptgir|Pth|Ramp2|Rxfp2|Timp2|Ucn|Vip|
!	positive regulation of proteasomal protein catabolic process	GO:1901800	37	37	0.152501	0.04495	1	0.039595	1	0.797		Akt1|Aurka|Bbs7|Cenpe|Clu|Csnk1d|Dab2|Dab2ip|Fbxo22|Gnb2l1|Hspbp1|Il33|Kcne2|Lrrk2|Mdm2|Nkd2|Nub1|Osbpl7|Pias1|Plk1|Plk2|Plk3|Prickle1|Pten|Rb1|Rchy1|Smc5|Socs5|Stub1|Sumo1|Taf1|Trib1|Trib2|Ube2v2|Usp5|Xbp1|Zfand2a|
!	behavioral fear response	GO:0001662	18	18	0.160725	0.04504	1	0.14827	1	0.67		Adcyap1|Als2|Bdnf|Cck|Esr2|Gng7|Grik2|Grin2b|Hcrt|Htr2c|Mapk8ip2|Mdk|Mecp2|Npy2r|Penk|Taar4|Usp46|Vdac3|
!	terpenoid metabolic process	GO:0006721	47	47	0.146014	0.04557	1	0.047905	1	0.837		Adh1|Adh4|Adh5|Akr1b10|Akr1c3|Aldh1a3|Aldh3a2|Aldh8a1|Bco1|Bco2|Cel|Crh|Cyp1a1|Cyp1a2|Cyp26a1|Cyp26c1|Cyp2c11|Cyp2c12|Cyp2d3|Cyp2e1|Cyp3a2|Dhrs3|Dhrs4|Egfr|Fdft1|Ggps1|Hmgcr|Htra2|Il1b|Lrat|Pgr|Ppard|Rarres2|Rbp1|Rbp2|Rbp3|Rbp4|Rdh11|Rdh12|Rdh7|Rdh8|Scpep1|Sdr16c5|Srd5a1|Star|Stra6|Ttr|
!	cellular potassium ion transport	GO:0071804	49	49	0.144031	0.04557	1	0.04811	1	0.788		Abcc8|Atp1a1|Atp4a|Cnga1|Cnga3|Cnga4|Cngb1|Hcn2|Hcn3|Hpn|Kcna5|Kcnd3|Kcne1l|Kcne2|Kcnh2|Kcnh5|Kcnh8|Kcnj1|Kcnj10|Kcnj11|Kcnj12|Kcnj14|Kcnj16|Kcnj2|Kcnj5|Kcnj8|Kcnk18|Kcnk2|Kcnma1|Kcnmb1|Kcnmb2|Kcnmb3|Kcnmb4|Kcnn2|Kcnn3|Kcnn4|Kcnq1|Kcnq3|Kcnq4|Kcnt2|Mtmr6|P2ry12|Pkd2|Pkd2l1|Rest|Slc9a7|Slc9a8|Snap25|Trpm5|
!	potassium ion transmembrane transport	GO:0071805	48	48	0.145813	0.04557	1	0.04811	1	0.794		Abcc8|Atp1a1|Atp4a|Cnga1|Cnga3|Cnga4|Cngb1|Hcn2|Hcn3|Hpn|Kcna5|Kcnd3|Kcne1l|Kcne2|Kcnh2|Kcnh5|Kcnh8|Kcnj1|Kcnj10|Kcnj11|Kcnj12|Kcnj14|Kcnj2|Kcnj5|Kcnj8|Kcnk18|Kcnk2|Kcnma1|Kcnmb1|Kcnmb2|Kcnmb3|Kcnmb4|Kcnn2|Kcnn3|Kcnn4|Kcnq1|Kcnq3|Kcnq4|Kcnt2|Mtmr6|P2ry12|Pkd2|Pkd2l1|Rest|Slc9a7|Slc9a8|Snap25|Trpm5|
!	response to type I interferon	GO:0034340	5	5	0.217033	0.045735	1	0.087815	1	0.215		Ifitm3|Isg15|Mx2|Sp100|Stat1|
!	positive regulation of renal sodium excretion	GO:0035815	5	5	0.220287	0.045735	1	0.16883	1	0.576		Adora2a|Drd3|Ednrb|Nppb|Tac1|
!	clustering of voltage-gated sodium channels	GO:0045162	5	5	0.217341	0.045735	1	0.055975	1	0.409		Myoc|Nfasc|Nrcam|Sclt1|Sptbn4|
!	alternative mRNA splicing, via spliceosome	GO:0000380	8	8	0.191029	0.04671	1	0.050555	1	0.0529		Cdk13|Celf4|Hnrnpa1|Hnrnpa3|Hnrnpm|Rsrc1|Sfpq|Smptb|
!	mammary gland epithelium development	GO:0061180	43	43	0.142781	0.04708	1	0.04265	1	0.873		Ar|Btrc|Ccl11|Ccnd1|Cebpb|Csf1|Ddr1|Elf5|Epha2|Erbb4|Etv4|Fgf2|Fgfr2|Foxb1|Id2|Irf6|Lrp5|Lrp6|Mapk1|Med1|Mgmt|Msx1|Msx2|Ncoa3|Nr3c1|Ntn1|Pgr|Phb2|Prlr|Ptch1|Robo1|Slc12a2|Sostdc1|Stat5a|Stat6|Tbx3|Tfap2c|Tgfb1|Wnt2|Wnt4|Wnt5a|Wnt7b|Zfp703|
!	response to superoxide	GO:0000303	10	10	0.18507	0.047425	1	0.04322	1	0.653	GO:0000305|response to oxygen radical,	Apoa4|Atp7a|Ccs|Ercc6|Fancc|Mpo|Prdx2|Sod1|Sod3|Ucp2|
!	response to oxygen radical	GO:0000305	10	10	0.18507	0.047425	1	0.04322	1	0.653	GO:0000303|response to superoxide,	Apoa4|Atp7a|Ccs|Ercc6|Fancc|Mpo|Prdx2|Sod1|Sod3|Ucp2|
!	oocyte maturation	GO:0001556	10	10	0.183004	0.047425	1	0.132985	1	0.532		Brca2|Dazl|Dmc1|Ereg|Fbxo5|Foxo3|Insl3|Ptk2b|Rec8|Rxfp2|
!	detoxification	GO:0098754	10	10	0.188123	0.047425	1	0.04322	1	0.683		Abcb6|Apoa4|Atp7a|Ccs|Fancc|Gstm7|Mpo|Prdx2|Sod1|Sod3|
!	phospholipid catabolic process	GO:0009395	16	16	0.165528	0.04792	1	0.03506	1	0.536		Abhd12|Angptl3|Apoa2|Enpp2|Inpp5f|Lipc|Pla2g4d|Plcb2|Plcb3|Pld1|Pld2|Pnpla8|Smpd1|Smpd4|Smpdl3a|Smpdl3b|
!	positive regulation of amino acid transport	GO:0051957	12	12	0.177452	0.048425	1	0.137395	1	0.748		Adora2a|Avp|Dpysl2|Gabbr1|Grik1|Grin2b|Htr2c|Htr6|Nr3c1|Slc36a2|Slc6a1|Tmem27|
!	negative regulation of cartilage development	GO:0061037	12	12	0.170016	0.048425	1	0.09899	1	0.598		Adamts12|Adamts7|Bmp4|Ctnnb1|Efemp1|Frzb|Nog|Rara|Rarb|Rarg|Tgfbr1|Wnt9a|
!	coenzyme transport	GO:0051182	5	5	0.207851	0.0498	1	0.04824	1	0.29		Slc25a17|Slc25a26|Slc25a42|Slc33a1|Slc5a6|
!	kidney epithelium development	GO:0072073	92	92	0.107662	0.05029	1	0.091465	1	0.907		Acat1|Ahi1|Aqp11|Bdnf|Bmp4|Bmp7|Bmper|Calb1|Cat|Cd24|Cd34|Cd44|Cer1|Cited2|Crlf1|Ctnnb1|Ctnnbip1|Dchs1|Dlg1|Epcam|Fgf1|Fgf2|Fgfr1|Fgfr2|Foxc1|Foxd1|Foxd2|Foxd4|Foxj1|Gata3|Gdf11|Gdnf|Gli3|Gpc3|Grem1|Gzf1|Hnf1b|Hs2st1|Irx1|Irx2|Irx3|Jag1|Kif26b|Klf15|Lama5|Lamb2|Lgr4|Lhx1|Myc|Myo1e|Nog|Nphs2|Osr1|Pax2|Pax8|Pbx1|Pecam1|Pgf|Pkd2|Pou3f3|Prom1|Ptch1|Ptpro|Rara|Rarb|Sall1|Sdc1|Sdc4|Sfrp1|Shh|Sim1|Six1|…
!	translesion synthesis	GO:0019985	9	9	0.181612	0.05052	1	0.0425	1	0.285		Ns5atp9|Pcna|Pola1|Pold1|Poln|Primpol|RGD1308923|Rev3l|Sprtn|
!	negative regulation of appetite	GO:0032099	9	9	0.190309	0.05052	1	0.07354	1	0.688		Bbs2|Bbs4|Cartpt|Cck|Gcg|Mkks|Npff|Ppara|Ucn|
!	phosphatidylethanolamine metabolic process	GO:0046337	9	9	0.183632	0.05052	1	0.048745	1	0.398		Alox15|Cept1|Chka|Chkb|Etnk1|Etnk2|Lipc|Pcyt2|Pnpla8|
!	pathway-restricted SMAD protein phosphorylation	GO:0060389	9	9	0.18118	0.05052	1	0.13098	1	0.544		Acvr1|Gdf2|Gdf6|Gdf7|Tgfb1|Tgfb2|Tgfbr1|Tgfbr2|Usp15|
!	regulation of epithelial cell proliferation involved in prostate gland development	GO:0060768	9	9	0.187925	0.05052	1	0.0425	1	0.617		Apc|Cdkn1b|Ctnnb1|Eaf2|Nkx3-1|Notch1|Serpinf1|Shh|Stk11|
!	positive regulation of proteolysis involved in cellular protein catabolic process	GO:1903052	43	43	0.131528	0.05092	1	0.042485	1	0.817		Akt1|Aurka|Bbs7|Cenpe|Clu|Csnk1d|Dab2|Dab2ip|Disc1|Fbxo22|Fbxw7|Gnb2l1|Hspbp1|Il33|Kcne2|Lrrk2|Mdm2|Nkd2|Nub1|Osbpl7|Pias1|Plk1|Plk2|Plk3|Prickle1|Pten|Ptk2|Ptk2b|Rb1|Rchy1|Smc5|Socs5|Stub1|Sumo1|Sumo3|Taf1|Trib1|Trib2|Trim67|Ube2v2|Usp5|Xbp1|Zfand2a|
!	intraciliary transport	GO:0042073	11	11	0.174109	0.05118	1	0.09693	1	0.252	GO:0098840|protein transport along microtubule,	Arl3|Bbs12|Ift122|Ift43|Ift46|Ift74|Ift81|Nme7|Rpgr|Ssna1|Ttc21b|
!	epithelial cell fate commitment	GO:0072148	11	11	0.17816	0.05118	1	0.09693	1	0.759		Acvr1|Arx|Atoh1|Fgfr3|Gata4|Jag2|Neurod1|Notch1|Nr2f2|Prox1|Rara|
!	protein transport along microtubule	GO:0098840	11	11	0.174109	0.05118	1	0.09693	1	0.252	GO:0042073|intraciliary transport,	Arl3|Bbs12|Ift122|Ift43|Ift46|Ift74|Ift81|Nme7|Rpgr|Ssna1|Ttc21b|
!	behavioral defense response	GO:0002209	19	19	0.150847	0.05124	1	0.15021	1	0.688		Adcyap1|Als2|Bdnf|Cck|Cckbr|Esr2|Gng7|Grik2|Grin2b|Hcrt|Htr2c|Mapk8ip2|Mdk|Mecp2|Npy2r|Penk|Taar4|Usp46|Vdac3|
!	phosphatidylcholine metabolic process	GO:0046470	20	19	0.148582	0.05124	1	0.047815	1	0.776		Apoa1|Apoa2|Apoa4|Ccl5|Cept1|Chka|Chkb|Chpt1|Enpp2|Lcat|Lipc|Lpcat1|Lpcat2|Mecp2|Pcyt1a|Phka1|Pla2g3|Pnpla8|Pon1|
!	cellular extravasation	GO:0045123	14	14	0.154995	0.05139	1	0.075965	1	0.615		Amica1|Ccl2|Ccl5|Chst4|Fer|Golph3|Itgam|Itgb2|Pecam1|Podxl2|Rock1|Selp|Selplg|Trem1|
!	negative regulation of meiotic nuclear division	GO:0045835	6	6	0.192399	0.05158	1	0.1808	1	0.339		Fbxo43|Fbxo5|Hormad1|Msh2|Nanos2|Osm|
!	bone trabecula formation	GO:0060346	6	6	0.19677	0.05158	1	0.089415	1	0.533		Col1a1|LOC681309|Mmp2|Msx2|Ppargc1b|Sfrp1|
!	ganglion development	GO:0061548	6	6	0.202208	0.05158	1	0.12138	1	0.647		Ascl1|Cyp1b1|Nrp1|Nrp2|Sema3a|Sema3f|
!	regulation of bone development	GO:1903010	6	6	0.197746	0.05158	1	0.464695	1	0.376		Carm1|Gpr68|Grem1|Lilrb3l|Siglec15|Tyrobp|
!	icosanoid secretion	GO:0032309	8	8	0.186858	0.051905	1	0.073855	1	0.602	GO:0050482|arachidonic acid secretion, GO:1903963|arachidonate transport,	Anxa1|Drd3|Kiss1r|Lhcgr|Nmb|Nmur2|Pla2g5|Pnpla8|
!	arachidonic acid secretion	GO:0050482	8	8	0.186858	0.051905	1	0.073855	1	0.602	GO:0032309|icosanoid secretion, GO:1903963|arachidonate transport,	Anxa1|Drd3|Kiss1r|Lhcgr|Nmb|Nmur2|Pla2g5|Pnpla8|
!	arachidonate transport	GO:1903963	8	8	0.186858	0.051905	1	0.073855	1	0.602	GO:0050482|arachidonic acid secretion, GO:0032309|icosanoid secretion,	Anxa1|Drd3|Kiss1r|Lhcgr|Nmb|Nmur2|Pla2g5|Pnpla8|
!	regulation of endothelial cell chemotaxis	GO:2001026	8	8	0.183808	0.051905	1	0.197165	1	0.711		Cxcl13|Hspb1|Met|Notch1|Prkd1|Prkd2|Sema5a|Vegfa|
!	regulation of cAMP metabolic process	GO:0030814	63	62	0.127094	0.05311	1	0.167735	1	0.891		Abca1|Acr|Adcy7|Adcyap1|Adm|Adora2a|Adora2b|Adra2a|Adrb3|Akap12|Akap5|Aplp1|Arrb1|Arrb2|Avp|Calcrl|Cep290|Crh|Crhr1|Cxcl10|Cxcl11|Cxcl9|Cxcr3|Drd3|Ece1|Ednra|Egln1|Gabbr1|Galr1|Galr3|Gcg|Gnal|Gnas|Gnb2l1|Gng7|Gpr161|Gpr65|Gpr87|Hrh3|Htr1b|Insl3|Lhcgr|Mc2r|Mc3r|Mc5r|Mrap|Npffr2|Nphp3|Npr3|Npy2r|P2ry13|Palm|Pde2a|Pf4|Pkd2|Ptgir|Pth|Ramp2|Rxfp2|Timp2|Ucn|Vip|
!	regulation of B cell activation	GO:0050864	65	65	0.120647	0.05311	1	0.066815	1	0.893		Ada|Aplf|Bad|Bcl6|Bmi1|Btla|Casp3|Cd24|Cd40|Cd40lg|Cd74|Cdkn2a|Clcf1|Ctla4|Exosc3|Exosc6|Fas|Flt3|Foxj1|Foxp3|Gpr183|Id2|Ifng|Ikzf3|Il10|Il21|Il27ra|Il2rg|Il4|Irs2|Lyn|Mir150|Mir181b1|Mir181b2|Mzb1|Ndfip1|Nfam1|Nfatc2|Nod2|Pawr|Pcid2|Pnp|Ppp2r3c|Ptprc|Samsn1|Sash3|Sfrp1|Stat5a|Stat5b|Stat6|Supt6h|Syk|Tbx21|Tcf3|Tgfb1|Thoc1|Tirap|Tlr4|Tnfrsf13c|Tnfrsf21|Tnfrsf4|Tnfsf13b|Tnip2|Vav3|Wnt3a|
!	response to interleukin-1	GO:0070555	62	62	0.122451	0.05311	1	0.066815	1	0.896		Adamts12|Adamts7|Aes|Anxa1|Apoe|Cactin|Camp|Ccl12|Ccl2|Ccl3|Ccl5|Chi3l1|Cxcl2|Cyba|Dab2ip|Egr1|Epo|Fn1|Ghr|Hdac4|Hnmt|Hyal1|Hyal2|Hyal3|Icam1|Igbp1|Il17a|Il1r1|Irak1|Irak2|Irak3|Irg1|Klf2|Lcn2|Mapk3|Mapk9|Mmp1|Mmp2|Myc|Myd88|Mylk3|Nkx3-1|Nos2|Prkca|Prkci|Pycard|Rbmx|Rela|Ripk2|Rps6ka4|Rps6ka5|Serpina3n|Serpine1|Sfrp1|Slc30a8|Snca|Sphk1|Taf9|Tirap|Tnfrsf11a|Tnip2|Traf6|
!	cellular response to tumor necrosis factor	GO:0071356	63	63	0.12609	0.05311	1	0.066815	1	0.894		Abcb1b|Adamts12|Adamts7|Aim2|Apob|Asl|Ass1|Bag4|Cactin|Camp|Ccl12|Ccl2|Ccl3|Ccl5|Cdip1|Chi3l1|Cib1|Commd7|Cyba|Cyp1b1|Dab2ip|Fas|Gata3|Hyal1|Hyal2|Hyal3|Icam1|Ikbkb|Il18|Il18bp|Irg1|Kcnj11|Klf2|Krt8|Lcn2|Mapk9|Mmp1|Nfe2l2|Nkx3-1|Nos2|Nos3|Pid1|Ppargc1a|Ptk2b|Pycard|Rela|Sfrp1|Sgms1|Sirt1|Slc11a2|Smpd4|Stat1|Tdgf1|Thbs1|Tnfrsf11a|Tnfrsf1a|Tnfrsf1b|Tnfrsf21|Tnfrsf4|Traf2|Txndc17|Zfand6|Zfp334|
!	startle response	GO:0001964	18	18	0.142602	0.053425	1	0.14827	1	0.749		Adora2a|Ctnna2|Drd3|Glra1|Grin1|Grin2a|Grin2b|Grin2c|Grin2d|Grin3a|Mecp2|Npas1|Park2|Pcdh15|Penk|Pten|Slc6a3|Slitrk6|
!	muscle cell migration	GO:0014812	13	13	0.162899	0.053615	1	0.06089	1	0.681		Aamp|Bin3|Ddr1|Itgb1bp1|Met|Naca|Parva|Pdgfrb|Plau|Rock1|Six1|Six4|Thbs4|
!	negative regulation of response to food	GO:0032096	10	10	0.167895	0.05398	1	0.07396	1	0.645		Bbs2|Bbs4|Cartpt|Cck|Gcg|Mkks|Npff|Ppara|Pyy|Ucn|
!	melanin metabolic process	GO:0006582	7	7	0.182945	0.054015	1	0.09073	1	0.369	GO:0042438|melanin biosynthetic process,	Asip|Ddt|LOC100365773|Myo5a|Pmel|Tyr|Tyrp1|
!	melanin biosynthetic process	GO:0042438	7	7	0.182945	0.054015	1	0.09073	1	0.369	GO:0006582|melanin metabolic process,	Asip|Ddt|LOC100365773|Myo5a|Pmel|Tyr|Tyrp1|
!	cytoplasmic translation	GO:0002181	5	5	0.202092	0.05434	1	0.068875	1	0.152		Cyld|Eif3a|Eif3m|Rps3|Rps3a|
!	response to amphetamine	GO:0001975	23	23	0.14047	0.055785	1	0.26139	1	0.823		Adora2a|Adra1b|Cnr2|Cxcl1|Cxcl2|Dbh|Ddit3|Dpysl2|Drd3|Egr1|Gnal|Grin1|Grin2a|Grin2b|Icam1|Nr4a2|Pde1b|Ppp1r1b|Ppp3ca|Ppp3cb|Slc18a2|Sod1|Th|
!	positive regulation of peptidyl-threonine phosphorylation	GO:0010800	12	12	0.165006	0.05629	1	0.09899	1	0.729		Bmp7|Cemip|Chi3l1|Gcg|Mapk1|Met|Phip|Plk1|Prkag2|Ripk2|Tgfb1|Wnt5a|
!	regulation of renal sodium excretion	GO:0035813	12	12	0.161227	0.05629	1	0.224	1	0.699	GO:0044062|regulation of excretion,	Adora1|Adora2a|Anpep|Avp|Avpr2|Corin|Drd3|Ednrb|Gnas|Nppb|Tac1|Uts2r|
!	regulation of excretion	GO:0044062	12	12	0.161227	0.05629	1	0.224	1	0.7	GO:0035813|regulation of renal sodium excretion,	Adora1|Adora2a|Anpep|Avp|Avpr2|Corin|Drd3|Ednrb|Gnas|Nppb|Tac1|Uts2r|
!	leukotriene biosynthetic process	GO:0019370	9	9	0.173492	0.0564	1	0.07354	1	0.481		Fcer1a|Ggt5|Lta4h|Mgst2|Npepo|Pla2g5|Prg3|Rnpep|Syk|
!	positive regulation of cyclic nucleotide biosynthetic process	GO:0030804	42	42	0.125088	0.057945	1	0.29807	1	0.851		Abca1|Acr|Adcy7|Adcyap1|Adm|Adnp|Adora2a|Adora2b|Adrb3|Akap12|Akap5|Apoe|Avp|Calcrl|Crh|Crhr1|Ece1|Gcg|Gnal|Gnas|Gpr161|Gpr65|Guca1a|Guca1b|Guca2a|Gucy1a2|Insl3|Lhcgr|Mc2r|Mc3r|Mc5r|Mrap|Mtnr1a|Nos3|Npr1|Ptgir|Pth|Ramp2|Rxfp2|Timp2|Ucn|Vip|
!	regulation of neurological system process	GO:0031644	44	44	0.124276	0.057945	1	0.29807	1	0.878		Acpp|Adora1|Adra2c|Avp|Cartpt|Cck|Cckbr|Ccl3|Ednrb|Eif2ak3|F2r|Fcgr3a|Fgfr1|Fig4|Glra1|Grin2a|Grin2d|Grm1|Hba1|Hcrt|Htr2c|Ifng|Il10|Il1a|Itga2|Kcnj10|Mgll|Mtmr2|Myrf|Ncmap|Npff|Npy2r|Oprm1|Prol1|Pten|Rtn4|Scn11a|Slc9a1|Tf|Tlr4|Tnfrsf21|Tnr|Vcsa1|Vip|
!	positive regulation of cellular protein catabolic process	GO:1903364	44	44	0.128334	0.057945	1	0.04265	1	0.823		Akt1|Apoe|Aurka|Bbs7|Cenpe|Clu|Csnk1d|Dab2|Dab2ip|Disc1|Fbxo22|Fbxw7|Gnb2l1|Hspbp1|Il33|Kcne2|Lrrk2|Mdm2|Nkd2|Nub1|Osbpl7|Pias1|Plk1|Plk2|Plk3|Prickle1|Pten|Ptk2|Ptk2b|Rb1|Rchy1|Smc5|Socs5|Stub1|Sumo1|Sumo3|Taf1|Trib1|Trib2|Trim67|Ube2v2|Usp5|Xbp1|Zfand2a|
!	positive regulation of cAMP metabolic process	GO:0030816	39	39	0.124271	0.058055	1	0.290295	1	0.845		Abca1|Acr|Adcy7|Adcyap1|Adm|Adora2a|Adora2b|Adrb3|Akap12|Akap5|Avp|Calcrl|Crh|Crhr1|Cxcl10|Cxcl11|Cxcl9|Cxcr3|Ece1|Gcg|Gnal|Gnas|Gnb2l1|Gpr161|Gpr65|Insl3|Lhcgr|Mc2r|Mc3r|Mc5r|Mrap|Pf4|Ptgir|Pth|Ramp2|Rxfp2|Timp2|Ucn|Vip|
!	ethanolamine-containing compound metabolic process	GO:0042439	38	37	0.119541	0.058055	1	0.074795	1	0.835		Ache|Aldh7a1|Apoa1|Apoa2|Apoa4|Bche|Ccl5|Cept1|Chdh|Chka|Chkb|Chpt1|Cln3|Dbh|Enpp2|Enpp6|Enpp7|Lcat|Lipc|Lpcat1|Lpcat2|Mecp2|Pcyt1a|Phka1|Pla2g3|Pla2g5|Pnpla8|Pon1|Sardh|Sgms1|Sgms2|Smpd1|Smpd3|Smpd4|Smpdl3a|Smpdl3b|Sptlc1|
!	pigment metabolic process	GO:0042440	37	37	0.12294	0.058055	1	0.1644	1	0.824		Ada|Alad|Alas1|Alas2|Aprt|Asip|Atpif1|Bdh2|Blvra|Blvrb|Cox15|Cyp2a3|Ddt|Fech|Fxn|Hmbs|Hmox2|Hmox2-ps1|Hpx|Ireb2|LOC100365773|LOC691853|Myo5a|Pmel|Ppargc1a|Ppox|Prps1|Prtfdc1|Shmt1|Slc11a2|Slc25a39|Sox2|Tmem14c|Tyr|Tyrp1|Ugt1a1|Urod|
!	maturation of 5.8S rRNA	GO:0000460	8	8	0.172991	0.05811	1	0.073855	1	0.363		Bop1|C1d|Exosc10|Exosc4|Pes1|Rpsa|Skiv2l2|Wdr12|
!	serotonin receptor signaling pathway	GO:0007210	8	8	0.168417	0.05811	1	0.129885	1	0.438	GO:0099589|serotonin receptor activity, GO:0004993|G-protein coupled serotonin receptor activity,	Htr1b|Htr1f|Htr2a|Htr2c|Htr4|Htr5b|Htr6|Htr7|
!	embryonic retina morphogenesis in camera-type eye	GO:0060059	8	8	0.167587	0.05811	1	0.129885	1	0.67		Cdon|Hipk1|Hipk2|Lhx1|Lrp5|Lrp6|Prox1|Rbp4|
!	cellular response to fluid shear stress	GO:0071498	8	8	0.172397	0.05811	1	0.092825	1	0.64		Car2|Hdac5|Klf2|Mmp1|Mmp2|Nfe2l2|Pkd2|Plau|
!	cardioblast differentiation	GO:0010002	11	11	0.162848	0.05845	1	0.51687	1	0.807		Eomes|Grem1|Isl1|Myocd|Notch1|Nrg1|Rest|Srf|T|Tbx2|Tgfb2|
!	detection of bacterium	GO:0016045	11	11	0.162014	0.05845	1	0.09693	1	0.627		Cd209a|Cd209b|Naip6|Nod1|Nod2|Parg|Pglyrp1|Pglyrp2|RT1-Db1|Tlr1|Tlr6|
!	regulation of adaptive immune response based on somatic recombination of immune receptors built from immunoglobulin superfamily domains	GO:0002822	80	80	0.114842	0.05896	1	0.082835	1	0.901		Ada|Aplf|B2m|Bcl6|C3|Cd226|Cd24|Cd40|Cd55|Clcf1|Dpp4|Exosc3|Exosc6|Fadd|Fcer1a|Fcgr1a|Foxj1|Foxp3|Gimap5|Hfe|Hlx|Hpx|Hspd1|Ifng|Il12rb1|Il20rb|Il23a|Il23r|Il27ra|Il33|Il4|Il4r|Lilrb3l|MGC112715|Malt1|Mill1|Mir181b1|Mir181b2|Muc4|Ndfip1|Nod2|PVR|Pnp|Ppp3cb|Prkcq|Prkcz|Ptprc|Pvrl2|RT1-A1|RT1-Bb|RT1-CE3|RT1-CE4|RT1-CE5|RT1-M1-5|RT1-M10-1|RT1-M5|RT1-M6-1|RT1-N3|RT1-S3|RT1-T18|RT1-T24-1|Ripk2|Rsad2|Sa…
!	purine nucleotide biosynthetic process	GO:0006164	78	78	0.113489	0.05896	1	0.082835	1	0.892		Acot7|Ada|Adcy1|Adcy3|Adcy6|Adcy7|Adcy8|Adcy9|Adm|Adsl|Adss|Ak1|Ak2|Ak3|Aldoa|Ampd1|Ampd2|Ampd3|Aprt|Atic|Atp1a1|Atp1a3|Atp4a|Atp5a1|Atp5b|Atp5c1|Atp5d|Atp5g2|Atp5g3|Atp5h|Atp5i|Atp5j|Atp5j2|Atp5l|Atp5o|Atp5s|Calcrl|Chchd10|Coasy|Dcakd|Gbas|Gmps|Gnal|Guca2b|Gucy1b3|Guk1|Htr2c|LOC500350|Mthfd1|Mthfd2l|Nme4|Nme5|Nme6|Nme7|Nme8|Nppa|Nppb|Npr1|Nt5e|Oas1a|Oas2|Oasl2|Pank1|Pank3|Pank4|Papss1|Pfas|Pklr|…
!	regulation of cyclic nucleotide metabolic process	GO:0030799	78	77	0.107107	0.05896	1	0.34571	1	0.897		Abca1|Acr|Adcy7|Adcyap1|Adm|Adnp|Adora2a|Adora2b|Adra2a|Adrb3|Akap12|Akap5|Aplp1|Apoe|Arrb1|Arrb2|Avp|Calcrl|Cbs|Cep290|Crh|Crhr1|Cxcl10|Cxcl11|Cxcl9|Cxcr3|Drd3|Ece1|Ednra|Egln1|Gabbr1|Galr1|Galr3|Gcg|Gnal|Gnas|Gnb2l1|Gng7|Gpr161|Gpr65|Gpr87|Guca1a|Guca1b|Guca2a|Guca2b|Gucy1a2|Hrh3|Htr1b|Insl3|Lhb|Lhcgr|Mc2r|Mc3r|Mc5r|Mrap|Mtnr1a|Nos3|Npffr2|Nphp3|Npr1|Npr3|Npy2r|P2ry13|Palm|Pde2a|Pdzd3|Pf4|Pkd2|…
!	isoprenoid metabolic process	GO:0006720	58	58	0.119961	0.059385	1	0.05976	1	0.866		Adh1|Adh4|Adh5|Akr1b10|Akr1c3|Aldh1a3|Aldh3a2|Aldh8a1|Bco1|Bco2|Cel|Crh|Cyp1a1|Cyp1a2|Cyp26a1|Cyp26c1|Cyp2c11|Cyp2c12|Cyp2d3|Cyp2e1|Cyp3a2|Dhrs3|Dhrs4|Dpagt1|Dpm1|Dpm2|Egfr|Fdft1|Ggps1|Hmgcr|Hmgcs1|Hmgcs2|Htra2|Il1b|Ispd|Lrat|Mvd|Pdss2|Pgr|Pmvk|Ppard|Rarres2|Rbp1|Rbp2|Rbp3|Rbp4|Rdh11|Rdh12|Rdh7|Rdh8|Scpep1|Sdr16c5|Srd5a1|Srd5a3|Star|Stra6|Th|Ttr|
!	positive regulation of ossification	GO:0045778	58	58	0.127767	0.059385	1	0.05976	1	0.893		Acvr1|Acvr2a|Acvr2b|Atraid|Bmp4|Bmp6|Bmp7|Bmpr1b|Bmpr2|Cd276|Cebpa|Cebpb|Clic1|Cthrc1|Ctnnb1|Ctnnbip1|Cyr61|Ddr2|Fam20c|Fgf2|Gdf10|Gdf2|Gli3|Gnas|Hey1|Id4|Ifitm1|Igf1|Il6st|Jag1|Jund|Kl|Lrp6|Ltf|Men1|Msx2|Nipbl|Osr1|Osr2|Pkdcc|Prkd1|Pth|Runx2|Sfrp2|Smad3|Sox11|Tac1|Tfap2a|Tgfb1|Tgfb2|Tgfb3|Tob2|Tp63|Wnt4|Wnt5a|Wnt7b|Zbtb16|Zhx3|
!	regulation of keratinocyte differentiation	GO:0045616	15	15	0.145893	0.05945	1	0.101245	1	0.696		Alox15b|Cyp27b1|Errfi1|Krt36|Krt84|Med1|Msx2|Ncoa3|Notch1|Ovol2|Reg3a|Rock1|Rock2|Tp63|Trim16|
!	negative regulation of vasoconstriction	GO:0045906	5	5	0.188463	0.06022	1	0.068875	1	0.475		Adm|Apln|Bmpr2|Cx3cl1|Mmp2|
!	regulation of sarcomere organization	GO:0060297	5	5	0.179457	0.06022	1	0.068875	1	0.615		Cav3|Ep300|Hdac2|Mylk3|Prox1|
!	lymphatic endothelial cell differentiation	GO:0060836	5	5	0.186691	0.06022	1	0.087815	1	0.521		Acvr2b|Bmpr2|Nr2f2|Prox1|Sox18|
!	lens fiber cell morphogenesis	GO:0070309	5	5	0.185467	0.06022	1	0.068875	1	0.236		Cryaa|Crygb|Epha2|Prox1|Tbc1d20|
!	regulation of cell adhesion mediated by integrin	GO:0033628	20	20	0.135487	0.060605	1	0.251935	1	0.813		Ada|Adam9|Ccl21|Ccl5|Cd24|Cib1|Cxcl13|Dpp4|Epha2|Epha8|Fermt3|Ift74|Itgb1bp1|Lyn|Piezo1|Plau|Ptk2|Serpine1|Syk|Tgfb2|
!	benzene-containing compound metabolic process	GO:0042537	21	21	0.134728	0.060605	1	0.150615	1	0.785		Aadat|Ccbl1|Ccbl2|Cmpk1|Cyp17a1|Cyp1b1|Cyp4b1|Gstm4|Gstm7|Hao2|Hsd11b1|Ido1|Kmo|Kynu|Pon3|Star|Tdo2|Th|Txnrd1|Ugt1a1|Ugt1a6|
!	fear response	GO:0042596	21	21	0.1352	0.060605	1	0.150615	1	0.734		Adcyap1|Adra2a|Als2|Bdnf|Cck|Crhr1|Dbh|Esr2|Gng7|Grik2|Grin2b|Hcrt|Htr2c|Mapk8ip2|Mdk|Mecp2|Npy2r|Penk|Taar4|Usp46|Vdac3|
!	positive regulation of neurotransmitter secretion	GO:0001956	7	7	0.16994	0.060625	1	0.187625	1	0.597		Adora2a|Cacna1b|Htr2c|Snca|Sphk1|Stx1a|Unc13a|
!	ribosomal small subunit biogenesis	GO:0042274	14	14	0.143652	0.060905	1	0.075965	1	0.275		Cirh1a|Eral1|LOC297756|LOC500148|Nol11|Npm1|RGD1562381|Rps15|Rps16|Rps2|Rps24|Rps8|Rpsa|Rrp36|
!	striated muscle contraction	GO:0006941	54	54	0.12716	0.061225	1	0.05341	1	0.872		Actc1|Aldoa|Ank2|Casq2|Cav3|Ccdc78|Chrne|Cxcr4|Dmd|Dmpk|Dsc2|Dsg2|Gaa|Gpd1l|Homer1|Ikbkb|Jup|Kcna5|Kcne1l|Kcne2|Kcnh2|Kcnj2|Kcnq1|Map2k6|Mb|Mybpc3|Myh1|Myh14|Myh3|Myh7|Myh8|Myl1|Myl3|Nedd4l|Nup155|Pgam2|Pkp2|Rps6kb1|Ryr2|Scn1b|Scn3b|Scn4b|Slc8a1|Slc9a1|Snta1|Srsf1|Tlr4|Tnnc1|Tnnc2|Tnni2|Tnni3|Tnnt3|Tpm1|Vegfb|
!	negative regulation of DNA replication	GO:0008156	29	29	0.127362	0.061405	1	0.104435	1	0.731		Acd|Atr|Brca2|Cdk9|Chek2|Enpp7|Fbxw7|Gmnn|Hcrt|Hus1|Inppl1|Men1|Mre11a|Nf2|Pds5a|Pid1|Pparg|Rad17|Smc1a|Smc3|Stag2|Terf1|Tgfb1|Tgfb3|Tinf2|Tipinl1|Tp53|Tspyl2|Wapal|
!	regulation of signal transduction by p53 class mediator	GO:1901796	29	29	0.129033	0.061405	1	0.104435	1	0.802		Atr|Bcl2l12|Cd44|Cd74|Cdkn2a|Ddx5|Eef1e1|Ell3|Hic1|Hipk4|Hnrnpk|Kdm1a|Mdm2|Msx1|Muc1|Npm1|Pmaip1|Rffl|Rrm2b|Rrn3|Sirt1|Smyd2|Snai1|Spred1|Spred2|Tp73|Trim24|Twist1|Zfp385a|
!	negative regulation of adaptive immune response	GO:0002820	19	19	0.138729	0.06188	1	0.15021	1	0.819		Alox15|Bcl6|Foxj1|Foxp3|Il20rb|Il33|Il4|Il4r|Lilrb3l|MGC112715|Muc4|Ndfip1|Nod2|Ppp3cb|Ptprc|Samsn1|Spn|Thoc1|Trim27|
!	forebrain regionalization	GO:0021871	19	19	0.13975	0.06188	1	0.15021	1	0.704		Bhlhe22|Bmp4|Emx1|Emx2|Eomes|Fezf1|Fezf2|Gli3|Gsx2|Lhx1|Lhx2|Nkx2-1|Nr2f1|Pax6|Pgap1|Shh|Six3|Wnt1|Wnt7b|
!	cytokine secretion	GO:0050663	19	19	0.137022	0.06188	1	0.07749	1	0.708		Abca1|Aim2|Ccr7|Chi3l1|Gata3|Lcp2|Lilrb3l|Lyn|Notch1|Optn|Pnp|RGD1559732|RGD1624210|Rab1a|Rnf19b|S100a13|Trem1|Trim27|Vtcn1|
!	collagen catabolic process	GO:0030574	13	13	0.143525	0.063565	1	0.09933	1	0.241		Adam15|Ctsb|Ctsl|Mmp11|Mmp13|Mmp14|Mmp16|Mmp2|Mmp7|Mmp8|Mrc2|Pepd|Prss2|
!	cGMP metabolic process	GO:0046068	13	13	0.152088	0.063565	1	0.227945	1	0.673		Atp2b2|Guca2b|Gucy1b3|Htr2c|Nppa|Nppb|Npr1|Pde10a|Pde11a|Pde1b|Pde2a|Pde5a|Rora|
!	regulation of transcription involved in cell fate commitment	GO:0060850	13	13	0.148783	0.063565	1	0.139395	1	0.705		Bmp4|Cebpb|Dlx1|Dlx2|Etv2|LOC685179|Lbx1|Nr2f2|Pax6|Pou5f1|Pparg|Prox1|Rora|
!	hyperosmotic salinity response	GO:0042538	9	9	0.156312	0.063715	1	0.13098	1	0.439		Aqp4|Avp|Mir125b2|Mir29b1|Mir451a|Mir99a|Nkx2-1|Xrcc5|Xrcc6|
!	multicellular organism reproductive behavior	GO:0033057	18	18	0.131799	0.06383	1	0.14827	1	0.739		Avp|Dbh|Dmrta1|Gnaq|Grin1|Grn|Hexb|Mbd2|Ncoa1|Ncoa2|Npas1|Nr1d1|Pgr|Ppp1r1b|Pten|Thra|Trpc2|Zfx|
!	bicarbonate transport	GO:0015701	6	6	0.175741	0.063895	1	0.12138	1	0.409		Car4|Cftr|Ptger3|Slc26a6|Slc26a7|Slc4a11|
!	positive regulation of cell cycle checkpoint	GO:1901978	6	6	0.170524	0.063895	1	0.089415	1	0.495		Ccar2|Mad2l1|Ndrg1|Pcid2|Prox1|Tpr|
!	necroptotic process	GO:0070266	12	12	0.154138	0.06513	1	0.224	1	0.619		Birc2|Birc3|Cyld|Dnm1l|Fadd|Fas|Faslg|Mlkl|Sirt2|Tlr3|Tp53|Trpm7|
!	detection of other organism	GO:0098543	12	12	0.147373	0.06513	1	0.09899	1	0.655		Cd209a|Cd209b|Clec7a|Naip6|Nod1|Nod2|Parg|Pglyrp1|Pglyrp2|RT1-Db1|Tlr1|Tlr6|
!	regulation of tissue remodeling	GO:0034103	28	28	0.123239	0.06545	1	0.15725	1	0.853		Adam8|Ahsg|B4galt1|Bax|Car2|Cartpt|Cd24|Cdkn2a|Csf1r|Cst3|Flt4|Grem1|Il18|Lrp5|Lrp6|Pdk4|Ppargc1b|Sfrp1|Siglec15|Spp1|Syk|Tf|Tfrc|Thbs4|Tmem64|Tnfrsf11b|Tp53|Vegfa|
!	mating behavior	GO:0007617	17	17	0.140287	0.065765	1	0.14572	1	0.733		Aplp2|Avp|Dmrta1|Grin1|Grn|Hexb|Mapk8ip2|Ncoa1|Ncoa2|Nhlh2|Nr1d1|Pgr|Ppp1r1b|Pten|Th|Thra|Trpc2|
!	potassium ion transport	GO:0006813	69	69	0.110461	0.066165	1	0.07498	1	0.808		Abcc8|Atp1a1|Atp1a3|Atp1b2|Atp1b4|Atp4a|Cdk2|Cdkn1b|Cnga1|Cnga3|Cnga4|Cngb1|Fxyd2|Hcn2|Hcn3|Hpn|Kcna4|Kcna5|Kcnd2|Kcnd3|Kcne1l|Kcne2|Kcng3|Kcnh2|Kcnh5|Kcnh8|Kcnj1|Kcnj10|Kcnj11|Kcnj12|Kcnj14|Kcnj15|Kcnj16|Kcnj2|Kcnj5|Kcnj8|Kcnk16|Kcnk18|Kcnk2|Kcnma1|Kcnmb1|Kcnmb2|Kcnmb3|Kcnmb4|Kcnn2|Kcnn3|Kcnn4|Kcnq1|Kcnq3|Kcnq4|Kcnq5|Kcnt2|Mtmr6|P2ry12|Pkd2|Pkd2l1|Rest|Scn4a|Slc12a2|Slc12a4|Slc12a5|Slc12a7|Slc12…
!	nucleoside biosynthetic process	GO:0009163	69	69	0.116705	0.066165	1	0.073425	1	0.893	GO:0042455|ribonucleoside biosynthetic process,	Acot7|Ada|Adal|Adsl|Adss|Ak1|Ak2|Ak3|Aldoa|Amd1|Aprt|Atp1a1|Atp1a3|Atp4a|Atp5a1|Atp5b|Atp5c1|Atp5d|Atp5g2|Atp5g3|Atp5h|Atp5i|Atp5j|Atp5j2|Atp5l|Atp5o|Atp5s|Cad|Chchd10|Cmpk1|Coasy|Ctps1|Ctps2|Dcakd|Dhodh|Gbas|Gmps|Guk1|LOC500350|Mat1a|Mat2a|Mat2b|Nme4|Nme5|Nme6|Nme7|Nme8|Nt5e|Pank1|Pank3|Pank4|Papss1|Pklr|Pkm|Pnp|Ppcdc|Ppcs|Prps1|Prtfdc1|Qtrt1|Qtrtd1|Stoml2|Taf3|Tgfb1|Uck1|Uck2|Uckl1|Umps|Uprt|
!	ribonucleoside biosynthetic process	GO:0042455	69	69	0.116705	0.066165	1	0.073425	1	0.893	GO:0009163|nucleoside biosynthetic process,	Acot7|Ada|Adal|Adsl|Adss|Ak1|Ak2|Ak3|Aldoa|Amd1|Aprt|Atp1a1|Atp1a3|Atp4a|Atp5a1|Atp5b|Atp5c1|Atp5d|Atp5g2|Atp5g3|Atp5h|Atp5i|Atp5j|Atp5j2|Atp5l|Atp5o|Atp5s|Cad|Chchd10|Cmpk1|Coasy|Ctps1|Ctps2|Dcakd|Dhodh|Gbas|Gmps|Guk1|LOC500350|Mat1a|Mat2a|Mat2b|Nme4|Nme5|Nme6|Nme7|Nme8|Nt5e|Pank1|Pank3|Pank4|Papss1|Pklr|Pkm|Pnp|Ppcdc|Ppcs|Prps1|Prtfdc1|Qtrt1|Qtrtd1|Stoml2|Taf3|Tgfb1|Uck1|Uck2|Uckl1|Umps|Uprt|
!	negative regulation of cellular response to growth factor stimulus	GO:0090288	73	73	0.106438	0.066165	1	0.07498	1	0.871		Adamts12|Adamtsl2|Bambi|Bcl9l|Bmper|Cav1|Cd109|Cer1|Chrd|Chrdl1|Chrdl2|Chst11|Cidea|Cxcl13|Dab2ip|Dand5|Eid2|Fam89b|Fbn1|Fzd1|Gata3|Gdf3|Grem1|Grem2|Hipk2|Hspa5|Htra1|Htra3|LOC100363275|LOC100365184|Lect1|Lemd3|Mmrn2|Nanog|Nedd4|Nepn|Nkx2-1|Nog|Notch1|Onecut2|Pbld2|Pdcd6|Pin1|Sfrp1|Sfrp2|Sirt1|Ski|Skor1|Skor2|Smad6|Smurf1|Snx25|Snx6|Sostdc1|Spg20|Spry1|Spry2|Strap|Sulf2|Tcf7l2|Tdgf1|Tgfb1i1|Tgfb3…
!	glycosyl compound biosynthetic process	GO:1901659	70	70	0.11505	0.066165	1	0.073425	1	0.892		Acot7|Ada|Adal|Adsl|Adss|Ak1|Ak2|Ak3|Aldoa|Amd1|Aprt|Atp1a1|Atp1a3|Atp4a|Atp5a1|Atp5b|Atp5c1|Atp5d|Atp5g2|Atp5g3|Atp5h|Atp5i|Atp5j|Atp5j2|Atp5l|Atp5o|Atp5s|Cad|Chchd10|Cmpk1|Coasy|Ctps1|Ctps2|Dcakd|Dhodh|Gbas|Gmps|Guk1|LOC500350|Mat1a|Mat2a|Mat2b|Nme4|Nme5|Nme6|Nme7|Nme8|Nt5e|Pank1|Pank3|Pank4|Papss1|Pklr|Pkm|Pnp|Ppcdc|Ppcs|Prps1|Prtfdc1|Qtrt1|Qtrtd1|Stoml2|Taf3|Tgfb1|Tyw5|Uck1|Uck2|Uckl1|Umps|Up…
!	cAMP catabolic process	GO:0006198	8	8	0.162355	0.066465	1	0.197165	1	0.475		Pde10a|Pde11a|Pde1b|Pde2a|Pde4a|Pde4c|Pde4d|Pde7a|
!	negative regulation of execution phase of apoptosis	GO:1900118	8	8	0.156525	0.066465	1	0.073855	1	0.563		Bcl2l1|Cidea|Cxcr3|Dffa|Gcg|Prelid1|Rffl|Rnf34|
!	endodermal cell fate specification	GO:0001714	5	5	0.172131	0.06692	1	0.16883	1	0.507		Eomes|Hnf1b|Nanog|Pou5f1|Sox2|
!	parathyroid gland development	GO:0060017	5	5	0.168716	0.06692	1	0.11391	1	0.421		Gata3|Gcm2|Pax1|Tbx1|Tgfbr1|
!	enteroendocrine cell differentiation	GO:0035883	11	11	0.149028	0.06758	1	0.217775	1	0.586		Bmp4|Bmp5|Bmp6|Cdk6|Mir375|Mir541|Neurod1|Pax6|Rfx6|Sidt2|Wnt5a|
!	T cell mediated cytotoxicity	GO:0001913	7	7	0.166307	0.067965	1	0.09073	1	0.359		Cadm1|Crtam|Ctsc|Ctsh|Raet1d|Serpinb9|Stx11|
!	segment specification	GO:0007379	7	7	0.164428	0.067965	1	0.125745	1	0.244		Irx1|Irx2|Irx3|Meox1|Msgn1|Mtf2|Osr1|
!	regulation of cell-cell adhesion mediated by integrin	GO:0033632	7	7	0.154695	0.067965	1	0.125745	1	0.523		Ada|Ccl5|Cd24|Cxcl13|Dpp4|Fermt3|Piezo1|
!	endocrine hormone secretion	GO:0060986	7	7	0.158687	0.067965	1	0.125745	1	0.492		Crhr1|Ephb6|Fzd4|Gata3|Selm|Tbx3|Tmf1|
!	positive regulation of nucleotide biosynthetic process	GO:0030810	45	45	0.11738	0.06886	1	0.306215	1	0.863	GO:1900373|positive regulation of purine nucleotide biosynthetic process,	Abca1|Acr|Adcy7|Adcyap1|Adm|Adnp|Adora2a|Adora2b|Adrb3|Akap12|Akap5|Apoe|Avp|Calcrl|Crh|Crhr1|Ece1|Gcg|Gnal|Gnas|Gpr161|Gpr65|Guca1a|Guca1b|Guca2a|Gucy1a2|Insl3|Lhcgr|Mc2r|Mc3r|Mc5r|Mrap|Mtnr1a|Myc|Nos3|Npr1|Pid1|Ppargc1a|Ptgir|Pth|Ramp2|Rxfp2|Timp2|Ucn|Vip|
!	positive regulation of purine nucleotide biosynthetic process	GO:1900373	45	45	0.11738	0.06886	1	0.306215	1	0.863	GO:0030810|positive regulation of nucleotide biosynthetic process,	Abca1|Acr|Adcy7|Adcyap1|Adm|Adnp|Adora2a|Adora2b|Adrb3|Akap12|Akap5|Apoe|Avp|Calcrl|Crh|Crhr1|Ece1|Gcg|Gnal|Gnas|Gpr161|Gpr65|Guca1a|Guca1b|Guca2a|Gucy1a2|Insl3|Lhcgr|Mc2r|Mc3r|Mc5r|Mrap|Mtnr1a|Myc|Nos3|Npr1|Pid1|Ppargc1a|Ptgir|Pth|Ramp2|Rxfp2|Timp2|Ucn|Vip|
!	regulation of cAMP biosynthetic process	GO:0030817	53	52	0.111645	0.07002	1	0.31238	1	0.879		Abca1|Acr|Adcy7|Adcyap1|Adm|Adora2a|Adora2b|Adra2a|Adrb3|Akap12|Akap5|Aplp1|Arrb1|Arrb2|Avp|Calcrl|Crh|Crhr1|Drd3|Ece1|Ednra|Gabbr1|Galr1|Galr3|Gcg|Gnal|Gnas|Gng7|Gpr161|Gpr65|Gpr87|Hrh3|Htr1b|Insl3|Lhcgr|Mc2r|Mc3r|Mc5r|Mrap|Npffr2|Npr3|Npy2r|P2ry13|Palm|Pde2a|Ptgir|Pth|Ramp2|Rxfp2|Timp2|Ucn|Vip|
!	regulation of microtubule polymerization or depolymerization	GO:0031110	42	41	0.109006	0.07009	1	0.10365	1	0.753		Apc|Arhgef2|Aurka|Aurkb|Capzb|Cav1|Cav3|Cdkn1b|Cib1|Ckap2|Clasp2|Clip2|Eml4|Fes|Fgf13|Fkbp4|Gas2l2|Katnb1|Map1a|Map1b|Map6d1|Mapk8|Mapt|Mid1|Mid1ip1|Psrc1|Sbds|Sgk1|Ska1|Ska3|Slain2|Slc39a12|Snca|Spast|Specc1l|Stmn1|Stmn2|Stmn4|Tbcd|Terf1|Trim54|
!	negative regulation of blood vessel morphogenesis	GO:2000181	40	40	0.114398	0.07009	1	0.16458	1	0.795		Aimp1|Amot|Angpt2|Angpt4|Apoh|Bai1|Ccl2|Col4a3|Cxcl10|Cxcr3|Dab2ip|Dll4|Faslg|Gtf2i|Hdac5|Il17f|Itgb1bp1|Klf4|Krit1|Lect1|Mmrn2|Notch1|Optc|Pf4|Rock1|Rock2|Sema3e|Sema4a|Serpina3c|Serpine1|Serpinf1|Stat1|Tek|Thbs1|Thbs2|Thbs4|Tie1|Vash1|Wnt4|Xdh|
!	amine metabolic process	GO:0009308	66	65	0.106558	0.070955	1	0.167735	1	0.879		Aadat|Ache|Acmsd|Agmat|Aldh7a1|Amd1|Aoc3|Apoa1|Apoa2|Apoa4|Atp7a|Bche|Ccl5|Cept1|Chdh|Chka|Chkb|Chpt1|Cln3|Cyp1a1|Dbh|Dhps|Doxl1|Doxl2|Enpp2|Enpp6|Enpp7|G6pc|Hdc|Ido1|Inmt|Kmo|Kynu|Lcat|Lipc|Lpcat1|Lpcat2|Maoa|Mecp2|Odc1|Paox|Pcyt1a|Phka1|Pla2g3|Pla2g5|Pnpla8|Pon1|Prg3|RGD1562036|RGD1564480|Sardh|Sat1|Sat2|Sgms1|Sgms2|Smox|Smpd1|Smpd3|Smpd4|Smpdl3a|Smpdl3b|Sptlc1|Svs1|Tdo2|Tph1|
!	negative regulation of transmembrane receptor protein serine/threonine kinase signaling pathway	GO:0090101	64	64	0.107348	0.070955	1	0.066815	1	0.852		Acvr1|Adamtsl2|Bambi|Bcl9l|Bmper|Cav1|Cd109|Cer1|Chrd|Chrdl1|Chrdl2|Chst11|Cidea|Dact2|Dand5|Eid2|Eng|Fam89b|Fbn1|Fzd1|Gdf3|Grem1|Grem2|Hipk2|Hspa5|Htra1|Htra3|Lefty1|Lefty2|Lemd3|Nanog|Nepn|Nkx2-1|Nog|Notch1|Onecut2|Pbld2|Pin1|Sfrp1|Sfrp2|Sirt1|Ski|Skor1|Skor2|Smad6|Smurf1|Snx25|Snx6|Sostdc1|Spg20|Strap|Synj2bp|Tbx20|Tcf7l2|Tdgf1|Tgfb1i1|Tgfb3|Tob1|Tp53|Trim33|Twsg1|Vwc2|Wnt1|Wnt5a|
!	extrinsic apoptotic signaling pathway	GO:0097191	62	62	0.1174	0.070955	1	0.066815	1	0.839		Bad|Bag3|Bak1|Bax|Bcl2l1|Bcl2l10|Bcl2l11|Bid|Bloc1s2|Bok|Casp14|Casp2|Casp3|Casp8|Casp8ap2|Cd27|Cd70|Dab2ip|Dapk1|Ddx3x|Ddx47|Eya2|Fadd|Fas|Faslg|Fgfr3|Foxo3|G0s2|Gabarap|Hipk1|Ifng|Igf1|Il1a|Il1b|Il3|Il33|Il4|Kitlg|Krt8|Lcn2|Mknk1|Mknk2|Mllt11|Moap1|Mthfs|Ngf|Ngfrap1|Parp2|Pik3r1|RGD735029|Rnf41|Rock2|Sgpp1|Smad3|Sort1|Tgfb1|Tgfb2|Tlr3|Tnfrsf10b|Tradd|Wwox|Zfp110|
!	negative regulation of Wnt signaling pathway	GO:0030178	99	98	0.104009	0.07096	1	0.100295	1	0.947		Aes|Aida|Amer1|Amer2|Ankrd6|Apc|Apc2|Apcdd1|Axin2|Barx1|Cav1|Ccnd1|Cer1|Chd8|Cthrc1|Ctnnbip1|Ctnnd1|Cxxc4|Cyld|Dab2|Dab2ip|Dact1|Dact3|Ddit3|Dkk2|Dkk4|Egr1|Fgf9|Frzb|Fzd1|Fzd6|G3bp1|Gli1|Gli3|Gnb2l1|Gpc3|Grb10|Grem1|Gsc|Hdac1|Hdac2|Hic1|Ift80|Invs|Isl1|Jup|Lats2|Lect2|Lef1|Limd1|Lrp1|Lrp4|Lrp6|Lzts2|Mad2l2|Mapk14|Mcc|Mdfi|Mesp1|Nkd1|Nkd2|Nlk|Nog|Notch1|Nphp3|Nxn|Pfdn5|Ppp2r3a|Prickle1|Ptpro|Rapge…
!	cellular biogenic amine metabolic process	GO:0006576	59	58	0.11586	0.07141	1	0.103595	1	0.882	GO:0044106|cellular amine metabolic process,	Aadat|Ache|Acmsd|Agmat|Aldh7a1|Amd1|Apoa1|Apoa2|Apoa4|Atp7a|Bche|Ccl5|Cept1|Chdh|Chka|Chkb|Chpt1|Cln3|Dbh|Dhps|Enpp2|Enpp6|Enpp7|Hdc|Ido1|Kmo|Kynu|Lcat|Lipc|Lpcat1|Lpcat2|Maoa|Mecp2|Odc1|Paox|Pcyt1a|Phka1|Pla2g3|Pla2g5|Pnpla8|Pon1|Prg3|RGD1562036|RGD1564480|Sardh|Sat1|Sat2|Sgms1|Sgms2|Smox|Smpd1|Smpd3|Smpd4|Smpdl3a|Smpdl3b|Sptlc1|Tdo2|Tph1|
!	cellular amine metabolic process	GO:0044106	59	58	0.11586	0.07141	1	0.103595	1	0.881	GO:0006576|cellular biogenic amine metabolic process,	Aadat|Ache|Acmsd|Agmat|Aldh7a1|Amd1|Apoa1|Apoa2|Apoa4|Atp7a|Bche|Ccl5|Cept1|Chdh|Chka|Chkb|Chpt1|Cln3|Dbh|Dhps|Enpp2|Enpp6|Enpp7|Hdc|Ido1|Kmo|Kynu|Lcat|Lipc|Lpcat1|Lpcat2|Maoa|Mecp2|Odc1|Paox|Pcyt1a|Phka1|Pla2g3|Pla2g5|Pnpla8|Pon1|Prg3|RGD1562036|RGD1564480|Sardh|Sat1|Sat2|Sgms1|Sgms2|Smox|Smpd1|Smpd3|Smpd4|Smpdl3a|Smpdl3b|Sptlc1|Tdo2|Tph1|
!	cerebral cortex regionalization	GO:0021796	6	6	0.160996	0.07161	1	0.12138	1	0.226		Bhlhe22|Emx1|Emx2|Eomes|Nr2f1|Pax6|
!	negative regulation of angiogenesis	GO:0016525	38	38	0.116628	0.071895	1	0.104185	1	0.773		Aimp1|Amot|Angpt2|Angpt4|Apoh|Bai1|Ccl2|Col4a3|Cxcl10|Cxcr3|Dab2ip|Dll4|Faslg|Gtf2i|Hdac5|Il17f|Itgb1bp1|Klf4|Krit1|Lect1|Mmrn2|Notch1|Optc|Pf4|Rock1|Rock2|Sema3e|Sema4a|Serpina3c|Serpine1|Serpinf1|Stat1|Tek|Thbs1|Thbs2|Thbs4|Tie1|Vash1|
!	cellular response to cAMP	GO:0071320	36	36	0.112983	0.071895	1	0.1644	1	0.857		Aanat|Akap1|Akap7|Apex1|Aqp8|Asl|Ass1|Cftr|Cps1|Cyp1b1|Dmtn|Egr1|Egr3|Egr4|Ep300|Hcn2|Hcn3|Il18|Itpr2|Itpr3|Kcnq1|Nos3|Pde4d|Rap1b|Rapgef1|Rapgef2|Serpina3n|Serpine1|Slc26a6|Slc5a5|Slc8a1|Srd5a1|Star|Stc1|Tf|Wt1|
!	cytoplasmic microtubule organization	GO:0031122	14	14	0.132579	0.07284	1	0.23405	1	0.574		Apc|Cav3|Cep120|Cib1|Cript|Hook3|Ift88|Katna1|Kif19|Map10|Plk3|Slain2|Tacc3|Tubg1|
!	multicellular organism catabolic process	GO:0044243	14	14	0.131291	0.07284	1	0.100565	1	0.323		Adam15|Apoa4|Ctsb|Ctsl|Mmp11|Mmp13|Mmp14|Mmp16|Mmp2|Mmp7|Mmp8|Mrc2|Pepd|Prss2|
!	negative regulation of mRNA processing	GO:0050686	14	14	0.135757	0.07284	1	0.14269	1	0.288		Acin1|C1qbp|Hnrnpa2b1|Npm1|Ptbp1|Rnps1|Sfswap|Smptb|Srsf10|Srsf4|Srsf7|Srsf9|Tob1|U2af2|
!	positive regulation of focal adhesion assembly	GO:0051894	14	14	0.133339	0.07284	1	0.075965	1	0.763	GO:1901890|positive regulation of cell junction assembly, GO:1903393|positive regulation of adherens junction organization,	Epb4.1l5|Itgb1bp1|Kdr|Myoc|Ppm1f|Ptprj|Rock1|S100a10|Sdc4|Smad3|Tek|Tsc1|Vegfa|Wnt4|
!	positive regulation of cell junction assembly	GO:1901890	14	14	0.133339	0.07284	1	0.075965	1	0.763	GO:1903393|positive regulation of adherens junction organization, GO:0051894|positive regulation of focal adhesion assembly,	Epb4.1l5|Itgb1bp1|Kdr|Myoc|Ppm1f|Ptprj|Rock1|S100a10|Sdc4|Smad3|Tek|Tsc1|Vegfa|Wnt4|
!	positive regulation of adherens junction organization	GO:1903393	14	14	0.133339	0.07284	1	0.075965	1	0.763	GO:1901890|positive regulation of cell junction assembly, GO:0051894|positive regulation of focal adhesion assembly,	Epb4.1l5|Itgb1bp1|Kdr|Myoc|Ppm1f|Ptprj|Rock1|S100a10|Sdc4|Smad3|Tek|Tsc1|Vegfa|Wnt4|
!	regulation of natural killer cell differentiation	GO:0032823	9	9	0.149122	0.072885	1	0.059725	1	0.637		Axl|Gas6|Il15ra|Il21|Pglyrp1|Pglyrp2|Stat5a|Stat5b|Zbtb1|
!	secondary metabolite biosynthetic process	GO:0044550	9	9	0.142678	0.072885	1	0.13098	1	0.439		Asip|Bdh2|Cyp1a2|Ddt|LOC100365773|Myo5a|Pmel|Tyr|Tyrp1|
!	mitochondrial transmembrane transport	GO:1990542	9	9	0.143165	0.072885	1	0.13098	1	0.48		Atp5o|Chchd4|Pam16|RGD1564534|Samm50|Stoml2|Timm21|Timm9|Tomm22|
!	response to lead ion	GO:0010288	20	20	0.118651	0.0741	1	0.103815	1	0.756		Alad|Alas2|Bcl2l1|Crp|Cryaa|Fech|Gstm1|Hmbs|Hp|Lct|Nos3|Pth|Qdpr|Serpina1|Slc11a2|Slc6a1|Sparc|Srebf2|Star|Tf|
!	regulation of response to food	GO:0032095	13	13	0.139104	0.074725	1	0.139395	1	0.734		Bbs2|Bbs4|Cartpt|Cck|Gcg|Ghrl|Mkks|Mtor|Npff|Oprm1|Ppara|Pyy|Ucn|
!	glycine transport	GO:0015816	5	5	0.160194	0.074855	1	0.951525	1	0.276		Slc32a1|Slc36a1|Slc36a2|Slc38a5|Slc6a20|
!	negative regulation of membrane potential	GO:0045837	5	5	0.161338	0.074855	1	0.16883	1	0.467		Arl6ip5|Il1rn|Pmaip1|Prelid1|Prkce|
!	negative regulation of bone remodeling	GO:0046851	5	5	0.156205	0.074855	1	0.951525	1	0.562		Cartpt|Grem1|Sfrp1|Tnfrsf11b|Vegfa|
!	endocardium development	GO:0003157	8	8	0.144827	0.074935	1	0.129885	1	0.678		Acvr1|Kdr|Notch1|Nrg1|Ovol2|Prox1|Sox18|Stk3|
!	cerebellar granular layer formation	GO:0021684	8	8	0.144195	0.074935	1	0.129885	1	0.566	GO:0021707|cerebellar granule cell differentiation,	Atp2b2|Cbln1|Kndc1|Mtpn|Prox1|Top2a|Ulk1|Wnt7a|
!	cerebellar granule cell differentiation	GO:0021707	8	8	0.144195	0.074935	1	0.129885	1	0.566	GO:0021684|cerebellar granular layer formation,	Atp2b2|Cbln1|Kndc1|Mtpn|Prox1|Top2a|Ulk1|Wnt7a|
!	bone trabecula morphogenesis	GO:0061430	8	8	0.147315	0.074935	1	0.197165	1	0.563		Col1a1|LOC681309|Mmp2|Msx2|Ppargc1b|Sbno2|Sema4d|Sfrp1|
!	parturition	GO:0007567	12	12	0.139677	0.076415	1	0.137395	1	0.538		Akr1c3|Ccl2|Cd55|Cyp1a1|Ednra|Fgl2|Hpgd|Mmp2|Nodal|Nrk|Prl|Rxfp1|
!	cofactor catabolic process	GO:0051187	12	12	0.133964	0.076415	1	0.09899	1	0.642		Acot7|Art2b|Aspdh|Blvra|Blvrb|Cbr3|Hmox2|Hmox2-ps1|Mlycd|Nudt12|Pdxp|Ugt1a1|
!	germ cell migration	GO:0008354	7	7	0.145318	0.077075	1	0.187625	1	0.672		Cxadr|Cxcr4|Foxc1|Itgb1|Kit|Tgfb1|Tgfbr1|
!	neuronal ion channel clustering	GO:0045161	7	7	0.151275	0.077075	1	0.09073	1	0.571		Cntn2|Dlg4|Myoc|Nfasc|Nrcam|Sclt1|Sptbn4|
!	intestinal epithelial cell differentiation	GO:0060575	7	7	0.144431	0.077075	1	0.187625	1	0.242		Gata4|Gata5|Klf5|Mir7a-2|Ptk6|Sav1|Yipf6|
!	glycosaminoglycan catabolic process	GO:0006027	11	11	0.140996	0.07803	1	0.09693	1	0.627		Cd44|Cemip|Fgf2|Hyal1|Hyal2|Hyal3|Hyal4|Lyve1|Pglyrp1|Pglyrp2|Tgfb1|
!	icosanoid transport	GO:0071715	11	11	0.133443	0.07803	1	0.13472	1	0.6	GO:1901571|fatty acid derivative transport,	Abcc2|Anxa1|Drd3|Kiss1r|Lhcgr|Nmb|Nmur2|Pla2g5|Pnpla8|Slco2a1|Slco2b1|
!	fatty acid derivative transport	GO:1901571	11	11	0.133443	0.07803	1	0.13472	1	0.6	GO:0071715|icosanoid transport,	Abcc2|Anxa1|Drd3|Kiss1r|Lhcgr|Nmb|Nmur2|Pla2g5|Pnpla8|Slco2a1|Slco2b1|
!	positive regulation of neural precursor cell proliferation	GO:2000179	30	30	0.116783	0.078355	1	0.157535	1	0.834		Ascl1|Aspm|Cdon|Ctnnb1|Disc1|Dll4|Ell3|Fgf2|Foxg1|Gli1|Gli3|Gpr37l1|Hdac5|Igf1|Kdm1a|Lhx1|Lyn|Nes|Notch1|Otp|Pax6|Prox1|RGD1310335|Shh|Smarcd3|Sox10|Sox2|Tf|Vegfa|Zfp335|
!	positive regulation of peptidyl-tyrosine phosphorylation	GO:0050731	90	90	0.102681	0.07922	1	0.091465	1	0.907		Abi1|Adam17|Adnp|Adora1|Adra2a|Adra2c|Afap1l2|Angpt1|Angpt4|Arhgef2|Arrb2|Cck|Ccl5|Cd24|Cd3e|Cd40|Cd44|Cd74|Cd80|Cd81|Clcf1|Crlf1|Csf1r|Dok7|Efna5|Ehd4|Epgn|Epo|Erbb4|Ereg|Fbxw7|Fcer1a|Fgfr3|Gas6|Ghr|Ghrl|Gprc5b|Grem1|Hcls1|Hpx|Htr2a|Icam1|Ifng|Igf1|Igf2|Il21|Il23a|Il24|Il3|Il31ra|Il4|Il6st|Ins2|Isl1|Itga5|Itgb1|Kit|Kitlg|Lck|Lrp8|Lyn|Mtor|Musk|Neurl1|Nod2|Nrg1|Nrp1|Ntf3|Osm|Pecam1|Ppap2b|Ptk2b|R…
!	purine-containing compound biosynthetic process	GO:0072522	84	84	0.105765	0.07922	1	0.087805	1	0.896		Acot7|Ada|Adal|Adcy1|Adcy3|Adcy6|Adcy7|Adcy8|Adcy9|Adm|Adsl|Adss|Ak1|Ak2|Ak3|Aldoa|Amd1|Ampd1|Ampd2|Ampd3|Aprt|Atic|Atp1a1|Atp1a3|Atp4a|Atp5a1|Atp5b|Atp5c1|Atp5d|Atp5g2|Atp5g3|Atp5h|Atp5i|Atp5j|Atp5j2|Atp5l|Atp5o|Atp5s|Calcrl|Chchd10|Coasy|Dcakd|Gbas|Gmps|Gnal|Guca2b|Gucy1b3|Guk1|Htr2c|LOC500350|Mat1a|Mat2a|Mat2b|Mthfd1|Mthfd2l|Nme4|Nme5|Nme6|Nme7|Nme8|Nppa|Nppb|Npr1|Nt5e|Oas1a|Oas2|Oasl2|Pank1|P…
!	positive regulation of adenylate cyclase activity	GO:0045762	10	10	0.135364	0.080865	1	0.99143	1	0.692		Acr|Adcyap1|Adora2a|Adrb3|Akap5|Crhr1|Gnal|Lhcgr|Timp2|Vip|
!	regulation of mitochondrial outer membrane permeabilization involved in apoptotic signaling pathway	GO:1901028	10	10	0.136229	0.080865	1	0.132985	1	0.459		Acaa2|Atpif1|Bbc3|Ier3|Mul1|Pmaip1|Sh3glb1|Slc35f6|Tmem102|Zfp13|
!	regulation of bile acid biosynthetic process	GO:0070857	6	6	0.15059	0.08102	1	0.089415	1	0.61	GO:1904251|regulation of bile acid metabolic process,	Fgf19|Fgfr4|Nr1d1|Nr1h4|Prox1|Sirt1|
!	regulation of bile acid metabolic process	GO:1904251	6	6	0.15059	0.08102	1	0.089415	1	0.61	GO:0070857|regulation of bile acid biosynthetic process,	Fgf19|Fgfr4|Nr1d1|Nr1h4|Prox1|Sirt1|
!	spliceosomal snRNP assembly	GO:0000387	16	16	0.126194	0.081905	1	0.10251	1	0.446		Clns1a|Ddx20|Gemin2|Gemin4|Gemin5|Gemin6|Prmt5|Prmt7|Prpf31|Prpf6|Smn1|Snrpb|Snrpc|Snrpd2|Snrpf|Strap|
!	regulation of peptidyl-threonine phosphorylation	GO:0010799	16	16	0.120627	0.081905	1	0.1463	1	0.757		Bmp7|Cemip|Chi3l1|Dmtn|Gcg|Mapk1|Met|Phip|Plk1|Prkag2|Ripk2|Spred1|Spred2|Spry2|Tgfb1|Wnt5a|
!	regulation of viral genome replication	GO:0045069	28	28	0.113235	0.082605	1	0.27	1	0.674		Adar|Adarb1|Bst2|Ccl5|Ddx5|Fam111a|Ifitm1|Ifitm2|Ifitm3|Isg15|Isg20|Mir24-2|Mx2|Nr5a2|Oas1a|Oasl|Plscr1|Ppid|Ppie|Ppih|Prox1|Rad23a|Rsad2|Srpk1|Srpk2|Tarbp2|Top2a|Zc3hav1|
!	pigment biosynthetic process	GO:0046148	28	28	0.106617	0.082605	1	0.642705	1	0.79		Ada|Alad|Alas1|Alas2|Aprt|Asip|Atpif1|Cox15|Ddt|Fech|Fxn|Hmbs|Ireb2|LOC100365773|LOC691853|Myo5a|Pmel|Ppox|Prps1|Prtfdc1|Shmt1|Slc11a2|Slc25a39|Sox2|Tmem14c|Tyr|Tyrp1|Urod|
!	negative regulation of humoral immune response	GO:0002921	5	5	0.147762	0.083385	1	0.16883	1	0.465		Cd46|Cd55|Cr1l|Foxj1|Serping1|
!	purine nucleobase biosynthetic process	GO:0009113	5	5	0.148894	0.083385	1	0.951525	1	0.608		Ada|Aprt|Prps1|Prtfdc1|Shmt1|
!	maternal process involved in parturition	GO:0060137	5	5	0.150725	0.083385	1	0.16883	1	0.641		Ccl2|Cd55|Cyp1a1|Ednra|Nodal|
!	CRD-mediated mRNA stabilization	GO:0070934	5	5	0.146683	0.083385	1	0.087815	1	0.11		Dhx9|Hnrnpu|Igf2bp1|Syncrip|Ybx1|
!	positive regulation of defense response to virus by host	GO:0002230	9	9	0.13348	0.084445	1	0.49462	1	0.72		Aim2|Creb3|Ddx58|Il12rb1|Il23a|Il23r|Il4|Lilrb3l|Pycard|
!	morphogenesis of an endothelium	GO:0003159	9	9	0.134074	0.084445	1	0.203595	1	0.657		Bmp4|Ccm2|Csnk2b|Ctnnb1|Dll4|Notch1|Ovol2|Prox1|Sox18|
!	regulation of lymphocyte mediated immunity	GO:0002706	81	81	0.10537	0.084795	1	0.082835	1	0.899		Ap1g1|Aplf|Arrb2|B2m|Bcl6|C3|Cadm1|Cd226|Cd24|Cd40|Cd55|Clcf1|Clec2e|Crtam|Dpp4|Exosc3|Exosc6|Fadd|Fcer1a|Fcgr1a|Foxj1|Foxp3|Gimap5|Hfe|Hpx|Hspd1|Ifng|Il20rb|Il21|Il23a|Il27ra|Il4|Klre1|Klrk1|Lamp1|Lilrb3l|MGC112715|Malt1|Mill1|Mir181b1|Mir181b2|Muc4|Ncr3|Ndfip1|Nod2|PVR|Pnp|Ppp3cb|Prkcz|Ptprc|Pvrl2|RT1-A1|RT1-CE3|RT1-CE4|RT1-CE5|RT1-M1-5|RT1-M10-1|RT1-M5|RT1-M6-1|RT1-N3|RT1-S3|RT1-T18|RT1-T24-1|…
!	regulation of heart contraction	GO:0008016	82	82	0.100533	0.084795	1	0.087365	1	0.906		Ada|Adm|Adora1|Adra1b|Adrb3|Ank2|Apln|Atp1a1|Atp2a2|Cacna1b|Cacna1d|Casq2|Cav1|Cav3|Chrm2|Ctgf|Cxadr|Dmd|Dmpk|Dsc2|Dsg2|Edn2|Edn3|Epas1|Fkbp1b|Foxn4|Gaa|Gata4|Glp1r|Gnai2|Gnai3|Gnao1|Gpd1l|Hcn2|Hdac4|Hey2|Hopx|Hrc|Ifng|Jup|Kcna5|Kcne1l|Kcne2|Kcnh2|Kcnj2|Kcnq1|Mc3r|Mybpc3|Myh7|Myl3|Nos2|Nos3|Npff|Nr1d1|Nup155|P2rx4|Pde4d|Pde5a|Pebp1|Pik3r1|Pkp2|Pln|Pmch|Prkca|Prkg1|Ryr2|Scn10a|Scn1b|Scn3b|Scn4b|Se…
!	ribonucleotide biosynthetic process	GO:0009260	81	81	0.105519	0.084795	1	0.082835	1	0.897		Acot7|Adcy1|Adcy3|Adcy6|Adcy7|Adcy8|Adcy9|Adm|Adsl|Adss|Ak1|Ak2|Ak3|Aldoa|Ampd1|Ampd2|Ampd3|Aprt|Atic|Atp1a1|Atp1a3|Atp4a|Atp5a1|Atp5b|Atp5c1|Atp5d|Atp5g2|Atp5g3|Atp5h|Atp5i|Atp5j|Atp5j2|Atp5l|Atp5o|Atp5s|Cad|Calcrl|Chchd10|Cmpk1|Coasy|Ctps1|Ctps2|Dcakd|Dhodh|Gbas|Gmps|Gnal|Guca2b|Gucy1b3|Guk1|Htr2c|LOC500350|Nme4|Nme5|Nme6|Nme7|Nme8|Nppa|Nppb|Npr1|Pank1|Pank3|Pank4|Papss1|Pfas|Pklr|Pkm|Pnp|Ppcdc…
!	cell junction organization	GO:0034330	80	80	0.0958722	0.084795	1	0.082835	1	0.878		Actn1|Actn2|Actn4|Ajuba|Alox12b|Aloxe3|Ank2|Camsap3|Ccm2|Cd9|Cldn1|Cldn19|Cldn9|Cntnap1|Col17a1|Csf1r|Ctnnb1|Cxadr|Dlc1|Dlg1|Ect2|Epb41l3|Fermt2|Fn1|Gja6|Gjd3|Gnpat|Hdac7|Heg1|Hnf4a|Itga5|Itgb1|Jup|Lamc1|Lims1|Lims2|Lin7b|Marveld2|Marveld3|Mpp7|Mpz|Myadm|Nf2|Nfasc|Numb|Numbl|Pard3|Pard6a|Perp|Pkn2|Pkp2|Pkp3|Pkp4|Plekha7|Prkca|Prkci|Ptk2b|Ptprk|Ptpro|Pvrl1|Pxn|Rab8b|Rac1|Ramp2|Rhoa|Rhoc|Shroom2|Sm…
!	response to tumor necrosis factor	GO:0034612	78	78	0.10312	0.084795	1	0.087365	1	0.898		Abcb1b|Adam10|Adam9|Adamts12|Adamts7|Aim2|Apob|Asl|Ass1|Bag4|Cactin|Camp|Casp8|Ccl12|Ccl2|Ccl3|Ccl5|Cd14|Cdip1|Chi3l1|Cib1|Commd7|Cxcl16|Cyba|Cyp1b1|Dab2ip|Endog|Ep300|Fas|Gata3|Hyal1|Hyal2|Hyal3|Icam1|Igbp1|Ikbkb|Il18|Il18bp|Insr|Irg1|Kcnj11|Klf2|Krt8|Lcn2|Mapk9|Mbp|Mmp1|Nfe2l2|Nkx3-1|Nos2|Nos3|Nub1|Pid1|Ppargc1a|Ptgs2|Ptk2b|Pycard|Rela|Rps6kb1|Sfrp1|Sgms1|Sirt1|Slc11a2|Smpd4|Stat1|Tdgf1|Thbs1|T…
!	hormone metabolic process	GO:0042445	79	79	0.105685	0.084795	1	0.087365	1	0.89		Aanat|Adh1|Adh4|Adm|Afp|Akr1b10|Akr1c2|Akr1c3|Aldh1a3|Aldh8a1|Asmt|Atp6ap2|Bbs1|Bco1|Cacna1a|Cacna1h|Cel|Chst8|Comt|Corin|Cpe|Cpq|Cyp11b2|Cyp17a1|Cyp1a1|Cyp1b1|Cyp21a1|Cyp26a1|Cyp26c1|Ddo|Dio1|Dio3|Duox1|Duox2|Ece1|Ece2|Ero1lb|Fgf2|Hfe|Hsd17b1|Hsd17b4|Hsd17b7|Hsd17b8|Ide|Il1b|Lrat|Med1|Nr3c1|Nr5a1|Plekha1|Ppargc1a|Rbp1|Rbp2|Rbp4|Rdh12|Rdh7|Rdh8|Reln|Ren|Scarb1|Scp2|Scpep1|Sdr16c5|Selm|Sgpl1|Shh|S…
!	odontogenesis	GO:0042476	80	79	0.106244	0.084795	1	0.082835	1	0.867		Acvr2b|Adm|Amtn|Ankrd11|Aqp6|Axin2|Bax|Bcl11b|Bcl2l11|Bglap|Bmp4|Bmp7|Bsg|Car2|Col1a1|Csf1|Ctnnb1|Dlx1|Dlx2|Dlx3|Eda|Edar|Edaradd|Enam|Erbb4|Fam20a|Fam20c|Fgf4|Fgfr2|Fmod|Foxc1|Gli3|Hand1|Hdac1|Hdac2|Htra1|Id3|Itga6|Jag2|Klk4|Lama5|Lamb1|Lef1|Lhx8|Lrp4|Lrp6|Mmp20|Msx1|Msx2|Myo5a|Nf2|Nfic|Nkx2-3|Odam|Osr1|Osr2|Pam|Pax9|Pcdha13|Pcdha4|Perp|Pitx2|Ppara|Pvrl1|Runx2|Scn10a|Sdc1|Shh|Slc24a4|Sostdc1|Tbx…
!	response to hydrogen peroxide	GO:0042542	81	81	0.0976377	0.084795	1	0.082835	1	0.897		Ada|Adam9|Ager|Akr1b1|Anxa1|Apex1|Arg1|Axl|Bad|Bak1|Bcl2l1|Casp3|Cdk1|Cdkn2a|Cfh|Col1a1|Cryaa|Cryab|Cst3|Ddit3|Dusp1|Ect2|Ep300|Erbb4|Ezh2|Fkbp1b|Fosl1|Fxn|Glrx2|Gnao1|Gpx1|Hba1|Hba2|Hp|Hspd1|Il18|Il18bp|Jun|Kcna5|Kdm6b|Klf2|Klf4|Klf6|Lck|Lcn2|Ldha|Map3k5|Mapk8|Mb|Mdm2|Mmp2|Net1|Nfe2l2|Nptxr|Nr4a3|Olr1|Oser1|Park7|Pax2|Pcgf2|Pdgfrb|Pld2|Plekha1|Ppp1r15b|Ppp2cb|Prdx3|Ptk2b|Rela|Sdc1|Serpine1|Shc1|…
!	ribose phosphate biosynthetic process	GO:0046390	83	83	0.102665	0.084795	1	0.082835	1	0.898		Acot7|Adcy1|Adcy3|Adcy6|Adcy7|Adcy8|Adcy9|Adm|Adsl|Adss|Ak1|Ak2|Ak3|Aldoa|Ampd1|Ampd2|Ampd3|Aprt|Atic|Atp1a1|Atp1a3|Atp4a|Atp5a1|Atp5b|Atp5c1|Atp5d|Atp5g2|Atp5g3|Atp5h|Atp5i|Atp5j|Atp5j2|Atp5l|Atp5o|Atp5s|Cad|Calcrl|Chchd10|Cmpk1|Coasy|Ctps1|Ctps2|Dcakd|Dhodh|G6pd|Gbas|Gmps|Gnal|Guca2b|Gucy1b3|Guk1|Htr2c|LOC500350|Nme4|Nme5|Nme6|Nme7|Nme8|Nppa|Nppb|Npr1|Pank1|Pank3|Pank4|Papss1|Pfas|Pklr|Pkm|Pnp|…
!	leukotriene metabolic process	GO:0006691	15	15	0.120381	0.084945	1	0.14309	1	0.667		Alox12|Cyp4a1|Cyp4f18|Cyp4f6|Fcer1a|Ggt5|Lta4h|Mgst2|Ncf1|Npepo|Pla2g5|Prg3|Rnpep|Syk|Tlr4|
!	detection of external biotic stimulus	GO:0098581	15	15	0.120355	0.084945	1	0.14309	1	0.735		Cd209a|Cd209b|Clec7a|Lbp|Naip6|Nod1|Nod2|Parg|Pglyrp1|Pglyrp2|RT1-Db1|Scarb1|Tlr1|Tlr4|Tlr6|
!	positive regulation of synaptic transmission, GABAergic	GO:0032230	8	8	0.132182	0.08572	1	0.48479	1	0.616		Adora2a|Cckbr|Erbb4|Grik1|Nlgn2|Nps|Prkce|Tac1|
!	mesonephric duct development	GO:0072177	8	8	0.136358	0.08572	1	1	1	0.753		Gpc3|Hnf1b|Lhx1|Osr1|Pax2|Pkd2|Wnt11|Wnt9b|
!	coenzyme biosynthetic process	GO:0009108	61	61	0.101925	0.08595	1	0.06075	1	0.852		Acly|Acot7|Acss1|Acss2|Adck3|Aspdh|Atic|Coasy|Coq4|Coq5|Coq7|Coq9|Cyp4f18|Dcakd|Dld|Flad1|G6pd|Gcdh|Haao|Kmo|Kynu|Lias|Lipt2|Mat1a|Mat2a|Mat2b|Mlycd|Mocs1|Mocs2|Mocs3|Mthfd1|Mthfd1l|Mthfd2|Mthfd2l|Mthfs|Nadk|Nadk2|Nadsyn1|Nampt|Naprt1|Nmnat1|Nmnat2|Nmnat3|Nmrk1|Pank1|Pank3|Pank4|Pcbd1|Pdha2|Pdk4|Pdss2|Pdxk|Pnp|Pnpo|Ppcdc|Ppcs|Pts|Qdpr|Spr|Tpk1|Ubiad1|
!	lens development in camera-type eye	GO:0002088	54	54	0.0994042	0.08597	1	0.16481	1	0.809		Bcar3|Bfsp1|Bmp4|Cdk2|Cdon|Cited2|Cryaa|Cryab|Cryba1|Cryga|Crygb|Crygc|Crygd|Cryge|Crygs|Ctnnb1|Ctns|Dlg1|Epha2|Fgfr2|Fgfr3|Frs2|Fzr1|Gata3|Gja8|Gje1|Hipk1|Hipk2|Med1|Meis1|Mip|Nf2|Ntrk3|Pax6|Pitx3|Prox1|Pvrl1|Pvrl3|Pygo2|Six3|Six5|Ski|Slc7a11|Slitrk6|Smad3|Smarca4|Sox11|Sox2|Tbc1d20|Tfap2a|Tgfb1|Tgfbr1|Tgfbr2|Vim|
!	postreplication repair	GO:0006301	14	14	0.125219	0.086505	1	0.075965	1	0.522		Brca1|Msh2|Ns5atp9|Pcna|Pola1|Pold1|Polh|Poln|Primpol|RGD1308923|Rev3l|Sprtn|Ube2b|Ube2v2|
!	positive regulation of actin filament polymerization	GO:0030838	25	25	0.108048	0.08657	1	0.15434	1	0.733		Alox15|Arpc2|Arpc3|Arpc4|Bag4|Ccl11|Ccl21|Ccl26|Cdc42ep2|Cdc42ep5|Dlg1|Fer|Fmn1|Icam1|Kirrel|Mtor|Nck1|Nck2|Pfn1|Prkce|Ptk2b|Pycard|Rac1|Rhoa|Vasp|
!	negative regulation of lymphocyte differentiation	GO:0045620	25	25	0.11309	0.08657	1	0.15434	1	0.855		Bcl6|Bmp4|Cd74|Cdkn2a|Ctla4|Cyld|Erbb2|Fbxo7|Flt3|Foxj1|Gli3|Hlx|Id2|Ihh|Il4|Il4r|Pglyrp1|Pglyrp2|Prdx2|Ptpn2|Sfrp1|Shh|Socs5|Zc3h8|Zfp35|
!	regulation of cyclic nucleotide biosynthetic process	GO:0030802	65	64	0.0969359	0.08667	1	0.804125	1	0.89		Abca1|Acr|Adcy7|Adcyap1|Adm|Adnp|Adora2a|Adora2b|Adra2a|Adrb3|Akap12|Akap5|Aplp1|Apoe|Arrb1|Arrb2|Avp|Calcrl|Crh|Crhr1|Drd3|Ece1|Ednra|Gabbr1|Galr1|Galr3|Gcg|Gnal|Gnas|Gng7|Gpr161|Gpr65|Gpr87|Guca1a|Guca1b|Guca2a|Guca2b|Gucy1a2|Hrh3|Htr1b|Insl3|Lhcgr|Mc2r|Mc3r|Mc5r|Mrap|Mtnr1a|Nos3|Npffr2|Npr1|Npr3|Npy2r|P2ry13|Palm|Pde2a|Pdzd3|Ptgir|Pth|Ptk2b|Ramp2|Rxfp2|Timp2|Ucn|Vip|
!	regulation of purine nucleotide biosynthetic process	GO:1900371	67	66	0.0944683	0.08667	1	0.804125	1	0.894		Abca1|Acr|Adcy7|Adcyap1|Adm|Adnp|Adora2a|Adora2b|Adra2a|Adrb3|Akap12|Akap5|Aplp1|Apoe|Arrb1|Arrb2|Avp|Calcrl|Crh|Crhr1|Drd3|Ece1|Ednra|Gabbr1|Galr1|Galr3|Gcg|Gnal|Gnas|Gng7|Gpr161|Gpr65|Gpr87|Guca1a|Guca1b|Guca2a|Gucy1a2|Hrh3|Htr1b|Insl3|Lhcgr|Mc2r|Mc3r|Mc5r|Mrap|Mtnr1a|Myc|Nos3|Npffr2|Npr1|Npr3|Npy2r|P2ry13|Palm|Pde2a|Pdzd3|Pid1|Ppargc1a|Ptgir|Pth|Ptk2b|Ramp2|Rxfp2|Timp2|Ucn|Vip|
!	positive regulation of cyclic nucleotide metabolic process	GO:0030801	49	49	0.104384	0.087465	1	0.306215	1	0.871		Abca1|Acr|Adcy7|Adcyap1|Adm|Adnp|Adora2a|Adora2b|Adrb3|Akap12|Akap5|Apoe|Avp|Calcrl|Crh|Crhr1|Cxcl10|Cxcl11|Cxcl9|Cxcr3|Ece1|Gcg|Gnal|Gnas|Gnb2l1|Gpr161|Gpr65|Guca1a|Guca1b|Guca2a|Gucy1a2|Insl3|Lhcgr|Mc2r|Mc3r|Mc5r|Mrap|Mtnr1a|Nos3|Npr1|Pf4|Ptgir|Pth|Ramp2|Rxfp2|Timp2|Ucn|Vip|Wnt5a|
!	regulation of transmembrane transporter activity	GO:0022898	73	73	0.0998515	0.087585	1	0.07498	1	0.899		Actn2|Ager|Ahnak|Akap7|Ank2|Asph|Cabp1|Cacna1d|Cacnb4|Cacng5|Casq2|Cav1|Cav3|Clic2|Cnih2|Cnih3|Cnksr3|Crh|Crhr1|Dapk1|Dlg4|Dmd|Drd3|Epo|Fgf12|Fhl1|Fkbp1a|Fkbp1b|Gnb5|Gpd1l|Grk6|Gstm7|Gsto1|Homer1|Ikbkb|Ins2|Jph2|Jph3|Kcnab1|Kcne1l|Kcne2|Kcnj1|Kcnj11|Mapk8ip2|Mink1|Myo5a|Nedd4|Nedd4l|Neto2|Nlgn2|Nlgn3|Park7|Pde4d|Pkd2|Pla2g6|Pln|Ppargc1a|Rangrf|Reln|Ryr2|S100a1|Scn1b|Scn3b|Scn4b|Shank3|Slc25a4|Sln…
!	cellular response to nutrient levels	GO:0031669	75	75	0.0985766	0.087585	1	0.07498	1	0.895		Akr1c3|Alb|Atp2b1|Bglap|Bmpr2|Cadps2|Cartpt|Casr|Cav1|Ccl5|Ccne1|Cdkn2b|Chmp1a|Comt|Cpeb4|Ctsl|Cyp11b2|Dap|Dbi|Dsc2|Eif2ak4|Fads1|Fbxo22|Fnip1|Foxa3|Fzd1|Gas6|Gck|Grin2b|Hfe|Hrk|Hspa5|Icam1|Inhbb|Itgb1|Jun|Lcn2|Max|Mdm2|Mmp1|Mtor|Mybbp1a|Myod1|Ncoa1|Nos2|Pcsk9|Pdk2|Pdk4|Pmaip1|Prdm4|Prkaa2|RGD1564788|Rnase4|Rptor|Rrp8|Sfrp1|Sirt1|Slc2a1|Slc39a4|Slc39a5|Sphk1|Srd5a1|Srebf1|Srf|Sult2a1|Tcf7l2|Tnrc6…
!	regulation of ion transmembrane transporter activity	GO:0032412	69	69	0.103689	0.087585	1	0.07498	1	0.895		Actn2|Ager|Ahnak|Akap7|Ank2|Asph|Cabp1|Cacna1d|Cacnb4|Cacng5|Casq2|Cav1|Cav3|Clic2|Cnih2|Cnih3|Cnksr3|Crh|Crhr1|Dapk1|Dlg4|Dmd|Drd3|Epo|Fgf12|Fhl1|Fkbp1a|Fkbp1b|Gnb5|Gpd1l|Grk6|Gstm7|Gsto1|Homer1|Ikbkb|Jph2|Jph3|Kcnab1|Kcne1l|Kcne2|Kcnj1|Kcnj11|Mapk8ip2|Mink1|Myo5a|Nedd4|Nedd4l|Neto2|Nlgn2|Nlgn3|Pde4d|Pkd2|Pla2g6|Pln|Ppargc1a|Rangrf|Reln|Ryr2|S100a1|Scn1b|Scn3b|Scn4b|Shank3|Sln|Stim2|Trpc6|Wwp2|Y…
!	cell-cell junction organization	GO:0045216	74	74	0.104292	0.087585	1	0.07498	1	0.873		Actn1|Actn2|Actn4|Ajuba|Alox12b|Aloxe3|Ank2|Camsap3|Ccm2|Cd9|Cldn1|Cldn19|Cldn9|Cntnap1|Csf1r|Ctnnb1|Cxadr|Dlc1|Dlg1|Ect2|Epb41l3|Fermt2|Gja6|Gjd3|Gnpat|Hdac7|Heg1|Hnf4a|Itgb1|Jup|Lims1|Lims2|Lin7b|Marveld2|Marveld3|Mpp7|Mpz|Myadm|Nf2|Nfasc|Numb|Numbl|Pard3|Pard6a|Perp|Pkn2|Pkp2|Pkp3|Pkp4|Plekha7|Prkca|Prkci|Ptk2b|Ptprk|Ptpro|Pvrl1|Pxn|Rab8b|Rac1|Ramp2|Rhoa|Rhoc|Shroom2|Smad3|Srf|Taok2|Tgfb1|Tgfb…
!	regulation of protein kinase A signaling	GO:0010738	7	7	0.1339	0.08798	1	0.187625	1	0.479		Akap1|Akap12|Akap5|Akap7|Pde10a|Pde4a|Pde4d|
!	neuronal stem cell population maintenance	GO:0097150	7	7	0.137749	0.08798	1	0.125745	1	0.501		Hook3|Jag1|Mcph1|Notch1|Prox1|Sct|Sox2|
!	negative regulation of mRNA splicing, via spliceosome	GO:0048025	13	13	0.122977	0.08841	1	0.139395	1	0.222		Acin1|C1qbp|Hnrnpa2b1|Npm1|Ptbp1|Rnps1|Sfswap|Smptb|Srsf10|Srsf4|Srsf7|Srsf9|U2af2|
!	dorsal spinal cord development	GO:0021516	12	12	0.129729	0.08967	1	0.528345	1	0.475		Ascl1|Gdf7|Gsx1|Gsx2|Hoxb8|Lbx1|Lhx1|Lmo4|Pax7|Pbx3|Wnt1|Wnt3a|
!	regulation of lipopolysaccharide-mediated signaling pathway	GO:0031664	12	12	0.119493	0.08967	1	0.528345	1	0.595		Cactin|Cd180|Cd55|Irg1|Ltf|Ly86|Nfkbil1|Prdx2|Prkca|Traf6|Trib1|Zcchc11|
!	retinoic acid receptor signaling pathway	GO:0048384	12	12	0.119561	0.08967	1	0.137395	1	0.657		Crem|Cyp26a1|Kmt2e|Nos2|Nr1h2|Rara|Rarb|Rarg|Rxrb|Rxrg|Snw1|Tbx1|
!	epithelial cell migration	GO:0010631	42	42	0.0988985	0.09041	1	0.721825	1	0.85	GO:0090132|epithelium migration,	Amot|Apoa1|Coro1b|Cxcl13|Cyp1b1|Dpp4|Efnb2|Egr3|Fermt1|Fgf2|Gipc1|Gpx1|Grem1|Itgb1|Itgb2|Kdr|Kit|Krt2|LOC100363275|Loxl2|Ltb4r2|Nanos1|Nos3|Nrp1|Pkn1|Pkn2|Pkn3|Plekhg5|Plxnd1|Ppard|Prkx|Pten|Ptk2|Ptk2b|Robo1|Scarb1|Sox18|Srf|Stat1|Tdgf1|Tgfbr1|Vegfa|
!	pancreas development	GO:0031016	44	44	0.106199	0.09041	1	0.721825	1	0.854		Acvr2b|Afp|Anxa1|Apc|Bak1|Bmp4|Bmp5|Bmp6|Ccdc40|Cdk6|Cela1|Clu|Ctnnb1|Eif2ak3|Gdf11|Gip|Hnf1b|Igf1|Igf1r|Igf2|Ihh|Insr|Invs|Isl1|Meis2|Met|Mir375|Mir541|Neurod1|Nphp3|Onecut2|Pax2|Pax6|Prox1|Rfx6|Selt|Shh|Sidt2|Smad2|Sox4|Tgfb2|Wnt5a|Xbp1|Zic3|
!	negative regulation of viral process	GO:0048525	41	40	0.098139	0.09041	1	0.721825	1	0.748	GO:1903901|negative regulation of viral life cycle,	Adar|Bst2|Ccl3|Ccl4|Ccl5|Fam111a|Hdac1|Ifitm1|Ifitm2|Ifitm3|Isg15|Isg20|Jun|Mid2|Mx2|Oas1a|Oasl|Plscr1|Prox1|Rest|Rsad2|Sp100|Srpk1|Srpk2|Tardbp|Tfap4|Trim10|Trim11|Trim14|Trim21|Trim25|Trim26|Trim27|Trim28|Trim31|Trim32|Trim35|Trim59|Trim8|Zc3hav1|
!	tissue migration	GO:0090130	44	44	0.0952073	0.09041	1	0.721825	1	0.859		Amot|Apoa1|Coro1b|Cxcl13|Cyp1b1|Dpp4|Efnb2|Egr3|Epb4.1l5|Fermt1|Fgf2|Gipc1|Gpx1|Grem1|Itgb1|Itgb2|Kdr|Kit|Krt2|LOC100363275|Loxl2|Ltb4r2|Nanos1|Nos3|Nrp1|Pkn1|Pkn2|Pkn3|Plekhg5|Plxnd1|Ppard|Prkx|Pten|Ptk2|Ptk2b|Robo1|Scarb1|Sox18|Srf|Stat1|T|Tdgf1|Tgfbr1|Vegfa|
!	epithelium migration	GO:0090132	42	42	0.0988985	0.09041	1	0.721825	1	0.85	GO:0010631|epithelial cell migration,	Amot|Apoa1|Coro1b|Cxcl13|Cyp1b1|Dpp4|Efnb2|Egr3|Fermt1|Fgf2|Gipc1|Gpx1|Grem1|Itgb1|Itgb2|Kdr|Kit|Krt2|LOC100363275|Loxl2|Ltb4r2|Nanos1|Nos3|Nrp1|Pkn1|Pkn2|Pkn3|Plekhg5|Plxnd1|Ppard|Prkx|Pten|Ptk2|Ptk2b|Robo1|Scarb1|Sox18|Srf|Stat1|Tdgf1|Tgfbr1|Vegfa|
!	negative regulation of vasculature development	GO:1901343	43	43	0.106106	0.09041	1	0.16458	1	0.818		Aimp1|Amot|Angpt2|Angpt4|Apoh|Bai1|Bmp4|Bmp7|Ccl2|Col4a3|Cxcl10|Cxcr3|Dab2ip|Dll4|Faslg|Gtf2i|Hdac5|Il17f|Itgb1bp1|Klf4|Krit1|Lect1|Mmrn2|Notch1|Optc|Pf4|Rock1|Rock2|Sema3e|Sema4a|Serpina3c|Serpine1|Serpinf1|Stat1|Tek|Thbs1|Thbs2|Thbs4|Tie1|Vash1|Wnt4|Wt1|Xdh|
!	negative regulation of viral life cycle	GO:1903901	41	40	0.098139	0.09041	1	0.721825	1	0.748	GO:0048525|negative regulation of viral process,	Adar|Bst2|Ccl3|Ccl4|Ccl5|Fam111a|Hdac1|Ifitm1|Ifitm2|Ifitm3|Isg15|Isg20|Jun|Mid2|Mx2|Oas1a|Oasl|Plscr1|Prox1|Rest|Rsad2|Sp100|Srpk1|Srpk2|Tardbp|Tfap4|Trim10|Trim11|Trim14|Trim21|Trim25|Trim26|Trim27|Trim28|Trim31|Trim32|Trim35|Trim59|Trim8|Zc3hav1|
!	negative regulation of viral entry into host cell	GO:0046597	11	11	0.124982	0.091095	1	0.217775	1	0.0954		Ifitm1|Ifitm2|Ifitm3|Mid2|Trim10|Trim11|Trim25|Trim26|Trim31|Trim59|Trim8|
!	macrophage activation involved in immune response	GO:0002281	6	6	0.13669	0.091445	1	0.965945	1	0.487		Lbp|Prkce|Sbno2|Syk|Tlr3|Tyrobp|
!	regulation of humoral immune response mediated by circulating immunoglobulin	GO:0002923	6	6	0.140786	0.091445	1	0.1808	1	0.639		Cd55|Foxj1|Gimap5|Hpx|Nod2|Ptprc|
!	cardiac atrium development	GO:0003230	22	22	0.114055	0.091975	1	0.59839	1	0.855		Acvr1|Ank2|Cyr61|Dand5|Dll4|Gata4|Heg1|Hey2|Isl1|Mesp1|Notch1|Nphp3|Pitx2|Prox1|Shox2|Sox4|Tbx20|Tbx5|Whsc1|Wnt2|Wnt5a|Zfpm1|
!	translational initiation	GO:0006413	20	20	0.112154	0.091975	1	0.103815	1	0.433		Abcf1|Eif2ak1|Eif2b1|Eif2b2|Eif2b3|Eif2b4|Eif3a|Eif3b|Eif3c|Eif3e|Eif3f|Eif3g|Eif3j|Eif3k|Eif3l|Eif3m|Larp1|Mtif2|Rps2|Rps24|
!	superoxide metabolic process	GO:0006801	20	20	0.108273	0.091975	1	0.103815	1	0.716		Apoa4|Atp7a|Cbs|Ccs|Cyb5r4|Cyba|Fancc|Mpo|Ncf1|Ncf2|Nos2|Nox3|Noxa1|Noxo1|Prdx2|Prg3|Sh3pxd2a|Sh3pxd2b|Sod1|Sod3|
!	oocyte development	GO:0048599	22	22	0.111528	0.091975	1	0.59839	1	0.73		Brca2|Ctnnb1|Dazl|Dmc1|Ereg|Fbxo5|Foxo3|Inhbb|Insl3|Jup|Kmt2d|Pld6|Ptk2b|Rec8|Rxfp2|Stra8|Tdrd5|Wnt4|Ybx2|Zfx|Zglp1|Zp3|
!	positive regulation of amine transport	GO:0051954	21	21	0.111218	0.091975	1	0.59839	1	0.831		Adora2a|Adora2b|Avp|Cartpt|Chrna4|Dpysl2|Gabbr1|Grik1|Grin2b|Htr2c|Htr6|Nat8l|Npy2r|Nr3c1|Pink1|Rab3b|Rtn4|Slc18a1|Slc36a2|Slc6a1|Tmem27|
!	T cell cytokine production	GO:0002369	5	5	0.138551	0.093525	1	0.16883	1	0.563		Cd55|Crlf2|Dlg1|Il4|Slc11a1|
!	fructose 2,6-bisphosphate metabolic process	GO:0006003	5	5	0.130635	0.093525	1	0.45441	1	0.36		Gck|Pfkfb1|Pfkfb2|Pfkfb3|Pfkfb4|
!	dosage compensation by inactivation of X chromosome	GO:0009048	5	5	0.138638	0.093525	1	0.16883	1	0.216		Brca1|Eif1|Exosc10|Smchd1|Upf1|
!	negative regulation of transcription by competitive promoter binding	GO:0010944	5	5	0.142287	0.093525	1	0.45441	1	0.562		Creb1|Mad2l2|Muc1|Ovol2|Tfap2a|
!	transdifferentiation	GO:0060290	5	5	0.137903	0.093525	1	0.45441	1	0.675		Ager|Cd34|Gata4|Smad3|Tbx5|
!	response to indole-3-methanol	GO:0071680	5	5	0.136899	0.093525	1	0.16883	1	0.583		Brca1|Ctnnb1|Cyp1b1|Jup|Mmp1|
!	positive regulation of mitochondrial outer membrane permeabilization involved in apoptotic signaling pathway	GO:1901030	5	5	0.137027	0.093525	1	0.16883	1	0.358		Atpif1|Bbc3|Pmaip1|Sh3glb1|Zfp13|
!	protein complex localization	GO:0031503	19	19	0.106958	0.093585	1	0.249775	1	0.431		Arl3|Bbs12|Cep72|Fkbp4|Ift122|Ift43|Ift46|Ift74|Ift81|Ikbkg|Kif17|Klhl21|Mzt1|Nacc2|Nme7|Ran|Rpgr|Ssna1|Ttc21b|
!	sulfur compound transport	GO:0072348	19	19	0.112062	0.093585	1	0.249775	1	0.71		Abcc1|Ctns|Racgap1|Slc19a2|Slc19a3|Slc1a4|Slc22a8|Slc25a26|Slc26a1|Slc26a11|Slc26a2|Slc26a6|Slc26a7|Slc26a8|Slc33a1|Slc35b2|Slc38a7|Slc5a6|Slc6a6|
!	regulation of pH	GO:0006885	36	36	0.0951483	0.093675	1	0.1644	1	0.825		Agtr1a|Aqp11|Atp4a|Atp5b|Atp6v0a4|Atp6v1b2|Avp|Car2|Cftr|Chp2|Clic4|Cln3|Cln6|Ednrb|Faslg|Pdk2|Pdk4|Ppt1|Rab20|Rab39a|Rab7a|Rhcg|Slamf8|Slc11a1|Slc12a5|Slc26a6|Slc4a3|Slc4a5|Slc9a1|Slc9a2|Slc9a7|Slc9a8|Slc9a9|Tmem165|Tp53|Ttpa|
!	negative regulation of reproductive process	GO:2000242	39	39	0.0964366	0.093675	1	0.70128	1	0.858		Acvr1c|Ada|Apc|Asmt|Astl|Bmp4|Bmp7|Cdkn1b|Dusp1|Eaf2|Fbxo43|Fbxo5|Gpr149|Hormad1|Msh2|Nanos2|Nkx3-1|Nodal|Nr5a1|Osm|Ovol1|Prdx4|Prkaca|Serpinf1|Shb|Snai1|Spink13|Stk11|Stra8|Timp1|Trpc2|Wee2|Wnt4|Wnt5a|Wt1|Zfpm2|Zp2|Zp3|Zp4|
!	cyclic nucleotide catabolic process	GO:0009214	10	10	0.129032	0.094545	1	0.2105	1	0.552		Cnp|Pde10a|Pde11a|Pde1b|Pde2a|Pde4a|Pde4c|Pde4d|Pde5a|Pde7a|
!	regulation of double-strand break repair via homologous recombination	GO:0010569	10	10	0.123236	0.094545	1	0.2105	1	0.386		Chek1|Fignl1|Ppp4c|Ppp4r2|Rad51|Rtel1|Sirt6|Spidr|Terf2ip|Tex15|
!	very long-chain fatty acid metabolic process	GO:0000038	18	18	0.112373	0.09568	1	0.07759	1	0.608		Abcd1|Abcd2|Abcd3|Acaa1a|Acaa1b|Acot2|Acot3|Acot4|Cyp4f18|Elovl1|Elovl3|Elovl4|Elovl5|Elovl7|Hsd17b4|Pex2|Slc27a4|Tecr|
!	translational elongation	GO:0006414	17	17	0.108931	0.097655	1	0.100365	1	0.283		Eef1a2|Eef2|Eefsec|Eif5a|Eif5a2|Gfm1|Gfm2|LOC297756|Mrpl44|Pstk|RGD1562381|RGD1564469|Rplp0|Rps24|Rps8|Secisbp2|Tufm|
!	necrotic cell death	GO:0070265	17	17	0.107774	0.097655	1	0.57339	1	0.725	GO:0097300|programmed necrotic cell death,	Bax|Birc2|Birc3|Cyld|Dnm1l|Fadd|Fas|Faslg|Irf3|Map3k5|Mapk8|Mlkl|Sirt2|Tlr3|Tp53|Traf2|Trpm7|
!	programmed necrotic cell death	GO:0097300	17	17	0.107774	0.097655	1	0.57339	1	0.725	GO:0070265|necrotic cell death,	Bax|Birc2|Birc3|Cyld|Dnm1l|Fadd|Fas|Faslg|Irf3|Map3k5|Mapk8|Mlkl|Sirt2|Tlr3|Tp53|Traf2|Trpm7|
!	negative regulation of mRNA metabolic process	GO:1903312	17	17	0.108542	0.097655	1	0.14572	1	0.426		Acin1|Bag4|C1qbp|Hnrnpa2b1|Nbas|Npm1|Pabpc1|Ptbp1|Rnps1|Sfswap|Smptb|Srsf10|Srsf4|Srsf7|Srsf9|Tob1|U2af2|
!	cerebellar granular layer morphogenesis	GO:0021683	9	9	0.128513	0.09795	1	0.13098	1	0.614		Atp2b2|Cbln1|Kndc1|Mtpn|Prox1|Serpine2|Top2a|Ulk1|Wnt7a|
!	positive regulation of neurotransmitter transport	GO:0051590	9	9	0.129615	0.09795	1	0.203595	1	0.659		Adora2a|Cacna1b|Htr2c|Nat8l|Rab3b|Snca|Sphk1|Stx1a|Unc13a|
!	positive regulation of steroid hormone secretion	GO:2000833	9	9	0.123576	0.09795	1	0.203595	1	0.714		Bmp6|C1qtnf1|Crh|Dab2|Ghrl|Nkx3-1|Retn|Tac1|Tmf1|
!	lymphangiogenesis	GO:0001946	8	8	0.122988	0.099235	1	0.197165	1	0.547		Acvr2b|Bmpr2|Flt4|Foxs1|Pdpn|Prox1|Ptpn14|Sox18|
!	protein kinase C signaling	GO:0070528	8	8	0.120415	0.099235	1	0.197165	1	0.62		Avp|Dgkq|Gpr56|Plek|Prkcz|Slc26a6|Zp3|Zp4|
!	cell proliferation involved in kidney development	GO:0072111	8	8	0.124942	0.099235	1	0.982595	1	0.782		Bmp4|Bmp7|Egr1|Gpc3|Osr1|Pdgfrb|Ptch1|Shh|
!	glutathione metabolic process	GO:0006749	32	32	0.104343	0.0999	1	0.2814	1	0.65		Aldh5a1|Cth|Ctns|Ethe1|G6pd|Gclm|Ggct|Ggt5|Ggt6|Glo1|Gpx1|Gpx3|Gpx4|Gsta1|Gsta4|Gstm1|Gstm4|Gstm7|Gstp1|Gstt2|Gstt3|Hagh|Haghl|Hbb|Idh1|LOC501110|Mgst1|Mgst2|Pnkd|Sod1|Txnrd1|Txnrd3|
!	endothelial cell migration	GO:0043542	33	33	0.10354	0.0999	1	0.678575	1	0.859		Amot|Apoa1|Coro1b|Cxcl13|Cyp1b1|Dpp4|Efnb2|Egr3|Fgf2|Gipc1|Gpx1|Grem1|Itgb1|Itgb2|Kdr|LOC100363275|Loxl2|Nos3|Nrp1|Plekhg5|Plxnd1|Prkx|Pten|Ptk2|Ptk2b|Robo1|Scarb1|Sox18|Srf|Stat1|Tdgf1|Tgfbr1|Vegfa|
!	detection of biotic stimulus	GO:0009595	16	16	0.112083	0.100025	1	0.1463	1	0.748		Cd209a|Cd209b|Clec7a|Crtam|Lbp|Naip6|Nod1|Nod2|Parg|Pglyrp1|Pglyrp2|RT1-Db1|Scarb1|Tlr1|Tlr4|Tlr6|
!	cerebellar cortex formation	GO:0021697	16	16	0.110614	0.100025	1	0.56575	1	0.718		Atp2b2|Atp7a|Cacna1a|Cbln1|Faim2|Herc1|Kndc1|Ldb1|Lhx1|Mtpn|Prox1|Rora|Skor2|Top2a|Ulk1|Wnt7a|
!	regulation of renal system process	GO:0098801	16	16	0.117152	0.100025	1	0.56575	1	0.769		Adora1|Adora2a|Anpep|Avp|Avpr2|Corin|Cyba|Drd3|Ednrb|F2r|Gas6|Gnas|Nppb|Ptpro|Tac1|Uts2r|
!	synaptic transmission, cholinergic	GO:0007271	7	7	0.13031	0.101	1	0.473335	1	0.436		Ache|Adora2a|Bche|Chrna3|Chrna4|Rapsn|Ric3|
!	regulation of T cell chemotaxis	GO:0010819	7	7	0.120429	0.101	1	0.125745	1	0.562	GO:0010820|positive regulation of T cell chemotaxis,	Adam10|Adam17|Ccl27|Ccl5|Cxcl13|S100a7a|Wnt5a|
!	positive regulation of T cell chemotaxis	GO:0010820	7	7	0.120429	0.101	1	0.125745	1	0.562	GO:0010819|regulation of T cell chemotaxis,	Adam10|Adam17|Ccl27|Ccl5|Cxcl13|S100a7a|Wnt5a|
!	astrocyte development	GO:0014002	7	7	0.123545	0.101	1	0.473335	1	0.466		Adora2a|Egfr|Gfap|Lamb2|Lamc3|Pou3f2|Vim|
!	pronephros development	GO:0048793	7	7	0.122077	0.101	1	0.99999	1	0.715		Ahi1|Hnf1b|Lhx1|Osr1|Osr2|Pax2|Pax8|
!	anatomical structure regression	GO:0060033	7	7	0.128456	0.101	1	0.125745	1	0.615		Amh|Gli1|Lef1|Lrp5|Mmp2|Spi1|Wnt7b|
!	regulation of cell junction assembly	GO:1901888	29	29	0.0953165	0.101235	1	0.276435	1	0.864		Apod|Dmtn|Efna5|Epb4.1l5|Epha3|Fzd5|Grem1|Itgb1bp1|Kdr|Mmp14|Myoc|Nedd4l|Pkp2|Ppm1f|Prkaca|Pten|Ptprj|Rap1b|Rapgef1|Rapgef2|Rock1|S100a10|Sdc4|Smad3|Snai1|Tek|Tsc1|Vegfa|Wnt4|
!	positive regulation of cyclase activity	GO:0031281	15	15	0.114367	0.102035	1	0.99824	1	0.772		Acr|Adcyap1|Adora2a|Adora2b|Adrb3|Akap5|Crhr1|Gnal|Guca1a|Guca1b|Guca2a|Lhcgr|Nos3|Timp2|Vip|
!	regulation of glutamate secretion	GO:0014048	14	14	0.112144	0.103445	1	0.54814	1	0.805		Adora1|Adora2a|Avp|Dpysl2|Gabbr1|Grin2b|Grm1|Hrh3|Htr6|Il1b|Il1rn|Nr3c1|Prkg1|Snca|
!	retinal ganglion cell axon guidance	GO:0031290	14	14	0.10925	0.103445	1	0.54814	1	0.599		Bmpr1b|Efna5|Epha7|Ephb1|Ephb2|Ephb3|Isl1|Isl2|Nrcam|Nrp1|Pou4f2|Pou4f3|Slit1|Zic2|
!	positive regulation of protein oligomerization	GO:0032461	14	14	0.109913	0.103445	1	0.54814	1	0.718		Aim2|Bax|Bcl2l11|Bid|Bik|Cck|Fas|Gnb2l1|Hrk|Ide|Igj|Pmaip1|Sh3glb1|Tp53|
!	craniofacial suture morphogenesis	GO:0097094	14	14	0.118078	0.103445	1	0.23405	1	0.709		Bmp4|Fgf4|Fgfr2|Frem1|Gli3|Insig1|Megf8|Mmp14|Mmp16|Msx2|Tgfb1|Tgfb2|Tgfb3|Twist1|
!	dibenzo-p-dioxin metabolic process	GO:0018894	6	6	0.127442	0.104275	1	0.1808	1	0.642		Ccl5|Cyp17a1|Cyp1a1|Cyp1a2|Cyp1b1|Star|
!	hypothalamus cell differentiation	GO:0021979	6	6	0.128022	0.104275	1	0.464695	1	0.466		Nrp1|Nrp2|Otp|Pou3f2|Prop1|Sema3a|
!	maternal behavior	GO:0042711	6	6	0.120572	0.104275	1	0.12138	1	0.423		Avp|Dbh|Gnaq|Mbd2|Npas1|Pten|
!	male mating behavior	GO:0060179	6	6	0.12249	0.104275	1	0.1808	1	0.464		Dmrta1|Grin1|Grn|Hexb|Ncoa1|Pten|
!	atrial septum development	GO:0003283	13	13	0.106849	0.10527	1	0.99637	1	0.797		Acvr1|Ank2|Cyr61|Dand5|Gata4|Hey2|Isl1|Nphp3|Sox4|Tbx20|Tbx5|Whsc1|Zfpm1|
!	positive regulation of insulin secretion involved in cellular response to glucose stimulus	GO:0035774	13	13	0.11457	0.10527	1	0.139395	1	0.689		Arrb1|Bad|Crh|Fam132a|Gcg|Gpr39|Gpr68|Oxct1|Phpt1|Pla2g6|Ppp3cb|RT1-Db1|Tmem27|
!	dichotomous subdivision of terminal units involved in salivary gland branching	GO:0060666	5	5	0.122711	0.10543	1	0.951525	1	0.294		Nrp1|Plxna1|Plxnd1|Sema3a|Sema3c|
!	regulation of viral entry into host cell	GO:0046596	12	12	0.114495	0.10611	1	0.224	1	0.145		Ifitm1|Ifitm2|Ifitm3|Mid2|Trim10|Trim11|Trim21|Trim25|Trim26|Trim31|Trim59|Trim8|
!	cell fate determination	GO:0001709	26	26	0.0963529	0.106445	1	0.642705	1	0.805		Ascl1|Atf3|Atoh1|Barhl2|Bmp4|Chrdl1|Ctnnb1|Dll3|Foxg1|Gata2|Gata3|Isl1|Jag1|Jag2|Lbx1|Mesp1|Myod1|Nkx6-3|Ntf3|Pax2|Pax6|Pou5f1|Prox1|Smarca4|Tbx2|Wnt1|
!	adenylate cyclase-activating G-protein coupled receptor signaling pathway	GO:0007189	28	28	0.104613	0.106445	1	0.642705	1	0.769		Adcy8|Adcyap1|Adm2|Adora2a|Adora2b|Adrb3|Calcrl|Crhr1|Drd3|Galr1|Gcgr|Glp1r|Gna13|Gnal|Gnaq|Gnas|Htr4|Htr7|Oprm1|Pde4d|Ptgir|Pth|Rapgef2|Rxfp1|Rxfp2|S1pr4|Ucn3|Vip|
!	mating	GO:0007618	27	27	0.0976709	0.106445	1	0.27	1	0.815		Abat|Acvr2a|Aplp2|Avp|Ddo|Dmrta1|Ednra|Grin1|Grn|Hexb|Mapk8ip2|Ncoa1|Ncoa2|Nhlh2|Nr1d1|P2rx1|Pgr|Ppp1r1b|Pten|Semg1|Serpine2|Slc6a4|Tgm4|Th|Thra|Trpc2|Vgf|
!	osteoclast differentiation	GO:0030316	27	27	0.0978621	0.106445	1	0.15725	1	0.715		Acp5|Anxa2|Car2|Cd300lf|Csf1|Csf1r|Ctnnb1|Efna2|Efna4|Epha2|Fam20c|Farp2|Glo1|Gpc3|Ireb2|Mapk14|Mitf|Nfatc1|Ostm1|Pafah1b1|Sbno2|Snx10|Tf|Tfrc|Tnfrsf11a|Traf6|Zfp334|
!	purinergic receptor signaling pathway	GO:0035587	11	11	0.107362	0.108055	1	0.51687	1	0.661		Adora2a|Gnai2|Niacr1|P2rx1|P2rx2|P2rx3|P2rx4|P2rx5|P2rx6|P2ry12|P2ry13|
!	DNA-dependent DNA replication maintenance of fidelity	GO:0045005	11	11	0.109915	0.108055	1	0.51687	1	0.57		Alyref|Blm|Brca2|Cdk9|Mms22l|Pold1|Primpol|RGD1564788|Thoc1|Tipinl1|Tonsl|
!	renal vesicle development	GO:0072087	11	11	0.117835	0.108055	1	0.993575	1	0.819		Bmp4|Ctnnb1|Gdnf|Grem1|Kif26b|Lhx1|Osr1|Pax2|Pax8|Sall1|Wnt4|
!	liver development	GO:0001889	97	97	0.0838533	0.108895	1	0.357685	1	0.982		Aacs|Acadm|Acat1|Ada|Afp|Ak2|Ak3|Ak4|Aldh2|Aldh9a1|Aldob|Ang|Anxa1|Arg1|Asl|Ass1|Atg7|Baat|Cadm1|Cast|Ccdc40|Ccnd1|Ccnd2|Ccne1|Cdkn2b|Cebpa|Cited2|Cp|Cpb2|Cps1|Ctnnb1|Cyp1a1|Cyp2d3|Dbp|E2f7|E2f8|Egfr|Ep300|Ephx1|Erbb2|Foxm1|Fpgs|Gnpnat1|H19|Hlx|Hmgcl|Hmgcs1|Hmgcs2|Hnf1b|Hp|Icmt|Itga2|Jun|Klf1|Lipc|Man2a1|Med1|Met|Nat1|Nodal|Notch1|Nphp3|Nr1d1|Onecut2|Pcsk9|Pkd2|Pkm|Prkcsh|Prox1|Ptcd2|Ptpn3|Qdpr|R…
!	regulation of leukocyte mediated immunity	GO:0002703	96	96	0.0927447	0.108895	1	0.113375	1	0.995		Abr|Adora2b|Ap1g1|Aplf|Arrb2|B2m|Bcl6|Bcr|Bst2|C3|Cadm1|Ccl2|Cd226|Cd24|Cd300a|Cd40|Cd55|Clcf1|Clec2e|Crhr1|Crtam|Dpp4|Exosc3|Exosc6|Fadd|Fcer1a|Fcgr1a|Fes|Fgr|Foxj1|Foxp3|Gimap5|Hfe|Hpx|Hspd1|Ifng|Il20rb|Il21|Il23a|Il27ra|Il4|Klre1|Klrk1|Lamp1|Lilrb3l|Lyn|MGC112715|Malt1|Mill1|Mir181b1|Mir181b2|Muc4|Ncr3|Ndfip1|Nod2|PVR|Pld2|Pnp|Ppp3cb|Pram1|Prkcz|Ptprc|Pvrl2|RT1-A1|RT1-CE3|RT1-CE4|RT1-CE5|RT1-M…
!	transmembrane receptor protein serine/threonine kinase signaling pathway	GO:0007178	100	100	0.0897389	0.108895	1	0.357685	1	0.963		Acvr1|Acvr1c|Acvr2a|Acvr2b|Adam9|Afp|Akap2|Akap4|Arrb2|Bambi|Bmp4|Bmp6|Bmp7|Bmpr1b|Bmpr2|Ccl2|Chrd|Cited2|Col3a1|Creb1|Dsg4|Dusp22|Ecsit|Egr1|Eid2|Eng|Etv2|Fermt2|Fkbp1a|Fos|Foxh1|Fut8|Gata4|Gcnt2|Gdf2|Gdf6|Gdf7|Hfe2|Hipk2|Hnf4a|Hpgd|Id1|Inhbb|Jun|Lef1|Ltbp2|Ltbp4|MGC112715|Mapk14|Mapk3|Megf8|Mir125a|Mir23a|Mirlet7a1|Mirlet7b|Mirlet7d|Mstn|Msx1|Msx2|Nlk|Nodal|Nog|Parp1|Pdgfa|Pou5f1|Ppm1l|Ptprk|Rg…
!	cellular response to extracellular stimulus	GO:0031668	98	98	0.0844956	0.108895	1	0.113375	1	0.986		Adnp|Adora2b|Aes|Aif1|Akr1c3|Alb|Aldob|Aqp2|Asgr1|Atp2b1|Axl|Bglap|Bmpr2|Cadps2|Cartpt|Casr|Cav1|Ccl5|Ccne1|Cdkn2b|Chmp1a|Comt|Cpeb4|Ctsl|Cyp11b2|Dap|Dbi|Dsc2|Eif2ak4|Fads1|Fbxo22|Fnip1|Fos|Fosl1|Foxa3|Fzd1|Gas6|Gck|Grin2b|Gsdmd|Gstp1|Hfe|Hrk|Hspa5|Icam1|Inhbb|Itga6|Itgb1|Jun|Kif26a|Lcn2|Ldha|Lyn|Max|Mdm2|Mmp1|Mtor|Mybbp1a|Myocd|Myod1|Ncoa1|Nos2|Nr4a2|Nudt1|Pcsk9|Pdk2|Pdk4|Pmaip1|Prdm4|Prkaa2|RGD…
!	hepaticobiliary system development	GO:0061008	98	98	0.0829273	0.108895	1	0.357685	1	0.983		Aacs|Acadm|Acat1|Ada|Afp|Ak2|Ak3|Ak4|Aldh2|Aldh9a1|Aldob|Ang|Anxa1|Arg1|Asl|Ass1|Atg7|Baat|Cadm1|Cast|Ccdc40|Ccnd1|Ccnd2|Ccne1|Cdkn2b|Cebpa|Cited2|Cp|Cpb2|Cps1|Ctnnb1|Cyp1a1|Cyp2d3|Dbp|E2f7|E2f8|Egfr|Ep300|Ephx1|Erbb2|Foxm1|Fpgs|Gnpnat1|H19|Hlx|Hmgcl|Hmgcs1|Hmgcs2|Hnf1b|Hp|Icmt|Itga2|Jun|Klf1|Lipc|Man2a1|Med1|Met|Nat1|Nipbl|Nodal|Notch1|Nphp3|Nr1d1|Onecut2|Pcsk9|Pkd2|Pkm|Prkcsh|Prox1|Ptcd2|Ptpn3|…
!	ammonium ion metabolic process	GO:0097164	98	97	0.0863846	0.108895	1	0.357685	1	0.995		Acadl|Acadm|Acer1|Acer3|Ache|Agmat|Agtr1a|Akr1b1|Akr1b10|Akr1c1|Akr1c2|Akr1c3|Akr7a2|Aldh7a1|Aldh9a1|Amd1|Apoa1|Apoa2|Apoa4|Atp2b2|Atp7a|Bbox1|Bche|Btbd9|Cbr4|Ccl5|Cept1|Chat|Chdh|Chka|Chkb|Chpt1|Cln3|Comt|Cpt1a|Crat|Cyp2d4|Dbh|Ddc|Degs2|Dhps|Dnmt1|Dnmt3a|Enpp2|Enpp6|Enpp7|Gpr37|Grin2a|Hdc|Icmt|Lcat|Lipc|Lpcat1|Lpcat2|Maoa|Mecp2|Npr1|Nr4a2|Odc1|Paox|Park2|Pcyt1a|Pde1b|Phka1|Pla2g3|Pla2g5|Pnpla8|P…
!	regulation of purine nucleotide metabolic process	GO:1900542	100	99	0.0833842	0.108895	1	0.874295	1	0.997		Abca1|Acr|Adcy7|Adcyap1|Adm|Adnp|Adora2a|Adora2b|Adra2a|Adrb3|Akap12|Akap5|Aplp1|Apoe|Arrb1|Arrb2|Atp7a|Avp|Calcrl|Cbs|Cep290|Crh|Crhr1|Cxcl10|Cxcl11|Cxcl9|Cxcr3|Drd3|Ece1|Ednra|Egln1|Entpd5|Fbp1|Gabbr1|Galr1|Galr3|Gcg|Gck|Gnal|Gnas|Gnb2l1|Gng7|Gpr161|Gpr65|Gpr87|Guca1a|Guca1b|Guca2a|Gucy1a2|Hdac4|Hrh3|Htr1b|Htr2a|Ier3|Igf1|Il3|Ins2|Insl3|Insr|Lhb|Lhcgr|Mc2r|Mc3r|Mc5r|Mlxipl|Mrap|Mtnr1a|Myc|Nos3|…
!	transition metal ion transport	GO:0000041	62	62	0.0911091	0.11062	1	0.103625	1	0.749		Abcb6|Atox1|Atp2c1|Atp7a|Atp7b|Ccs|Cltc|Cox17|Cp|Fkbp4|Fth1|Ftmt|Heph|Hfe|LOC680520|LOC681066|LOC691895|Lmtk2|Ltf|Mfi2|Mill1|Mmgt1|Pvrl1|RGD1310507|RGD1560203|RGD1561661|Rab11b|Rep15|Ryr2|Scara5|Sco1|Sfxn1|Slc11a1|Slc11a2|Slc25a37|Slc30a2|Slc30a3|Slc30a4|Slc30a5|Slc30a6|Slc30a7|Slc30a8|Slc39a1|Slc39a12|Slc39a13|Slc39a2|Slc39a3|Slc39a4|Slc39a6|Slc39a8|Slc39a9|Slc40a1|Snx3|Steap1|Steap2|Steap4|Tcn2…
!	lymphocyte mediated immunity	GO:0002449	67	67	0.0861871	0.11062	1	0.32885	1	0.883		Batf|Bcl10|Bcl3|Btnl5|C1qa|C1qb|C1qbp|C1qc|C1rl|C3|C4b|C4bpa|C4bpb|C5|C8b|C9|Cadm1|Cd40lg|Cd46|Cd55|Cd74|Cfi|Cr1l|Crlf2|Crp|Crtam|Ctsc|Ctsh|Dlg1|Ercc1|Exo1|Exosc3|Exosc6|Fas|Fcgr1a|Foxp3|Gata3|Hspd1|Icam1|Il4|Irf7|Jag1|LOC100360342|Lig4|Lyst|Mbl1|Msh2|Myd88|Nod2|Pou2f2|RGD1624210|RT1-Bb|RT1-Db1|Raet1d|Rnf168|Rnf19b|Rnf8|Serpinb9|Serping1|Slc11a1|Stx11|Swap70|Tlr4|Unc13d|Xrcc4|Zp3|aicda|
!	regulation of nucleotide biosynthetic process	GO:0030808	68	67	0.0930196	0.11062	1	0.804125	1	0.894		Abca1|Acr|Adcy7|Adcyap1|Adm|Adnp|Adora2a|Adora2b|Adra2a|Adrb3|Akap12|Akap5|Aplp1|Apoe|Arrb1|Arrb2|Avp|Calcrl|Crh|Crhr1|Drd3|Ece1|Ednra|Gabbr1|Galr1|Galr3|Gcg|Gnal|Gnas|Gng7|Gpr161|Gpr65|Gpr87|Guca1a|Guca1b|Guca2a|Guca2b|Gucy1a2|Hrh3|Htr1b|Insl3|Lhcgr|Mc2r|Mc3r|Mc5r|Mrap|Mtnr1a|Myc|Nos3|Npffr2|Npr1|Npr3|Npy2r|P2ry13|Palm|Pde2a|Pdzd3|Pid1|Ppargc1a|Ptgir|Pth|Ptk2b|Ramp2|Rxfp2|Timp2|Ucn|Vip|
!	oocyte differentiation	GO:0009994	24	24	0.101337	0.11085	1	0.621865	1	0.715		Brca2|Ctnnb1|Dazl|Dmc1|Ereg|Fbxo5|Foxo3|Inhbb|Insl3|Jup|Kmt2d|Npm2|Pld6|Ptk2b|Rec8|Rxfp2|Sohlh2|Stra8|Tdrd5|Wnt4|Ybx2|Zfx|Zglp1|Zp3|
!	negative regulation of neurological system process	GO:0031645	10	10	0.115021	0.11088	1	0.2105	1	0.716		Avp|Eif2ak3|Fig4|Glra1|Hcrt|Ifng|Mtmr2|Npy2r|Pten|Tnfrsf21|
!	response to prostaglandin E	GO:0034695	10	10	0.110556	0.11088	1	0.50647	1	0.703		Aanat|Adcy6|Ccl19|Ccl21|Cyp27b1|Fn1|Gnas|Serpina7|Sfrp1|Tgfbr1|
!	negative regulation of meiotic cell cycle	GO:0051447	10	10	0.113534	0.11088	1	0.50647	1	0.56		Dusp1|Fbxo43|Fbxo5|Hormad1|Msh2|Nanos2|Osm|Ovol1|Prkaca|Stra8|
!	cardiac muscle tissue growth	GO:0055017	10	10	0.109168	0.11088	1	0.50647	1	0.714		Foxc1|Foxs1|Gata4|Map2k4|Myocd|Notch1|Prkg1|RGD1309079|Rxrb|Tgfb2|
!	hepatocyte differentiation	GO:0070365	10	10	0.117129	0.11088	1	0.2105	1	0.729		Anxa1|Cps1|Cyp1a1|E2f7|E2f8|Hnf1b|Itga2|Prox1|Taf10|Wnt1|
!	sialylation	GO:0097503	10	10	0.117855	0.11088	1	0.50647	1	0.206		St3gal1|St3gal2|St3gal4|St3gal6|St6gal1|St6galnac1|St6galnac6|St8sia2|St8sia5|St8sia6|
!	fatty acid biosynthetic process	GO:0006633	73	73	0.0830904	0.111365	1	0.17075	1	0.841		Acacb|Acly|Acot7|Acsf3|Acsl3|Acsm1|Acsm3|Acss1|Acss2|Agmo|Alox12|Alox12b|Alox15|Alox15b|Aloxe3|Brca1|Cbr4|Cd74|Ch25h|Decr2|Degs1|Degs2|Edn2|Elovl1|Elovl3|Elovl4|Elovl5|Elovl7|Fa2h|Fads1|Fads3|Fam213b|Fasn|Faxdc2|Fcer1a|Ggt5|Hpgds|Hsd17b8|Lias|Lipc|Lipt2|Lta4h|Mcat|Mecr|Mgll|Mgst2|Mlycd|Msmo1|Myo5a|Npepo|Oxsm|Pla2g5|Plp1|Pnpla8|Prg3|Prkaa2|Prkab1|Prkab2|Prkag1|Ptges3|Ptgs1|Ptgs2|Qk|RGD1311224|Rnpe…
!	positive regulation of protein complex assembly	GO:0031334	73	73	0.0864982	0.111365	1	0.823325	1	0.892		Aim2|Ajuba|Alox15|Apc|Arhgef5|Arpc2|Arpc3|Arpc4|Bag4|Bax|Bcl2l11|Bclaf1|Bid|Bik|Cand1|Cav1|Cav3|Cck|Ccl11|Ccl21|Ccl26|Cd24|Cdc42ep2|Cdc42ep5|Cdkn1b|Creb1|Cxcl13|Dlg1|Faf1|Fas|Fer|Fes|Fmn1|Gnb2l1|Hnf1b|Hrk|Icam1|Ide|Igj|Irf8|Kirrel|Map1b|Mapk8|Mapt|Med25|Mpp7|Mtor|Nck1|Nck2|Pfn1|Piezo1|Plek|Pmaip1|Ppp2r5b|Prkce|Psrc1|Ptk2b|Pycard|Rac1|Rhoa|Sh3glb1|Slain2|Spidr|Srf|Stub1|Sumo1|Terf1|Tgfb1|Tmem27|Tp…
!	negative regulation of immune response	GO:0050777	73	73	0.0897624	0.111365	1	0.823325	1	0.903		Abr|Adcyap1|Alox15|Apoa1|Apoa2|Arrb2|Bcl6|Bcr|Bst2|Cactin|Cd300a|Cd46|Cd55|Clec2e|Col3a1|Cr1l|Ctla4|Dhx58|Dnaja3|Dusp10|Fcrlb|Fer|Foxj1|Foxp3|Gpx1|Gpx2|Hlx|Il10|Il20rb|Il27ra|Il2ra|Il33|Il4|Il4r|Ins2|Irak3|Irg1|Klre1|Lgals3|Lilrb3l|MGC112715|Muc4|Mul1|Ndfip1|Nlrc5|Nlrx1|Nod2|Olfm4|Pglyrp1|Pglyrp2|Pparg|Ppp3cb|Psmb4|Ptpn2|Ptprc|RT1-A1|RT1-S3|Rabgef1|Samsn1|Serping1|Sh2d1b2|Socs5|Spn|Stat6|Tap1|Tgf…
!	regulation of transporter activity	GO:0032409	81	81	0.0941595	0.11166	1	0.087365	1	0.901		Actn2|Ager|Ahnak|Akap7|Ank2|Apoa2|Asph|Cabp1|Cacna1d|Cacnb4|Cacng5|Casq2|Cav1|Cav3|Clic2|Cnih2|Cnih3|Cnksr3|Crh|Crhr1|Dapk1|Dlg4|Dmd|Drd3|Epo|Fgf12|Fhl1|Fkbp1a|Fkbp1b|Gnb5|Gpd1l|Grk6|Gstm7|Gsto1|Homer1|Ikbkb|Ins2|Insr|Jph2|Jph3|Kcnab1|Kcne1l|Kcne2|Kcnj1|Kcnj11|Kmt2a|Mapk8ip2|Mink1|Myo5a|Ndfip1|Ndfip2|Nedd4|Nedd4l|Neto2|Nlgn2|Nlgn3|Park7|Pde4d|Pkd2|Pla2g6|Pln|Pon1|Ppargc1a|Rangrf|Reln|Ryr2|S100a1|…
!	cofactor biosynthetic process	GO:0051188	82	82	0.0871709	0.11166	1	0.087365	1	0.879		Abcb6|Acly|Acot7|Acss1|Acss2|Adck3|Alad|Alas1|Alas2|Ank1|Aspdh|Atic|Atpif1|Bdh2|Coasy|Coq4|Coq5|Coq7|Coq9|Cox15|Cyp4f18|Dcakd|Dld|Fech|Flad1|Fxn|G6pd|Gcdh|Haao|Hmbs|Ireb2|Kmo|Kynu|LOC691853|Lias|Lipt2|Mat1a|Mat2a|Mat2b|Mlycd|Mocs1|Mocs2|Mocs3|Mthfd1|Mthfd1l|Mthfd2|Mthfd2l|Mthfs|Nadk|Nadk2|Nadsyn1|Nampt|Naprt1|Nif3l1|Nmnat1|Nmnat2|Nmnat3|Nmrk1|Pank1|Pank3|Pank4|Pcbd1|Pdha2|Pdk4|Pdss2|Pdxk|Pnp|Pnpo…
!	homophilic cell adhesion via plasma membrane adhesion molecules	GO:0007156	85	85	0.0868845	0.11207	1	0.10697	1	0.00166		Amigo1|Cadm1|Cadm3|Cdh10|Cdh11|Cdh15|Cdh16|Cdh17|Cdh18|Cdh20|Cdh26|Cdh3|Cdh5|Cdh6|Cdh8|Cdh9|Cdhr2|Cdhr4|Cdhr5|Celsr2|Celsr3|Clstn1|Clstn3|Dchs1|Dchs2|Dsc2|Dsc3|Dscaml1|Dsg1|Dsg2|Dsg3|Dsg4|Esam|Fat1|Fat3|Frem1|Pcdh1|Pcdh11x|Pcdh12|Pcdh15|Pcdh17|Pcdh18|Pcdh19|Pcdh20|Pcdh7|Pcdh8|Pcdh9|Pcdha4|Pcdha6|Pcdha8|Pcdha9|Pcdhb1|Pcdhb10|Pcdhb11|Pcdhb12|Pcdhb14|Pcdhb17|Pcdhb19|Pcdhb2|Pcdhb20|Pcdhb21|Pcdhb22|Pc…
!	regulation of cation transmembrane transport	GO:1904062	86	86	0.0836182	0.11207	1	0.091465	1	0.905		Actn2|Ager|Ahnak|Akap7|Ank2|Asph|Bax|Bdkrb1|Bpifa1|Cabp1|Cacna1d|Cacnb4|Capn3|Casq1|Casq2|Cav1|Cav3|Cemip|Clic2|Cnksr3|Crhr1|Cxcl10|Cxcl11|Cxcl9|Cxcr3|Dbi|Dhrs7c|Diaph1|Dmd|Drd3|Ednra|Epo|F2|F2r|Fgf12|Fhl1|Fkbp1a|Fkbp1b|Gnb5|Gpd1l|Gpr39|Gstm7|Gsto1|Homer1|Ikbkb|Jph2|Jph3|Kcnab1|Kcne1l|Kcne2|Kcnh2|Kcnj1|Kcnj11|Kcnj2|Kcnn2|Kcnq1|Lhcgr|Lyn|Myo5a|Nedd4|Nedd4l|Pde4d|Pkd2|Pla2g6|Pln|Prkce|Ptk2b|Rangrf|…
!	monocarboxylic acid transport	GO:0015718	57	57	0.0899368	0.11313	1	0.16587	1	0.85		Abcb11|Abcc1|Abcc2|Abcc3|Abcd1|Abcd3|Acsl1|Acsl3|Acsl5|Acsl6|Anxa1|Aqp8|Cacna1a|Cacnb4|Cpt1b|Drd3|Emb|Fabp2|Got2|Grm4|Kiss1r|Lhcgr|Mip|Mpc1|Mpc2|Myc|Nmb|Nmur2|Pdzk1|Pla2g5|Plin2|Pnpla8|Ppard|Pparg|RGD1563528|Slc10a1|Slc16a1|Slc16a3|Slc16a7|Slc1a4|Slc22a13|Slc25a17|Slc26a6|Slc27a3|Slc27a4|Slc32a1|Slc51a|Slc51b|Slc5a6|Slc6a1|Slc6a13|Slco1a5|Slco1b2|Slco1c1|Slco2a1|Slco2b1|Trpc4|
!	positive regulation of nucleotide metabolic process	GO:0045981	60	60	0.0869538	0.11313	1	0.78397	1	0.892	GO:1900544|positive regulation of purine nucleotide metabolic process,	Abca1|Acr|Adcy7|Adcyap1|Adm|Adnp|Adora2a|Adora2b|Adrb3|Akap12|Akap5|Apoe|Avp|Calcrl|Crh|Crhr1|Cxcl10|Cxcl11|Cxcl9|Cxcr3|Ece1|Entpd5|Gcg|Gck|Gnal|Gnas|Gnb2l1|Gpr161|Gpr65|Guca1a|Guca1b|Guca2a|Gucy1a2|Htr2a|Igf1|Ins2|Insl3|Insr|Lhcgr|Mc2r|Mc3r|Mc5r|Mlxipl|Mrap|Mtnr1a|Myc|Nos3|Npr1|Pf4|Pid1|Ppargc1a|Prkaa2|Ptgir|Pth|Ramp2|Rxfp2|Timp2|Ucn|Vip|Wnt5a|
!	negative regulation of DNA metabolic process	GO:0051053	57	57	0.0855857	0.11313	1	0.32189	1	0.873		Acd|Atr|Bcl6|Blm|Bmpr2|Brca2|Cdk9|Chek1|Chek2|Dffa|Dnajc2|Dusp1|Enpp7|Ercc1|Ercc4|Fbxw7|Foxp3|Gdf2|Gmnn|Gzma|Hcrt|Hus1|Inppl1|LOC100360342|Lig3|Men1|Mre11a|Msh2|Msh3|Ndfip1|Nf2|Otub1|Pds5a|Pid1|Pot1b|Pparg|Prelid1|Rad17|Rad18|Rnf169|Rps3|Smc1a|Smc3|Stag2|Terf1|Terf2|Terf2ip|Tgfb1|Tgfb3|Thoc1|Tinf2|Tipinl1|Tp53|Tspyl2|Twist1|Ubr5|Wapal|
!	positive regulation of purine nucleotide metabolic process	GO:1900544	60	60	0.0869538	0.11313	1	0.78397	1	0.892	GO:0045981|positive regulation of nucleotide metabolic process,	Abca1|Acr|Adcy7|Adcyap1|Adm|Adnp|Adora2a|Adora2b|Adrb3|Akap12|Akap5|Apoe|Avp|Calcrl|Crh|Crhr1|Cxcl10|Cxcl11|Cxcl9|Cxcr3|Ece1|Entpd5|Gcg|Gck|Gnal|Gnas|Gnb2l1|Gpr161|Gpr65|Guca1a|Guca1b|Guca2a|Gucy1a2|Htr2a|Igf1|Ins2|Insl3|Insr|Lhcgr|Mc2r|Mc3r|Mc5r|Mlxipl|Mrap|Mtnr1a|Myc|Nos3|Npr1|Pf4|Pid1|Ppargc1a|Prkaa2|Ptgir|Pth|Ramp2|Rxfp2|Timp2|Ucn|Vip|Wnt5a|
!	microtubule depolymerization	GO:0007019	9	9	0.114624	0.114755	1	0.49462	1	0.306		Kif18a|Kif18b|Kif19|Kif24|Kif2b|Kif2c|Sgk1|Smn1|Stmn1|
!	telencephalon regionalization	GO:0021978	9	9	0.107717	0.114755	1	0.49462	1	0.439		Bhlhe22|Bmp4|Emx1|Emx2|Eomes|Lhx2|Nr2f1|Pax6|Shh|
!	regulation of integrin activation	GO:0033623	9	9	0.106978	0.114755	1	0.203595	1	0.5		Cd24|Cxcl13|Farp2|Fblim1|Kif14|Piezo1|Plek|Ptger4|Selp|
!	lymph vessel morphogenesis	GO:0036303	9	9	0.108367	0.114755	1	0.203595	1	0.605		Acvr2b|Bmpr2|Flt4|Foxs1|Pdpn|Prox1|Ptpn14|Sox18|Vegfa|
!	sphingoid metabolic process	GO:0046519	9	9	0.111769	0.114755	1	0.203595	1	0.427		Acer1|Acer3|Degs2|Sgpp1|Sgpp2|Sphk1|Sphk2|Sptlc1|Sptlc3|
!	embryonic camera-type eye formation	GO:0060900	9	9	0.111219	0.114755	1	0.203595	1	0.742		Aldh1a3|Arid1a|Frs2|Pax2|Prox1|Sox11|Stra6|Tfap2a|Twist1|
!	nephric duct morphogenesis	GO:0072178	9	9	0.115798	0.114755	1	0.9874	1	0.789		Ahi1|Bmp4|Gata3|Gpc3|Hnf1b|Lhx1|Osr1|Pax2|Wnt9b|
!	activation of JUN kinase activity	GO:0007257	20	20	0.103447	0.11505	1	0.103815	1	0.748		Crk|Dab2|Dab2ip|Ercc6|Fcer1a|Fgd4|Gab1|Ins2|Map2k4|Map2k7|Map3k11|Map4k2|Mapk8ip3|Mdfi|Mdfic|Mul1|Syk|Tf|Wnt5a|Wnt7b|
!	collagen metabolic process	GO:0032963	21	21	0.106226	0.11505	1	0.251935	1	0.514		Adam15|Arg1|Col1a1|Col3a1|Col5a1|Ctsb|Ctsl|Id1|LOC100361830|Leprel1|Mmp11|Mmp13|Mmp14|Mmp16|Mmp2|Mmp7|Mmp8|Mrc2|Pepd|Prss2|Serpinh1|
!	multicellular organismal macromolecule metabolic process	GO:0044259	22	22	0.101026	0.11505	1	0.251935	1	0.555		Adam15|Akr1c3|Arg1|Col1a1|Col3a1|Col5a1|Ctsb|Ctsl|Id1|LOC100361830|Leprel1|Mmp11|Mmp13|Mmp14|Mmp16|Mmp2|Mmp7|Mmp8|Mrc2|Pepd|Prss2|Serpinh1|
!	multi-organism reproductive behavior	GO:0044705	22	22	0.10342	0.11505	1	0.150615	1	0.75		Aplp2|Avp|Dbh|Dmrta1|Gnaq|Grin1|Grn|Hexb|Mapk8ip2|Mbd2|Ncoa1|Ncoa2|Nhlh2|Npas1|Nr1d1|Pgr|Ppp1r1b|Pten|Th|Thra|Trpc2|Zfx|
!	regulation of epidermal cell differentiation	GO:0045604	22	22	0.104517	0.11505	1	0.150615	1	0.793		Alox15b|Atoh1|Bmp4|Cyp27b1|Errfi1|Ezh2|Gdf3|Hey2|Keap1|Krt36|Krt84|Med1|Msx2|Ncoa3|Notch1|Ovol2|Reg3a|Rock1|Rock2|Sfrp4|Tp63|Trim16|
!	regulation of adenylate cyclase activity	GO:0045761	21	21	0.100775	0.11505	1	0.999595	1	0.777		Acr|Adcyap1|Adora2a|Adrb3|Akap5|Crhr1|Drd3|Gabbr1|Galr1|Galr3|Gnal|Gng7|Gpr87|Hrh3|Lhcgr|Npffr2|Npr3|P2ry13|Palm|Timp2|Vip|
!	regulation of focal adhesion assembly	GO:0051893	21	21	0.103051	0.11505	1	0.150615	1	0.826	GO:0090109|regulation of cell-substrate junction assembly, GO:1903391|regulation of adherens junction organization,	Apod|Dmtn|Efna5|Epb4.1l5|Epha3|Grem1|Itgb1bp1|Kdr|Mmp14|Myoc|Ppm1f|Pten|Ptprj|Rock1|S100a10|Sdc4|Smad3|Tek|Tsc1|Vegfa|Wnt4|
!	regulation of amino acid transport	GO:0051955	22	22	0.0996745	0.11505	1	0.59839	1	0.838		Adora1|Adora2a|Arg1|Avp|Dpysl2|Gabbr1|Grik1|Grin2b|Grm1|Hrh3|Htr2c|Htr6|Il1b|Il1rn|Nr3c1|Prkg1|Sept2|Slc15a1|Slc36a2|Slc6a1|Snca|Tmem27|
!	regulation of cell-substrate junction assembly	GO:0090109	21	21	0.103051	0.11505	1	0.150615	1	0.826	GO:1903391|regulation of adherens junction organization, GO:0051893|regulation of focal adhesion assembly,	Apod|Dmtn|Efna5|Epb4.1l5|Epha3|Grem1|Itgb1bp1|Kdr|Mmp14|Myoc|Ppm1f|Pten|Ptprj|Rock1|S100a10|Sdc4|Smad3|Tek|Tsc1|Vegfa|Wnt4|
!	regulation of adherens junction organization	GO:1903391	21	21	0.103051	0.11505	1	0.150615	1	0.826	GO:0090109|regulation of cell-substrate junction assembly, GO:0051893|regulation of focal adhesion assembly,	Apod|Dmtn|Efna5|Epb4.1l5|Epha3|Grem1|Itgb1bp1|Kdr|Mmp14|Myoc|Ppm1f|Pten|Ptprj|Rock1|S100a10|Sdc4|Smad3|Tek|Tsc1|Vegfa|Wnt4|
!	hormone transport	GO:0009914	53	53	0.0913053	0.11538	1	0.16481	1	0.846		Abcc2|Acvr2b|Adm|Anxa1|Btk|Cacna1c|Cartpt|Cdk16|Cplx1|Cplx3|Crhr1|Cyb5r4|Dgat1|Edn3|Ephb6|Fam3b|Ffar1|Ffar4|Fkbp1b|Fzd4|Gata3|Glp1r|Gpr119|Hnf1b|Il1rn|Ltbp4|Ly6e|Lyn|Mafa|Myo5a|Neurod1|Npff|Pclo|Rab11b|Rab11fip2|Rab11fip5|Rab1a|Selm|Selt|Serpina7|Slc18a2|Slc22a1|Slc30a8|Slco1a5|Slco4a1|Smad2|Smpd3|Snap25|Stxbp3|Tbx3|Tmf1|Vgf|Ywhaz|
!	multicellular organismal response to stress	GO:0033555	53	53	0.082744	0.11538	1	0.76411	1	0.883		Acp5|Adcyap1|Adra2a|Als2|Bdnf|Cacna1a|Cacna1b|Cck|Comt|Crh|Crhr1|Dbh|Ednrb|Esr2|Gng7|Grik1|Grik2|Grin2b|Hcrt|Hdac5|Hmgcs2|Htr2c|Htr7|Ido1|Kcnip3|Lgals1|Mapk8ip2|Mdk|Mecp2|Nmur2|Npy2r|Nr4a2|Osm|P2rx2|P2rx3|Penk|Ppp3ca|Prkcg|Prl|Pten|Reln|Scn9a|Taar4|Tac1|Thbs1|Thbs4|Trpa1|Trpv1|Tspo|Ucn|Usp46|Vdac3|Vwa1|
!	negative regulation of NF-kappaB import into nucleus	GO:0042347	8	8	0.110017	0.116195	1	0.129885	1	0.421		C1qtnf3|Cyld|Faf1|Fbxw11|Litaf|Nfkbia|Nfkbib|Uaca|
!	lymph node development	GO:0048535	8	8	0.11441	0.116195	1	0.197165	1	0.506		Cxcl13|Cxcr5|Fadd|Ikzf1|Nkx2-3|Spns2|Tgfb1|Tnfrsf11a|
!	venous blood vessel morphogenesis	GO:0048845	8	8	0.114242	0.116195	1	0.129885	1	0.611		Ccm2|Eng|Heg1|Notch1|Pitx2|Prox1|Tbx20|Vegfa|
!	cardiac myofibril assembly	GO:0055003	8	8	0.117898	0.116195	1	0.129885	1	0.53		Actc1|Fhod3|Myh10|Mylk3|Nebl|Pdgfrb|Prox1|Srf|
!	ventricular cardiac muscle cell development	GO:0055015	8	8	0.116504	0.116195	1	0.197165	1	0.597		Atg5|Cdk1|Hey2|Lmna|Myh10|Nkx2-6|Pitx2|Prox1|
!	ureter development	GO:0072189	8	8	0.111437	0.116195	1	0.982595	1	0.721		Bmp4|Gata3|Nphp3|Osr1|Pax2|Six1|Sox8|Tshz3|
!	blood vessel maturation	GO:0001955	7	7	0.115992	0.117325	1	0.09073	1	0.142		Ankrd17|Cd44|Cdh5|Ddit3|Lyl1|Mmp2|Reck|
!	negative regulation of tissue remodeling	GO:0034104	7	7	0.111328	0.117325	1	0.97568	1	0.675		Cartpt|Cd24|Cst3|Grem1|Sfrp1|Tnfrsf11b|Vegfa|
!	regulation of interferon-gamma biosynthetic process	GO:0045072	7	7	0.113537	0.117325	1	0.97568	1	0.647		Cd276|Foxp3|Il21|Lilrb3l|Tlr3|Tnfrsf13c|Zfpm1|
!	imidazole-containing compound metabolic process	GO:0052803	7	7	0.111126	0.117325	1	0.97568	1	0.555		Amdhd1|Ftcd|Hal|Hdc|Mthfd1|Mthfd2l|Prg3|
!	positive regulation of actin cytoskeleton reorganization	GO:2000251	7	7	0.10759	0.117325	1	0.473335	1	0.463		Ccl27|Fes|Hck|Hras|Ntf3|Ntrk3|Tek|
!	glandular epithelial cell differentiation	GO:0002067	19	19	0.0987483	0.117705	1	0.59132	1	0.737		Agr2|Ascl1|Bmp4|Bmp5|Bmp6|Cdk6|Fgf2|Fgfr2|Mir375|Mir541|Neurod1|Nkx6-3|Notch1|Pax6|Rfx6|Sidt2|Tp63|Wnt4|Wnt5a|
!	cardiac atrium morphogenesis	GO:0003209	19	19	0.105299	0.117705	1	0.59132	1	0.844		Acvr1|Cyr61|Dll4|Gata4|Heg1|Hey2|Isl1|Mesp1|Notch1|Pitx2|Prox1|Shox2|Sox4|Tbx20|Tbx5|Whsc1|Wnt2|Wnt5a|Zfpm1|
!	negative regulation of interferon-gamma production	GO:0032689	19	19	0.095664	0.117705	1	0.249775	1	0.848		Axl|C1qbp|Cd276|Foxp3|Gas6|Gata3|Gimap5|Il10|Il20rb|Il33|Lilrb3l|Nod2|Pglyrp1|Pglyrp2|Prnp|RT1-Db1|Rara|Scgb1a1|Tlr4|
!	icosanoid metabolic process	GO:0006690	46	46	0.0834944	0.11841	1	0.306215	1	0.847	GO:1901568|fatty acid derivative metabolic process,	Akr1c2|Akr1c3|Alox12|Alox12b|Alox12e|Alox15|Alox15b|Aloxe3|Cd74|Cyp2b12|Cyp2c23|Cyp2d4|Cyp4a1|Cyp4a2|Cyp4f18|Cyp4f6|Dagla|Daglb|Edn2|Fads1|Fam213b|Fcer1a|Ggt5|Hpgd|Hpgds|Lta4h|Mapk3|Mgll|Mgst2|Ncf1|Npepo|Pdpn|Pla2g3|Pla2g5|Pnpla8|Prg3|Ptges3|Ptgr2|Ptgs1|Ptgs2|Rnpep|Sphk1|Syk|Tbxas1|Tlr4|Tnfrsf1a|
!	digestion	GO:0007586	47	47	0.0881659	0.11841	1	0.165475	1	0.767		Aco1|Adm2|Akr1c2|Apoa4|Arx|Atp4a|Cartpt|Cckbr|Cel|Chrm1|Clpsl2|Copa|Ctrb1|Dbi|Drd3|Fabp2|Ghrl|Gpr39|Ireb2|Kcnma1|Kcnn4|LOC312273|Lipf|Lrcol1|Mogat2|Muc4|Nmu|Nod2|Npc1l1|Npr3|Pbld2|Prss1|Prss2|Prss3|Rbp4|Slc26a6|Slc26a7|Slc5a1|Slco1a5|Strap|Tff1|Tlr4|Trpc1|Ucn|Ucn3|Vsig1|Zfp830|
!	positive regulation of peptidyl-serine phosphorylation	GO:0033138	45	45	0.0936134	0.11841	1	0.744135	1	0.874		Akt1|Akt2|Angpt1|Arrb1|Arrb2|Avp|Bag4|Bcar3|Bdnf|Braf|Cav1|Cd44|Crebl2|Dock7|Fnip1|Fnip2|Gas6|Gcg|Hcls1|Ifna4|Ifna5|Ifng|Ifnk|Mad2l2|Met|Ntf3|Ntrk3|Osm|Pak1|Phip|Prkd1|Prkd2|RGD1559679|RGD1561246|Ripk2|Sfrp2|Smyd3|Snca|Spry2|Tek|Tgfb1|Ucn|Vegfa|Wnt3a|Wnt5a|
!	fatty acid derivative metabolic process	GO:1901568	46	46	0.0834944	0.11841	1	0.306215	1	0.848	GO:0006690|icosanoid metabolic process,	Akr1c2|Akr1c3|Alox12|Alox12b|Alox12e|Alox15|Alox15b|Aloxe3|Cd74|Cyp2b12|Cyp2c23|Cyp2d4|Cyp4a1|Cyp4a2|Cyp4f18|Cyp4f6|Dagla|Daglb|Edn2|Fads1|Fam213b|Fcer1a|Ggt5|Hpgd|Hpgds|Lta4h|Mapk3|Mgll|Mgst2|Ncf1|Npepo|Pdpn|Pla2g3|Pla2g5|Pnpla8|Prg3|Ptges3|Ptgr2|Ptgs1|Ptgs2|Rnpep|Sphk1|Syk|Tbxas1|Tlr4|Tnfrsf1a|
!	hyperosmotic response	GO:0006972	18	18	0.100251	0.119145	1	0.58221	1	0.569		Aqp2|Aqp4|Avp|Epo|Hnmt|Mir125b2|Mir29b1|Mir451a|Mir99a|Nkx2-1|Pkn1|Rac1|Rcsd1|Slc12a2|Slc6a18|Sst|Xrcc5|Xrcc6|
!	negative regulation of cellular carbohydrate metabolic process	GO:0010677	18	18	0.0949328	0.119145	1	0.24528	1	0.781		Adra1b|C1qtnf3|Enpp1|Fam132a|Fbp1|Gck|Gfpt1|Grb10|Hdac4|Ier3|Ins2|Pask|Plek|Ppargc1a|Prkg1|Soga1|Stat3|Ugt1a1|
!	cell differentiation in hindbrain	GO:0021533	18	18	0.0981081	0.119145	1	0.58221	1	0.754		Atp2b2|Atp7a|Cacna1a|Cbln1|Faim2|Gata2|Herc1|Kndc1|Ldb1|Lhx1|Mtpn|Nog|Prox1|Rora|Skor2|Top2a|Ulk1|Wnt7a|
!	cGMP biosynthetic process	GO:0006182	6	6	0.106885	0.119295	1	0.464695	1	0.346		Guca2b|Gucy1b3|Htr2c|Nppa|Nppb|Npr1|
!	histidine metabolic process	GO:0006547	6	6	0.109113	0.119295	1	0.464695	1	0.502		Amdhd1|Ftcd|Hal|Hdc|Mthfd1|Mthfd2l|
!	regulation of gamma-aminobutyric acid secretion	GO:0014052	6	6	0.115366	0.119295	1	0.464695	1	0.587		Gabbr1|Grik1|Hrh3|Htr2c|Htr6|Slc6a1|
!	positive regulation of non-canonical Wnt signaling pathway	GO:2000052	6	6	0.112074	0.119295	1	0.965945	1	0.325		Ankrd6|Dab2|Gpc3|Nkd1|Rspo1|Sfrp1|
!	positive regulation of lyase activity	GO:0051349	17	17	0.101851	0.12048	1	0.999105	1	0.763		Acr|Adcyap1|Adora2a|Adora2b|Adrb3|Akap5|Crhr1|Ftmt|Fxn|Gnal|Guca1a|Guca1b|Guca2a|Lhcgr|Nos3|Timp2|Vip|
!	positive regulation of heart growth	GO:0060421	17	17	0.0980869	0.12048	1	0.57339	1	0.854		Cdk1|Erbb4|Fgf2|Fgf9|Fgfr1|Fgfr2|Gata4|Hey2|Notch1|Nr3c1|Nrg1|Prox1|Tbx2|Tbx20|Tbx5|Wnt2|Wt1|
!	atrioventricular valve formation	GO:0003190	5	5	0.107778	0.120755	1	0.951525	1	0.709		Gata4|Hey1|Hey2|Notch1|Zfpm1|
!	telomere maintenance via telomerase	GO:0007004	5	5	0.117175	0.120755	1	0.951525	1	0.345		Pinx1|Rad50|Terc|Terf1|Tert|
!	blood vessel endothelial cell differentiation	GO:0060837	5	5	0.10654	0.120755	1	0.45441	1	0.395		Ccm2|Hey1|Hey2|Notch1|Tmem100|
!	negative regulation of type B pancreatic cell apoptotic process	GO:2000675	5	5	0.113203	0.120755	1	0.16883	1	0.436		Cast|Neurod1|Ngf|Tcf7l2|Wfs1|
!	transforming growth factor beta receptor signaling pathway	GO:0007179	44	44	0.0900531	0.12253	1	0.721825	1	0.825		Acvr1|Acvr1c|Adam9|Arrb2|Bambi|Ccl2|Cited2|Col3a1|Creb1|Dusp22|Eid2|Eng|Fermt2|Fos|Foxh1|Fut8|Gcnt2|Hipk2|Hpgd|Jun|Ltbp2|Ltbp4|Mstn|Nlk|Nodal|Parp1|Pdgfa|Ptprk|Smad2|Smad3|Smad6|Smurf1|Smurf2|Tab1|Tgfb1|Tgfb2|Tgfb3|Tgfbr1|Tgfbr2|Tp53|Usp15|Usp9x|Wfikkn2|Zfyve9|
!	Notch signaling pathway	GO:0007219	43	43	0.0941872	0.12253	1	0.29807	1	0.685		Adam10|Adam17|Ascl1|Cdk6|Cfd|Chac1|Cntn1|Cntn6|Dll3|Dll4|Dtx2|Dtx3|Epn2|Etv2|Fbxw7|Foxc1|Foxs1|Gmds|Hey1|Hey2|Heyl|Ift74|Ift88|Il2ra|Jag1|Jag2|Maml1|Maml3|Mesp2|Mib1|Ncstn|Neurod4|Nkap|Nle1|Notch1|Pofut1|Psenen|Ripply2|Rita1|Sel1l|Snai1|Tmem100|Wdr12|
!	positive regulation of response to DNA damage stimulus	GO:2001022	43	43	0.0859469	0.12253	1	0.16458	1	0.795		Apbb1|Apex1|Atr|Babam1|Bclaf1|Bmyc|Brca1|Ccar2|Cdkn2a|Ddx5|Eef1e1|Egfr|Ercc8|Eya3|Fam175a|Foxm1|Hic1|Mgmt|Myc|Nacc2|Nkx3-1|Nsmce1|Nsmce4a|Nudt16|Parg|Pias4|Plscr1|Pmaip1|Pnp|Prkcg|Rad9a|Rnf168|Rnf8|Setmar|Sirt1|Spidr|Spred1|Spred2|Tmem161a|Tp73|Trim28|Ube2v2|Zfp385a|
!	melanocyte differentiation	GO:0030318	16	16	0.097058	0.12272	1	0.56575	1	0.716		Bloc1s6|Edn3|Ednrb|Foxd1|Foxd2|Foxd4|Gli3|Hps1|Hps4|Hps6|Kit|LOC100365773|Mitf|Myo5a|Sox10|Tyrp1|
!	negative regulation of response to extracellular stimulus	GO:0032105	16	16	0.0999832	0.12272	1	0.1463	1	0.739	GO:0032108|negative regulation of response to nutrient levels,	Bbs2|Bbs4|Cartpt|Cck|Cln3|Gcg|LOC502894|Mkks|Mtor|Npc1|Npff|Nrbp2|Ppara|Pyy|Tp53|Ucn|
!	negative regulation of response to nutrient levels	GO:0032108	16	16	0.0999832	0.12272	1	0.1463	1	0.739	GO:0032105|negative regulation of response to extracellular stimulus,	Bbs2|Bbs4|Cartpt|Cck|Cln3|Gcg|LOC502894|Mkks|Mtor|Npc1|Npff|Nrbp2|Ppara|Pyy|Tp53|Ucn|
!	negative regulation of RNA splicing	GO:0033119	16	16	0.100386	0.12272	1	0.1463	1	0.277		Acin1|Akt2|C1qbp|Hnrnpa2b1|Npm1|Ptbp1|Ptbp2|Ptbp3|Rnps1|Sfswap|Smptb|Srsf10|Srsf4|Srsf7|Srsf9|U2af2|
!	apoptotic cell clearance	GO:0043277	16	16	0.099726	0.12272	1	0.10251	1	0.61		Alox15|Axl|Gas6|Jmjd6|LOC685171|Lrp1|Marco|Megf10|Pear1|Rac1|Rara|Scarb1|Tgm2|Thbs1|Txndc5|Xkr8|
!	regulation of cAMP-mediated signaling	GO:0043949	15	15	0.099761	0.124125	1	0.554405	1	0.693		Cxcl10|Cxcl11|Cxcl9|Cxcr3|Gip|Gnas|Lhcgr|Oprm1|Pde10a|Pde4a|Pebp1|Pf4|Ptgir|Rapgef2|Ube2b|
!	regulation of digestive system process	GO:0044058	15	15	0.0997832	0.124125	1	0.99824	1	0.801		Abcg8|Apoa1|Apoa2|Apoa4|Crh|Gpr39|Kcnq1|Neurod1|Nr1h2|Tac1|Tac4|Tff2|Trpv1|Ucn|Wnk4|
!	cAMP-mediated signaling	GO:0019933	14	14	0.0943736	0.125465	1	0.14269	1	0.514		Adcy8|Adcyap1|Adm|Crem|Dgkq|Eif4ebp2|Epha5|Glp1r|Ndufs4|Pclo|Pde2a|Pde7a|Pde7b|Rapgef2|
!	response to amine	GO:0014075	39	39	0.0845447	0.1266	1	0.70128	1	0.872		Adora2a|Adra1b|Arg1|Asl|Ass1|Cad|Cdk1|Cnr2|Cps1|Ctsb|Cxcl1|Cxcl2|Dbh|Ddit3|Dpysl2|Drd3|Egr1|Gnal|Gria1|Grin1|Grin2a|Grin2b|Hmbs|Hnmt|Icam1|Itga2|Mapk9|Nr4a2|Pde1b|Pdxk|Ppp1r1b|Ppp3ca|Ppp3cb|Rrm2b|Slc18a2|Sod1|Sphk1|Th|Urod|
!	regulation of mRNA splicing, via spliceosome	GO:0048024	37	37	0.0913683	0.1266	1	0.1644	1	0.419		Acin1|C1qbp|Celf3|Celf4|Celf6|Ddx5|Hnrnpa2b1|Jmjd6|Magoh|Mbnl2|Myod1|Npm1|Nsrp1|Prpf19|Ptbp1|Rbfox2|Rbfox3|Rbm11|Rbm15b|Rbm25|Rbm25l1|Rbm5|Rbm8a|Rbmx|Rnps1|Sfswap|Smptb|Snw1|Srsf10|Srsf12|Srsf4|Srsf7|Srsf9|Thrap3|Tia1|Tra2b|U2af2|
!	cellular response to ionizing radiation	GO:0071479	36	36	0.0840301	0.1266	1	0.290295	1	0.795		Atr|Bbc3|Bcl2l1|Blm|Clock|Cryab|Cyba|Ddias|Ect2|Egr1|Elk1|Fignl1|Gadd45a|Gtf2h5|Hus1|Ino80|Ints7|Itgb1|Mapk14|Mgmt|Net1|Nipbl|RGD1564788|Rad1|Rad51|Rad9a|Rhno1|Sfrp1|Sfrp2|Sirt1|Spidr|Tp53|Tspyl5|Xrcc5|Xrcc6|Yap1|
!	ribosomal large subunit biogenesis	GO:0042273	13	13	0.105331	0.127985	1	0.139395	1	0.305		Bop1|Malsu1|Nle1|Npm1|Pes1|Rpl11|Rpl14|Rpl26|Rpl5|Rpl7|Sbds|Sdad1|Wdr12|
!	cofactor transport	GO:0051181	13	13	0.0978098	0.127985	1	0.227945	1	0.608		Abcb6|Flvcr2|Folr2|Pdpn|Ppt1|Slc19a1|Slc25a17|Slc25a26|Slc25a29|Slc25a42|Slc33a1|Slc46a1|Slc5a6|
!	pharyngeal system development	GO:0060037	12	12	0.0987166	0.12825	1	0.528345	1	0.633		Acvr1|Ece1|Gata3|Isl1|Nkx2-6|Nkx3-1|Plxna2|Ptch1|Ripply3|Six1|Tbx1|Tgfbr1|
!	positive regulation of DNA biosynthetic process	GO:2000573	12	12	0.0994946	0.12825	1	0.528345	1	0.676		Acd|Arrb2|Bmyc|Cyp1b1|Fgfr4|Grem1|Myc|Pak3|Parm1|Pdgfrb|Prkd2|Wrap53|
!	copulation	GO:0007620	11	11	0.0988977	0.12971	1	0.51687	1	0.654		Abat|Acvr2a|Avp|Ddo|Ednra|P2rx1|Semg1|Serpine2|Slc6a4|Tgm4|Vgf|
!	enteric nervous system development	GO:0048484	11	11	0.102179	0.12971	1	0.993575	1	0.685		Ednra|Ednrb|Foxd1|Foxd2|Foxd4|Gdnf|Hlx|Kif26a|Ntf3|Sox10|Sox8|
!	heart growth	GO:0060419	11	11	0.103711	0.12971	1	0.993575	1	0.741		Foxc1|Foxs1|Gata4|Map2k4|Mesp1|Myocd|Notch1|Prkg1|RGD1309079|Rxrb|Tgfb2|
!	nephric duct development	GO:0072176	11	11	0.0950233	0.12971	1	1	1	0.816		Ahi1|Bmp4|Gata3|Gpc3|Hnf1b|Lhx1|Osr1|Pax2|Pkd2|Wnt11|Wnt9b|
!	regulation of steroid hormone secretion	GO:2000831	11	11	0.100715	0.12971	1	0.51687	1	0.751		Bmp6|C1qtnf1|Crh|Crhr1|Dab2|Ghrl|Nkx3-1|Pomc|Retn|Tac1|Tmf1|
!	type B pancreatic cell differentiation	GO:0003309	10	10	0.101222	0.132295	1	0.50647	1	0.545		Bmp4|Bmp5|Bmp6|Cdk6|Mir375|Mir541|Pax6|Rfx6|Sidt2|Wnt5a|
!	toxin metabolic process	GO:0009404	10	10	0.0960205	0.132295	1	0.50647	1	0.541		Akr7a3|Arl1|Cyp1a1|Cyp1a2|Cyp1b1|Ddc|Fmo2|Pam|Star|Th|
!	cellular response to interferon-beta	GO:0035458	10	10	0.096273	0.132295	1	0.50647	1	0.549		Aim2|Ddx41|Gbp2|Gbp4|Ifit3|Irg1|Pnpt1|Stat1|Tlr3|Trex1|
!	negative regulation of vascular permeability	GO:0043116	10	10	0.0955076	0.132295	1	0.50647	1	0.614		Adm|Adora2a|Amot|Angpt1|Arhgap35|Nr3c1|Pde2a|Ptprj|Ramp2|Tjp1|
!	renal vesicle morphogenesis	GO:0072077	10	10	0.0965505	0.132295	1	1	1	0.802		Bmp4|Ctnnb1|Gdnf|Grem1|Kif26b|Lhx1|Pax2|Pax8|Sall1|Wnt4|
!	retina homeostasis	GO:0001895	32	32	0.0823644	0.132765	1	0.15963	1	0.736		Abca4|Actb|Alb|B2m|Bbs1|Bbs10|Bbs12|Bbs2|Bbs4|Cln8|Cngb1|Ercc6|Hspb1|Igj|Iqcb1|LOC688637|Ltf|Mkks|Nphp3|Pcdh15|Pip|Prol1|Prom1|RGD1306474|RGD1562673|Slc28a2|Slc28a3|Sod1|Tf|Tulp1|Ush1c|Ush2a|
!	positive regulation of gliogenesis	GO:0014015	33	32	0.0935301	0.132765	1	0.15963	1	0.842		Aspa|Clcf1|Cxcr4|Etv5|Gfap|Gsx2|Hdac1|Hdac2|Id2|Il1b|Il6st|Lyn|Mir219-1|Notch1|Ntf3|Olig2|Pparg|Prkci|Prpf19|Ptk2|Ptpra|Rela|Rtn4|Serpine2|Shh|Sox10|Sox8|Tf|Tp73|Tspo|Vim|Zfp488|
!	digestive system process	GO:0022600	34	34	0.0899881	0.132765	1	0.15963	1	0.816		Aco1|Atp4a|Cartpt|Cckbr|Cel|Chrm1|Copa|Dbi|Drd3|Fabp2|Ghrl|Gpr39|Ireb2|Kcnma1|Kcnn4|Mogat2|Muc4|Nmu|Nod2|Npc1l1|Npr3|Pbld2|Rbp4|Slc26a6|Slc26a7|Slc5a1|Slco1a5|Strap|Tff1|Tlr4|Trpc1|Ucn|Vsig1|Zfp830|
!	alcohol catabolic process	GO:0046164	35	35	0.0861014	0.132765	1	0.10361	1	0.836		Adh1|Adh4|Adh5|Akr1b10|Akr1c3|Aldh1b1|Aldh2|Apoe|Cel|Cyp24a1|Cyp27b1|Cyp39a1|Cyp46a1|Enpp2|Fgf23|Gk|Hao1|Impa1|Impa2|Inpp5e|Miox|Mtmr2|Nudt3|Pnpla8|Pten|Ptpmt1|Sardh|Scarb1|Smpd1|Smpd4|Smpdl3a|Smpdl3b|Sord|Srd5a3|Synj2|
!	porphyrin-containing compound metabolic process	GO:0006778	30	30	0.0823338	0.133355	1	0.276435	1	0.765		Abcb6|Alad|Alas1|Alas2|Ank1|Atpif1|Bdh2|Blvra|Blvrb|Cox15|Cyp1a1|Cyp1a2|Cyp2a3|Eif2ak1|Fech|Fxn|Hmbs|Hmox2|Hmox2-ps1|Hpx|Ireb2|LOC691853|Ppox|Slc11a2|Slc25a39|Spta1|Sptb|Tmem14c|Ugt1a1|Urod|
!	secondary metabolic process	GO:0019748	29	29	0.0895855	0.133355	1	0.662935	1	0.8		Akr1b1|Akr1b10|Akr1c1|Akr1c2|Akr1c3|Akr7a2|Akr7a3|Arl1|Asip|Bdh2|Cbr4|Cyp1a1|Cyp1a2|Cyp1b1|Cyp2d3|Ddc|Ddt|Ephx2|Fmo2|Il1b|LOC100365773|Myo5a|Pam|Pmel|Pon3|Star|Th|Tyr|Tyrp1|
!	response to nicotine	GO:0035094	31	31	0.0924843	0.133355	1	0.662935	1	0.841		Abat|Aldh2|Aldoa|Avp|Bad|Bag1|Casp12|Casp3|Chrna3|Chrna4|Cnr1|Dbh|Gabbr1|Gpx1|Gsta4|Homer1|Htr2c|Igf2|Kcnj11|Mmp2|Msx1|Ngf|Ntrk1|Ppara|Prss1|Serpine1|Shc1|Slc6a3|Slc7a11|Star|Th|
!	regulation of epidermis development	GO:0045682	29	29	0.0928091	0.133355	1	0.276435	1	0.815		Alox15b|Atoh1|Bmp4|Cyp27b1|Errfi1|Ezh2|Gdf3|Hey2|Keap1|Krt17|Krt36|Krt84|Med1|Msx2|Nab1|Nab2|Ncoa3|Notch1|Ovol2|Ppard|Reg3a|Rock1|Rock2|Sfrp4|Tfap2c|Tgfb2|Tp63|Tradd|Trim16|
!	acid secretion	GO:0046717	29	29	0.084529	0.133355	1	0.662935	1	0.832		Abcb11|Abcc3|Agxt|Anxa1|Aqp8|Atp4a|Bdnf|Cacna1a|Cacnb4|Cartpt|Cckbr|Drd3|Ghrl|Gipc1|Grm4|Kiss1r|Lhcgr|Mip|Myc|Myo6|Nmb|Nmu|Nmur2|Pla2g5|Pnpla8|Slc26a6|Slc26a7|Trpc4|Trpv1|
!	regulation of lyase activity	GO:0051339	30	30	0.0845325	0.133355	1	0.99995	1	0.824		Acr|Adcyap1|Adora2a|Adora2b|Adrb3|Akap5|Crhr1|Drd3|Ftmt|Fxn|Gabbr1|Galr1|Galr3|Gnal|Gng7|Gpr87|Guca1a|Guca1b|Guca2a|Hrh3|Lhcgr|Nos3|Npffr2|Npr3|P2ry13|Palm|Pdzd3|Phpt1|Timp2|Vip|
!	microglial cell activation	GO:0001774	9	9	0.0973563	0.13499	1	0.9874	1	0.772		Casp1|Il4|Jun|Snca|Tlr1|Tlr3|Tlr4|Tlr6|Trpv1|
!	peripheral nervous system axon regeneration	GO:0014012	9	9	0.0994383	0.13499	1	0.203595	1	0.632		Apoa1|Apoa4|Apod|Apoe|Calu|Chst3|Map1b|Mmp2|Tspo|
!	regulation of dopamine metabolic process	GO:0042053	9	9	0.103024	0.13499	1	0.49462	1	0.623	GO:0042069|regulation of catecholamine metabolic process,	Comt|Gpr37|Htr2c|Maob|Nr4a2|Pde1b|Pnkd|Slc6a3|Snca|
!	regulation of catecholamine metabolic process	GO:0042069	9	9	0.103024	0.13499	1	0.49462	1	0.623	GO:0042053|regulation of dopamine metabolic process,	Comt|Gpr37|Htr2c|Maob|Nr4a2|Pde1b|Pnkd|Slc6a3|Snca|
!	positive regulation of systemic arterial blood pressure	GO:0003084	8	8	0.105316	0.13687	1	0.197165	1	0.62		Adra1b|Avp|Avpr2|Cyba|Cyp11b2|Eng|G6pd|Manf|
!	type B pancreatic cell development	GO:0003323	8	8	0.102627	0.13687	1	0.197165	1	0.491		Bmp4|Bmp5|Bmp6|Cdk6|Mir375|Mir541|Sidt2|Wnt5a|
!	miRNA mediated inhibition of translation	GO:0035278	8	8	0.0955355	0.13687	1	0.982595	1	0.275	GO:0045974|regulation of translation, ncRNA-mediated, GO:0040033|negative regulation of translation, ncRNA-mediated,	Ago1|Ago3|Ago4|Mir125a|Mir143|Tnrc6a|Trim71|Zfp36|
!	negative regulation of translation, ncRNA-mediated	GO:0040033	8	8	0.0955355	0.13687	1	0.982595	1	0.275	GO:0045974|regulation of translation, ncRNA-mediated, GO:0035278|miRNA mediated inhibition of translation,	Ago1|Ago3|Ago4|Mir125a|Mir143|Tnrc6a|Trim71|Zfp36|
!	regulation of translation, ncRNA-mediated	GO:0045974	8	8	0.0955355	0.13687	1	0.982595	1	0.275	GO:0040033|negative regulation of translation, ncRNA-mediated, GO:0035278|miRNA mediated inhibition of translation,	Ago1|Ago3|Ago4|Mir125a|Mir143|Tnrc6a|Trim71|Zfp36|
!	axon extension involved in axon guidance	GO:0048846	8	8	0.103353	0.13687	1	0.982595	1	0.682	GO:1902284|neuron projection extension involved in neuron projection guidance,	Foxd1|Foxd2|Foxd4|Nrp1|Nrp2|Sema3a|Sema3f|Slit1|
!	epithelial cell-cell adhesion	GO:0090136	8	8	0.0965737	0.13687	1	0.48479	1	0.59		Camsap3|Cyp1b1|Ihh|Kit|Plekha7|Srf|Thbs4|Vcl|
!	neuron projection extension involved in neuron projection guidance	GO:1902284	8	8	0.103353	0.13687	1	0.982595	1	0.682	GO:0048846|axon extension involved in axon guidance,	Foxd1|Foxd2|Foxd4|Nrp1|Nrp2|Sema3a|Sema3f|Slit1|
!	regulation of protein activation cascade	GO:2000257	8	8	0.0998311	0.13687	1	0.48479	1	0.488		C1qbp|C3|Cd46|Cd55|Cfh|Cr1l|Serpinc1|Serping1|
!	dosage compensation	GO:0007549	7	7	0.0986021	0.1369	1	0.187625	1	0.258		Brca1|Eif1|Exosc10|H2afy|H2afy2|Smchd1|Upf1|
!	regulation of complement activation	GO:0030449	7	7	0.100481	0.1369	1	0.473335	1	0.544		C1qbp|C3|Cd46|Cd55|Cfh|Cr1l|Serping1|
!	inhibitory postsynaptic potential	GO:0060080	7	7	0.0991255	0.1369	1	0.473335	1	0.619		Adora2a|Chrna4|Cx3cl1|Glra1|Grik1|Grik2|Nlgn3|
!	prepulse inhibition	GO:0060134	7	7	0.0956004	0.1369	1	0.473335	1	0.598		Adora2a|Ctnna2|Drd3|Grin1|Grin3a|Pten|Slc6a3|
!	parental behavior	GO:0060746	7	7	0.102853	0.1369	1	0.125745	1	0.394		Avp|Dbh|Gnaq|Mbd2|Npas1|Pten|Zfx|
!	positive regulation of vasculogenesis	GO:2001214	7	7	0.10231	0.1369	1	0.473335	1	0.506		Adm|Asb4|Cd34|Kdr|Ramp2|Rapgef2|Tmem100|
!	RNA-dependent DNA replication	GO:0006278	6	6	0.0975735	0.137705	1	0.965945	1	0.428		Pinx1|Ptges3|Rad50|Terc|Terf1|Tert|
!	SMAD protein import into nucleus	GO:0007184	6	6	0.103306	0.137705	1	0.965945	1	0.513		Jun|Tgfb1|Tgfb2|Tgfb3|Tob1|Zfyve9|
!	nitric oxide mediated signal transduction	GO:0007263	6	6	0.104059	0.137705	1	0.464695	1	0.39		Apoe|Gucy1b3|Mafa|Neurod1|Nos3|Npy2r|
!	rhythmic synaptic transmission	GO:0060024	6	6	0.0968985	0.137705	1	0.464695	1	0.472		Cacna1a|Cacna2d2|Chat|Nlgn3|Pten|Scn9a|
!	cardiac muscle cell proliferation	GO:0060038	6	6	0.102232	0.137705	1	0.965945	1	0.534		Foxc1|Foxs1|Notch1|RGD1309079|Rxrb|Tgfb2|
!	positive regulation of digestive system process	GO:0060456	6	6	0.105806	0.137705	1	0.965945	1	0.643		Crh|Kcnq1|Nr1h2|Tac1|Tac4|Trpv1|
!	cellular hyperosmotic salinity response	GO:0071475	6	6	0.105787	0.137705	1	0.464695	1	0.171		Mir125b2|Mir29b1|Mir451a|Mir99a|Xrcc5|Xrcc6|
!	positive regulation of DNA-templated transcription, initiation	GO:2000144	6	6	0.0970864	0.137705	1	0.965945	1	0.366		Bclaf1|Cand1|Creb1|Hnf1b|Irf8|Srf|
!	positive regulation of gastrulation	GO:2000543	6	6	0.1043	0.137705	1	0.965945	1	0.642		Gnb2l1|Lhx1|Osr1|Osr2|Scx|Wnt3a|
!	positive regulation of transcription regulatory region DNA binding	GO:2000679	6	6	0.099373	0.137705	1	0.464695	1	0.634		Gata3|Neurod1|Parp1|Tgfb1|Traf6|Twist1|
!	positive regulation of endothelial cell chemotaxis	GO:2001028	6	6	0.0967838	0.137705	1	0.999975	1	0.627		Hspb1|Met|Prkd1|Prkd2|Sema5a|Vegfa|
!	mitotic M phase	GO:0000087	5	5	0.0963852	0.138835	1	0.16883	1	0.158	GO:0000279|M phase,	Cdca8|Cenpf|Cul3|Dlgap5|Fam111a|
!	M phase	GO:0000279	5	5	0.0963852	0.138835	1	0.16883	1	0.158	GO:0000087|mitotic M phase,	Cdca8|Cenpf|Cul3|Dlgap5|Fam111a|
!	amino-acid betaine biosynthetic process	GO:0006578	5	5	0.100459	0.138835	1	0.16883	1	0.273		Acadm|Aldh7a1|Aldh9a1|Bbox1|Chdh|
!	mitochondrial calcium ion transport	GO:0006851	5	5	0.104046	0.138835	1	0.16883	1	0.209		Ccdc109b|Mcur1|Micu2|Smdt1|Stoml2|
!	substrate-dependent cerebral cortex tangential migration	GO:0021825	5	5	0.100479	0.138835	1	0.951525	1	0.655		Fgfr1|Nrp1|Nrp2|Robo1|Sema3a|
!	hypothalamus cell migration	GO:0021855	5	5	0.0969944	0.138835	1	0.45441	1	0.564		Foxb1|Nrp1|Nrp2|Pitx2|Sema3a|
!	exonucleolytic nuclear-transcribed mRNA catabolic process involved in deadenylation-dependent decay	GO:0043928	5	5	0.105947	0.138835	1	0.45441	1	0.302		Cnot6|Cnot8|Exosc3|Exosc5|Exosc9|
!	positive regulation of interferon-gamma biosynthetic process	GO:0045078	5	5	0.0949829	0.138835	1	0.951525	1	0.503		Cd276|Il21|Tlr3|Tnfrsf13c|Zfpm1|
!	positive regulation of axon extension involved in axon guidance	GO:0048842	5	5	0.095084	0.138835	1	0.951525	1	0.584	GO:1902669|positive regulation of axon guidance,	Bmpr2|Megf8|Nrp1|Sema5a|Vegfa|
!	regulation of nuclear-transcribed mRNA poly(A) tail shortening	GO:0060211	5	5	0.105664	0.138835	1	0.951525	1	0.438	GO:0060213|positive regulation of nuclear-transcribed mRNA poly(A) tail shortening,	Cnot1|Pabpc1|Tnrc6b|Tob1|Zfp36|
!	positive regulation of nuclear-transcribed mRNA poly(A) tail shortening	GO:0060213	5	5	0.105664	0.138835	1	0.951525	1	0.439	GO:0060211|regulation of nuclear-transcribed mRNA poly(A) tail shortening,	Cnot1|Pabpc1|Tnrc6b|Tob1|Zfp36|
!	positive regulation of transcription initiation from RNA polymerase II promoter	GO:0060261	5	5	0.105794	0.138835	1	0.951525	1	0.425		Cand1|Creb1|Hnf1b|Irf8|Srf|
!	axonogenesis involved in innervation	GO:0060385	5	5	0.105534	0.138835	1	0.45441	1	0.493		Fgfr3|Nptx1|Nrp1|Ntrk1|Sema3a|
!	sympathetic ganglion development	GO:0061549	5	5	0.0997613	0.138835	1	0.45441	1	0.607		Ascl1|Nrp1|Nrp2|Sema3a|Sema3f|
!	regulation of nuclear-transcribed mRNA catabolic process, deadenylation-dependent decay	GO:1900151	5	5	0.105664	0.138835	1	0.951525	1	0.439	GO:1900153|positive regulation of nuclear-transcribed mRNA catabolic process, deadenylation-dependent decay,	Cnot1|Pabpc1|Tnrc6b|Tob1|Zfp36|
!	positive regulation of nuclear-transcribed mRNA catabolic process, deadenylation-dependent decay	GO:1900153	5	5	0.105664	0.138835	1	0.951525	1	0.439	GO:1900151|regulation of nuclear-transcribed mRNA catabolic process, deadenylation-dependent decay,	Cnot1|Pabpc1|Tnrc6b|Tob1|Zfp36|
!	positive regulation of axon guidance	GO:1902669	5	5	0.095084	0.138835	1	0.951525	1	0.584	GO:0048842|positive regulation of axon extension involved in axon guidance,	Bmpr2|Megf8|Nrp1|Sema5a|Vegfa|
!	Rho protein signal transduction	GO:0007266	26	26	0.0911228	0.139375	1	0.15725	1	0.462		Agtr1a|Arhgdia|Arhgef11|Bcl6|Cdc42ep4|Cdc42ep5|Cnksr1|Ctnnal1|Dlc1|Ednra|Eps8l1|Eps8l2|Gna13|Gpr56|Mcf2l|Myo9b|Pecam1|Pth|Ptplad1|Rhog|Rhoj|Rock1|Rock2|Srgap1|Synj2bp|Tax1bp3|
!	reproductive behavior	GO:0019098	26	26	0.0858746	0.139375	1	0.27	1	0.753		Aplp2|Avp|Dbh|Dmrta1|Gnaq|Grin1|Grn|Hexb|Mapk8ip2|Mbd2|Ncoa1|Ncoa2|Nhlh2|Npas1|Nr1d1|Pgr|Ppp1r1b|Pten|Scamp4|Semg1|Serpine2|Tgm4|Th|Thra|Trpc2|Zfx|
!	membrane docking	GO:0022406	26	26	0.0912308	0.139375	1	0.15725	1	0.694		Cep83|Exoc4|Exoc5|Exoc6b|Ezr|Icam1|Msn|Pex13|Pex14|Pex16|Plek|Rock1|Scfd1|Scfd2|Sptbn2|Stx1a|Stx4|Stxbp1|Stxbp3|Syde1|Syt1|Unc13a|Unc13b|Uso1|Vps33b|Ykt6|
!	bone mineralization	GO:0030282	26	26	0.0903198	0.139375	1	0.27	1	0.743		Alox15|Ano6|Asgr2|Axin2|Cer1|Cyp27b1|Duox2|Eif2ak3|Ercc2|Fbxl15|Fgfr2|Gla|Gpc3|Ifitm5|Igf1|LOC100912012|Lgr4|Mmp13|Phex|Phospho1|Pkdcc|Ptgs2|Sbds|Sbno2|Tcf7l2|Wnt11|
!	regulation of cyclase activity	GO:0031279	27	27	0.0934781	0.139375	1	0.999915	1	0.822		Acr|Adcyap1|Adora2a|Adora2b|Adrb3|Akap5|Crhr1|Drd3|Gabbr1|Galr1|Galr3|Gnal|Gng7|Gpr87|Guca1a|Guca1b|Guca2a|Hrh3|Lhcgr|Nos3|Npffr2|Npr3|P2ry13|Palm|Pdzd3|Timp2|Vip|
!	positive regulation of cell-matrix adhesion	GO:0001954	25	25	0.0876076	0.143425	1	0.26139	1	0.833		Ccl21|Cdk6|Cib1|Csf1|Disc1|Dmd|Emp2|Epb4.1l5|Epha1|Itgb1bp1|Kdr|Myoc|Ppm1f|Prkcz|Ptk2b|Ptprj|Rock1|S100a10|Sdc4|Smad3|Tdgf1|Tek|Tsc1|Vegfa|Wnt4|
!	negative regulation of endothelial cell migration	GO:0010596	23	23	0.0932835	0.143425	1	0.621865	1	0.787		Ager|Angpt2|Angpt4|Apoe|Apoh|Ccdc23|Csnk2b|Cxcl13|Dab2ip|Dll4|Fgf2|Gdf2|Hdac5|Itgb1bp1|Klf4|Krit1|Mmrn2|Notch1|Nr2f2|Sp100|Tgfb1|Thbs1|Vash1|
!	regulation of chondrocyte differentiation	GO:0032330	24	24	0.0888341	0.143425	1	0.621865	1	0.773		Adamts12|Adamts7|Axin2|Bmp4|Bmp6|Ctgf|Ctnnb1|Efemp1|Gli3|Ihh|Lnp|Loxl2|Pkdcc|Rarb|Rarg|Rela|Runx2|Shox2|Smad3|Sox5|Sox6|Tgfbr1|Wnt9a|Zbtb16|
!	positive regulation of organic acid transport	GO:0032892	24	24	0.0891425	0.143425	1	0.621865	1	0.838		Acsl5|Acsl6|Adora2a|Avp|Cyp4a1|Cyp4f18|Dpysl2|Fam132b|Gabbr1|Grik1|Grin2b|Htr2c|Htr6|Il1a|Il1b|Map2k6|Mapk9|Nr3c1|Pla2g10|Pla2g6|Slc36a2|Slc6a1|Tmem27|Tnfrsf11a|
!	response to copper ion	GO:0046688	25	25	0.0857349	0.143425	1	0.15434	1	0.83		Aanat|Acadm|Aldob|Aqp2|Atp7a|Atp7b|Bax|Cdk1|Cp|Cyp27b1|Dbh|Icam1|Il1a|Lcat|Lipc|Loxl2|Pam|Prnp|S100a13|Snca|Sod1|Sod3|Sord|Tfrc|Txnrd1|
!	excitatory postsynaptic potential	GO:0060079	24	24	0.0878127	0.143425	1	0.999875	1	0.845		Adora1|Adora2a|Atxn1|Bdnf|Chrna3|Ghrl|Grik1|Grik2|Grin1|Grin2a|Grin2b|Grin2c|Grin2d|Hcrt|Mapk8ip2|Mecp2|Met|Nlgn3|Npff|Oprm1|P2rx4|Ppp3ca|Slc17a7|Snca|
!	negative regulation of endothelial cell proliferation	GO:0001937	20	20	0.0883038	0.14649	1	0.59839	1	0.74		Ager|Aimp1|Apoe|Apoh|Atp5a1|Atpif1|Cav1|Cxcr3|Eng|Gdf2|Ghrl|Krit1|Lect1|Nr2f2|Serpina3c|Stat1|Tgfbr1|Thbs1|Vash1|Xdh|
!	peptidyl-threonine phosphorylation	GO:0018107	21	21	0.0932981	0.14649	1	0.251935	1	0.692		Acvr1|Chek1|Clk1|Hipk2|Hipk3|Lmtk2|Lrrk2|Map3k10|Map3k12|Mapk1|Mapk8|Mtor|Myo3a|Myo3b|Nlk|Pkn1|Prkca|Taf1|Tgfbr1|Tgfbr2|Vprbp|
!	peptidyl-threonine modification	GO:0018210	22	22	0.0891364	0.14649	1	0.251935	1	0.691		Acvr1|Chek1|Clk1|Galnt3|Hipk2|Hipk3|Lmtk2|Lrrk2|Map3k10|Map3k12|Mapk1|Mapk8|Mtor|Myo3a|Myo3b|Nlk|Pkn1|Prkca|Taf1|Tgfbr1|Tgfbr2|Vprbp|
!	arachidonic acid metabolic process	GO:0019369	21	21	0.0904429	0.14649	1	0.150615	1	0.738		Alox12|Alox12b|Alox12e|Alox15|Alox15b|Aloxe3|Cyp2b12|Cyp2c23|Cyp2d4|Cyp4a1|Cyp4a2|Cyp4f18|Dagla|Daglb|Fads1|Mapk3|Mgll|Pnpla8|Ptgs1|Ptgs2|Sphk1|
!	cerebellar cortex morphogenesis	GO:0021696	20	20	0.0921296	0.14649	1	0.59839	1	0.75		Atp2b2|Atp7a|Cacna1a|Cbln1|Faim2|Gli1|Herc1|Kndc1|Ldb1|Lhx1|Mtpn|Pcnt|Prox1|Rora|Serpine2|Skor2|Sptbn2|Top2a|Ulk1|Wnt7a|
!	endoderm formation	GO:0001706	19	19	0.0840116	0.14806	1	0.999405	1	0.75		Ctnnb1|Ctr9|Dusp1|Dusp2|Dusp5|Eomes|Gata4|Hnf1b|Leo1|Lhx1|Nanog|Nodal|Nog|Paf1|Pou5f1|Rtf1|Smad2|Sox2|Sox7|
!	endocrine pancreas development	GO:0031018	19	19	0.0942192	0.14806	1	0.59132	1	0.744		Anxa1|Bak1|Bmp4|Bmp5|Bmp6|Cdk6|Clu|Eif2ak3|Gip|Hnf1b|Mir375|Mir541|Neurod1|Onecut2|Pax6|Rfx6|Sidt2|Sox4|Wnt5a|
!	regulation of protein oligomerization	GO:0032459	19	19	0.0855293	0.14806	1	0.999405	1	0.769		Aim2|Bax|Bcl2l11|Bid|Bik|Cck|Clu|Crbn|Dnm1l|Fas|Gnb2l1|Hrk|Ide|Igj|Ins2|Pex14|Pmaip1|Sh3glb1|Tp53|
!	regulation of execution phase of apoptosis	GO:1900117	19	19	0.0825809	0.14806	1	0.249775	1	0.74		Aifm1|Apaf1|Bax|Bcl2l1|Bok|Casp3|Cdkn2a|Cidea|Cxcr3|Dapk2|Dffa|Dlc1|Eef1a2|Gcg|Prelid1|Rffl|Rnf34|Tbx5|Terf1|
!	long-chain fatty acid transport	GO:0015909	18	18	0.0909134	0.148985	1	0.24528	1	0.724		Abcc1|Abcd1|Abcd3|Acsl1|Acsl3|Anxa1|Cpt1b|Drd3|Fabp2|Kiss1r|Lhcgr|Nmb|Nmur2|Pla2g5|Plin2|Pnpla8|Pparg|Slc27a4|
!	smooth muscle tissue development	GO:0048745	18	18	0.0899399	0.148985	1	0.999385	1	0.815		Bmp4|Dlg1|Eng|Foxp1|Foxp3|Ihh|Itga8|Mir143|Mylk|Osr1|Pdgfrb|Pkd2|Prox1|Six1|Stra6|Tiparp|Tp63|Tshz3|
!	pigment cell differentiation	GO:0050931	18	18	0.085258	0.148985	1	0.58221	1	0.744		Ap1m1|Bloc1s5|Bloc1s6|Edn3|Ednrb|Foxd1|Foxd2|Foxd4|Gli3|Hps1|Hps4|Hps6|Kit|LOC100365773|Mitf|Myo5a|Sox10|Tyrp1|
!	response to interleukin-6	GO:0070741	18	18	0.0904459	0.148985	1	0.58221	1	0.712		Aldob|Camp|Ccl2|Chi3l1|Ctr9|Fer|Gab1|Il6st|Met|Pid1|Selplg|Serpina3n|Sftpa1|Sftpc|St3gal6|Stat3|Tdgf1|Zcchc11|
!	DNA biosynthetic process	GO:0071897	18	18	0.0901243	0.148985	1	0.101925	1	0.545		Ns5atp9|Pam16|Pcna|Pola1|Pold1|Pole|Polh|Poln|Primpol|RGD1308923|RGD1564788|Rev3l|Sirt1|Spata22|Sprtn|Sycp1|Tex12|Wrnip1|
!	aminoglycan catabolic process	GO:0006026	17	17	0.0875914	0.15021	1	0.14572	1	0.674		Cd44|Cemip|Chi3l1|Chi3l3|Chia|Chit1|Ctbs|Fgf2|Hyal1|Hyal2|Hyal3|Hyal4|Lyve1|Pglyrp1|Pglyrp2|RGD1309110|Tgfb1|
!	positive regulation of osteoclast differentiation	GO:0045672	17	17	0.0832313	0.15021	1	0.999105	1	0.73		Car2|Ccl3|Ccl5|Creb1|Csf1|Csf1r|Fos|Gnas|Gpr68|Ifng|Il17a|Il20|Il23a|Ppargc1b|Tmem64|Traf6|Zfp334|
!	trabecula formation	GO:0060343	17	17	0.088399	0.15021	1	0.999105	1	0.783		Adamts1|Cav3|Col1a1|Egln1|Fkbp1a|Hey2|LOC681309|Mmp2|Msx2|Ovol2|Ppargc1b|Rbp4|Sfrp1|Slc40a1|Smarca4|Srf|Tek|
!	cell differentiation involved in embryonic placenta development	GO:0060706	17	17	0.0830948	0.15021	1	0.57339	1	0.662		Akt1|Cts7|Dnajb6|E2f7|E2f8|Eomes|Erf|Fzd5|Hand1|Krt19|Krt8|Mdfi|Nr2f2|Plg|Plk4|Snai1|Stk3|
!	cell fate commitment involved in formation of primary germ layer	GO:0060795	17	17	0.0862237	0.15021	1	0.57339	1	0.784		Bmp4|Ctnnb1|Ctr9|Eomes|Etv2|Foxs1|Hnf1b|Leo1|Nanog|Nodal|Paf1|Pax2|Pou5f1|Rtf1|Six2|Sox2|Wnt3a|
!	dopamine receptor signaling pathway	GO:0007212	16	16	0.0861337	0.152205	1	0.56575	1	0.501		Adcy6|Caly|Drd3|Flna|Gna11|Gna14|Gna15|Gnal|Gnao1|Gnaq|Gnas|Klf16|Nsg1|Nsg2|Oprm1|Rgs9|
!	response to interferon-beta	GO:0035456	16	16	0.0923669	0.152205	1	0.56575	1	0.572		Aim2|Bst2|Ddx41|Gbp2|Gbp4|Ifit3|Ifitm1|Ifitm2|Ifitm3|Irg1|Plscr1|Pnpt1|Stat1|Tlr3|Trex1|XAF1|
!	cellular response to estradiol stimulus	GO:0071392	16	16	0.0912224	0.152205	1	0.56575	1	0.778		Aqp4|Egfr|Esr2|Hsd11b1|Il10|Mmp2|Msx2|Myod1|Myog|Sfrp1|Srd5a1|Sstr1|Sstr2|Tnfrsf1a|Wnt4|Zfp703|
!	response to prostaglandin	GO:0034694	15	15	0.0824169	0.15322	1	0.99824	1	0.783		Aanat|Adcy6|Akr1c2|Akr1c3|Apob|Ccl19|Ccl21|Cyp27b1|Fn1|Gnas|Hmgcs2|Serpina7|Sfrp1|Tgfbr1|Yy1|
!	adaptive immune response based on somatic recombination of immune receptors built from immunoglobulin superfamily domains	GO:0002460	82	82	0.0709879	0.153795	1	0.841185	1	0.896		Adam17|Batf|Bcl10|Bcl3|Bcl6|Btnl5|C1qa|C1qb|C1qbp|C1qc|C1rl|C3|C4b|C4bpa|C4bpb|C5|C8b|C9|Cadm1|Cd40lg|Cd46|Cd55|Cd74|Cfi|Cr1l|Crlf2|Crp|Crtam|Ctsc|Ctsh|Dlg1|Ercc1|Exo1|Exosc3|Exosc6|Fas|Fcgr1a|Foxp3|Gata3|Hspd1|Icam1|Il18|Il18bp|Il18r1|Il4|Irf4|Irf7|Jag1|Klhl6|LOC100360342|Lef1|Lig4|Lyst|Mbl1|Msh2|Myd88|Nfkb2|Nod2|Pou2f2|RGD1624210|RT1-Bb|RT1-Db1|Raet1d|Relb|Rnf168|Rnf8|Rora|Sema4a|Serpinb9|Serpi…
!	regulation of protein polymerization	GO:0032271	81	80	0.0750993	0.153795	1	0.171585	1	0.877		Add1|Add2|Alox15|Ap1ar|Apc|Arf1|Arpc1b|Arpc2|Arpc3|Arpc4|Arpc5|Arpin|Bag4|Brk1|Capza1|Capza2|Capza3|Capzb|Cav1|Cav3|Ccl11|Ccl21|Ccl26|Cdc42ep2|Cdc42ep5|Cdkn1b|Coro1a|Coro1b|Cyfip1|Dbnl|Dlg1|Eps8|Fer|Fes|Fhod3|Fkbp4|Fmn1|Hcls1|Icam1|Kank1|Kirrel|LOC100361139|Map1b|Mapk8|Mapt|Mtor|Mtpn|Myadm|Nck1|Nck2|Nckap1|Pak3|Pecam1|Pfn1|Prex1|Prkce|Psrc1|Ptk2b|Pycard|Rac1|Rdx|Rhoa|Sgk1|Slain2|Slc39a12|Snca|Spt…
!	endocrine system development	GO:0035270	77	77	0.0770006	0.153795	1	1	1	0.905		Adcyap1|Aldh1a3|Anxa1|Apoa1|Arid5b|Ascl1|Bak1|Bmp4|Bmp5|Bmp6|Cdk6|Cdkn1c|Cited2|Clu|Creb1|Crh|Crhr1|Cyp17a1|Cyp1b1|Duox2|Eif2ak3|Fgf2|Gata2|Gata3|Gcm2|Gip|Gli1|Gsx1|Hnf1b|Hoxb3|Isl1|Kdm1a|Ly6e|Mdk|Mir375|Mir541|Msx1|Neurod1|Nkx2-1|Nog|Nr0b1|Nr1d1|Nr3c1|Nr5a1|Onecut2|Otp|Pax1|Pax6|Pax8|Pbx1|Pdgfrb|Pitx2|Pou1f1|Pou3f2|Prop1|Rfx6|Sall1|Shh|Sidt2|Six1|Slc6a3|Smad3|Sox2|Sox4|Srd5a1|Stra6|Tbx1|Tcf7l2|T…
!	positive regulation of protein catabolic process	GO:0045732	81	81	0.0748893	0.153795	1	0.087365	1	0.877		Adam8|Adam9|Adra2a|Akt1|Apc|Apoe|Asb9|Atg4b|Aurka|Bbs7|Cblb|Cdkn1b|Cenpe|Clu|Crebrf|Csnk1d|Csnk2a1|Dab2|Dab2ip|Dact1|Disc1|Egln2|Fbxo22|Fbxw7|Fzr1|Gga1|Gga3|Gnb2l1|Gpc3|Hspbp1|Ier3|Ifng|Il1b|Il33|Itch|Kcne2|Lpcat1|Lrrk2|Mdm2|Mylip|Ndfip1|Nedd4|Nedd4l|Nkd1|Nkd2|Nrd1|Nub1|Osbpl7|Pacsin3|Pias1|Plk1|Plk2|Plk3|Ppp2r3a|Prickle1|Pten|Ptk2|Ptk2b|Rb1|Rchy1|Rhbdd3|Sgsm3|Sh3d19|Smc5|Snx1|Socs5|Stub1|Sumo1|S…
!	regulation of proteasomal protein catabolic process	GO:0061136	82	82	0.0808623	0.153795	1	0.087365	1	0.878		Akt1|Anapc15|Apc|Atraid|Aurka|Bag6|Bbs7|Btrc|Bub1|Cenpe|Clu|Commd1|Csnk1d|Csnk2a1|Csnk2a2|Dab2|Dab2ip|Dusp1|Fbxo22|Gipc1|Glmn|Gnb2l1|Gpx1|Hsp90ab1|Hspbp1|Il33|Kcne2|Khdc3|Klhl22|Lcmt1|Lrrk2|Mad1l1|Mad2l1|Mad2l2|Mdm2|N4bp1|Nkd2|Nub1|Ophn1|Osbpl7|Pbk|Pcid2|Pias1|Plk1|Plk2|Plk3|Prickle1|Prkaca|Psmd14|Psme3|Psmf1|Psmg2|Pten|Rad23a|Rad23b|Rb1|Rchy1|Rhbdf1|Senp1|Shh|Smc5|Socs5|Stub1|Sumo1|Taf1|Taf9|Ter…
!	positive regulation of ERK1 and ERK2 cascade	GO:0070374	77	77	0.0738102	0.153795	1	0.841185	1	0.906		Adcyap1|Alox15|Angpt1|Arhgap8|Arrb1|Arrb2|Bmp4|Bmper|Braf|C1qtnf3|C3|C5ar1|Ccl19|Ccl21|Ccl3|Cd44|Cd74|Chi3l1|Cib1|Csf1r|Ctgf|Ednra|Egfr|Erbb4|Esr2|F2r|Fbxw7|Fgf19|Fgf2|Fgf21|Fgf23|Fgf4|Fgfr2|Fgfr3|Fgfr4|Flt4|Gas6|Gcg|Gcnt2|Glipr2|Gpr183|Gpr55|Hmgcr|Hras|Htr2a|Htr2c|Il1a|Il1b|Kdr|Mapk3|Nod1|Nod2|Nodal|Ntrk1|Pdgfa|Pdgfrb|Prkca|Prkcz|Prkd2|Ptk2b|Pycard|Rap1b|Rapgef2|Rara|Ripk2|S100a7a|Scimp|Sema7a|S…
!	regulation of microtubule cytoskeleton organization	GO:0070507	77	76	0.0746249	0.153795	1	0.34571	1	0.862		Agrn|Apc|Arhgef2|Aurka|Aurkb|Camsap3|Capzb|Cav1|Cav3|Ccnf|Cdk5rap2|Cdkn1b|Cenpe|Cenpj|Cep76|Chek1|Chordc1|Cib1|Ckap2|Clasp2|Clip2|Ctnnb1|Cyld|Dixdc1|Ect2|Efna5|Eml4|Epha3|Fes|Fgf13|Fkbp4|Gas2l2|Katnb1|Kifc1|Knstrn|Map1a|Map1b|Map6d1|Mapk8|Mapt|Mcph1|Mid1|Mid1ip1|Npm1|Nubp1|Parp3|Plk2|Plk4|Psrc1|Racgap1|Ranbp1|Rnf4|Rock2|Sbds|Senp6|Sgk1|Ska1|Ska3|Slain2|Slc39a12|Snca|Spag5|Spast|Specc1l|Spice1|Stm…
!	muscle contraction	GO:0006936	100	100	0.0800742	0.15408	1	0.113375	1	0.974		Acta2|Actc1|Actn2|Aldoa|Ank2|Avp|Bbs2|Cacna1c|Casq2|Cav3|Ccdc78|Chrne|Col4a3bp|Cxcr4|Dlg1|Dmd|Dmpk|Dsc2|Dsg2|Edn2|Edn3|Ednra|Ednrb|Fkbp1a|Fkbp1b|Gaa|Gdnf|Glra1|Gpd1l|Homer1|Hsbp1|Htr2a|Htr7|Ikbkb|Jup|Kcna5|Kcne1l|Kcne2|Kcnh2|Kcnj2|Kcnma1|Kcnq1|Map2k6|Mb|Mkks|Mybpc1|Mybpc2|Mybpc3|Myh1|Myh11|Myh14|Myh2|Myh3|Myh4|Myh7|Myh8|Myl1|Myl3|Mylk|Mylpf|Myom1|Myom2|Nedd4l|Nmur1|Nup155|P2rx2|P2rx3|Pde4d|Pgam2|…
!	regulation of proteolysis involved in cellular protein catabolic process	GO:1903050	93	93	0.0705777	0.15408	1	0.100295	1	0.957		Akt1|Anapc15|Anks1a|Apc|Atraid|Aurka|Bag6|Bbs7|Btrc|Bub1|Cenpe|Clu|Commd1|Csnk1d|Csnk2a1|Csnk2a2|Dab2|Dab2ip|Disc1|Dusp1|Fbxo22|Fbxw7|Gipc1|Glmn|Gnb2l1|Gpx1|Hsp90ab1|Hspbp1|Il33|Kcne2|Khdc3|Klhl22|Lcmt1|Lrrk2|Mad1l1|Mad2l1|Mad2l2|Mdm2|N4bp1|Nkd2|Nub1|Ophn1|Osbpl7|Pbk|Pcid2|Pdcl3|Pias1|Plk1|Plk2|Plk3|Prickle1|Prkaca|Psmd14|Psme3|Psmf1|Psmg2|Pten|Ptk2|Ptk2b|Rad23a|Rad23b|Rb1|Rchy1|Rhbdf1|Senp1|Shh|…
!	axon regeneration	GO:0031103	14	14	0.082322	0.154295	1	0.54814	1	0.664		Apoa1|Apoa4|Apod|Apoe|Calu|Chst3|Isl1|Jun|Lamb2|Map1b|Mmp2|Nrep|Tspo|Vcan|
!	protein depolymerization	GO:0051261	14	14	0.0878149	0.154295	1	0.54814	1	0.471		Aqp2|Cfl2|Dstn|Kif18a|Kif18b|Kif19|Kif24|Kif2b|Kif2c|Mical1|Sgk1|Smn1|Stmn1|Vil1|
!	cellular response to interleukin-6	GO:0071354	14	14	0.0938489	0.154295	1	0.54814	1	0.658		Camp|Ccl2|Ctr9|Fer|Gab1|Il6st|Met|Pid1|Selplg|Serpina3n|St3gal6|Stat3|Tdgf1|Zcchc11|
!	male gonad development	GO:0008584	91	91	0.0729681	0.154445	1	0.857705	1	0.977	GO:0046546|development of primary male sexual characteristics,	Acvr2a|Adrm1|Ahsg|Akap9|Akr1c3|Ar|Arid5b|Atrx|Bax|Bcl2l1|Bcl2l11|Bik|Bok|Ccnd1|Cited2|Col9a3|Cst3|Ctsl|Cyp17a1|Cyp1b1|Dhh|Eif2s2|Ercc1|Esr2|Fgf9|Fndc3a|Gata3|Gata4|Gdnf|Hmgcs1|Hsd17b10|Hsd17b4|Icam1|Ing2|Inha|Insl3|Jag2|Kcnq1|Kdr|Kit|Kitlg|Klhl10|Lhcgr|Lhx9|Lrrc6|Map7|Met|Mgst1|Mmp14|Msh2|Ncoa1|Ncoa2|Ncoa3|Nkx2-1|Nkx3-1|Nr0b1|Nr5a1|Ntrk1|Nup210l|Patz1|Pitx2|Plekha1|Prdx4|Prps1l1|Rad21l1|Rara|Rbp4…
!	response to retinoic acid	GO:0032526	86	86	0.0703691	0.154445	1	0.857705	1	0.962		Abca1|Abl2|Abo|Add1|Adh1|Adnp2|Apoe|Ascl1|Bmp4|Bmp6|Brinp1|Brinp2|Ccl2|Col1a1|Ctsh|Cyp17a1|Cyp26a1|Cyp2c7|Dnaaf2|Dusp1|Ep300|Epha3|Gata4|Gdap1|Gdap2|Igfbp2|Igfbp7|Ireb2|Klf4|Kmt2e|Krt13|Lefty1|Lefty2|Lyn|Map7|Micb|Mmp2|Muc1|Nanog|Ncoa1|Ntrk3|Ogt|Orm1|Osr1|Ovca2|Pax2|Pdgfa|Pdgfrb|Phc1|Pou5f1|Pparg|Ptch1|Ptk2b|Ptk6|Ptk7|Rara|Rarg|Rbp4|Rorb|Rxrb|Rxrg|Scamp3|Serpinf1|Sftpa1|Sftpc|Shh|Slc10a3|Slc6a4|S…
!	positive regulation of homeostatic process	GO:0032846	91	91	0.0710109	0.154445	1	0.857705	1	0.907		Acvr2a|Adam8|Adora2a|Ahsg|Akap5|Ankrd54|Anxa1|Apln|Arrb1|Asph|Avp|Bad|Bak1|Bax|Bdkrb1|Capn3|Car2|Casq2|Cav1|Ccl5|Ccr5|Cd24|Cd44|Cemip|Clic2|Cnr1|Crh|Cxcl10|Cxcl11|Cxcl9|Cxcr3|Dbi|Drd3|Ednra|Ednrb|F2|F2r|Fam132a|Ffar1|Fkbp1a|Fkbp1b|Foxo3|Gata2|Gcg|Gimap5|Gpr39|Gpr68|Gstm7|Gsto1|Hnf4a|Id2|Il1b|Isg15|Jph2|Kdm1a|Lhcgr|Lrp6|Mapk14|Niacr1|Nppb|Nr1d1|Oxct1|P2rx4|Phpt1|Pkd2|Pla2g6|Ppargc1a|Ppargc1b|Ppp3c…
!	cellular response to insulin stimulus	GO:0032869	91	90	0.0808249	0.154445	1	0.091465	1	0.984		Acsl5|Acsl6|Ahsg|Akt1|Akt2|Alas1|Aldob|Apobec1|Aprt|Bcar1|C2cd5|Capn10|Ccl2|Ccnd2|Cdk2|Cpeb1|Cpeb2|Dlc1|Egr1|Eif4ebp1|Eif4ebp2|Enpp1|Fbp1|Fer|Foxo1|Foxo3|Foxo6|Foxs1|Gck|Gfpt1|Gh1|Ghr|Got1|Grb10|Gstp1|Hdac9|Hmgcs2|Igf2|Inhbb|Ins2|Insig1|Insr|Irs2|Irs4|Kat2b|Kl|Muc4|Myo5a|Nampt|Pak1|Parp1|Pcsk9|Pdk2|Pdk4|Phip|Pik3r1|Pklr|Pparg|Prkci|Prkcz|Prkdc|Ptpn1|Ptpn2|Ptpra|Rab10|Rab31|Serpine1|Sgk1|Sh2b2|Shc…
!	cilium assembly	GO:0042384	92	92	0.079613	0.154445	1	0.350865	1	0.748		Ahi1|Ak7|Alms1|Arl13b|Arl6|Atp6v1d|Bbs1|Bbs10|Bbs2|Bbs4|Bbs7|Bbs9|C2cd3|Cc2d2a|Ccdc103|Ccdc114|Ccdc40|Celsr2|Celsr3|Cep162|Cep290|Cep41|Cep83|Cep89|Cluap1|Disc1|Dnaaf2|Dnaaf3|Dnai2|Drc1|Dync2h1|Dync2li1|Dzip1|Dzip1l|E2f4|Flna|Fopnl|Foxj1|Fuz|Hspb11|Hydin|Ift140|Ift20|Ift46|Ift74|Ift80|Ift81|Ift88|Iqcb1|Kif24|Kif27|Kif3a|LOC100910342|Lama5|Lrrc6|Mcidas|Mkks|Mks1|Neurl1|Nme5|Ocrl|Onecut2|Pcdh15|Pcn…
!	development of primary male sexual characteristics	GO:0046546	91	91	0.0729681	0.154445	1	0.857705	1	0.977	GO:0008584|male gonad development,	Acvr2a|Adrm1|Ahsg|Akap9|Akr1c3|Ar|Arid5b|Atrx|Bax|Bcl2l1|Bcl2l11|Bik|Bok|Ccnd1|Cited2|Col9a3|Cst3|Ctsl|Cyp17a1|Cyp1b1|Dhh|Eif2s2|Ercc1|Esr2|Fgf9|Fndc3a|Gata3|Gata4|Gdnf|Hmgcs1|Hsd17b10|Hsd17b4|Icam1|Ing2|Inha|Insl3|Jag2|Kcnq1|Kdr|Kit|Kitlg|Klhl10|Lhcgr|Lhx9|Lrrc6|Map7|Met|Mgst1|Mmp14|Msh2|Ncoa1|Ncoa2|Ncoa3|Nkx2-1|Nkx3-1|Nr0b1|Nr5a1|Ntrk1|Nup210l|Patz1|Pitx2|Plekha1|Prdx4|Prps1l1|Rad21l1|Rara|Rbp4…
!	response to cAMP	GO:0051591	88	88	0.0783088	0.154445	1	0.857705	1	0.9		Aanat|Agxt|Akap1|Akap7|Alas1|Aldh3a1|Aldob|Apex1|Aqp8|Asl|Ass1|Atp7b|Bckdha|Bckdhb|Birc2|Braf|Bsg|Carm1|Ccnd2|Cdk2|Cftr|Cnga3|Col1a1|Cps1|Cyp17a1|Cyp1b1|Cyp27b1|Cyp7b1|Dmtn|Duox1|Duox2|Dusp1|Egr1|Egr3|Egr4|Ep300|Fos|Fosl1|Foxm1|Hcn2|Hcn3|Hmgcs2|Hnf4a|Il18|Ins1|Itpr2|Itpr3|Jun|Kcnq1|Ldha|Mat2a|Mmp19|Ndufs4|Nos3|Pax4|Pde4d|Pebp1|Pfkfb1|Pik3r1|Pklr|Pla2g5|Ppargc1b|Ptk2b|Pygm|Rap1b|Rapgef1|Rapgef2|Re…
!	columnar/cuboidal epithelial cell differentiation	GO:0002065	74	74	0.0723826	0.154555	1	1	1	0.889		Agr2|Ascl1|Atoh1|Atp2b2|Bccip|Bloc1s6|Bmp4|Bmp5|Bmp6|Cdk6|Clic5|Cux1|Dlx3|Edn3|Ednrb|Fam20c|Fgf2|Fgfr1|Fgfr2|Foxd1|Foxd2|Foxd4|Gata4|Gata5|Gli3|Grxcr1|Hps1|Hps4|Hps6|Jag1|Jag2|Kcnma1|Kit|Klf5|LOC100365773|Lef1|Lrtomt|Mcoln3|Mir375|Mir541|Mir7a-2|Mir96|Mitf|Myo5a|Myo6|Myo7a|Neurod1|Nkx6-3|Notch1|Pax6|Pcdh15|Pou4f3|Ptk6|Rac1|Rfx6|Sav1|Sec24b|Shroom3|Sidt2|Slc4a7|Slitrk6|Sod1|Sox10|Sox11|Sox4|Tmc1|T…
!	G-protein coupled receptor signaling pathway, coupled to cyclic nucleotide second messenger	GO:0007187	72	72	0.076183	0.154555	1	0.823325	1	0.886		Adcy8|Adcyap1|Adm2|Adora1|Adora2a|Adora2b|Adra2a|Adrb3|Arrb1|Cacna1d|Calcrl|Casr|Chrm4|Cnr1|Crhr1|Drd3|Flna|Fzd1|Fzd3|Gabbr1|Galr1|Galr3|Gcg|Gcgr|Glp1r|Gna11|Gna13|Gna14|Gna15|Gnai2|Gnai3|Gnal|Gnao1|Gnaq|Gnas|Gnat1|Gnat2|Grik3|Grm3|Grm4|Hrh1|Htr1b|Htr1f|Htr2c|Htr4|Htr6|Htr7|Insl3|Lhcgr|Mc3r|Nos2|Npr3|Oprl1|Oprm1|P2ry12|Pde4d|Ptgdr2|Ptger3|Ptger4|Ptgir|Pth|Rapgef2|Ric8a|Rln1|Rxfp1|Rxfp2|S1pr3|S1pr…
!	regulation of receptor activity	GO:0010469	73	73	0.0820446	0.154555	1	0.07498	1	0.901		Actn2|Adam17|Adora1|Adra2a|Adra2c|Agrn|Aplp2|Asph|Baz1b|Bicd1|Cacng5|Casq2|Cav3|Cblc|Clic2|Cnih2|Cnih3|Crh|Dapk1|Dlg4|Dmd|Epgn|Ereg|Errfi1|Fbxw7|Fkbp1a|Fkbp1b|Fnta|Foxh1|Gas6|Grem1|Gstm7|Gsto1|Heyl|Igf2|Jph2|Jph3|Kcne2|Kcnj1|Lynx1|Mapk8ip2|Med1|Mink1|Muc4|Myo5a|Ncoa2|Neto2|Neurl1|Nlgn2|Nlgn3|Nodal|Pcsk9|Pde4d|Pkd2|Plau|Pln|Ppargc1a|Ppargc1b|Ppp2r5b|Prkce|Ptprj|Reln|Rxrb|Ryr2|Serpine1|Sfrp2|Shank3…
!	regulation of epithelial cell differentiation	GO:0030856	73	73	0.0806162	0.154555	1	0.823325	1	0.903		Adamts9|Ahi1|Alox12|Alox15b|Apc|Apold1|Ascl1|Atoh1|Bad|Bmp4|Bmp6|Cav1|Ccnd1|Cd24|Cdkn2b|Clock|Ctnnb1|Cyp27b1|Errfi1|Etv2|Ezh2|Foxa3|Foxj1|Foxp1|Frzb|Gata3|Gdf2|Gdf3|Gdnf|Gna11|Gnaq|Hey2|Ifng|Keap1|Kitlg|Krt36|Krt84|Lhx1|Med1|Mesp1|Msx2|Ncoa3|Nkx6-3|Nodal|Notch1|Numb|Osr1|Ovol2|Pax2|Pax6|Pax8|Prkx|Prlr|Prom1|Reg3a|Rock1|Rock2|Sfrp4|Shh|Sox2|Stat5a|Stat5b|Tbx3|Tgfb3|Tgfbr1|Tmem100|Tp63|Trim16|Wnt9b…
!	positive regulation of receptor internalization	GO:0002092	13	13	0.091668	0.156105	1	0.537315	1	0.732		Ahi1|Angpt1|Arrb1|Arrb2|Atad1|Grem1|Ntf3|Pcsk9|Scyl2|Sfrp4|Synj2bp|Vegfa|Wnt3a|
!	phagocytosis, engulfment	GO:0006911	13	13	0.0863928	0.156105	1	0.537315	1	0.539		Abca1|Aif1|Bin2|Clec7a|Elmo1|Fcgr1a|Gulp1|Havcr1|Mfge8|Rac1|Thbs1|Vamp7|Xkr8|
!	activation of protein kinase B activity	GO:0032148	13	13	0.0923672	0.156105	1	0.537315	1	0.705		Adra2a|Adra2c|Ang|Ccdc88a|Dynap|Gas6|Ins2|Insr|Itgb1bp1|Ntf3|Ntrk3|Prkcz|Wnt5a|
!	ventricular cardiac muscle cell differentiation	GO:0055012	13	13	0.0902711	0.156105	1	0.537315	1	0.734		Atg5|Cdk1|Hey2|Lmna|Myh10|Myocd|Nkx2-6|Nrg1|Pitx2|Prox1|Rara|Rarb|Rxrb|
!	sodium ion transport	GO:0006814	64	64	0.0743586	0.157255	1	0.804125	1	0.844		Asic1|Asic5|Atp1a1|Atp1a3|Atp1b2|Atp1b4|Catsper3|Catsper4|Fxyd2|Hcn2|Hcn3|Kcnj1|Naglt1|Pkd2|Pkd2l1|Scn10a|Scn11a|Scn1b|Scn2a|Scn3b|Scn4a|Scn4b|Scn7a|Scn8a|Scn9a|Scnn1a|Scnn1b|Scnn1g|Slc10a7|Slc12a2|Slc13a3|Slc17a3|Slc17a6|Slc17a7|Slc17a8|Slc1a2|Slc1a3|Slc23a1|Slc23a2|Slc24a1|Slc24a2|Slc24a3|Slc24a4|Slc24a5|Slc28a3|Slc32a1|Slc34a3|Slc38a1|Slc38a2|Slc38a3|Slc38a6|Slc38a7|Slc4a11|Slc4a5|Slc4a7|Slc5a…
!	adenylate cyclase-modulating G-protein coupled receptor signaling pathway	GO:0007188	66	66	0.0732045	0.157255	1	0.804125	1	0.875		Adcy8|Adcyap1|Adm2|Adora1|Adora2a|Adora2b|Adra2a|Adrb3|Arrb1|Cacna1d|Calcrl|Casr|Chrm4|Cnr1|Crhr1|Drd3|Flna|Gabbr1|Galr1|Galr3|Gcg|Gcgr|Glp1r|Gna11|Gna13|Gna14|Gna15|Gnai2|Gnai3|Gnal|Gnao1|Gnaq|Gnas|Gnat1|Gnat2|Grik3|Grm3|Grm4|Htr1b|Htr1f|Htr4|Htr7|Insl3|Lhcgr|Mc3r|Npr3|Oprl1|Oprm1|P2ry12|Pde4d|Ptgdr2|Ptger3|Ptger4|Ptgir|Pth|Rapgef2|Ric8a|Rln1|Rxfp1|Rxfp2|S1pr3|S1pr4|Sstr2|Sstr5|Ucn3|Vip|
!	ovulation from ovarian follicle	GO:0001542	11	11	0.0941794	0.158235	1	0.51687	1	0.546		Adamts1|Afp|Edn2|Foxo3|Mmp19|Mmp2|Nos2|Nos3|Nrip1|Pgr|Sirt1|
!	cell migration involved in sprouting angiogenesis	GO:0002042	11	11	0.0889098	0.158235	1	0.993575	1	0.746		Efnb2|Egr3|Fgf2|Grem1|Itgb1|Kdr|Nrp1|Robo1|Srf|Tdgf1|Vegfa|
!	lymphocyte chemotaxis	GO:0048247	11	11	0.0838679	0.158235	1	0.51687	1	0.698		Adam8|Ccl2|Ccl3|Ccl5|Cx3cl1|Cxcl10|Cxcl11|Cxcl13|Cxcl16|Cxcr3|Gas6|
!	estrous cycle phase	GO:0060206	11	11	0.0823714	0.158235	1	0.51687	1	0.715		Adnp|Anxa1|Cckbr|Cyp1b1|Erbb2|Gpr149|Muc4|Ncoa1|Ncor2|Pgr|Wnt5a|
!	ectodermal placode formation	GO:0060788	12	11	0.0898854	0.158235	1	0.51687	1	0.793	GO:0071696|ectodermal placode development, GO:0071697|ectodermal placode morphogenesis,	Ctnnb1|Eda|Frs2|Gnas|Hdac1|Hdac2|Lrp6|Prox1|Sox2|Tbx2|Tbx3|
!	venous blood vessel development	GO:0060841	11	11	0.0892755	0.158235	1	0.51687	1	0.684		Acvr2b|Bmpr2|Ccm2|Eng|Heg1|Notch1|Pitx2|Prox1|Sema3c|Tbx20|Vegfa|
!	ectodermal placode development	GO:0071696	12	11	0.0898854	0.158235	1	0.51687	1	0.794	GO:0071697|ectodermal placode morphogenesis, GO:0060788|ectodermal placode formation,	Ctnnb1|Eda|Frs2|Gnas|Hdac1|Hdac2|Lrp6|Prox1|Sox2|Tbx2|Tbx3|
!	ectodermal placode morphogenesis	GO:0071697	12	11	0.0898854	0.158235	1	0.51687	1	0.793	GO:0071696|ectodermal placode development, GO:0060788|ectodermal placode formation,	Ctnnb1|Eda|Frs2|Gnas|Hdac1|Hdac2|Lrp6|Prox1|Sox2|Tbx2|Tbx3|
!	luteinization	GO:0001553	10	10	0.0896741	0.15972	1	0.2105	1	0.577		Capn5|Fzd4|Mmp1|Mmp2|Nr5a1|Pgr|Plekha1|Sgpl1|Stat5a|Stat5b|
!	endodermal cell fate commitment	GO:0001711	10	10	0.0835494	0.15972	1	0.99143	1	0.674		Ctnnb1|Ctr9|Eomes|Hnf1b|Leo1|Nanog|Paf1|Pou5f1|Rtf1|Sox2|
!	cytokine production involved in immune response	GO:0002367	10	10	0.0904713	0.15972	1	0.50647	1	0.762		Cd55|Crlf2|Dlg1|Gas6|Hspd1|Il4|Kit|Nod2|Slc11a1|Trem1|
!	NADH dehydrogenase complex assembly	GO:0010257	10	10	0.0891429	0.15972	1	0.2105	1	0.176	GO:0097031|mitochondrial respiratory chain complex I biogenesis, GO:0032981|mitochondrial respiratory chain complex I assembly,	Aifm1|Ndufaf3|Ndufaf4|Ndufaf5|Ndufaf7|Ndufs4|Ndufs7|Nubpl|Oxa1l|Timm21|
!	spinal cord association neuron differentiation	GO:0021527	10	10	0.0848566	0.15972	1	0.99143	1	0.523		Ascl1|Gdf7|Gsx1|Gsx2|Lbx1|Lhx1|Lmo4|Pax7|Wnt1|Wnt3a|
!	mitochondrial respiratory chain complex I assembly	GO:0032981	10	10	0.0891429	0.15972	1	0.2105	1	0.176	GO:0010257|NADH dehydrogenase complex assembly, GO:0097031|mitochondrial respiratory chain complex I biogenesis,	Aifm1|Ndufaf3|Ndufaf4|Ndufaf5|Ndufaf7|Ndufs4|Ndufs7|Nubpl|Oxa1l|Timm21|
!	positive regulation of fatty acid biosynthetic process	GO:0045723	10	10	0.0856934	0.15972	1	0.50647	1	0.7		Anxa1|Apoa4|Apoa5|Apoc2|Avp|Hnf4a|Mapk9|Mid1ip1|Mlxipl|Nr1h2|
!	atrial septum morphogenesis	GO:0060413	10	10	0.0880497	0.15972	1	0.99143	1	0.778		Acvr1|Cyr61|Gata4|Hey2|Isl1|Sox4|Tbx20|Tbx5|Whsc1|Zfpm1|
!	mesonephric tubule formation	GO:0072172	10	10	0.0912025	0.15972	1	1	1	0.78		Gata3|Gdnf|Grem1|Hnf1b|Hs2st1|Nog|Osr1|Pax2|Six1|Wnt9b|
!	mitochondrial respiratory chain complex I biogenesis	GO:0097031	10	10	0.0891429	0.15972	1	0.2105	1	0.176	GO:0010257|NADH dehydrogenase complex assembly, GO:0032981|mitochondrial respiratory chain complex I assembly,	Aifm1|Ndufaf3|Ndufaf4|Ndufaf5|Ndufaf7|Ndufs4|Ndufs7|Nubpl|Oxa1l|Timm21|
!	centriole assembly	GO:0098534	10	10	0.0872024	0.15972	1	0.50647	1	0.125		Ccdc67|Ccdc78|Ccp110|Cenpj|Cep135|Cep63|Cetn2|Cntrob|Plk4|Sass6|
!	negative regulation of DNA-dependent DNA replication	GO:2000104	10	10	0.0897591	0.15972	1	0.50647	1	0.511		Brca2|Cdk9|Chek2|Fbxw7|Mre11a|Pid1|Smc1a|Smc3|Stag2|Tipinl1|
!	natural killer cell mediated immunity	GO:0002228	5	5	0.0832001	0.15994	1	0.45441	1	0.27	GO:0042267|natural killer cell mediated cytotoxicity,	Lyst|Raet1d|Rnf19b|Stx11|Unc13d|
!	magnesium ion homeostasis	GO:0010960	5	5	0.0839545	0.15994	1	0.951525	1	0.118		Cnnm2|Egfr|Tfap2b|Trmt10a|Trpm7|
!	peptide cross-linking via chondroitin 4-sulfate glycosaminoglycan	GO:0019800	5	5	0.0863997	0.15994	1	0.951525	1	0.0241		Dcn|Egflam|Prss34|Spock2|Spock3|
!	cell proliferation in hindbrain	GO:0021534	5	5	0.0908536	0.15994	1	0.951525	1	0.433		C5ar1|Gbx2|Psmg1|Rora|Shh|
!	nail development	GO:0035878	5	5	0.0851286	0.15994	1	0.45441	1	0.256		Foxn1|Fzd6|Hoxc13|Msx1|Msx2|
!	cellular response to increased oxygen levels	GO:0036295	5	5	0.0866012	0.15994	1	0.45441	1	0.588	GO:0071455|cellular response to hyperoxia,	Cav1|Egr1|Fas|Txn1|Txnrd1|
!	natural killer cell mediated cytotoxicity	GO:0042267	5	5	0.0832001	0.15994	1	0.45441	1	0.269	GO:0002228|natural killer cell mediated immunity,	Lyst|Raet1d|Rnf19b|Stx11|Unc13d|
!	regulation of RNA polymerase II transcriptional preinitiation complex assembly	GO:0045898	5	5	0.0888741	0.15994	1	0.951525	1	0.345		Atf7ip|Cand1|Creb1|Nr1d1|Thra|
!	positive regulation of helicase activity	GO:0051096	6	5	0.0822488	0.15994	1	0.951525	1	0.298		Chtop|LOC100360342|Msh2|Msh3|Ssbp1|
!	spindle midzone assembly	GO:0051255	5	5	0.093895	0.15994	1	0.999925	1	0.285		Aurkb|Kif23|Lzts2|Map10|Racgap1|
!	positive regulation of respiratory burst	GO:0060267	5	5	0.0912709	0.15994	1	1	1	0.459		Camk1d|Igj|Ins2|Insr|Lbp|
!	cellular response to hyperoxia	GO:0071455	5	5	0.0866012	0.15994	1	0.45441	1	0.588	GO:0036295|cellular response to increased oxygen levels,	Cav1|Egr1|Fas|Txn1|Txnrd1|
!	determination of digestive tract left/right asymmetry	GO:0071907	5	5	0.0822482	0.15994	1	0.45441	1	0.267		Ccdc103|Ccdc40|Megf8|Nphp3|Zic3|
!	rRNA processing	GO:0006364	56	56	0.0727344	0.16055	1	0.32189	1	0.402		Bop1|C1d|Cdkn2a|Cirh1a|Ddx47|Ddx52|Ddx56|Dkc1|Emg1|Exosc10|Exosc3|Exosc4|Exosc9|Fbl|Fbll1|Gar1|Gtf2h5|Imp3|Imp4|Krr1|LOC297756|LOC500148|LOC688637|Mphosph10|Mterfd2|Naf1|Nol11|Nop2|Nop58|Npm3|Nsa2|Pes1|Pop4|Rbfa|Rpf1|Rpl11|Rpl14|Rpl26|Rpl5|Rpl7|Rps15|Rps16|Rps24|Rps8|Rpsa|Rrp1|Rrp36|Rrp8|Sbds|Skiv2l2|Utp14a|Utp15|Utp20|Wdr12|Wdr55|Ybey|
!	regulation of endothelial cell migration	GO:0010594	61	60	0.0714009	0.16055	1	1	1	0.896		Ager|Akt1|Alox12|Amot|Amotl1|Angpt1|Angpt2|Angpt4|Anxa3|Apoe|Apoh|Bcar1|Bmp4|Bmper|Bmpr2|Ccdc23|Cib1|Csnk2b|Cxcl13|Dab2ip|Dll4|Epha2|Fgf2|Flt4|Gata3|Gdf2|Hdac5|Hdac7|Hdac9|Hspb1|Itgb1bp1|Kdr|Klf4|Krit1|LOC100363275|Mapk14|Met|Mmrn2|Notch1|Nr2f2|Pdcd6|Ppap2b|Prcp|Prkca|Prkd1|Prkd2|Prox1|Ptgs2|Ptk2b|Sema4a|Sema5a|Sp100|Srpx2|Tdgf1|Tek|Tgfb1|Thbs1|Vash1|Vegfa|Wnt5a|
!	positive regulation of cell-substrate adhesion	GO:0010811	58	58	0.0807384	0.16055	1	0.32189	1	0.82		Alox15|Arpc2|Braf|C1qbp|Calr|Ccdc80|Ccl21|Cdk6|Cib1|Col26a1|Col8a1|Csf1|Cyr61|Dab2|Disc1|Dmd|Dmp1|Dmtn|Edil3|Egfl6|Egflam|Emp2|Epb4.1l5|Epha1|Fbln2|Itga3|Itga5|Itga6|Itgb1|Itgb1bp1|Kdr|Myadm|Myoc|Net1|Olfm4|Ppm1f|Prex1|Prkce|Prkcz|Ptk2b|Ptprj|Rell2|Rock1|S100a10|Sdc4|Smad3|Smoc1|Smoc2|Spock2|Spp1|Tdgf1|Tek|Thbs1|Triobp|Tsc1|Vegfa|Vwc2|Wnt4|
!	peptidyl-serine phosphorylation	GO:0018105	60	60	0.0710441	0.16055	1	0.32189	1	0.841		Akt1|Atr|Aurka|Aurkb|Camk2a|Camk2b|Cdk1|Clk1|Clspn|Epo|Fscb|Gas6|Hipk2|Hipk3|Hipk4|Ikbkb|Il24|Lmtk2|Lrrk2|Map2k2|Map3k10|Map3k12|Map4k1|Mapk1|Mapk12|Mapk14|Mapk8|Mapkapk2|Mapkapk3|Mknk1|Morc3|Mtor|Myo3a|Myo3b|Nek6|Nlk|Pdk2|Pdk3|Pink1|Plk1|Prkaa2|Prkaca|Prkca|Prkcz|Prkd1|Prkd2|Prkdc|Prkg2|Prkx|Rps6ka4|Rps6ka5|Sgk1|Smg1|Smtnl1|Taf1|Tdgf1|Tgfbr1|Tgfbr2|Ttbk2|Uhmk1|
!	regulation of peptidyl-serine phosphorylation	GO:0033135	58	58	0.0705896	0.16055	1	0.78397	1	0.891		Akt1|Akt2|Angpt1|Arrb1|Arrb2|Avp|Bag4|Bak1|Bax|Bcar3|Bdnf|Braf|Cav1|Cd44|Cnksr3|Crebl2|Dmd|Dmtn|Dock7|Fnip1|Fnip2|Gas6|Gcg|Gpd1l|Hcls1|Ifna4|Ifna5|Ifng|Ifnk|Mad2l2|Met|Mlxipl|Ntf3|Ntrk3|Osm|Pak1|Paqr3|Pde4d|Phip|Plcl1|Plcl2|Ppm1f|Prkd1|Prkd2|RGD1559679|RGD1561246|Ripk2|Sfrp2|Smyd3|Snca|Spry2|Sptbn4|Tek|Tgfb1|Ucn|Vegfa|Wnt3a|Wnt5a|
!	regulation of RNA splicing	GO:0043484	57	57	0.0765613	0.16055	1	0.16587	1	0.362		Acin1|Aff2|Ahnak|Akap17a|Akt2|Brdt|C1qbp|Celf1|Celf3|Celf4|Celf6|Clk1|Ddx5|Esrp1|Esrp2|Hnrnpa2b1|Hnrnpf|Hnrnph1|Hnrnpll|Jmjd6|Khdrbs3|Magoh|Mbnl2|Mbnl3|Myod1|Npm1|Nsrp1|Pqbp1|Prpf19|Ptbp1|Ptbp2|Ptbp3|Rbfox2|Rbfox3|Rbm11|Rbm15b|Rbm20|Rbm25|Rbm25l1|Rbm38|Rbm5|Rbm8a|Rbmx|Rnps1|Sfswap|Smptb|Snrnp70|Snw1|Srsf10|Srsf12|Srsf4|Srsf7|Srsf9|Thrap3|Tia1|Tra2b|U2af2|
!	glandular epithelial cell development	GO:0002068	9	9	0.0931437	0.16125	1	0.49462	1	0.556		Bmp4|Bmp5|Bmp6|Cdk6|Mir375|Mir541|Pax6|Sidt2|Wnt5a|
!	amino-acid betaine metabolic process	GO:0006577	9	9	0.0894775	0.16125	1	0.49462	1	0.505		Acadl|Acadm|Aldh7a1|Aldh9a1|Bbox1|Bhmt|Chdh|Cpt1a|Crat|
!	mesenchymal cell proliferation	GO:0010463	9	9	0.0902729	0.16125	1	1	1	0.736		Bmp4|Bmp7|Ctnnb1|Fgf4|Fgfr2|Gpc3|Msx1|Osr1|Shh|
!	glial cell fate commitment	GO:0021781	9	9	0.0935022	0.16125	1	0.49462	1	0.72		Ascl1|Ctnnb1|Nrg1|Ntf3|Olig2|Pax6|Smarca4|Sox6|Sox8|
!	induction of positive chemotaxis	GO:0050930	9	9	0.0842372	0.16125	1	0.49462	1	0.568		Ager|Artn|Creb3|Cxcl9|Ntf3|Prkca|Scg2|Vegfa|Vegfb|
!	metanephric renal vesicle morphogenesis	GO:0072283	9	9	0.0912249	0.16125	1	1	1	0.777		Bmp4|Ctnnb1|Gdnf|Grem1|Kif26b|Lhx1|Pax2|Pax8|Sall1|
!	positive regulation of extrinsic apoptotic signaling pathway via death domain receptors	GO:1902043	9	9	0.0909453	0.16125	1	0.49462	1	0.506		Bmpr1b|Fadd|Faf1|Pea15|Pmaip1|Sfrp1|Stk3|Thbs1|Zswim2|
!	negative regulation of DNA biosynthetic process	GO:2000279	9	9	0.0889322	0.16125	1	0.9874	1	0.599		Bmpr2|Chek1|Dnajc2|Dusp1|Gdf2|Men1|Pparg|Terf1|Tp53|
!	synaptic transmission, dopaminergic	GO:0001963	7	7	0.0921176	0.16129	1	0.97568	1	0.753		Adora2a|Crh|Drd3|Park2|Park7|Snca|Th|
!	regulation of norepinephrine secretion	GO:0014061	7	7	0.086763	0.16129	1	0.473335	1	0.658		Adora2a|Adora2b|C5|Crh|Hrh3|P2ry12|Ptgs1|
!	striated muscle cell proliferation	GO:0014855	7	7	0.0875658	0.16129	1	0.97568	1	0.554		Foxc1|Foxs1|Megf10|Notch1|RGD1309079|Rxrb|Tgfb2|
!	negative regulation of telomere maintenance	GO:0032205	7	7	0.0926893	0.16129	1	0.97568	1	0.66		Acd|Ercc1|Ercc4|Terf1|Terf2|Terf2ip|Tinf2|
!	positive regulation of circadian sleep/wake cycle, sleep	GO:0045938	7	7	0.0864193	0.16129	1	0.473335	1	0.633		Adora2a|Alb|Casp1|Ghrl|Npy2r|Pmch|Uts2r|
!	regulation of telomerase activity	GO:0051972	7	7	0.088679	0.16129	1	0.97568	1	0.526		Acd|Grem1|Men1|Parm1|Pparg|Terf1|Wrap53|
!	muscle hypertrophy in response to stress	GO:0003299	6	6	0.0918063	0.162015	1	0.965945	1	0.466	GO:0014887|cardiac muscle adaptation, GO:0014898|cardiac muscle hypertrophy in response to stress,	Gata4|Hey2|Inpp5f|Kdm4a|Klf15|Nppa|
!	carnitine metabolic process	GO:0009437	6	6	0.0874125	0.162015	1	0.464695	1	0.356		Acadl|Acadm|Aldh9a1|Bbox1|Cpt1a|Crat|
!	cardiac muscle adaptation	GO:0014887	6	6	0.0918063	0.162015	1	0.965945	1	0.466	GO:0003299|muscle hypertrophy in response to stress, GO:0014898|cardiac muscle hypertrophy in response to stress,	Gata4|Hey2|Inpp5f|Kdm4a|Klf15|Nppa|
!	cardiac muscle hypertrophy in response to stress	GO:0014898	6	6	0.0918063	0.162015	1	0.965945	1	0.466	GO:0014887|cardiac muscle adaptation, GO:0003299|muscle hypertrophy in response to stress,	Gata4|Hey2|Inpp5f|Kdm4a|Klf15|Nppa|
!	menstrual cycle phase	GO:0022601	6	6	0.0916929	0.162015	1	0.999975	1	0.609		Cat|Foxl2|Nkx2-1|Sfrp1|Tgfb2|Tgfb3|
!	interleukin-1 beta production	GO:0032611	6	6	0.0878775	0.162015	1	0.965945	1	0.508		Abca1|Aim2|Casp1|Il1b|Pycard|Tnfaip8|
!	regulation of phospholipid biosynthetic process	GO:0071071	6	6	0.086667	0.162015	1	0.464695	1	0.664		Acsl3|Htr2a|Htr2c|Lpcat1|Pdgfa|Zp3|
!	protein localization to centrosome	GO:0071539	6	6	0.0847636	0.162015	1	0.1808	1	0.423		Aurka|Bbs4|Cep83|Hook3|Mcph1|Snx10|
!	cell proliferation involved in metanephros development	GO:0072203	6	6	0.0902413	0.162015	1	0.965945	1	0.717		Bmp7|Gpc3|Osr1|Pdgfrb|Ptch1|Shh|
!	positive regulation of myoblast proliferation	GO:2000288	6	6	0.0855463	0.162015	1	0.965945	1	0.495		Igf1|Kcna5|Pax7|Paxbp1|Pitx2|Sox15|
!	regulation of respiratory gaseous exchange by neurological system process	GO:0002087	8	8	0.089622	0.162135	1	0.48479	1	0.571		Adora1|Glra1|Gsx2|Mecp2|Nlgn2|Nlgn3|Pbx3|Tshz3|
!	muscle cell proliferation	GO:0033002	8	8	0.0824606	0.162135	1	0.982595	1	0.609		Ednra|Foxc1|Foxs1|Megf10|Notch1|RGD1309079|Rxrb|Tgfb2|
!	positive regulation of toll-like receptor signaling pathway	GO:0034123	8	8	0.0902827	0.162135	1	1	1	0.586		Lbp|Ltf|Mog|Pik3ap1|Rsad2|Ticam2|Tirap|Tlr3|
!	vascular endothelial growth factor signaling pathway	GO:0038084	8	8	0.0887081	0.162135	1	0.982595	1	0.688		Flt4|Hspb1|Kdr|Nrp1|Pdgfrb|Prkd1|Prkd2|Vegfa|
!	nucleobase biosynthetic process	GO:0046112	8	8	0.0934401	0.162135	1	1	1	0.705		Ada|Aprt|Cad|Dhodh|Prps1|Prtfdc1|Shmt1|Umps|
!	urate metabolic process	GO:0046415	8	8	0.0849182	0.162135	1	0.982595	1	0.522		Abcg2|G6pc|Pnp|Prps1|Slc17a3|Slc22a12|Slc2a9|Uox|
!	positive regulation of cytosolic calcium ion concentration involved in phospholipase C-activating G-protein coupled signaling pathway	GO:0051482	8	8	0.0845449	0.162135	1	0.982595	1	0.535		Agtr1a|Ednra|F2r|Grm1|Htr2c|Lpar3|Rxfp3|Tgm2|
!	dichotomous subdivision of an epithelial terminal unit	GO:0060600	8	8	0.0846084	0.162135	1	0.982595	1	0.53		Ctsh|Foxd1|Nrp1|Plxna1|Plxnd1|Sema3a|Sema3c|Tfap2c|
!	regulation of type B pancreatic cell apoptotic process	GO:2000674	8	8	0.0927996	0.162135	1	0.48479	1	0.564		Ager|Capn10|Cast|Neurod1|Ngf|Spop|Tcf7l2|Wfs1|
!	cellular glucose homeostasis	GO:0001678	53	53	0.0724972	0.16467	1	0.76411	1	0.855		Aacs|Ager|Ang2|Cartpt|Casr|Cpb2|Cyba|Ep300|Fn1|Foxa3|Gas6|Gata4|Gck|Gjb6|Hk2|Hk3|Icam1|Il1b|Il1r1|Irs2|Kcnj11|Lgals1|Met|Mir130a|Mir27a|Mir320a|Mir337|Mir410|Mlxipl|Neurod1|Nptx1|Ogt|Pax2|Pck2|Pdk3|Plau|Ppp3ca|Prkaca|Rab11b|Rab11fip2|Rab11fip5|Selt|Serpine1|Sirt1|Socs6|Sox4|Srf|Star|Th|Tjp1|Txn1|Ucp2|Zfp236|
!	regulation of mRNA processing	GO:0050684	50	50	0.0786371	0.16467	1	0.31238	1	0.631		Acin1|C1qbp|Cdk11b|Celf3|Celf4|Celf6|Cnot1|Ddx5|Hnrnpa2b1|Iws1|Jmjd6|Leo1|Magoh|Mbnl2|Myod1|Ncbp1|Npm1|Nsrp1|Pabpc1|Paf1|Prpf19|Ptbp1|Ptcd2|Rbfox2|Rbfox3|Rbm11|Rbm15b|Rbm25|Rbm25l1|Rbm5|Rbm8a|Rbmx|Rnps1|Sfswap|Smptb|Snw1|Srpk1|Srsf10|Srsf12|Srsf4|Srsf7|Srsf9|Supt6h|Thrap3|Tia1|Tnrc6b|Tob1|Tra2b|U2af2|Zfp36|
!	multi-organism behavior	GO:0051705	50	50	0.0737699	0.16467	1	0.76411	1	0.85		Anxa7|Aplp2|Avp|Cln8|Cntfr|Dbh|Dlg4|Dmrta1|Dnajc9|Gnaq|Gnb1l|Grin1|Grin2b|Grn|Helt|Hexb|Hras|Il1b|Kirrel3|LOC100910823|Mapk8ip2|Mbd2|Mecp2|Mkks|Ncoa1|Ncoa2|Nhlh2|Nlgn2|Nlgn3|Npas1|Nr1d1|Nrxn3|Penk|Pex13|Pgr|Ppp1r1b|Ppp3cb|Pten|Reln|Shank2|Shank3|Slc6a4|Sncg|Tbx1|Th|Thra|Trpc2|Ubr3|Vps13a|Zfx|
!	regulation of mRNA metabolic process	GO:1903311	55	55	0.0713958	0.16467	1	0.31238	1	0.682		Acin1|Bag4|C1qbp|Cdk11b|Celf3|Celf4|Celf6|Cnot1|Ddx5|Gtpbp1|Hnrnpa2b1|Iws1|Jmjd6|Leo1|Magoh|Mbnl2|Myod1|Nbas|Ncbp1|Npm1|Nsrp1|Pabpc1|Paf1|Pnpt1|Prpf19|Ptbp1|Ptcd2|Rbfox2|Rbfox3|Rbm11|Rbm15b|Rbm25|Rbm25l1|Rbm5|Rbm8a|Rbmx|Rnps1|Sfswap|Smptb|Snw1|Srpk1|Srsf10|Srsf12|Srsf4|Srsf7|Srsf9|Supt6h|Thrap3|Tia1|Tnrc6b|Tob1|Tra2b|U2af2|Zc3hav1|Zfp36|
!	unsaturated fatty acid metabolic process	GO:0033559	48	48	0.078686	0.16752	1	0.306215	1	0.852		Akr1c2|Akr1c3|Alox12|Alox12b|Alox12e|Alox15|Alox15b|Aloxe3|Cd74|Cyp2b12|Cyp2c23|Cyp2d4|Cyp4a1|Cyp4a2|Cyp4f18|Cyp4f6|Dagla|Daglb|Decr2|Edn2|Elovl5|Ephx2|Fads1|Fam213b|Fcer1a|Ggt5|Hpgd|Hpgds|Lta4h|Mapk3|Mgll|Mgst2|Ncf1|Npepo|Pdpn|Pla2g5|Pnpla8|Prg3|Ptges3|Ptgr2|Ptgs1|Ptgs2|Rnpep|Sphk1|Syk|Tbxas1|Tlr4|Tnfrsf1a|
!	cellular response to monosaccharide stimulus	GO:0071326	47	47	0.0773004	0.16752	1	0.744135	1	0.839	GO:0071331|cellular response to hexose stimulus,	Aacs|Ager|Ang2|Casr|Cpb2|Cyba|Ep300|Fn1|Gas6|Gata4|Gjb6|Icam1|Il1b|Il1r1|Irs2|Kcnj11|Lgals1|Met|Mir130a|Mir27a|Mir320a|Mir337|Mir410|Mlxipl|Neurod1|Nptx1|Pax2|Pck2|Pdk3|Plau|Ppp3ca|Prkaca|Rab11b|Rab11fip2|Rab11fip5|Selt|Serpine1|Slc26a6|Slc2a5|Sox4|Srf|Star|Th|Tjp1|Txn1|Ucp2|Zfp236|
!	cellular response to hexose stimulus	GO:0071331	47	47	0.0773004	0.16752	1	0.744135	1	0.839	GO:0071326|cellular response to monosaccharide stimulus,	Aacs|Ager|Ang2|Casr|Cpb2|Cyba|Ep300|Fn1|Gas6|Gata4|Gjb6|Icam1|Il1b|Il1r1|Irs2|Kcnj11|Lgals1|Met|Mir130a|Mir27a|Mir320a|Mir337|Mir410|Mlxipl|Neurod1|Nptx1|Pax2|Pck2|Pdk3|Plau|Ppp3ca|Prkaca|Rab11b|Rab11fip2|Rab11fip5|Selt|Serpine1|Slc26a6|Slc2a5|Sox4|Srf|Star|Th|Tjp1|Txn1|Ucp2|Zfp236|
!	cellular response to glucose stimulus	GO:0071333	45	45	0.0802349	0.16752	1	0.744135	1	0.832		Aacs|Ager|Ang2|Casr|Cpb2|Cyba|Ep300|Fn1|Gas6|Gata4|Gjb6|Icam1|Il1b|Il1r1|Irs2|Kcnj11|Lgals1|Met|Mir130a|Mir27a|Mir320a|Mir337|Mir410|Mlxipl|Neurod1|Nptx1|Pax2|Pck2|Pdk3|Plau|Ppp3ca|Prkaca|Rab11b|Rab11fip2|Rab11fip5|Selt|Serpine1|Sox4|Srf|Star|Th|Tjp1|Txn1|Ucp2|Zfp236|
!	cellular response to glucocorticoid stimulus	GO:0071385	49	49	0.0701303	0.16752	1	0.744135	1	0.885		Acvr1|Adcyap1|Agtr1a|Agtr1b|Anxa1|Arg1|Asl|Ass1|Atp2b1|Bmp4|Casp9|Ccl2|Crh|Cyp1b1|Egfr|Ep300|Ephx1|Fech|Flt3|Gstp1|Hey1|Hmbs|Hmgcs2|Il17a|Isl1|Mstn|Myod1|Nr3c1|Orm1|RT1-Ba|RT1-Bb|Reln|Rest|Serpina3n|Serpine1|Sgk1|Smyd3|Srd5a1|Sstr2|Sstr5|Star|Stc1|Tfap4|Tgfb1|Ube2l3|Ugt1a1|Ugt1a5|Ugt1a6|Vegfa|
!	organic hydroxy compound catabolic process	GO:1901616	45	45	0.0736061	0.16752	1	0.165475	1	0.871		Acadl|Adh1|Adh4|Adh5|Akr1b10|Akr1c3|Aldh1b1|Aldh2|Apoe|Cel|Comt|Cyp24a1|Cyp27b1|Cyp39a1|Cyp46a1|Cyp4a1|Cyp4f18|Dbh|Dio3|Enpp2|Fgf23|Gk|Hao1|Impa1|Impa2|Inpp5e|Lrtomt|Maoa|Miox|Mtmr2|Nudt3|Pdxp|Pnpla8|Pten|Ptpmt1|Sardh|Scarb1|Slc6a3|Smpd1|Smpd4|Smpdl3a|Smpdl3b|Sord|Srd5a3|Synj2|
!	negative regulation of leukocyte differentiation	GO:1902106	47	47	0.072514	0.16752	1	0.744135	1	0.876		Bcl6|Bmp4|Bmyc|C1qc|Ccl3|Cd74|Cdkn2a|Clec2e|Ctla4|Ctnnb1|Cul4a|Cyld|Erbb2|Fbxo7|Flt3|Foxj1|Gata2|Gli3|Gpr55|Gpr68|Hlx|Id2|Ihh|Il4|Il4r|Lilrb3l|Lilrb4|Lrrc17|Lyn|Myc|Pglyrp1|Pglyrp2|Pik3r1|Prdx2|Ptpn2|Rara|Sfrp1|Shh|Socs5|Thoc5|Tmem176a|Tmem176b|Tob2|Zbtb46|Zc3h8|Zfp35|Zfpm1|
!	renal system process	GO:0003014	44	44	0.0766248	0.171635	1	0.29807	1	0.882		Adora1|Adora2a|Agtr1a|Agtr1b|Aqp2|Aqp4|Avpr2|Bmp4|Cacna1c|Cd34|Chrna3|Cyba|Cyp11b2|Cyp4a1|Cyp4f18|Ednra|Ednrb|F2r|Fas|G6pd|Gas6|Htr7|Hyal2|Igj|Kcnj1|Kcnma1|Lgmn|Myo1e|Nppb|Npr3|Prkrip1|Ptger3|Ptpro|Ren|Rrm2b|Serpinf2|Slc4a5|Sulf2|Tfap2b|Trpv1|Uts2r|Wfs1|Wnk4|Xpnpep3|
!	negative regulation of NF-kappaB transcription factor activity	GO:0032088	44	44	0.0747928	0.171635	1	0.721825	1	0.812		Aim2|Arrb1|Arrb2|Cactin|Cat|Cdkn2a|Cmklr1|Commd1|Commd6|Commd7|Cyld|Dab2ip|Dap|Dnaja3|Foxj1|Foxp3|Irak1|Irak2|Irak3|Irg1|Itch|Klf4|Nfkbia|Nfkbil1|Nlrc3|Nlrc5|Nlrp12|Nod2|Otulin|Pias4|Prdx2|Prmt2|Pycard|Rps3|Setd6|Sirt1|Tax1bp1|Tceal7|Trim21|Trim37|Ufl1|Usp7|Zc3h12a|Zcchc11|
!	lipid oxidation	GO:0034440	40	40	0.0795796	0.171635	1	0.29807	1	0.804		Abcd1|Abcd2|Abcd3|Acaa1a|Acaa1b|Acaa2|Acad11|Acadl|Acadm|Acox2|Adipor1|Alox12|Alox15|Bdh2|Cpt1a|Cpt1b|Cyp4v3|Decr1|Ech1|Eci2|Ehhadh|Etfdh|Gcdh|Hacl1|Hadh|Hadha|Hadhb|Hao1|Hao2|Hsd17b4|Ivd|Mapk14|Mlycd|Pex13|Pex2|Pex7|Pla2g7|Ppard|Pparg|Slc25a17|
!	cranial skeletal system development	GO:1904888	40	40	0.071577	0.171635	1	0.721825	1	0.866		Bmp4|Chst11|Dlx2|Fgf4|Fgfr2|Foxs1|Frem1|Gli3|Gnas|Grhl2|Insig1|Lhx1|Megf8|Mmp14|Mmp16|Msx2|Nipbl|Nodal|Prrx1|Runx2|Setd2|Six1|Six2|Six4|Smad2|Smad3|Spef2|Tbx1|Tbx15|Tfap2a|Tgfb1|Tgfb2|Tgfb3|Tgfbr1|Tgfbr2|Tulp3|Twist1|Twist2|Wdr19|Wnt9b|
!	activation of innate immune response	GO:0002218	37	37	0.0783587	0.174955	1	0.70128	1	0.859		Adam8|Aim2|Cd86|Clec7a|Colec12|Ddx58|Hspd1|Irak1|Klre1|Klrk1|Lsm14a|Mapkapk2|Mapkapk3|Myd88|Nfkbia|Nod2|Otulin|Pglyrp1|Pglyrp2|Pik3ap1|Prkce|Ptafr|Pycard|Rela|Rftn1|Ripk2|Tbk1|Ticam2|Tirap|Tlr1|Tlr3|Tlr4|Tlr6|Tnip1|Tnip2|Tnip3|Unc93b1|
!	fatty acid oxidation	GO:0019395	39	39	0.0806916	0.174955	1	0.290295	1	0.8		Abcd1|Abcd2|Abcd3|Acaa1a|Acaa1b|Acaa2|Acad11|Acadl|Acadm|Acox2|Adipor1|Alox12|Alox15|Bdh2|Cpt1a|Cpt1b|Cyp4v3|Decr1|Ech1|Eci2|Ehhadh|Etfdh|Gcdh|Hacl1|Hadh|Hadha|Hadhb|Hao1|Hao2|Hsd17b4|Ivd|Mapk14|Mlycd|Pex13|Pex2|Pex7|Ppard|Pparg|Slc25a17|
!	positive regulation of protein polymerization	GO:0032273	37	37	0.077148	0.174955	1	0.290295	1	0.817		Alox15|Apc|Arpc2|Arpc3|Arpc4|Bag4|Cav1|Cav3|Ccl11|Ccl21|Ccl26|Cdc42ep2|Cdc42ep5|Cdkn1b|Dlg1|Fer|Fes|Fmn1|Icam1|Kirrel|Map1b|Mapk8|Mapt|Mtor|Nck1|Nck2|Pfn1|Prkce|Psrc1|Ptk2b|Pycard|Rac1|Rhoa|Slain2|Terf1|Tppp|Vasp|
!	cellular response to UV	GO:0034644	38	38	0.0705422	0.174955	1	0.290295	1	0.813		Actr5|Atr|Aurkb|Bak1|Bax|Bmyc|Casp9|Chek1|Crip1|Ddias|Fbxw7|Hyal1|Hyal2|Hyal3|Ino80|LOC498414|Mapk9|Mdm2|Mme|Myc|N4bp1|Nedd4|Nfatc4|Noc2l|Pbk|Pik3r1|Ppid|Ptgs2|Ptprk|Rhno1|Ruvbl2|Tmem161a|Tp53|Tp53inp1|Tp73|Usp28|Usp47|Yy1|
!	regulation of osteoclast differentiation	GO:0045670	37	37	0.0740904	0.174955	1	0.999995	1	0.76		Adam10|Apc|Car2|Ccl3|Ccl5|Clec2e|Creb1|Csf1|Csf1r|Ctnnb1|Esrra|Fos|Gnas|Gpr55|Gpr68|Ifng|Il17a|Il20|Il23a|Il4|Lilrb3l|Lilrb4|Lrrc17|Mitf|Pik3r1|Ppargc1b|RGD1309676|Rassf2|Sfrp1|Siglec15|Tfe3|Tmem64|Tob2|Traf6|Tyrobp|Zbtb7a|Zfp334|
!	oogenesis	GO:0048477	37	37	0.0779606	0.174955	1	0.70128	1	0.798		Adrm1|Amh|Aspm|Bmpr1b|Brca2|Ctnnb1|Dazl|Ddx20|Dmc1|Ercc1|Ereg|Fbxo5|Foxo3|Gpr149|Hexb|Hormad1|Ihh|Inhbb|Insl3|Jup|Kmt2d|Mei4|Nanos3|Npm2|Piwil2|Pld6|Ptk2b|Rec8|Rxfp2|Sohlh2|Stra8|Tdrd5|Wnt4|Ybx2|Zfx|Zglp1|Zp3|
!	regulation of neurotransmitter transport	GO:0051588	36	36	0.0709206	0.174955	1	0.999995	1	0.81		Adora2a|Asic1|Braf|Cacna1a|Cacna1b|Camk2a|Chrna3|Cplx3|Cplx4|Edn3|Gdnf|Gfap|Hcrt|Htr2c|Htr6|Kcnc3|Napa|Napb|Nat8l|Ngf|Park2|Rab3a|Rab3b|Rap1b|Rims3|Rims4|Slc18a1|Slc18a2|Snca|Sncaip|Sncg|Sphk1|Stx1a|Stxbp1|Syt12|Unc13a|
!	epithelial to mesenchymal transition	GO:0001837	29	29	0.0752489	0.180275	1	0.662935	1	0.846		Adam15|Eomes|Epb4.1l5|Fam101b|Fgfr2|Flna|Hey1|Hey2|Heyl|Lef1|Loxl2|Loxl3|Lrp6|Msx1|Msx2|Nfatc1|Nog|Notch1|Rtn4|Sfrp1|Snai1|Tgfb1|Tgfb2|Tgfbr1|Trim28|Wnt16|Wnt2|Wnt4|Wnt5a|
!	pattern recognition receptor signaling pathway	GO:0002221	31	31	0.0786238	0.180275	1	0.662935	1	0.834		Cd86|Clec7a|Colec12|Ddx58|Hspd1|Irak1|Lsm14a|Mapkapk2|Mapkapk3|Myd88|Nfkbia|Nod2|Otulin|Pglyrp1|Pglyrp2|Pik3ap1|Prkce|Ptafr|Rela|Rftn1|Ripk2|Ticam2|Tirap|Tlr1|Tlr3|Tlr4|Tlr6|Tnip1|Tnip2|Tnip3|Unc93b1|
!	cellular iron ion homeostasis	GO:0006879	31	31	0.0770201	0.180275	1	0.157535	1	0.544		Abcb7|Aco1|Alas2|Bmyc|Cp|Fam65b|Fth1|Ftmt|Fxn|Hamp|Hfe|Ireb2|LOC680520|LOC681066|LOC691895|Ltf|Mfi2|Mon1a|Myc|Ndfip1|Nubp1|RGD1310507|RGD1560203|RGD1561661|Scara5|Slc11a1|Slc40a1|Sod1|Tf|Tfrc|Ttc7a|
!	cyclic nucleotide metabolic process	GO:0009187	29	29	0.0755293	0.180275	1	0.99995	1	0.786		Adcy1|Adcy3|Adcy6|Adcy7|Adcy8|Adcy9|Adm|Atp2b2|Cacnb4|Calcrl|Cnp|Gnal|Guca2b|Gucy1b3|Htr2c|Nppa|Nppb|Npr1|Pde10a|Pde11a|Pde1b|Pde2a|Pde4a|Pde4c|Pde4d|Pde5a|Pde7a|Ramp2|Rora|
!	negative regulation of epithelial cell migration	GO:0010633	29	29	0.073602	0.180275	1	0.99995	1	0.786		Ager|Angpt2|Angpt4|Apoe|Apoh|Ccdc23|Cd63|Csnk2b|Cxcl13|Dab2ip|Dll4|Fgf2|Gdf2|Hdac5|Itgb1bp1|Klf4|Krit1|Mcc|Mmrn2|Notch1|Nr2f2|Pbld2|Sema3a|Sp100|Strap|Tacstd2|Tgfb1|Thbs1|Vash1|
!	olfactory lobe development	GO:0021988	29	29	0.077543	0.180275	1	0.662935	1	0.808		Ak1|Ak3|Arx|Atf5|Dlx2|Dpysl2|Efna2|Eomes|Erbb4|Ext1|Fezf1|Fgfr1|Gsx2|Id2|Lhx2|Lrrk2|Ogdh|Pcnt|Rac1|Robo1|Sall1|Sall3|Sema3a|Sema7a|Ski|Slit1|Srf|Ttc8|Wnt5a|
!	collagen fibril organization	GO:0030199	31	31	0.0770502	0.180275	1	0.662935	1	0.743		Acan|Adamts14|Adamts2|Anxa2|Atp7a|Col11a1|Col11a2|Col14a1|Col1a1|Col2a1|Col3a1|Col5a1|Col5a2|Ddr2|Dpt|Foxc1|Foxs1|Grem1|Lepre1|Lmx1b|Lox|Loxl2|Mmp11|P4ha1|Plod3|Scx|Serpinf2|Serpinh1|Sfrp2|Tgfb2|Tgfbr1|
!	multicellular organism metabolic process	GO:0044236	31	31	0.081785	0.180275	1	0.662935	1	0.714		Adam15|Adrb3|Akr1c3|Apoa4|Arg1|Bmp8b|Clic5|Col1a1|Col3a1|Col5a1|Ctsb|Ctsl|Ghr|Gpr39|Id1|LOC100361830|Leprel1|Mmp11|Mmp13|Mmp14|Mmp16|Mmp2|Mmp7|Mmp8|Mrc2|Oma1|Pepd|Prss2|Serpinh1|Tiparp|Trpv1|
!	regulation of neurotransmitter secretion	GO:0046928	30	30	0.0786395	0.180275	1	0.99995	1	0.756		Adora2a|Asic1|Braf|Cacna1a|Cacna1b|Camk2a|Chrna3|Cplx3|Cplx4|Edn3|Hcrt|Htr2c|Htr6|Kcnc3|Napa|Napb|Ngf|Park2|Rab3a|Rap1b|Rims3|Rims4|Snca|Sncaip|Sncg|Sphk1|Stx1a|Stxbp1|Syt12|Unc13a|
!	innate immune response-activating signal transduction	GO:0002758	34	34	0.0711679	0.180815	1	0.678575	1	0.847		Adam8|Cd86|Clec7a|Colec12|Ddx58|Hspd1|Irak1|Klre1|Klrk1|Lsm14a|Mapkapk2|Mapkapk3|Myd88|Nfkbia|Nod2|Otulin|Pglyrp1|Pglyrp2|Pik3ap1|Prkce|Ptafr|Rela|Rftn1|Ripk2|Ticam2|Tirap|Tlr1|Tlr3|Tlr4|Tlr6|Tnip1|Tnip2|Tnip3|Unc93b1|
!	epithelial cell morphogenesis	GO:0003382	33	33	0.0766951	0.180815	1	0.2814	1	0.775		Ar|Bcl11b|Bmp4|Clic4|Col18a1|Ctnnb1|Dact2|Epb4.1l5|Frmd6|Gata3|Gdnf|Grem1|H19|Heg1|Id1|Ift88|Ihh|LOC100360552|Lect1|Mir205|Pard3|Pax2|Pax8|Plod3|Rac1|Rilpl1|Rilpl2|Rnase10|Rock1|Sall1|Vsig1|Wnt4|Wt1|
!	cerebellar cortex development	GO:0021695	33	33	0.0758794	0.180815	1	0.678575	1	0.806		Aars|Arcn1|Atg7|Atp2b2|Atp7a|Cacna1a|Cbln1|Dixdc1|Ezh2|Faim2|Gli1|Herc1|Hspa5|Kndc1|Ldb1|Lhx1|Mdk|Mtpn|Myh10|Naglu|Ogdh|Pcnt|Prox1|Rora|Serpine2|Sez6l|Sez6l2|Skor2|Sptbn2|Top2a|Ulk1|Uqcrq|Wnt7a|
!	positive regulation of epithelial cell differentiation	GO:0030858	33	33	0.077425	0.180815	1	0.999985	1	0.878		Adamts9|Ahi1|Alox12|Alox15b|Apc|Atoh1|Bad|Bmp4|Bmp6|Cd24|Cdkn2b|Ctnnb1|Cyp27b1|Etv2|Foxa3|Foxj1|Gdf2|Gdnf|Kitlg|Lhx1|Med1|Mesp1|Ncoa3|Notch1|Numb|Pax2|Pax6|Pax8|Prom1|Sfrp4|Sox2|Tmem100|Trim16|
!	tetrapyrrole metabolic process	GO:0033013	34	34	0.0704922	0.180815	1	0.2814	1	0.785		Abcb6|Abcd4|Alad|Alas1|Alas2|Ank1|Atic|Atpif1|Bdh2|Blvra|Blvrb|Cox15|Cyp1a1|Cyp1a2|Cyp2a3|Eif2ak1|Fech|Fxn|Hmbs|Hmox2|Hmox2-ps1|Hpx|Ireb2|LOC691853|Ppox|Slc11a2|Slc25a39|Spta1|Sptb|Tcn2|Tmem14c|Tnfrsf1a|Ugt1a1|Urod|
!	regulation of phagocytosis	GO:0050764	34	34	0.0759047	0.180815	1	0.678575	1	0.858		Abr|Ahsg|Alox15|Bcr|C3|Calr|Camk1d|Ccl2|Cd209a|Cd209b|Clec7a|Dock2|Fcgr1a|Fgr|Gas6|Gata2|Gnb2l1|Hck|Itga2|Mbl1|Mfge8|Nod2|Olfm4|Pros1|Pten|Ptk2|Ptx3|Pycard|Scarb1|Sftpa1|Slc11a1|Syk|Tgfb1|Tulp1|
!	regulation of insulin secretion involved in cellular response to glucose stimulus	GO:0061178	32	32	0.0807022	0.180815	1	0.15963	1	0.788		Adra2a|Arrb1|Bad|Cdk16|Crh|Efna5|Epha5|Fam132a|Fkbp1b|Gcg|Gpr39|Gpr68|Hmgcr|Hmgn3|Lrp5|Map4k4|Mir130a|Mir410|Ndufaf2|Nr1d1|Oxct1|Phpt1|Pim3|Pla2g6|Ppp3cb|Prkce|RT1-Db1|Sidt2|Sybu|Tcf7l2|Tmem27|Ucp2|
!	columnar/cuboidal epithelial cell development	GO:0002066	26	26	0.0778234	0.185055	1	0.999915	1	0.769		Atp2b2|Bmp4|Bmp5|Bmp6|Cdk6|Clic5|Fgfr1|Klf5|Lrtomt|Mir375|Mir541|Mir7a-2|Mir96|Myo7a|Pax6|Pcdh15|Rac1|Sec24b|Shroom3|Sidt2|Slc4a7|Slitrk6|Sod1|Tmc1|Wnt5a|Yipf6|
!	cranial nerve development	GO:0021545	27	27	0.0726423	0.185055	1	0.999915	1	0.833		Atoh7|Cited2|Dmd|Ephb1|Ephb2|Foxd1|Foxd2|Foxd4|Gli3|Hoxb1|Hoxb3|Isl1|Kcna2|Kcnj10|Nrp1|Ntrk1|Pax2|Plxna4a|Pou4f3|Rtn4|Sall1|Six1|Slc1a3|Slitrk6|Tbx1|Tfap2a|Tmem126a|
!	olfactory bulb development	GO:0021772	28	28	0.0816774	0.185055	1	0.27	1	0.806		Ak1|Ak3|Arx|Atf5|Dlx2|Dpysl2|Efna2|Eomes|Erbb4|Ext1|Fezf1|Fgfr1|Gsx2|Id2|Lhx2|Lrrk2|Ogdh|Pcnt|Rac1|Robo1|Sall1|Sall3|Sema3a|Ski|Slit1|Srf|Ttc8|Wnt5a|
!	negative regulation of I-kappaB kinase/NF-kappaB signaling	GO:0043124	28	28	0.07798	0.185055	1	0.642705	1	0.726		C1qtnf3|Casp8|Cyld|Dab2ip|Dnaja3|Faf1|Fbxw11|Gstp1|Litaf|Nfkbia|Nfkbib|Nlrc3|Nlrp12|Nlrx1|Olfm4|Otud7b|Pycard|Rhoa|Rhoh|Rora|Sirt1|Stat1|Tle1|Tnip1|Tnip3|Trim59|Uaca|Zmynd11|
!	regulation of postsynaptic membrane potential	GO:0060078	28	28	0.0721526	0.185055	1	0.999915	1	0.864		Adcyap1|Adora1|Adora2a|Atxn1|Bdnf|Chrna3|Chrna4|Cx3cl1|Ghrl|Glra1|Grik1|Grik2|Grin1|Grin2a|Grin2b|Grin2c|Grin2d|Hcrt|Mapk8ip2|Mecp2|Met|Nlgn3|Npff|Oprm1|P2rx4|Ppp3ca|Slc17a7|Snca|
!	chemical synaptic transmission, postsynaptic	GO:0099565	27	27	0.0757925	0.185055	1	0.999915	1	0.859		Adora1|Adora2a|Atxn1|Bdnf|Chrna3|Chrna4|Cx3cl1|Ghrl|Glra1|Grik1|Grik2|Grin1|Grin2a|Grin2b|Grin2c|Grin2d|Hcrt|Mapk8ip2|Mecp2|Met|Nlgn3|Npff|Oprm1|P2rx4|Ppp3ca|Slc17a7|Snca|
!	glycosphingolipid biosynthetic process	GO:0006688	5	5	0.0703958	0.18567	1	0.999925	1	0.262		B4galt6|St6galnac6|St8sia2|St8sia6|Ugt8|
!	proline transport	GO:0015824	5	5	0.081022	0.18567	1	0.951525	1	0.366		Slc1a4|Slc36a1|Slc36a2|Slc36a4|Slc6a20|
!	positive regulation of guanylate cyclase activity	GO:0031284	5	5	0.0723746	0.18567	1	0.999925	1	0.5		Adora2b|Guca1a|Guca1b|Guca2a|Nos3|
!	fatty acid beta-oxidation using acyl-CoA dehydrogenase	GO:0033539	5	5	0.0796305	0.18567	1	0.951525	1	0.358		Acad11|Acadl|Acadm|Etfdh|Ivd|
!	positive regulation of interleukin-8 biosynthetic process	GO:0045416	5	5	0.0820923	0.18567	1	0.999925	1	0.593		Apoa2|Bcl10|Elane|Prg3|Tlr4|
!	positive regulation of T cell receptor signaling pathway	GO:0050862	5	5	0.0807642	0.18567	1	0.999925	1	0.432		Ada|Ccr7|Kcnn4|Prkd2|Trat1|
!	regulation of penile erection	GO:0060405	5	5	0.0756284	0.18567	1	0.999925	1	0.594		Ada|Cnr1|Ednrb|Shh|Vip|
!	ureteric bud formation	GO:0060676	5	5	0.0716443	0.18567	1	0.951525	1	0.59		Gata3|Gdnf|Grem1|Hs2st1|Nog|
!	regulation of transcription from RNA polymerase II promoter in response to hypoxia	GO:0061418	5	5	0.0705479	0.18567	1	0.951525	1	0.465		Bach1|Cited2|Hif1an|Notch1|Vegfa|
!	cellular response to UV-B	GO:0071493	5	5	0.0713392	0.18567	1	0.951525	1	0.393		Crip1|Hyal1|Hyal2|Hyal3|Mme|
!	mesenchymal cell differentiation involved in kidney development	GO:0072161	5	5	0.0771203	0.18567	1	0.951525	1	0.487	GO:2001012|mesenchymal cell differentiation involved in renal system development,	Amer1|Bmp4|Osr1|Pax2|Tcf21|
!	positive regulation of transcription from RNA polymerase II promoter involved in heart development	GO:1901228	5	5	0.0776224	0.18567	1	0.999925	1	0.595		Grem1|Myocd|Naca|Srf|T|
!	mesenchymal cell differentiation involved in renal system development	GO:2001012	5	5	0.0771203	0.18567	1	0.951525	1	0.487	GO:0072161|mesenchymal cell differentiation involved in kidney development,	Amer1|Bmp4|Osr1|Pax2|Tcf21|
!	regulation of alternative mRNA splicing, via spliceosome	GO:0000381	23	23	0.0802829	0.18693	1	0.26139	1	0.122		Celf3|Celf4|Celf6|Ddx5|Magoh|Mbnl2|Myod1|Nsrp1|Ptbp1|Rbfox2|Rbfox3|Rbm11|Rbm15b|Rbm25|Rbm25l1|Rbm5|Rbm8a|Rbmx|Rnps1|Smptb|Srsf12|Thrap3|Tra2b|
!	adenylate cyclase-inhibiting G-protein coupled receptor signaling pathway	GO:0007193	25	25	0.0718813	0.18693	1	0.621865	1	0.736		Adora1|Adra2a|Casr|Chrm4|Drd3|Flna|Gabbr1|Galr3|Gnai2|Gnai3|Grik3|Grm3|Grm4|Htr1b|Htr1f|Insl3|Npr3|Oprl1|Oprm1|Ptgdr2|Ric8a|Rxfp2|S1pr3|Sstr2|Sstr5|
!	response to salt stress	GO:0009651	23	23	0.0741877	0.18693	1	0.621865	1	0.767		Anxa7|Aqp2|Aqp4|Avp|Bax|Capn3|Ccl5|Cyp11b2|Epo|Hsp90ab1|Kmo|Mir125b2|Mir29b1|Mir451a|Mir99a|Mknk1|Nedd4l|Nkx2-1|Slc12a6|Th|Tp53|Xrcc5|Xrcc6|
!	adrenal gland development	GO:0030325	24	24	0.0725908	0.18693	1	0.999875	1	0.834		Apoa1|Arid5b|Ascl1|Cdkn1c|Cited2|Crh|Crhr1|Cyp17a1|Cyp1b1|Ly6e|Mdk|Nr0b1|Nr1d1|Nr3c1|Nr5a1|Pbx1|Pdgfrb|Sall1|Stra6|Thra|Tspo|Wnt11|Wnt4|Wt1|
!	response to increased oxygen levels	GO:0036296	24	24	0.0732236	0.18693	1	0.621865	1	0.836	GO:0055093|response to hyperoxia,	Ager|Aldh2|Bdnf|Cat|Cav1|Cyp1a1|Egr1|Epo|Fas|Il18|Mmp2|Ncf2|Nos3|Pdgfrb|Pdpn|Plau|Sell|Serpine1|Sftpa1|Sftpc|Tp53|Txn1|Txnrd1|Wnt5a|
!	developmental pigmentation	GO:0048066	24	24	0.0768955	0.18693	1	0.621865	1	0.757		Ap1m1|Bcl2l11|Bloc1s5|Bloc1s6|Edn3|Ednrb|Foxd1|Foxd2|Foxd4|Gli3|Gna11|Gnaq|Hps1|Hps4|Hps6|Kit|LOC100365773|Lef1|Mitf|Myo5a|Slc45a2|Sox10|Tyrp1|Zic2|
!	response to hyperoxia	GO:0055093	24	24	0.0732236	0.18693	1	0.621865	1	0.836	GO:0036296|response to increased oxygen levels,	Ager|Aldh2|Bdnf|Cat|Cav1|Cyp1a1|Egr1|Epo|Fas|Il18|Mmp2|Ncf2|Nos3|Pdgfrb|Pdpn|Plau|Sell|Serpine1|Sftpa1|Sftpc|Tp53|Txn1|Txnrd1|Wnt5a|
!	regulation of DNA biosynthetic process	GO:2000278	25	25	0.0785376	0.18693	1	0.999875	1	0.769		Acd|Arrb2|Bmpr2|Bmyc|Chek1|Cyp1b1|Dnajc2|Dusp1|Fgfr4|Gdf2|Grem1|Men1|Myc|Pak3|Parm1|Pdgfa|Pdgfrb|Pparg|Prkd2|Sh2b1|Terf1|Tfdp1|Tom1l1|Tp53|Wrap53|
!	water homeostasis	GO:0030104	21	21	0.0741956	0.187985	1	0.999595	1	0.781		Abca12|Alox12|Alox12b|Aloxe3|Anxa7|Aqp2|Aqp4|Avp|Bpifa1|Cyp4a1|Cyp4f18|Guca2b|Hyal2|Igf1|Nppa|Scnn1a|Scnn1b|Scnn1g|Srf|Tfap2b|Wfs1|
!	myofibril assembly	GO:0030239	22	22	0.078707	0.187985	1	0.59839	1	0.691		Acta1|Actc1|Capn3|Cfl2|Fhod3|Foxp1|Itgb1|Klhl41|Krt19|Krt8|Ldb3|Mybpc3|Myh10|Mylk3|Mypn|Nebl|Neurl2|Pdgfrb|Prox1|Srf|Tmod1|Tpm1|
!	microtubule polymerization or depolymerization	GO:0031109	22	22	0.0756528	0.187985	1	0.59839	1	0.593		Cav1|Cenpj|Clasp2|Cryab|Fbxo5|Fgf13|Kif18a|Kif18b|Kif19|Kif24|Kif2b|Kif2c|Nde1|Sgk1|Slain2|Smn1|Stmn1|Tppp|Tubg1|Tubgcp3|Tubgcp5|Tubgcp6|
!	response to fluid shear stress	GO:0034405	21	21	0.0772952	0.187985	1	0.59839	1	0.846		Abca1|Adam9|Akt1|Car2|Cited2|Hdac5|Klf2|Mmp1|Mmp2|Ncf2|Nfe2l2|Nos3|P2rx4|Pdgfrb|Pkd2|Plau|Serpine1|Smad6|Tgfb1|Tgfb2|Tgfb3|
!	regulation of NF-kappaB import into nucleus	GO:0042345	22	22	0.0786328	0.187985	1	0.59839	1	0.802		Bcl3|C1qtnf3|Ccl19|Cyld|Eda|Edar|Faf1|Fbxw11|Grem1|Il18|Il18r1|Il1b|Litaf|Nfkbia|Nfkbib|Nlrp12|Prkcq|Ptgs2|Sphk1|Tlr3|Tlr4|Uaca|
!	T cell homeostasis	GO:0043029	21	21	0.0765757	0.187985	1	0.999595	1	0.799		Akt1|Bax|Bcl2l11|Casp3|Chst3|Coro1a|Dnaja3|Fadd|Fas|Gimap5|Il2ra|Pmaip1|Ppp2r3c|Ppp3cb|Rag1|Slc46a2|Spns2|Stat5a|Stat5b|Tgfb1|Zc3h8|
!	positive regulation of vasoconstriction	GO:0045907	21	21	0.0757026	0.187985	1	0.59839	1	0.816		Adra2c|Akt1|Avp|Casr|Cav1|Cysltr1|Dbh|Egfr|F2r|Hrh1|Htr2a|Htr2c|Icam1|Pde5a|Ptgs1|Ptgs2|Rhoa|Shc1|Smtnl1|Tbxas1|Uts2r|
!	negative regulation of carbohydrate metabolic process	GO:0045912	22	22	0.0739755	0.187985	1	0.251935	1	0.811		Adra1b|Ap2a1|C1qtnf3|Cltc|Enpp1|Fam132a|Fbp1|Gck|Gfpt1|Grb10|Hdac4|Ier3|Ins2|Pask|Plek|Ppargc1a|Prkg1|Soga1|Stat3|Tgfb1|Tinf2|Ugt1a1|
!	phenol-containing compound biosynthetic process	GO:0046189	22	22	0.0781695	0.187985	1	0.59839	1	0.799		Agtr1a|Asip|Atp7a|Cyp2d4|Dbh|Ddc|Ddt|Gata3|Gpr37|Hdc|LOC100365773|Myo5a|Nr4a2|Pmel|Slc6a3|Snca|Tgfb2|Th|Tph1|Tph2|Tyr|Tyrp1|
!	negative regulation of chemotaxis	GO:0050922	21	21	0.0816993	0.187985	1	0.59839	1	0.826		Aif1|Angpt2|C5|C5ar2|Ccl12|Ccl2|Cxcl13|Grem1|Mmp28|Notch1|Nrp1|Plxna3|Ptpn2|Robo1|Ryk|Sema3a|Sema3f|Sema5a|Slit1|Wnt3a|Wnt5a|
!	mitochondrion localization	GO:0051646	21	21	0.0817304	0.187985	1	0.103815	1	0.702		Alb|Atcay|Atp2a1|Cluh|Fez1|Kif1b|Lrrk2|Map1b|Mapt|Mgarp|Msto1|Mtm1|Mul1|Pvrl2|Rhot1|Rhot2|Slc4a5|Stoml2|Synj2|Synj2bp|Uchl1|
!	cyclic-nucleotide-mediated signaling	GO:0019935	19	19	0.0710623	0.189555	1	0.249775	1	0.654		Adcy8|Adcyap1|Adm|Apoe|Crem|Dgkq|Ednrb|Eif4ebp2|Epha5|Glp1r|Ndufs4|Nos2|Pclo|Pde2a|Pde7a|Pde7b|Pde9a|Prkg1|Rapgef2|
!	negative regulation of epithelial cell differentiation	GO:0030857	19	19	0.0810437	0.189555	1	0.999405	1	0.774		Cav1|Ccnd1|Ezh2|Foxp1|Frzb|Gdf3|Ifng|Msx2|Nkx6-3|Nodal|Osr1|Ovol2|Reg3a|Tbx3|Tgfbr1|Tp63|Xdh|Yap1|Zeb1|
!	aorta morphogenesis	GO:0035909	19	19	0.0714391	0.189555	1	0.999405	1	0.805		Dll4|Foxh1|Hey1|Hey2|Jag1|Kat6a|Lrp1|Mir143|Mylk|Nprl3|Pdgfrb|Prox1|Sec24b|Six1|Sox4|Srf|Tbx1|Tbx2|Tfap2b|
!	cAMP metabolic process	GO:0046058	19	19	0.0767278	0.189555	1	0.59132	1	0.689		Adcy1|Adcy3|Adcy6|Adcy7|Adcy8|Adcy9|Adm|Cacnb4|Calcrl|Gnal|Pde10a|Pde11a|Pde1b|Pde2a|Pde4a|Pde4c|Pde4d|Pde7a|Ramp2|
!	regulation of receptor internalization	GO:0002090	18	18	0.0787022	0.190395	1	0.58221	1	0.741		Ahi1|Angpt1|Arf1|Arrb1|Arrb2|Atad1|Dlg4|Grem1|Mtmr2|Ntf3|Pcsk9|Rspo1|Scyl2|Sfrp4|Sh3gl2|Synj2bp|Vegfa|Wnt3a|
!	cilium movement	GO:0003341	18	18	0.0733244	0.190395	1	0.58221	1	0.329		Ak7|Ccdc103|Ccdc40|Celsr2|Dnah11|Dnai1|Dpcd|Hydin|Kif27|Lrrc6|Megf8|Nme5|Nme7|Ropn1l|Rsph9|Stk36|Ttll1|Ulk4|
!	neuron projection regeneration	GO:0031102	18	18	0.0721249	0.190395	1	0.58221	1	0.739		Adm|Apoa1|Apoa4|Apod|Apoe|Calu|Chst3|Fas|Gfap|Isl1|Jun|Lamb2|Map1b|Mmp2|Nrep|Tspo|Ulk1|Vcan|
!	multicellular organismal water homeostasis	GO:0050891	18	18	0.0755713	0.190395	1	0.999385	1	0.775		Abca12|Alox12|Alox12b|Aloxe3|Aqp2|Aqp4|Avp|Bpifa1|Cyp4a1|Cyp4f18|Hyal2|Nppa|Scnn1a|Scnn1b|Scnn1g|Srf|Tfap2b|Wfs1|
!	positive chemotaxis	GO:0050918	18	18	0.0705756	0.190395	1	0.58221	1	0.726		Alkbh1|Angpt1|Bmp4|Ccl3|Ccl5|Ccl6|Coro1a|Defb14|Fgf2|Lgals3|Nrp1|Ntf3|Ptprj|S100a7a|Scg2|Tsc2|Vegfa|Vegfb|
!	purine ribonucleotide catabolic process	GO:0009154	17	17	0.0723731	0.19083	1	0.57339	1	0.753		Ampd3|Itpa|Mlycd|Nt5e|Nudt16|Nudt18|Nudt9|Pde10a|Pde11a|Pde1b|Pde2a|Pde4a|Pde4c|Pde4d|Pde5a|Pde7a|Prtfdc1|
!	fever generation	GO:0001660	6	6	0.0745528	0.19106	1	0.999975	1	0.583		Epha3|Il1a|Il1b|Il1rn|Ptger3|Trpv1|
!	regulation of peptidyl-serine phosphorylation of STAT protein	GO:0033139	6	6	0.0736479	0.19106	1	0.999975	1	0.321	GO:0033141|positive regulation of peptidyl-serine phosphorylation of STAT protein,	Ifna4|Ifna5|Ifng|Ifnk|RGD1559679|RGD1561246|
!	positive regulation of peptidyl-serine phosphorylation of STAT protein	GO:0033141	6	6	0.0736479	0.19106	1	0.999975	1	0.321	GO:0033139|regulation of peptidyl-serine phosphorylation of STAT protein,	Ifna4|Ifna5|Ifng|Ifnk|RGD1559679|RGD1561246|
!	negative regulation of cellular amine metabolic process	GO:0033239	6	6	0.0789911	0.19106	1	0.464695	1	0.569		Apoc1|Atcay|Comt|Htr2c|Lpcat1|Snca|
!	angiotensin-activated signaling pathway	GO:0038166	6	6	0.0746726	0.19106	1	0.965945	1	0.441		Agtr1a|Agtr1b|Agtrap|Car2|Dear|Slc26a6|
!	positive regulation of mitochondrial depolarization	GO:0051901	6	6	0.0809141	0.19106	1	0.999975	1	0.494	GO:1904181|positive regulation of membrane depolarization,	Alox12|Cck|Gnb2l1|Mllt11|Myoc|Tspo|
!	sulfation	GO:0051923	6	6	0.0801213	0.19106	1	0.965945	1	0.167		Chst4|Hs3st3b1|Sult1a1|Sult2a1|Tpst1|ste2|
!	negative regulation of mesonephros development	GO:0061218	6	6	0.0747635	0.19106	1	0.999975	1	0.677		Bmp4|Gata3|Grem1|Hnf1b|Six1|Tacstd2|
!	cellular response to water stimulus	GO:0071462	6	6	0.0773381	0.19106	1	0.999975	1	0.502		Aqp2|Myc|Pkd2|Sipa1|Sncg|Wnt4|
!	commissural neuron axon guidance	GO:0071679	6	6	0.0816227	0.19106	1	0.965945	1	0.552		Dag1|Ephb2|Fzd3|Nrp1|Ryk|Vegfa|
!	regulation of glomerular mesangial cell proliferation	GO:0072124	6	6	0.0768646	0.19106	1	0.965945	1	0.691		Bmp4|Bmp7|Egr1|Pdgfa|Serpinb7|Wt1|
!	membrane depolarization during action potential	GO:0086010	6	6	0.0747998	0.19106	1	0.965945	1	0.571		Cacna1d|Kcnh2|Scn1b|Scn3b|Scn4b|Ywhah|
!	negative regulation of hematopoietic progenitor cell differentiation	GO:1901533	6	6	0.0707575	0.19106	1	0.999975	1	0.393		Cib1|Gabpa|N4bp2l2|Notch1|Pf4|Prmt1|
!	positive regulation of membrane depolarization	GO:1904181	6	6	0.0809141	0.19106	1	0.999975	1	0.494	GO:0051901|positive regulation of mitochondrial depolarization,	Alox12|Cck|Gnb2l1|Mllt11|Myoc|Tspo|
!	trophectodermal cell differentiation	GO:0001829	15	15	0.0727634	0.191845	1	0.99824	1	0.752		Ada|Cited2|Cnot1|Cnot2|Cul3|Eomes|Esrrb|Foxd1|Hand1|Hopx|Nodal|Pou5f1|Sp1|Srf|Tfap2c|
!	alpha-beta T cell activation involved in immune response	GO:0002287	15	15	0.0797824	0.191845	1	0.554405	1	0.785	GO:0002293|alpha-beta T cell differentiation involved in immune response, GO:0002292|T cell differentiation involved in immune response,	Atp7a|Batf|Bcl3|Eomes|Gata3|Ifng|Il18r1|Il4|Irf4|Lef1|Ptger4|Relb|Rora|Sema4a|Stat6|
!	T cell differentiation involved in immune response	GO:0002292	15	15	0.0797824	0.191845	1	0.554405	1	0.785	GO:0002287|alpha-beta T cell activation involved in immune response, GO:0002293|alpha-beta T cell differentiation involved in immune response,	Atp7a|Batf|Bcl3|Eomes|Gata3|Ifng|Il18r1|Il4|Irf4|Lef1|Ptger4|Relb|Rora|Sema4a|Stat6|
!	alpha-beta T cell differentiation involved in immune response	GO:0002293	15	15	0.0797824	0.191845	1	0.554405	1	0.785	GO:0002287|alpha-beta T cell activation involved in immune response, GO:0002292|T cell differentiation involved in immune response,	Atp7a|Batf|Bcl3|Eomes|Gata3|Ifng|Il18r1|Il4|Irf4|Lef1|Ptger4|Relb|Rora|Sema4a|Stat6|
!	negative regulation of production of molecular mediator of immune response	GO:0002701	15	15	0.0722569	0.191845	1	0.99824	1	0.81		Apoa1|Apoa2|Bcl6|Bst2|Foxp3|Il10|Il33|Irak3|Lilrb3l|MGC112715|Ndfip1|Tgfb1|Tgfb2|Tgfb3|Thoc1|
!	spermatid nucleus differentiation	GO:0007289	15	15	0.0797542	0.191845	1	0.554405	1	0.471		Agfg1|Gopc|H1fnt|Hist1h2ba|Kdm3a|Psme4|Pvrl2|Pygo1|Pygo2|Sep15|Sycp1|Tbpl1|Tmf1|Tnp1|Tssk6|
!	membrane invagination	GO:0010324	15	15	0.0746723	0.191845	1	0.554405	1	0.558		Abca1|Aif1|Bin2|Clec7a|Elmo1|Fcgr1a|Fcho2|Fnbp1l|Gulp1|Havcr1|Mfge8|Rac1|Thbs1|Vamp7|Xkr8|
!	regulation of vascular endothelial growth factor production	GO:0010574	15	15	0.0708762	0.191845	1	1	1	0.773		Adora2b|Arnt|C3|C5|Ccl2|Flt4|Gata4|Il1a|Il1b|Isl1|Ndrg2|Nodal|Ptgs2|Rora|Sulf2|
!	positive regulation of cyclin-dependent protein serine/threonine kinase activity	GO:0045737	15	15	0.0789497	0.191845	1	0.554405	1	0.592	GO:1904031|positive regulation of cyclin-dependent protein kinase activity,	Adam17|Akt1|Atraid|Ccnd1|Ccnd2|Ccnd3|Ccny|Dab2ip|Egfr|Hspa2|Pkd2|Prox1|Psrc1|Spdya|Spdye4|
!	behavioral response to pain	GO:0048266	15	15	0.0725162	0.191845	1	0.99824	1	0.699		Cacna1a|Crhr1|Grik1|Grin2b|Htr7|Kcnip3|Osm|P2rx2|P2rx3|Scn9a|Thbs1|Thbs4|Trpv1|Tspo|Vwa1|
!	positive regulation of cyclin-dependent protein kinase activity	GO:1904031	15	15	0.0789497	0.191845	1	0.554405	1	0.592	GO:0045737|positive regulation of cyclin-dependent protein serine/threonine kinase activity,	Adam17|Akt1|Atraid|Ccnd1|Ccnd2|Ccnd3|Ccny|Dab2ip|Egfr|Hspa2|Pkd2|Prox1|Psrc1|Spdya|Spdye4|
!	purine nucleobase metabolic process	GO:0006144	14	14	0.0711762	0.1921	1	0.99769	1	0.68		Acpp|Ada|Ak1|Ak2|Aprt|Gda|Gmpr|Il1b|Prps1|Prtfdc1|RGD1309350|Shmt1|Uox|Xdh|
!	positive regulation of CD4-positive, alpha-beta T cell activation	GO:2000516	14	14	0.0718458	0.1921	1	0.99769	1	0.768		Cd55|Cd83|Foxp3|Gimap5|Hlx|Il23a|Il2rg|Il4r|Prkcq|Prkcz|Rara|Ripk2|Sash3|Socs5|
!	leukocyte mediated cytotoxicity	GO:0001909	16	16	0.0774244	0.19226	1	0.56575	1	0.703		Cadm1|Crtam|Ctsc|Ctsg|Ctsh|Elane|Fcgr1a|Lyst|Ncf1|Raet1d|Rnf19b|Serpinb9|Stx11|Trem1|Tusc2|Unc13d|
!	epidermal growth factor receptor signaling pathway	GO:0007173	16	16	0.071327	0.19226	1	0.56575	1	0.638		Adam17|Bcar1|Camlg|Efemp1|Egfr|Ereg|Gab1|Kif16b|Nrg2|Ptk2b|Rassf2|Socs5|Tdgf1|Tgfa|Tgfb1|Vil1|
!	signal transduction involved in regulation of gene expression	GO:0023019	16	16	0.0729352	0.19226	1	0.998805	1	0.718		Cer1|Epcam|Gata4|Gsc|Hnf4a|Mesp1|Mesp2|Msx1|Msx2|Neurod1|Parp1|Pax6|Smad2|Smad3|T|Tbx6|
!	nuclear-transcribed mRNA catabolic process, exonucleolytic	GO:0000291	7	7	0.0706105	0.192465	1	0.473335	1	0.349		Cnot6|Cnot8|Dis3l2|Exosc3|Exosc5|Exosc9|Hnrpd|
!	regulation of cellular extravasation	GO:0002691	7	7	0.0728122	0.192465	1	0.99999	1	0.631		Adam8|Ccl2|Fadd|Icam1|Olfm4|Ptger4|Selp|
!	heart valve formation	GO:0003188	7	7	0.0761666	0.192465	1	0.97568	1	0.735		Gata4|Hey1|Hey2|Notch1|Scx|Tbx20|Zfpm1|
!	mesenchymal to epithelial transition involved in metanephros morphogenesis	GO:0003337	7	7	0.0763532	0.192465	1	0.99999	1	0.781		Bmp4|Ctnnb1|Gdnf|Grem1|Pax2|Pax8|Sall1|
!	fructose metabolic process	GO:0006000	7	7	0.0817425	0.192465	1	0.97568	1	0.458		Aldoa|Aldob|Khk|Pfkfb1|Pfkfb2|Pfkfb4|Sord|
!	gas transport	GO:0015669	7	7	0.0799622	0.192465	1	0.97568	1	0.24		Adgb|Aqp4|Car2|Hbb|Mb|Ngb|Rhag|
!	gamma-aminobutyric acid transport	GO:0015812	7	7	0.0723915	0.192465	1	0.99999	1	0.508		Cacna1a|Cacnb4|Grm4|Slc32a1|Slc6a1|Slc6a13|Trpc4|
!	post-embryonic camera-type eye development	GO:0031077	7	7	0.0765285	0.192465	1	0.99999	1	0.694		Bak1|Bax|Bcl11b|Fzd5|Klf4|Muc4|Vegfa|
!	heat generation	GO:0031649	7	7	0.0742048	0.192465	1	0.99999	1	0.633		Adrb3|Epha3|Il1a|Il1b|Il1rn|Ptger3|Trpv1|
!	interleukin-1 production	GO:0032612	7	7	0.0750141	0.192465	1	0.97568	1	0.491		Abca1|Aim2|Casp1|Il1b|Pycard|S100a13|Tnfaip8|
!	positive regulation of Rho protein signal transduction	GO:0035025	7	7	0.0701024	0.192465	1	0.97568	1	0.395		Abra|Arrb1|Col3a1|F2r|Gpr55|Gpr56|Lpar2|
!	positive regulation of urine volume	GO:0035810	7	7	0.080235	0.192465	1	0.473335	1	0.62		Adora2a|Ednrb|Hyal2|Nppb|Npr3|Ptger3|Tfap2b|
!	protein K11-linked deubiquitination	GO:0035871	7	7	0.0741291	0.192465	1	0.473335	1	0.079		Otub2|Otud3|Otud6a|Otud7b|Usp37|Vcpip1|Yod1|
!	exogenous drug catabolic process	GO:0042738	7	7	0.0790017	0.192465	1	0.97568	1	0.254		Cyp1a2|Cyp2b2|Cyp2c11|Cyp2c12|Cyp3a2|Cyp4b1|Nr1i2|
!	lung lobe development	GO:0060462	7	7	0.0706238	0.192465	1	0.99999	1	0.618	GO:0060463|lung lobe morphogenesis,	Fgfr2|Gata4|Grhl2|Igf1|Sec24b|Shh|Tgfbr2|
!	lung lobe morphogenesis	GO:0060463	7	7	0.0706238	0.192465	1	0.99999	1	0.618	GO:0060462|lung lobe development,	Fgfr2|Gata4|Grhl2|Igf1|Sec24b|Shh|Tgfbr2|
!	regulation of myoblast proliferation	GO:2000291	7	7	0.0702393	0.192465	1	0.97568	1	0.496		Igf1|Kcna5|Klhl41|Pax7|Paxbp1|Pitx2|Sox15|
!	keratinization	GO:0031424	12	12	0.0798063	0.19332	1	0.528345	1	0.157		Abca12|Il1a|Ivl|Kazn|Kb15|Krt17|Krt2|Sfn|Sharpin|Sprr1a|Tgm1|Tgm3|
!	positive regulation of organelle assembly	GO:1902117	12	12	0.0748699	0.19332	1	0.528345	1	0.692		Arhgef5|Bbs4|Cnot1|Cnot2|Cnot6|Cnot6l|Ep300|Mylk3|Pan3|Plk4|Prox1|Rhoa|
!	negative regulation of cyclase activity	GO:0031280	11	11	0.0760434	0.193895	1	0.993575	1	0.647		Akap5|Drd3|Gabbr1|Galr1|Galr3|Gpr87|Hrh3|Npr3|P2ry13|Palm|Pdzd3|
!	endodermal cell differentiation	GO:0035987	11	11	0.0759935	0.193895	1	0.993575	1	0.708		Ctnnb1|Ctr9|Eomes|Hnf1b|Leo1|Nanog|Nodal|Paf1|Pou5f1|Rtf1|Sox2|
!	negative regulation of myoblast differentiation	GO:0045662	11	11	0.0735925	0.193895	1	0.217775	1	0.455		Ankrd2|Bmp4|Ddit3|Id3|Mbnl3|Nmrk2|Notch1|Prickle1|Sox8|Tbx3|Tgfb1|
!	convergent extension	GO:0060026	11	11	0.0742175	0.193895	1	0.993575	1	0.713		Dvl3|Frzb|Lrp6|Mesp1|Nphp3|Ptk7|Sfrp1|Sfrp2|Sfrp5|Trim28|Wnt5a|
!	lens fiber cell development	GO:0070307	11	11	0.0772574	0.193895	1	0.217775	1	0.564		Bfsp1|Cryaa|Crygb|Epha2|Fgfr2|Fgfr3|Frs2|Prox1|Smarca4|Tbc1d20|Vim|
!	acrosome assembly	GO:0001675	13	13	0.0703319	0.194145	1	0.537315	1	0.341		Agfg1|Chn2|Pafah1b1|Pla2g3|Pvrl2|Sec23ip|Spaca1|Tbc1d20|Tbpl1|Tmf1|Txndc8|Zpbp|Zpbp2|
!	cardiac right ventricle morphogenesis	GO:0003215	13	13	0.0708173	0.194145	1	0.99637	1	0.774		Foxh1|Gata3|Gata4|Hand1|Hey2|Isl1|Jag1|Notch1|Sema3c|Smarcd3|Sox4|Tbx20|Zfpm2|
!	positive regulation of vascular endothelial growth factor production	GO:0010575	13	13	0.0814764	0.194145	1	1	1	0.776		Adora2b|Arnt|C3|C5|Flt4|Gata4|Il1a|Il1b|Isl1|Nodal|Ptgs2|Rora|Sulf2|
!	negative regulation of steroid biosynthetic process	GO:0010894	13	13	0.0719426	0.194145	1	0.537315	1	0.792		Apoe|Atp1a1|Bmp5|Cyp27b1|Fgf19|Hrh1|Insig1|Nr1h4|Prox1|Rest|Snai1|Sod1|Wnt4|
!	regulation of lymphocyte chemotaxis	GO:1901623	13	13	0.0732627	0.194145	1	0.537315	1	0.74		Adam10|Adam17|Ccl12|Ccl2|Ccl27|Ccl3|Ccl4|Ccl5|Ccl7|Cxcl13|Ptk2b|S100a7a|Wnt5a|
!	mesodermal cell fate commitment	GO:0001710	9	9	0.078056	0.194215	1	0.9874	1	0.645		Bmp4|Etv2|Foxs1|Nanog|Nodal|Pax2|Pou5f1|Six2|Wnt3a|
!	negative regulation of T cell mediated immunity	GO:0002710	9	9	0.0771104	0.194215	1	1	1	0.733		Foxp3|Il20rb|Lilrb3l|MGC112715|Muc4|Nod2|Ppp3cb|Ptprc|Spn|
!	inositol phosphate-mediated signaling	GO:0048016	9	9	0.0753898	0.194215	1	0.9874	1	0.579		Edn2|Edn3|Htr2c|Itpr2|Itpr3|Nmur1|Nmur2|Ppp3ca|Rcan2|
!	regulation of mitochondrial depolarization	GO:0051900	9	9	0.0717783	0.194215	1	1	1	0.502		Alox12|Cck|Gclm|Gnb2l1|Hsh2d|Mllt11|Myoc|Ppp2r3c|Tspo|
!	regulation of respiratory burst	GO:0060263	9	9	0.0715623	0.194215	1	1	1	0.512		Camk1d|Dusp10|Igj|Ins2|Insr|Lbp|Noxa1|Rac1|Rac2|
!	cardiac muscle cell myoblast differentiation	GO:0060379	9	9	0.0784527	0.194215	1	1	1	0.782		Grem1|Isl1|Myocd|Notch1|Nrg1|Rest|Srf|T|Tbx2|
!	positive regulation of SMAD protein import into nucleus	GO:0060391	9	9	0.079283	0.194215	1	0.203595	1	0.682		Bmp4|Dab2|Nodal|Parp1|Pou5f1|Rbpms|Tgfb1|Tgfb3|Tgfbr1|
!	axonemal dynein complex assembly	GO:0070286	9	9	0.0710952	0.194215	1	0.49462	1	0.297		Ccdc103|Ccdc114|Ccdc40|Dnaaf2|Dnaaf3|Drc1|Lrrc6|Tekt2|Zmynd10|
!	G-protein coupled receptor internalization	GO:0002031	8	8	0.0807609	0.19465	1	1	1	0.576		Adm|Arrb1|Arrb2|Drd3|Grk4|Gtf2h2|Htr1b|Pld2|
!	arginine metabolic process	GO:0006525	8	8	0.0787174	0.19465	1	0.982595	1	0.576		Agmat|Arg1|Asl|Ass1|Ddah2|Fah|Nos2|Nos3|
!	adenohypophysis development	GO:0021984	8	8	0.0821404	0.19465	1	1	1	0.542		Duox2|Fgf2|Gsx1|Pou1f1|Prop1|Slc6a3|Sox2|Wnt4|
!	platelet formation	GO:0030220	8	8	0.0736794	0.19465	1	0.982595	1	0.346	GO:0036344|platelet morphogenesis,	Cib1|Clec1b|G6b|Mfap2|Nbeal2|Srf|Zfp385a|Zfpm1|
!	platelet morphogenesis	GO:0036344	8	8	0.0736794	0.19465	1	0.982595	1	0.346	GO:0030220|platelet formation,	Cib1|Clec1b|G6b|Mfap2|Nbeal2|Srf|Zfp385a|Zfpm1|
!	regulation of interleukin-8 biosynthetic process	GO:0045414	8	8	0.0811325	0.19465	1	1	1	0.694		Apoa2|Bcl10|Bcl3|Elane|Il17f|Klf4|Prg3|Tlr4|
!	cellular response to salt stress	GO:0071472	8	8	0.0779531	0.19465	1	0.48479	1	0.322		Capn3|Mir125b2|Mir29b1|Mir451a|Mir99a|Slc12a6|Xrcc5|Xrcc6|
!	cellular hyperosmotic response	GO:0071474	8	8	0.0816649	0.19465	1	0.48479	1	0.22		Epo|Mir125b2|Mir29b1|Mir451a|Mir99a|Rcsd1|Xrcc5|Xrcc6|
!	positive regulation of metanephros development	GO:0072216	8	8	0.0744977	0.19465	1	1	1	0.798		Egr1|Gdnf|Myc|Pax2|Pax8|Pdgfa|Pdgfrb|Wt1|
!	regulation of glomerulus development	GO:0090192	8	8	0.0706124	0.19465	1	0.982595	1	0.762		Bmp4|Bmp7|Egr1|Nog|Pax2|Pdgfa|Serpinb7|Wt1|
!	negative regulation of adenylate cyclase activity	GO:0007194	10	10	0.079072	0.194755	1	0.99143	1	0.64		Akap5|Drd3|Gabbr1|Galr1|Galr3|Gpr87|Hrh3|Npr3|P2ry13|Palm|
!	keratinocyte proliferation	GO:0043616	10	10	0.0761035	0.194755	1	0.50647	1	0.394		Ereg|Fermt1|Irf6|Krt2|Ppard|Ptch1|Sdr16c5|Sfn|Tp63|Wnt16|
!	mesodermal cell differentiation	GO:0048333	10	10	0.0707747	0.194755	1	0.99143	1	0.685		Bmp4|Etv2|Fgfr2|Foxs1|Nanog|Nodal|Pax2|Pou5f1|Six2|Wnt3a|
!	regulation of vasculogenesis	GO:2001212	10	10	0.0723889	0.194755	1	0.99143	1	0.662		Adm|Asb4|Cd34|Hey1|Hey2|Kdr|Ramp2|Rapgef2|Tmem100|Xdh|
!	mitochondrial RNA processing	GO:0000963	5	5	0.0676159	0.22065	1	0.951525	1	0.273		Elac2|Mto1|Pnpt1|Supv3l1|Trmt10c|
!	negative regulation of immunoglobulin production	GO:0002638	5	5	0.058849	0.22065	1	0.951525	1	0.582		Bcl6|Foxp3|Il33|Ndfip1|Thoc1|
!	negative regulation of B cell mediated immunity	GO:0002713	5	5	0.0658751	0.22065	1	0.951525	1	0.606	GO:0002890|negative regulation of immunoglobulin mediated immune response,	Bcl6|Foxj1|Foxp3|Ndfip1|Thoc1|
!	negative regulation of immunoglobulin mediated immune response	GO:0002890	5	5	0.0658751	0.22065	1	0.951525	1	0.606	GO:0002713|negative regulation of B cell mediated immunity,	Bcl6|Foxj1|Foxp3|Ndfip1|Thoc1|
!	succinyl-CoA metabolic process	GO:0006104	5	5	0.0700484	0.22065	1	0.999925	1	0.381		Acot4|Ogdh|Sucla2|Suclg1|Suclg2|
!	mechanosensory behavior	GO:0007638	5	5	0.0690621	0.22065	1	0.45441	1	0.335		Shank3|Slc1a3|Slitrk6|Stra6|Strbp|
!	negative regulation of peptidyl-threonine phosphorylation	GO:0010801	5	5	0.0645172	0.22065	1	0.951525	1	0.386		Dmtn|Met|Spred1|Spred2|Spry2|
!	antibacterial humoral response	GO:0019731	5	5	0.060369	0.22065	1	0.999925	1	0.241		Bpifa1|Defa11|Igj|Ltf|Mmp7|
!	midbrain-hindbrain boundary development	GO:0030917	5	5	0.0682737	0.22065	1	0.951525	1	0.501		Gbx2|Kdm2b|Lrp6|Ssbp3|Wnt1|
!	histone H4-K20 methylation	GO:0034770	5	5	0.0693364	0.22065	1	0.999925	1	0.283		Arid4a|Baz2a|Nsd1|Suv420h1|Suv420h2|
!	response to macrophage colony-stimulating factor	GO:0036005	5	5	0.0679838	0.22065	1	0.951525	1	0.556	GO:0036006|cellular response to macrophage colony-stimulating factor stimulus,	Ccl2|Csf1r|Fer|Pde1b|Pde2a|
!	cellular response to macrophage colony-stimulating factor stimulus	GO:0036006	5	5	0.0679838	0.22065	1	0.951525	1	0.555	GO:0036005|response to macrophage colony-stimulating factor,	Ccl2|Csf1r|Fer|Pde1b|Pde2a|
!	CD4-positive or CD8-positive, alpha-beta T cell lineage commitment	GO:0043369	5	5	0.068072	0.22065	1	0.951525	1	0.65		Batf|Il4|Irf4|Shh|Stat6|
!	positive regulation of regulatory T cell differentiation	GO:0045591	5	5	0.0646721	0.22065	1	0.999925	1	0.576		Cd46|Foxp3|Gimap5|Il2rg|Lilrc2|
!	positive regulation of developmental pigmentation	GO:0048087	5	5	0.0596016	0.22065	1	0.999925	1	0.521		Adamts9|Bax|Bloc1s5|Bloc1s6|Kitlg|
!	embryonic viscerocranium morphogenesis	GO:0048703	5	5	0.0599153	0.22065	1	0.999925	1	0.572		Chst11|Foxs1|Lhx1|Nipbl|Tbx1|
!	diencephalon morphogenesis	GO:0048852	5	5	0.0608913	0.22065	1	0.951525	1	0.294		Duox2|Otx1|Prop1|Sox2|Wnt5a|
!	micturition	GO:0060073	5	5	0.0646214	0.22065	1	0.999925	1	0.536		Cacna1c|Chrna3|Htr7|Kcnma1|Trpv1|
!	frontal suture morphogenesis	GO:0060364	5	5	0.0670267	0.22065	1	0.951525	1	0.707		Gli3|Msx2|Tgfb1|Tgfb2|Tgfb3|
!	regulation of gastric acid secretion	GO:0060453	5	5	0.0609036	0.22065	1	0.999925	1	0.525		Gpr39|Kcnq1|Tff2|Trpv1|Ucn|
!	chondroblast differentiation	GO:0060591	5	5	0.068347	0.22065	1	0.999925	1	0.42		Acan|Cyr61|Fgf2|Fgf4|Rara|
!	regulation of branching involved in salivary gland morphogenesis	GO:0060693	5	5	0.0667798	0.22065	1	0.951525	1	0.25		Btbd7|Fgfr1|Met|Ntn4|Pdgfa|
!	positive regulation of thymocyte apoptotic process	GO:0070245	5	5	0.0588576	0.22065	1	0.951525	1	0.514		Adam8|Bbc3|Tp53|Wnt5a|Zc3h8|
!	S-shaped body morphogenesis	GO:0072050	5	5	0.0653476	0.22065	1	0.999925	1	0.747	GO:0072284|metanephric S-shaped body morphogenesis,	Lhx1|Pax8|Pdgfrb|Pkd2|Wt1|
!	metanephric collecting duct development	GO:0072205	5	5	0.0687667	0.22065	1	0.999925	1	0.61		Aqp2|Bmp4|Calb1|Pax2|Wnt7b|
!	metanephric S-shaped body morphogenesis	GO:0072284	5	5	0.0653476	0.22065	1	0.999925	1	0.747	GO:0072050|S-shaped body morphogenesis,	Lhx1|Pax8|Pdgfrb|Pkd2|Wt1|
!	negative regulation of platelet aggregation	GO:0090331	5	5	0.05868	0.22065	1	0.999925	1	0.459		Alox12|C1qtnf1|Prkg1|Serpine2|Ubash3b|
!	cellular response to granulocyte macrophage colony-stimulating factor stimulus	GO:0097011	5	5	0.0650277	0.22065	1	0.951525	1	0.592	GO:0097012|response to granulocyte macrophage colony-stimulating factor,	Akt1|Mapk1|Pde1b|Pde2a|Stat5a|
!	response to granulocyte macrophage colony-stimulating factor	GO:0097012	5	5	0.0650277	0.22065	1	0.951525	1	0.592	GO:0097011|cellular response to granulocyte macrophage colony-stimulating factor stimulus,	Akt1|Mapk1|Pde1b|Pde2a|Stat5a|
!	regulation of bicellular tight junction assembly	GO:2000810	5	5	0.0686897	0.22065	1	0.999925	1	0.555		Fzd5|Nedd4l|Pkp2|Prkaca|Snai1|
!	regulation of glucocorticoid secretion	GO:2000849	5	5	0.069452	0.22065	1	0.951525	1	0.615		Crh|Crhr1|Ghrl|Pomc|Tac1|
!	antral ovarian follicle growth	GO:0001547	6	6	0.0585881	0.226125	1	0.965945	1	0.428		Bmpr1b|Ccne1|Chat|Ereg|Foxo3|Gpr149|
!	diet induced thermogenesis	GO:0002024	6	6	0.0673484	0.226125	1	0.999975	1	0.448	GO:1990845|adaptive thermogenesis,	Adrb3|Bmp8b|Clic5|Gpr39|Oma1|Trpv1|
!	negative regulation of leukocyte chemotaxis	GO:0002689	6	6	0.0640016	0.226125	1	0.999975	1	0.516		C5|C5ar2|Ccl12|Ccl2|Grem1|Mmp28|
!	heart field specification	GO:0003128	6	6	0.0634387	0.226125	1	0.999975	1	0.661	GO:0003139|secondary heart field specification,	Axin2|Bmp4|Foxh1|Isl1|Mesp1|Smarcd3|
!	secondary heart field specification	GO:0003139	6	6	0.0634387	0.226125	1	0.999975	1	0.661	GO:0003128|heart field specification,	Axin2|Bmp4|Foxh1|Isl1|Mesp1|Smarcd3|
!	regulation of transcription from RNA polymerase II promoter involved in myocardial precursor cell differentiation	GO:0003256	6	6	0.0686112	0.226125	1	0.999975	1	0.697		Grem1|Myocd|Notch1|Srf|T|Tbx2|
!	regulation of cardioblast proliferation	GO:0003264	6	6	0.0666686	0.226125	1	0.999975	1	0.734	GO:0003266|regulation of secondary heart field cardioblast proliferation,	Ctnnb1|Isl1|Notch1|Six1|Tbx1|Tbx5|
!	regulation of secondary heart field cardioblast proliferation	GO:0003266	6	6	0.0666686	0.226125	1	0.999975	1	0.734	GO:0003264|regulation of cardioblast proliferation,	Ctnnb1|Isl1|Notch1|Six1|Tbx1|Tbx5|
!	I-kappaB phosphorylation	GO:0007252	6	6	0.0694699	0.226125	1	0.965945	1	0.373		Dab2ip|Erc1|Ikbkap|Ikbkb|Tlr3|Tlr4|
!	adult feeding behavior	GO:0008343	6	6	0.0631656	0.226125	1	0.999975	1	0.324		Asip|Cartpt|Dmbx1|Ghrl|Gpr39|Usp46|
!	negative regulation of serotonin secretion	GO:0014063	6	6	0.0699463	0.226125	1	0.999975	1	0.585		Cd300a|Hrh3|Htr1b|Htr7|Lilrb3l|Maob|
!	one-carbon compound transport	GO:0019755	6	6	0.0693402	0.226125	1	0.464695	1	0.355		Aqp11|Aqp4|Car2|Rhag|Slc14a1|Upk3a|
!	positive regulation of cerebellar granule cell precursor proliferation	GO:0021940	6	6	0.0624506	0.226125	1	0.999975	1	0.534		Fgf2|Gli1|Gpr37l1|Igf1|Lhx1|Shh|
!	regulation of guanylate cyclase activity	GO:0031282	6	6	0.0679384	0.226125	1	0.999975	1	0.504		Adora2b|Guca1a|Guca1b|Guca2a|Nos3|Pdzd3|
!	detection of molecule of bacterial origin	GO:0032490	6	6	0.0688843	0.226125	1	0.999975	1	0.698		Lbp|Nod2|Scarb1|Tlr1|Tlr4|Tlr6|
!	sperm chromatin condensation	GO:0035092	6	6	0.0633944	0.226125	1	0.965945	1	0.173		H1fnt|Hist1h2ba|Psme4|Sep15|Sycp1|Tssk6|
!	positive regulation of chemokine biosynthetic process	GO:0045080	6	6	0.0644261	0.226125	1	0.965945	1	0.72		Ifng|Il1b|Il4|Myd88|Tlr3|Wnt5a|
!	regulation of regulatory T cell differentiation	GO:0045589	6	6	0.0671193	0.226125	1	0.999975	1	0.534		Cd46|Ctla4|Foxp3|Gimap5|Il2rg|Lilrc2|
!	microtubule severing	GO:0051013	6	6	0.0640407	0.226125	1	0.464695	1	0.0865		Katna1|Katnal2|Katnb1|Lzts2|Spast|Ttll11|
!	regulation of helicase activity	GO:0051095	7	6	0.0653546	0.226125	1	0.965945	1	0.414		Chtop|LOC100360342|Msh2|Msh3|Sirt1|Ssbp1|
!	chromosome separation	GO:0051304	6	6	0.0688082	0.226125	1	0.965945	1	0.264		Dis3l2|Ercc4|Hfm1|M1ap|Smarcad1|Top2a|
!	regulation of cardioblast differentiation	GO:0051890	6	6	0.0697129	0.226125	1	0.999975	1	0.656		Ctnnb1|Jup|Prickle1|Tbx5|Tgfb2|Wnt3a|
!	lung saccule development	GO:0060430	6	6	0.0601359	0.226125	1	0.965945	1	0.611		Creb1|Fgfr3|Fgfr4|Nkx2-1|Ptges3|Stra6|
!	positive regulation of cell migration involved in sprouting angiogenesis	GO:0090050	7	6	0.0591545	0.226125	1	0.999975	1	0.508	GO:1903672|positive regulation of sprouting angiogenesis,	Cib1|Hdac7|Hdac9|Ptgs2|Srpx2|Vegfa|
!	positive regulation of sprouting angiogenesis	GO:1903672	7	6	0.0591545	0.226125	1	0.999975	1	0.508	GO:0090050|positive regulation of cell migration involved in sprouting angiogenesis,	Cib1|Hdac7|Hdac9|Ptgs2|Srpx2|Vegfa|
!	adaptive thermogenesis	GO:1990845	6	6	0.0673484	0.226125	1	0.999975	1	0.448	GO:0002024|diet induced thermogenesis,	Adrb3|Bmp8b|Clic5|Gpr39|Oma1|Trpv1|
!	natural killer cell activation involved in immune response	GO:0002323	7	7	0.0630564	0.23189	1	0.99999	1	0.35		Ifna4|Ifna5|Ifnk|RGD1559679|RGD1561246|Stx11|Unc13d|
!	regulation of serotonin secretion	GO:0014062	7	7	0.0579997	0.23189	1	0.99999	1	0.645		Cd300a|Crh|Hrh3|Htr1b|Htr7|Lilrb3l|Maob|
!	neuronal action potential propagation	GO:0019227	7	7	0.0607292	0.23189	1	0.473335	1	0.386	GO:0098870|action potential propagation,	Cacnb4|Clcn1|Cldn19|Cntnap1|Fkbp1b|Nrcam|Scn1b|
!	response to hepatocyte growth factor	GO:0035728	7	7	0.0657088	0.23189	1	0.97568	1	0.6	GO:0035729|cellular response to hepatocyte growth factor stimulus,	Bcar1|Casr|Med1|Nrp1|Plau|Tdgf1|Vil1|
!	cellular response to hepatocyte growth factor stimulus	GO:0035729	7	7	0.0657088	0.23189	1	0.97568	1	0.6	GO:0035728|response to hepatocyte growth factor,	Bcar1|Casr|Med1|Nrp1|Plau|Tdgf1|Vil1|
!	regulation of MHC class I biosynthetic process	GO:0045343	7	7	0.0619024	0.23189	1	0.99999	1	0.335		Ciita|Ifna4|Ifna5|Ifnk|Nlrc5|RGD1559679|RGD1561246|
!	retinal rod cell development	GO:0046548	7	7	0.0657127	0.23189	1	0.99999	1	0.272		Alms1|Bbs4|Bhlhe23|Naglu|Nrl|Rorb|Trpm1|
!	positive regulation of gamma-delta T cell activation	GO:0046645	7	7	0.0592046	0.23189	1	0.99999	1	0.742		Gimap5|Lck|Lilrb3l|Ptprc|Stat5a|Stat5b|Syk|
!	response to hydrostatic pressure	GO:0051599	7	7	0.0622659	0.23189	1	0.99999	1	0.524		Col18a1|Krt8|Myc|Ntrk1|Pkd2|Sncg|Wnt4|
!	negative regulation of pathway-restricted SMAD protein phosphorylation	GO:0060394	7	7	0.0602512	0.23189	1	0.97568	1	0.499		Eng|Grem1|Nog|Pbld2|Smad6|Snx25|Strap|
!	regulation of cardiac muscle cell contraction	GO:0086004	7	7	0.0689695	0.23189	1	0.97568	1	0.71		Ank2|Atp1a1|Casq2|Gata4|Kcnj2|Pde4d|Pln|
!	membrane tubulation	GO:0097320	7	7	0.0683663	0.23189	1	0.473335	1	0.221		Bin2|Fnbp1l|Micall1|Pacsin1|Pacsin2|Pacsin3|Snx33|
!	action potential propagation	GO:0098870	7	7	0.0607292	0.23189	1	0.473335	1	0.386	GO:0019227|neuronal action potential propagation,	Cacnb4|Clcn1|Cldn19|Cntnap1|Fkbp1b|Nrcam|Scn1b|
!	leukocyte mediated immunity	GO:0002443	91	90	0.0689615	0.232055	1	0.857705	1	0.9		Anxa3|Batf|Bcl10|Bcl3|Btk|Btnl5|C1qa|C1qb|C1qbp|C1qc|C1rl|C3|C4b|C4bpa|C4bpb|C5|C8b|C9|Cadm1|Ccl3|Cd300a|Cd300lb|Cd40lg|Cd46|Cd55|Cd74|Cfi|Cr1l|Crlf2|Crp|Crtam|Ctsc|Ctsg|Ctsh|Dbh|Dlg1|Elane|Ercc1|Exo1|Exosc3|Exosc6|Fas|Fcgr1a|Foxp3|Gata3|Hspd1|Icam1|Il4|Irf7|Jag1|Kit|Kmt2e|LOC100360342|Lat|Lat2|Lig4|Lyn|Lyst|Mbl1|Msh2|Myd88|Myo1f|Ncf1|Nod2|Pi4k2a|Pla2g3|Pou2f2|RGD1624210|RT1-Bb|RT1-Db1|Raet1d|Rnf…
!	positive regulation of cytosolic calcium ion concentration	GO:0007204	92	92	0.0606374	0.232055	1	1	1	0.905		Adcyap1|Adm|Adra1b|Agtr1a|Agtr1b|Avp|Bcap31|C1qtnf1|C5ar1|Cacna1a|Cacna1c|Cacna1i|Cav3|Cckbr|Ccl19|Ccl21|Ccl3|Ccr10|Ccr5|Cd24|Cd55|Chrna9|Crhr1|Cxcl1|Cxcl13|Cxcl2|Cxcr3|Ddit3|Dlg4|Edn2|Ednra|Ednrb|Epor|Ero1l|F2r|Fgf2|Fis1|Fkbp1a|Fkbp1b|Galr1|Gck|Ghrl|Glp1r|Gna13|Gna15|Gnat2|Gnb1|Gng3|Grm1|Hcrt|Hrh3|Hrh4|Htr2a|Htr2c|Ibtk|Il1b|Itpr3|Jph2|Kdr|Lck|Lpar3|Lrp6|Mcoln1|Nmb|Nmur2|Npff|Npy2r|Oprl1|Oprm1|Pk…
!	skeletal muscle tissue development	GO:0007519	84	84	0.0591735	0.232055	1	0.857705	1	0.944		Acta1|Ankrd2|Atf3|Bcl9|Bcl9l|Bin3|Casq1|Cav1|Cdon|Cited2|Cops2|Csf1r|Ctsb|Dcn|Dmd|Dmrta2|Egr1|Emd|Eomes|Ep300|Erbb2|Flnb|Fos|Foxl2|Foxn2|Foxp1|Foxp3|Gpx1|Gtf3c5|H19|Heyl|Hlx|Hmg20b|Homer1|Hoxd10|Hoxd9|Itga7|Klf5|Klhl41|LOC690286|Lemd2|Lemd3|Mapk14|Med20|Mef2d|Megf10|Met|Myc|Myf5|Myf6|Myh14|Myl3|Mylpf|Myod1|Myog|Neurl1|Notch1|Nr2f2|P2rx2|P2rx5|Pax5|Pax7|Pdlim3|Pitx2|Plagl1|Ppp3ca|RGD1309821|Rb1|Rh…
!	response to UV	GO:0009411	88	88	0.060549	0.232055	1	0.350865	1	0.96		Actr5|Akt1|Atr|Aurkb|Bak1|Bax|Bcl3|Bmyc|Brca2|Brsk1|Casp3|Casp9|Cat|Ccar2|Ccnd1|Chek1|Cirbp|Crip1|Cryaa|Dcun1d3|Ddb2|Ddias|Egfr|Elane|Ercc1|Ercc2|Ercc3|Ercc4|Ercc6|Ercc8|Fbxw7|Fech|Gpx1|Hus1|Hyal1|Hyal2|Hyal3|Ino80|Ivl|LOC100360342|LOC498414|Map3k4|Mapk8|Mapk9|Mdm2|Men1|Mme|Msh2|Myc|N4bp1|Nedd4|Nfatc4|Noc2l|Ns5atp9|Pbk|Pik3r1|Pmaip1|Polh|Ppid|Primpol|Ptgs2|Ptprk|RGD1564788|Rad18|Rela|Rhno1|Rpain|…
!	regulation of cell-substrate adhesion	GO:0010810	90	90	0.0584333	0.232055	1	0.857705	1	0.962		Alox15|Angpt2|Ap1ar|Apod|Arpc2|Bcl6|Braf|C1qbp|Calr|Ccdc80|Ccl21|Cdk6|Cdkn2a|Cib1|Col1a1|Col26a1|Col8a1|Csf1|Cyr61|Dab2|Ddr1|Disc1|Dmd|Dmp1|Dmtn|Edil3|Efna5|Egfl6|Egflam|Emp2|Epb4.1l5|Epha1|Epha3|Fbln2|Fzd4|Gcnt2|Grem1|Itga3|Itga5|Itga6|Itgb1|Itgb1bp1|Kank1|Kdr|LOC100360552|Lgals1|Mfi2|Mink1|Mmp14|Muc4|Myadm|Myf5|Myoc|Net1|Notch1|Olfm4|Onecut2|Pik3cb|Pik3r1|Plau|Plg|Ppm1f|Prex1|Prkce|Prkcz|Pten|P…
!	energy derivation by oxidation of organic compounds	GO:0015980	91	91	0.068238	0.232055	1	0.091465	1	0.956		Acadm|Aco1|Adsl|Agl|Akt1|Akt2|Aldh5a1|Bax|Bdnf|Bloc1s1|Cat|Coq7|Coq9|Cox8b|Cps1|Cs|Cyp1a2|Dhtkd1|Dld|Dlst|Epm2a|Fastkd2|Fh|Fxn|G6pc|Gaa|Gbe1|Gck|Gnas|Gpr116|Gyg1|Gys1|Gys2|Idh1|Idh3B|Idh3a|Idh3g|Il6st|Kl|LOC691853|Mdh1|Mdh2|Mecp2|Mybbp1a|Ndufa5|Ndufa7|Ndufaf2|Ndufb8|Ndufc2|Ndufs1|Ndufs4|Ndufv2|Nfatc4|Ogdh|Ogdhl|Oxa1l|Pcdh12|Pdha2|Pgm1|Pgm5|Phka1|Phka2|Phkb|Ppargc1a|Ppp1cb|Ppp1cc|Ppp1r1a|Ppp1r2|Pp…
!	regulation of protein binding	GO:0043393	88	88	0.0607708	0.232055	1	0.857705	1	0.898		Add1|Add2|Adnp|Adrb3|Aes|Agrn|Aida|Aplp2|Arrb1|Arrb2|Atr|Aurka|Aurkb|Bak1|Bambi|Bax|Bmp4|Carm1|Cav1|Cdon|Crbn|Cthrc1|Ctnnbip1|Dab2|Eif2ak3|Ep300|Epb4.1l5|Fkbp1a|Gcg|Grem2|Hdac4|Hdac5|Herpud1|Hipk2|Hopx|Hsp90ab1|Ica1|Ifit2|Ins2|Isl1|Itga2|Itga4|Itgb1bp1|Kdm1a|Krit1|Ldlrap1|Lef1|Lfng|Lrpap1|Map1lc3b|Mapk3|Mapk8|Men1|Mfng|Mitd1|Myc|Nes|Nkx3-1|Nog|Nrg1|Oaz1|Pacs1|Park7|Pax7|Pcbd1|Pex14|Plcl1|Plcl2|Pl…
!	negative regulation of multi-organism process	GO:0043901	87	86	0.0630014	0.232055	1	1	1	0.892		Acvr1c|Ada|Adar|Astl|Bpifa1|Bst2|C1qbp|Cactin|Camp|Ccl3|Ccl4|Ccl5|Ctsg|Dhx58|Elane|Fam111a|Gpr149|Hdac1|Htra1|Ifitm1|Ifitm2|Ifitm3|Ifng|Il10|Il2ra|Irf3|Irf8|Irg1|Isg15|Isg20|Itch|Jun|Lbp|Ltf|Mbl1|Micb|Mid2|Mpo|Mul1|Mx2|Myd88|Nfkbil1|Nlrx1|Nod2|Nodal|Oas1a|Oasl|Pcbp2|Plscr1|Prdx2|Prdx4|Prox1|Rest|Rsad2|Scd1|Shb|Sp100|Spink13|Srpk1|Srpk2|Tarbp2|Tardbp|Tfap4|Timp1|Tirap|Traf3ip1|Trib1|Trim10|Trim11|…
!	positive regulation of cytoskeleton organization	GO:0051495	88	88	0.0610172	0.232055	1	0.857705	1	0.897		Alox15|Apc|Arpc2|Arpc3|Arpc4|Bag4|Braf|Brk1|Cav1|Cav3|Ccl11|Ccl21|Ccl26|Ccl27|Cdc42ep2|Cdc42ep5|Cdkn1b|Cenpe|Cfl2|Ctgf|Cyfip1|Dlg1|Ep300|Epha1|Fer|Fes|Fhod1|Fmn1|Gpr65|Hck|Hras|Icam1|Itgb1bp1|Katnb1|Kirrel|Kiss1r|Limk1|Map1b|Mapk8|Mapt|Mtor|Mylk3|Myoc|Nck1|Nck2|Nckap1|Nes|Nf2|Npm1|Ntf3|Ntrk3|Pak1|Pdxp|Pfn1|Plek|Plk4|Plxna3|Ppm1e|Ppm1f|Prkce|Prkcq|Prox1|Psrc1|Ptk2b|Pycard|RSA-14-44|Rac1|Ranbp1|Rho…
!	organic hydroxy compound biosynthetic process	GO:1901617	91	90	0.0629765	0.232055	1	0.857705	1	0.901		Acadm|Acer1|Acer3|Agtr1a|Akr1b1|Akr1c3|Aldh9a1|Alox12|Alox15|Amacr|Apoa1|Apoa2|Asip|Atp7a|Baat|Bbox1|Cacna1h|Cept1|Cftr|Ch25h|Chka|Chkb|Chpt1|Cyb5r1|Cyb5r2|Cyb5r3|Cyp11b2|Cyp27a1|Cyp27b1|Cyp2d4|Cyp39a1|Cyp3a2|Cyp7b1|Dbh|Ddc|Ddt|Dhcr24|Dpagt1|Ebp|Fdft1|Fgf2|G6pd|Gata3|Got1|Gpr37|Hdc|Hmgcr|Hmgcs1|Hmgcs2|Hsd17b1|Hsd17b7|Impa1|Impa2|Insig1|Ipmk|Isyna1|LOC100365773|Lcat|Lpcat2|Msmo1|Mvd|Myo5a|Npc1l1|N…
!	negative regulation of response to wounding	GO:1903035	91	91	0.0605996	0.232055	1	1	1	0.901		Abr|Acp5|Ada|Adcyap1|Adora1|Adora2a|Alox12|Anxa2|Anxa5|Aoah|Apoa1|Apod|Apoe|Apoh|Bcr|C1qtnf1|C1qtnf3|Calcrl|Cd109|Cd276|Cd34|Cnr2|Cpb2|Cyp4f18|Dusp10|Epha4|F11|F12|F2|Fam132a|Ffar4|Fgf2|Foxp3|Gata3|Ghrl|Gpx1|Gpx2|Hmgcr|Ier3|Il10|Il20rb|Il22|Il22ra2|Il2ra|Il4|Ins2|Irg1|Isl1|Mefv|Ndfip1|Nlrp12|Nlrx1|Nod2|Nt5e|Otulin|Pbk|Pdgfa|Pglyrp1|Plau|Plg|Ppard|Pparg|Prkg1|Proc|Pros1|Psmb4|Ptger4|Ptpn2|Rabgef1|…
!	ameboidal-type cell migration	GO:0001667	94	94	0.0604425	0.232505	1	1	1	0.904		Acvr1|Amot|Amotl1|Apoa1|Arid5b|Cenpv|Cer1|Coro1b|Cxcl13|Cxcr4|Cyp1b1|Dpp4|Edn3|Ednrb|Efnb1|Efnb2|Egr3|Epb4.1l5|Erbb4|Fermt1|Fgf19|Fgf2|Foxd1|Foxd2|Foxd4|Foxh1|Gbx2|Gdnf|Gipc1|Gpx1|Grem1|Isl1|Itgb1|Itgb2|Kdr|Kit|Kitlg|Krt2|LOC100363275|Lama5|Lef1|Lefty1|Lefty2|Loxl2|Lrp5|Lrp6|Ltb4r2|Megf8|Mesp1|Mesp2|Nanos1|Nckap1|Nodal|Nos3|Nrp1|Nrp2|Nrtn|Ovol2|Pafah1b1|Pitx2|Pkn1|Pkn2|Pkn3|Plekhg5|Plxnd1|Ppard|P…
!	adaptive immune response	GO:0002250	97	97	0.0676042	0.232505	1	0.874295	1	0.99		Adam17|Batf|Bcl10|Bcl3|Bcl6|Btnl5|C1qa|C1qb|C1qbp|C1qc|C1rl|C3|C4b|C4bpa|C4bpb|C5|C8b|C9|Cadm1|Cd40lg|Cd46|Cd55|Cd74|Cfi|Cr1l|Crlf2|Crp|Crtam|Ctsc|Ctsh|Ctsl|Dlg1|Ercc1|Exo1|Exosc3|Exosc6|Fas|Fcgr1a|Foxp3|Gata3|Hspd1|Icam1|Ifna4|Ifna5|Ifng|Ifnk|Igj|Il18|Il18bp|Il18r1|Il4|Irf4|Irf7|Jag1|Klhl6|LOC100360342|Lef1|Lig4|Lyst|Mbl1|Msh2|Myd88|Nedd4|Nfkb2|Nod2|Pou2f2|RGD1559679|RGD1561246|RGD1624210|RT1-Bb…
!	regulation of microtubule-based process	GO:0032886	94	93	0.059525	0.232505	1	0.357685	1	0.948		Agrn|Apc|Arhgef2|Aurka|Aurkb|Bbs1|Bbs2|Bbs4|Camsap3|Capzb|Catsper1|Cav1|Cav3|Ccdc40|Ccnf|Cdk5rap2|Cdkn1b|Cenpe|Cenpj|Cep120|Cep76|Chek1|Chordc1|Cib1|Ckap2|Clasp2|Clip2|Ctnnb1|Cyld|Diaph1|Dixdc1|Ect2|Efna5|Eml4|Epha3|Erbb2|Fes|Fgf13|Fkbp4|Gas2l2|Igbp1|Katnb1|Kifc1|Klhl42|Knstrn|Lamp1|Map10|Map1a|Map1b|Map6d1|Mapk8|Mapt|Mcph1|Memo1|Mid1|Mid1ip1|Mkks|Nefh|Npm1|Nubp1|Parp3|Plk2|Plk4|Psrc1|Racgap1|Ran…
!	monocarboxylic acid biosynthetic process	GO:0072330	96	96	0.0683097	0.232505	1	0.357685	1	0.951		Acacb|Acadm|Acly|Acot7|Acsf3|Acsl3|Acsm1|Acsm3|Acss1|Acss2|Agmo|Agxt|Aldh1a3|Aldh8a1|Aldh9a1|Alox12|Alox12b|Alox15|Alox15b|Aloxe3|Amacr|Baat|Bbox1|Brca1|Cbr4|Cd74|Ch25h|Chst12|Cyp1a1|Cyp39a1|Cyp7b1|Decr2|Degs1|Degs2|Dse|Edn2|Elovl1|Elovl3|Elovl4|Elovl5|Elovl7|Fa2h|Fads1|Fads3|Fam213b|Fasn|Faxdc2|Fcer1a|Ggt5|Hoga1|Hpgds|Hsd17b8|Ido1|Lias|Lipc|Lipt2|Lta4h|Mcat|Mecr|Mgll|Mgst2|Mlycd|Msmo1|Myo5a|Npep…
!	regulation of cellular protein catabolic process	GO:1903362	96	96	0.0683437	0.232505	1	0.100295	1	0.96		Akt1|Anapc15|Anks1a|Apc|Apoe|Atraid|Aurka|Bag6|Bbs7|Btrc|Bub1|Cenpe|Clu|Commd1|Csnk1d|Csnk2a1|Csnk2a2|Dab2|Dab2ip|Disc1|Dusp1|Fbxo22|Fbxw7|Gipc1|Glmn|Gnb2l1|Gpx1|Hsp90ab1|Hspbp1|Il33|Kcne2|Khdc3|Klhl22|Lcmt1|Lrrk2|Mad1l1|Mad2l1|Mad2l2|Mdm2|Mylip|N4bp1|Nkd2|Nub1|Ophn1|Osbpl7|Pbk|Pcid2|Pcsk9|Pdcl3|Pias1|Plk1|Plk2|Plk3|Prickle1|Prkaca|Psmd14|Psme3|Psmf1|Psmg2|Pten|Ptk2|Ptk2b|Rad23a|Rad23b|Rb1|Rchy1|…
!	regulation of DNA replication	GO:0006275	81	81	0.0630368	0.23402	1	0.841185	1	0.883		Acd|Atf1|Atr|Bmp4|Bmp5|Brca2|Cacybp|Calr|Ccdc88a|Cdk1|Cdk2|Cdk9|Cdt1|Chek2|Cst3|Ctc1|E2f7|E2f8|Egfr|Ehmt2|Enpp7|Epo|Ereg|Esco1|Fbxw7|Gli1|Gmnc|Gmnn|Grem1|Hcrt|Hras|Hus1|Id3|Igf1|Igf1r|Il3|Ino80|Inppl1|Ins2|Insr|Jun|Kctd13|Kitlg|Lonp1|Map2k4|Mapk8|Mcidas|Men1|Met|Mre11a|Nf2|Npm1|Npm2|Obfc1|Parm1|Pcna|Pdgfa|Pdgfc|Pds5a|Pid1|Pparg|Rac1|Rad17|Shc1|Smc1a|Smc3|Stag2|Stoml2|Terf1|Tgfb1|Tgfb3|Ticrr|Tinf2…
!	memory	GO:0007613	77	76	0.0675226	0.23402	1	0.841185	1	0.894		Adcy1|Adcy8|Adnp|Asic1|Atad1|Atp1a3|Btbd9|Cacna1d|Casp1|Chat|Cnr1|Creb1|Crh|Crhr1|Crtc1|Ctns|Cux2|Cyp7b1|Dbh|Fen1|Fgf13|Gip|Glp1r|Glud1|Gria1|Grin1|Grin2a|Grin2b|Hrh1|Hrh3|Htr2a|Htr7|Igf1|Igf2|Il1b|Il1rn|Itga3|Itga5|Itga8|Itpr3|Jph3|Lrrn4|Mdk|Mecp2|Musk|Neto1|Ngf|Nqo2|Paip2|Pak6|Pak7|Pcdh8|Pde4d|Pde5a|Pla2g6|Plk2|Prkcz|Pten|Ptgs1|Ptgs2|Rcan2|Reln|Rgs14|Rps6kb1|Serpinf1|Sgk1|Shank2|Shank3|Slc17a7|…
!	regulation of epithelial cell migration	GO:0010632	82	81	0.0610015	0.23402	1	1	1	0.903		Adam9|Ager|Akt1|Alox12|Amot|Amotl1|Angpt1|Angpt2|Angpt4|Anxa3|Apoe|Apoh|Bcar1|Bmp4|Bmper|Bmpr2|Ccdc23|Cd63|Cib1|Csnk2b|Ctsh|Cxcl13|Dab2ip|Dll4|Epb4.1l5|Epha2|Fgf2|Flt4|Gata3|Gdf2|Glipr2|Hdac5|Hdac7|Hdac9|Hspb1|Hyal1|Itga2|Itga3|Itgb1bp1|Kdr|Klf4|Krit1|LOC100363275|Mapk14|Mcc|Met|Mmrn2|Notch1|Nr2f2|Pbld2|Pdcd6|Pfn1|Ppap2b|Ppm1f|Prcp|Prkca|Prkce|Prkd1|Prkd2|Prox1|Ptgs2|Ptk2b|Sema3a|Sema4a|Sema5a|Se…
!	response to starvation	GO:0042594	82	82	0.0642943	0.23402	1	0.841185	1	0.898		Aacs|Acadm|Acat1|Adcyap1|Adm|Adsl|Ak3|Akr1c3|Alb|Aldob|Aqp2|Atg7|Bmpr2|Cadps2|Cartpt|Cav1|Comt|Cpeb4|Cps1|Ctsl|Cyp11b2|Dap|Ddit3|Dhodh|Dsc2|Eif2ak4|Fads1|Fbxo22|Fnip1|Foxa3|Gas6|Gcg|Gcgr|Gck|Gip|Gnpat|Grin2b|Hfe|Hmgcl|Hmgcs2|Hrk|Hspa5|Inhbb|Jun|Lct|Max|Mybbp1a|Myod1|Oxct1|Pcsk9|Pdk4|Pfkfb1|Pmaip1|Ppargc1a|Prkaa2|RGD1564788|Rnase4|Rrp8|Serpine1|Sfrp1|Si|Sirt1|Slc18a2|Slc2a1|Slc39a4|Slc39a5|Sphk1|S…
!	negative regulation of epithelial cell proliferation	GO:0050680	80	80	0.0668723	0.23402	1	0.841185	1	0.897		Ager|Aimp1|Apc|Apoe|Apoh|Ar|Atp5a1|Atpif1|Bmp4|Brca2|Cav1|Cdk6|Cdkn1b|Cdkn1c|Cdkn2a|Cdkn2b|Cpb2|Ctsl|Cxcr3|Dab2|Dab2ip|Dlg1|Eaf2|Efnb2|Eng|Esr2|Etv4|Fgfr2|Fgfr3|Gata3|Gdf2|Ghrl|Gpc3|Hpn|Ift122|Ift52|Ift57|Ift74|Ift80|Ift88|Krit1|Krt4|Lect1|Lrp6|Maged1|Mcc|Med1|Nkx2-8|Nkx3-1|Nr2f2|Pax6|Pbld2|Pex2|Phb2|Pla2g2a|Ppard|Ptch1|Pten|Ptprk|Rb1|Robo1|Sav1|Serpina3c|Serpinf1|Sfrp1|Sfrp2|Sox2|Stat1|Stk11|Str…
!	cellular response to alcohol	GO:0097306	77	77	0.0622925	0.23402	1	0.841185	1	0.905		Aacs|Abca1|Adcy7|Agtr1a|Agtr1b|Apoe|Aqp4|Arg1|Asl|Ass1|Atp2b1|Bglap|Blm|Bmp4|Brca1|Casp9|Casr|Ccl2|Ccl5|Ccl7|Crh|Ctnnb1|Cyp1b1|Dynap|Egfr|Elk1|Ep300|Esr2|Fech|Fzd1|Hmbs|Hmgcs1|Hsd11b1|Il10|Inhbb|Itgb1|Itpr2|Jup|Klf2|Klf4|Klf6|Lrp6|Lrp8|Mlc1|Mmp1|Mmp2|Mstn|Msx2|Myod1|Myog|Nos2|Nr3c1|Osbpl7|Prkce|Ptch1|RT1-Bb|Rad51|Reln|Rora|Serpine1|Sfrp1|Smyd3|Spidr|Srd5a1|Sstr1|Sstr2|Star|Sult2a1|Tfap4|Tgfb1|Tnf…
!	regulation of response to DNA damage stimulus	GO:2001020	83	83	0.0612591	0.23402	1	0.841185	1	0.888		Apbb1|Apex1|Atr|Axin2|Babam1|Bcl2l1|Bcl2l12|Bclaf1|Bmyc|Brca1|Casp9|Ccar2|Cd44|Cd74|Cdk9|Cdkn2a|Chek1|Clu|Cul4a|Ddx39b|Ddx5|Eef1e1|Egfr|Ell3|Ercc8|Eya3|Fam175a|Fem1b|Fignl1|Foxm1|Hic1|Hnrnpk|Ier3|Kdm1a|Mdm2|Mgmt|Muc1|Myc|Nacc2|Nkx3-1|Npm1|Nsmce1|Nsmce4a|Nudt16|Otub1|Parg|Pias4|Plscr1|Pmaip1|Pnp|Ppp4c|Ppp4r2|Prkcg|Rad51|Rad9a|Rnaseh2b|Rnf168|Rnf169|Rnf8|Rps3|Rtel1|Setmar|Sirt1|Sirt6|Smyd2|Snai1|Sp…
!	cytokine production	GO:0001816	70	70	0.0654698	0.235745	1	0.823325	1	0.89		Abca1|Aim2|Avpr2|Azi2|Batf|Casp1|Ccr7|Cd163l1|Cd226|Cd46|Cd55|Chi3l1|Crlf2|Cxcr3|Dbh|Dlg1|Eomes|Fabp4|Foxp3|G6pd|Gas6|Gata3|Gpr56|Hspd1|Ido1|Ifnar1|Il12rb2|Il17f|Il18|Il1b|Il4|Irak4|Irf3|Irf7|Irf9|Kit|Lcp2|Lilrb3l|Lipa|Lyn|Myd88|Nfat5|Nfatc2|Nod1|Nod2|Notch1|Optn|Pawr|Pnp|Ptafr|Ptgs2|Pycard|RGD1559732|RGD1624210|Rab1a|Rnf19b|S100a13|S1pr3|Seh1l|Slc11a1|Stoml2|Tlr4|Tnfaip8|Trem1|Trim27|Tusc2|Txk|V…
!	cardiocyte differentiation	GO:0035051	69	69	0.0642231	0.235745	1	1	1	0.903		Acadm|Actc1|Acvr1|Atg5|Atg7|Cacybp|Calr|Cav3|Cdk1|Cited2|Cxadr|Eomes|Fhod3|Foxp1|Foxp3|Gata4|Grem1|Hdac2|Hey2|Ifitm3|Ift20|Ift88|Isl1|Itgb1|Jag1|Lmna|Lrp6|Maml1|Map2k4|Mesp1|Mir143|Myh10|Myh11|Mylk3|Myocd|Nebl|Nkx2-6|Notch1|Nrg1|Pdgfrb|Pitx2|Pou5f1|Prkg1|Prox1|RGD1311744|Rara|Rarb|Rest|Rxrb|Sgcb|Slc8a1|Slc9a1|Sox18|Sox6|Speg|Srf|T|Tbx2|Tbx3|Tbx5|Tdgf1|Tgfb2|Tmem231|Tsc1|Twist1|Vegfa|Wnt3a|Wnt8a|W…
!	mesenchymal cell differentiation	GO:0048762	74	74	0.0582446	0.235745	1	1	1	0.902		Acvr1|Adam15|Alx1|Amer1|Bmp4|Bmp7|Cited2|Cyp26a1|Cyp26c1|Edn3|Ednra|Ednrb|Efnb1|Eomes|Epb4.1l5|Erbb4|Fam101b|Fgf19|Fgfr1|Fgfr2|Flna|Foxc1|Foxd1|Foxd2|Foxd4|Frzb|Gbx2|Gdnf|Hey1|Hey2|Heyl|Isl1|Jag1|Kitlg|Lama5|Lef1|Loxl2|Loxl3|Lrp6|Msx1|Msx2|Nfatc1|Nog|Notch1|Nrp2|Nrtn|Osr1|Ovol2|Pax2|Pitx2|Plaur|Rtn4|Sema3c|Sema3f|Sfrp1|Shh|Snai1|Sox10|Sox11|Sox8|Tbx1|Tcf21|Tfap2a|Tgfb1|Tgfb2|Tgfbr1|Trim28|Twist1|…
!	negative regulation of lymphocyte activation	GO:0051250	74	74	0.0605266	0.235745	1	0.823325	1	0.897		Adora2a|Axl|Bcl6|Bmp4|Btla|Btn1a1|Casp3|Cblb|Cd24|Cd276|Cd74|Cdkn2a|Ctla4|Cyld|Dlg1|Dusp3|Erbb2|Fas|Fbxo7|Flt3|Foxj1|Foxp3|Gimap5|Gli3|Glmn|Hlx|Id2|Ido1|Ihh|Il10|Il20rb|Il2ra|Il4|Il4r|Itch|Lax1|Lgals3|Lilrb3l|Lilrc2|Lrrc32|Lst1|Lyn|MGC112715|Ndfip1|Pawr|Pdcd1lg2|Pde5a|Pglyrp1|Pglyrp2|Prdx2|Prnp|Ptpn2|RT1-Ba|RT1-Bb|RT1-Db1|Rhbdd3|Samsn1|Scgb1a1|Sfrp1|Shh|Slfn1|Socs5|Socs6|Sox11|Spn|Tgfb1|Thoc1|Tnf…
!	response to transforming growth factor beta	GO:0071559	73	73	0.0614171	0.235745	1	1	1	0.889		Acvr1|Acvr1c|Adam9|Apaf1|Arg1|Arrb2|Bambi|Ccl2|Ccl5|Cited2|Col1a1|Col3a1|Creb1|Dab2|Dusp22|Eid2|Eng|Epb4.1l5|Fbn1|Fermt2|Fn1|Fos|Foxh1|Fut8|Gcnt2|Gdf10|Hipk2|Hpgd|Hyal2|Itgb1|Jun|LOC100912012|Lims1|Ltbp2|Ltbp4|Mstn|Muc4|Nlk|Nodal|Nos3|Parp1|Pde2a|Pdgfa|Ptprk|Scx|Serpine1|Sfrp1|Smad2|Smad3|Smad6|Smurf1|Smurf2|Sox5|Sox6|Star|Tab1|Tgfb1|Tgfb2|Tgfb3|Tgfbr1|Tgfbr2|Tp53|Usp15|Usp9x|Wfikkn2|Wnt10a|Wnt2|…
!	cellular response to transforming growth factor beta stimulus	GO:0071560	71	71	0.0622931	0.235745	1	1	1	0.889		Acvr1|Acvr1c|Adam9|Apaf1|Arg1|Arrb2|Bambi|Ccl2|Ccl5|Cited2|Col1a1|Col3a1|Creb1|Dab2|Dusp22|Eid2|Eng|Epb4.1l5|Fbn1|Fermt2|Fn1|Fos|Foxh1|Fut8|Gcnt2|Hipk2|Hpgd|Hyal2|Jun|LOC100912012|Lims1|Ltbp2|Ltbp4|Mstn|Muc4|Nlk|Nodal|Nos3|Parp1|Pde2a|Pdgfa|Ptprk|Scx|Serpine1|Sfrp1|Smad2|Smad3|Smad6|Smurf1|Smurf2|Sox5|Sox6|Star|Tab1|Tgfb1|Tgfb2|Tgfb3|Tgfbr1|Tgfbr2|Tp53|Usp15|Usp9x|Wfikkn2|Wnt10a|Wnt2|Wnt4|Wnt5a|W…
!	negative regulation of hemopoiesis	GO:1903707	71	71	0.0671797	0.235745	1	0.823325	1	0.893		Bcl6|Bmp4|Bmyc|C1qc|Ccl3|Cd74|Cdk6|Cdkn2a|Cib1|Clec2e|Ctla4|Ctnnb1|Ctr9|Cul4a|Cyld|Erbb2|Fbxo7|Flt3|Foxj1|Gabpa|Gata2|Gli3|Gpr55|Gpr68|Hlx|Hoxb8|Id2|Ihh|Il4|Il4r|Klf13|Ldb1|Leo1|Lilrb3l|Lilrb4|Lmo2|Lrrc17|Lyn|Meis1|Meis2|Myc|N4bp2l2|Nfkbia|Notch1|Paf1|Pf4|Pglyrp1|Pglyrp2|Pik3r1|Prdx2|Prmt1|Ptk2b|Ptpn2|Rara|Sfrp1|Shh|Socs5|Stat5a|Stat5b|Thoc5|Tmem176a|Tmem176b|Tob2|Twist2|Wdr61|Zbtb16|Zbtb46|Zc3h8…
!	centriole replication	GO:0007099	8	8	0.0630771	0.236325	1	0.48479	1	0.0882		Ccp110|Cenpj|Cep135|Cep63|Cetn2|Cntrob|Plk4|Sass6|
!	negative regulation of bone mineralization	GO:0030502	8	8	0.0700625	0.236325	1	1	1	0.576		Ahsg|Ccl3|Ecm1|Fgf23|Grem1|Nfe2|Ptk2b|Srgn|
!	regulation of mRNA 3'-end processing	GO:0031440	8	8	0.0661083	0.236325	1	1	1	0.57	GO:0031442|positive regulation of mRNA 3'-end processing,	Cnot1|Leo1|Ncbp1|Pabpc1|Paf1|Tnrc6b|Tob1|Zfp36|
!	positive regulation of mRNA 3'-end processing	GO:0031442	8	8	0.0661083	0.236325	1	1	1	0.57	GO:0031440|regulation of mRNA 3'-end processing,	Cnot1|Leo1|Ncbp1|Pabpc1|Paf1|Tnrc6b|Tob1|Zfp36|
!	ectopic germ cell programmed cell death	GO:0035234	8	8	0.0692955	0.236325	1	1	1	0.669		Bax|Casp2|Casp4|Il1a|Il1b|Kit|Kitlg|Prkdc|
!	pattern specification involved in kidney development	GO:0061004	8	8	0.0619391	0.236325	1	1	1	0.665	GO:0072048|renal system pattern specification,	Bmp4|Foxd1|Irx1|Irx2|Irx3|Osr1|Pax2|Pax8|
!	positive regulation of mRNA catabolic process	GO:0061014	8	8	0.067698	0.236325	1	1	1	0.526		Cnot1|Gtpbp1|Pabpc1|Pnpt1|Tnrc6b|Tob1|Zc3hav1|Zfp36|
!	renal system pattern specification	GO:0072048	8	8	0.0619391	0.236325	1	1	1	0.665	GO:0061004|pattern specification involved in kidney development,	Bmp4|Foxd1|Irx1|Irx2|Irx3|Osr1|Pax2|Pax8|
!	metanephric glomerulus development	GO:0072224	8	8	0.0681084	0.236325	1	0.982595	1	0.755		Cd34|Lamb2|Lgr4|Lhx1|Nphs2|Osr1|Pdgfrb|Tcf21|
!	regulation of action potential	GO:0098900	8	8	0.0623209	0.236325	1	1	1	0.625		Cav3|Cnr1|Cnr2|Ifng|Kcnj2|Nps|Slc9a1|Tac1|
!	regulation of actin filament-based movement	GO:1903115	8	8	0.0675353	0.236325	1	0.982595	1	0.715		Ank2|Atp1a1|Casq2|Gata4|Kcnj2|Pde4d|Pln|Tnnc1|
!	regulation of establishment of cell polarity	GO:2000114	8	8	0.0644881	0.236325	1	0.982595	1	0.498		Cdh5|Gata3|Gnb2l1|Kank1|Krit1|Ptk2b|Rap1b|Rnf41|
!	positive regulation of endothelial cell apoptotic process	GO:2000353	8	8	0.0592927	0.236325	1	1	1	0.637		Ager|Akr1c3|Cd40|Cd40lg|Col18a1|Faslg|Prkci|Thbs1|
!	negative regulation of mesenchymal cell apoptotic process	GO:2001054	8	8	0.0644565	0.236325	1	1	1	0.686		Bmp7|Hnf1b|Pax2|Pax8|Pou3f4|Shh|Tbx1|Wt1|
!	RNA splicing, via transesterification reactions	GO:0000375	67	67	0.0589503	0.237245	1	0.32885	1	0.585	GO:0000377|RNA splicing, via transesterification reactions with bulged adenosine as nucleophile, GO:0000398|mRNA splicing, via spliceosome,	Aqr|Cdc5l|Cdk13|Celf1|Celf4|Clns1a|Cwc15|Dbr1|Dcps|Ddx20|Ddx39a|Ddx39b|Dhx38|Gcfc2|Gemin2|Gemin4|Gemin5|Gemin6|Hnrnpa1|Hnrnpa3|Hnrnpm|Luc7l|Luc7l2|Luc7l3|Ncbp1|Nova1|Papola|Phf5a|Prmt5|Prmt7|Prpf19|Prpf3|Prpf31|Prpf6|Prpf8|Psip1|Ptbp2|Rbm5|Rbmx|Rsrc1|Scaf11|Sf3a1|Sfpq|Smn1|Smptb|Snrnp200|Snrnp70|Snrpa|Snrpb|Snrpb2|Snrpc|Snrpd2|Snrpf|Snw1|Srpk2|Srsf1|Srsf10|Srsf12|Strap|Tfip11|Tra2a|Tra2b|Usp49|Wb…
!	RNA splicing, via transesterification reactions with bulged adenosine as nucleophile	GO:0000377	67	67	0.0589503	0.237245	1	0.32885	1	0.585	GO:0000375|RNA splicing, via transesterification reactions, GO:0000398|mRNA splicing, via spliceosome,	Aqr|Cdc5l|Cdk13|Celf1|Celf4|Clns1a|Cwc15|Dbr1|Dcps|Ddx20|Ddx39a|Ddx39b|Dhx38|Gcfc2|Gemin2|Gemin4|Gemin5|Gemin6|Hnrnpa1|Hnrnpa3|Hnrnpm|Luc7l|Luc7l2|Luc7l3|Ncbp1|Nova1|Papola|Phf5a|Prmt5|Prmt7|Prpf19|Prpf3|Prpf31|Prpf6|Prpf8|Psip1|Ptbp2|Rbm5|Rbmx|Rsrc1|Scaf11|Sf3a1|Sfpq|Smn1|Smptb|Snrnp200|Snrnp70|Snrpa|Snrpb|Snrpb2|Snrpc|Snrpd2|Snrpf|Snw1|Srpk2|Srsf1|Srsf10|Srsf12|Strap|Tfip11|Tra2a|Tra2b|Usp49|Wb…
!	mRNA splicing, via spliceosome	GO:0000398	67	67	0.0589503	0.237245	1	0.32885	1	0.585	GO:0000375|RNA splicing, via transesterification reactions, GO:0000377|RNA splicing, via transesterification reactions with bulged adenosine as nucleophile,	Aqr|Cdc5l|Cdk13|Celf1|Celf4|Clns1a|Cwc15|Dbr1|Dcps|Ddx20|Ddx39a|Ddx39b|Dhx38|Gcfc2|Gemin2|Gemin4|Gemin5|Gemin6|Hnrnpa1|Hnrnpa3|Hnrnpm|Luc7l|Luc7l2|Luc7l3|Ncbp1|Nova1|Papola|Phf5a|Prmt5|Prmt7|Prpf19|Prpf3|Prpf31|Prpf6|Prpf8|Psip1|Ptbp2|Rbm5|Rbmx|Rsrc1|Scaf11|Sf3a1|Sfpq|Smn1|Smptb|Snrnp200|Snrnp70|Snrpa|Snrpb|Snrpb2|Snrpc|Snrpd2|Snrpf|Snw1|Srpk2|Srsf1|Srsf10|Srsf12|Strap|Tfip11|Tra2a|Tra2b|Usp49|Wb…
!	myeloid leukocyte differentiation	GO:0002573	66	66	0.0621581	0.237245	1	0.804125	1	0.869		Acp5|Anxa2|Batf|Batf2|Batf3|Bmp4|Car2|Casp8|Cbfa2t3|Ccr7|Cd300lf|Cd86|Cebpa|Cited2|Csf1|Csf1r|Ctnnb1|Dhrs2|Efna2|Efna4|Epha2|Fam20c|Farp2|Gata2|Gata3|Gimap5|Glo1|Gpc3|Il17c|Il25|Il31ra|Ireb2|Irf4|Itgam|Jun|Kdm1a|Kit|L3mbtl3|Lef1|Mapk14|Med1|Mitf|Nfatc1|Nkap|Nkx2-3|Ostm1|Pafah1b1|Pde1b|Pde2a|Pir|Pparg|Relb|Sbno2|Snx10|Spi1|Spib|Tf|Tfrc|Tgfb1|Tgfbr2|Thoc5|Tnfrsf11a|Traf6|Vegfa|Zfp334|Zfpm1|
!	protein secretion	GO:0009306	68	68	0.0612565	0.237245	1	0.804125	1	0.856		Abca1|Acvr2b|Agtr1a|Aim2|Anxa1|Bloc1s6|Cacna1c|Cbln1|Cbln4|Ccdc23|Ccr7|Cd40lg|Chi3l1|Cplx1|Cplx3|Crlf2|Cxcl10|Cyb5r4|Dgat1|Dmtn|Erp29|Fam3b|Ffar1|Fkbp1b|Gata3|Glp1r|Gnptab|Golph3|Gpr119|Hnf1b|Hps1|Il1rn|Lax1|Lcp2|Lilrb3l|Lmf1|Lyn|Lyst|Mafa|Mon1a|Myo5a|Neurod1|Notch1|Olfm2|Optn|Pafah1b1|Pclo|Plek|Pnp|Pou2f2|RGD1559732|RGD1624210|Rab11b|Rab11fip2|Rab11fip5|Rab1a|Rnf19b|S100a13|Selt|Slc18a2|Slc30a8|…
!	mesenchymal cell development	GO:0014031	64	64	0.0586073	0.237245	1	1	1	0.9		Acvr1|Adam15|Alx1|Cited2|Cyp26a1|Cyp26c1|Edn3|Ednra|Ednrb|Efnb1|Eomes|Epb4.1l5|Erbb4|Fam101b|Fgf19|Fgfr2|Flna|Foxc1|Foxd1|Foxd2|Foxd4|Gbx2|Gdnf|Hey1|Hey2|Heyl|Isl1|Jag1|Kitlg|Lama5|Lef1|Loxl2|Loxl3|Lrp6|Msx1|Msx2|Nfatc1|Nog|Notch1|Nrp2|Nrtn|Ovol2|Pitx2|Rtn4|Sema3c|Sema3f|Sfrp1|Shh|Snai1|Sox10|Sox11|Sox8|Tbx1|Tfap2a|Tgfb1|Tgfb2|Tgfbr1|Trim28|Twist1|Wnt16|Wnt2|Wnt4|Wnt5a|Zeb2|
!	peptidyl-serine modification	GO:0018209	68	68	0.0690391	0.237245	1	0.32885	1	0.835		Akt1|Atr|Aurka|Aurkb|Camk2a|Camk2b|Cdk1|Clk1|Clspn|Dcn|Egflam|Epo|Fscb|Galnt3|Gas6|Hipk2|Hipk3|Hipk4|Ikbkb|Il24|Lmtk2|Lrrk2|Map2k2|Map3k10|Map3k12|Map4k1|Mapk1|Mapk12|Mapk14|Mapk8|Mapkapk2|Mapkapk3|Mboat4|Mknk1|Morc3|Mtor|Myo3a|Myo3b|Nek6|Nlk|Ntmt1|Pdk2|Pdk3|Pink1|Plk1|Prkaa2|Prkaca|Prkca|Prkcz|Prkd1|Prkd2|Prkdc|Prkg2|Prkx|Prss34|Rps6ka4|Rps6ka5|Sgk1|Smg1|Smtnl1|Spock2|Spock3|Taf1|Tdgf1|Tgfbr1|Tg…
!	positive regulation of innate immune response	GO:0045089	68	68	0.0623411	0.237245	1	0.804125	1	0.895		Adam8|Aim2|Ap1g1|Cadm1|Cd226|Cd86|Clec7a|Colec12|Crtam|Ddx58|Ereg|Fadd|Gimap5|Hpx|Hspd1|Il21|Irak1|Irf3|Irf7|Klre1|Klrk1|Lamp1|Lbp|Lsm14a|Mapkapk2|Mapkapk3|Med1|Mmp2|Myd88|Ncr3|Nfkbia|Nlrc5|Nod2|Otulin|PVR|Pglyrp1|Pglyrp2|Pik3ap1|Plscr1|Polr3b|Polr3d|Polr3f|Polr3g|Prkce|Ptafr|Pvrl2|Pycard|RT1-S3|Rela|Rftn1|Ripk2|Sh2d1a|Sh2d1b2|Stat5a|Stat5b|Tbk1|Ticam2|Tirap|Tlr1|Tlr3|Tlr4|Tlr6|Tnip1|Tnip2|Tnip3|…
!	organophosphate catabolic process	GO:0046434	62	62	0.0693014	0.237245	1	0.32885	1	0.881		Abhd12|Ada|Ampd3|Angptl3|Apoa2|Art2b|Aspdh|Cnp|Dctpp1|Dera|Enpp1|Enpp2|Entpd2|Entpd4|Gpd1l|Impa1|Impa2|Inpp5e|Inpp5f|Itpa|Lipc|Mlycd|Mtmr2|Nt5c|Nt5c1a|Nt5e|Nt5m|Nudt1|Nudt12|Nudt15|Nudt16|Nudt18|Nudt3|Nudt5|Nudt9|Pde10a|Pde11a|Pde1b|Pde2a|Pde4a|Pde4c|Pde4d|Pde5a|Pde7a|Pdxp|Pla2g4d|Plcb2|Plcb3|Pld1|Pld2|Pnpla8|Pon1|Prtfdc1|Pten|Ptpmt1|Samhd1|Smpd1|Smpd4|Smpdl3a|Smpdl3b|Synj2|Upp2|
!	nucleic acid transport	GO:0050657	67	66	0.0582975	0.237245	1	0.804125	1	0.754	GO:0051236|establishment of RNA localization, GO:0050658|RNA transport,	Alkbh5|Alyref|Casc3|Chtop|Ddx39a|Ddx39b|Eif5a|Eny2|Fyttd1|Gle1|Hnrnpa1|Hnrnpa2b1|Hnrnpa3|Igf2bp1|Iws1|Kif5c|Lrpprc|Magoh|Mrpl18|Ncbp1|Npm1|Nup107|Nup133|Nup153|Nup155|Nup160|Nup214|Nup35|Nup54|Nup62|Nup85|Nup93|Nup98|Nxf2|Nxf3|Nxf7|Nxt1|Nxt2|Pabpn1|Phax|Pnpt1|Poldip3|Pom121|Qk|RGD1565693|Rbm8a|Rftn1|Rftn2|Rpsa|Sarnp|Sidt1|Sidt2|Slbp|Snupn|Thoc1|Thoc2|Thoc3|Thoc5|Thoc6|Thoc7|Tpr|Tsc1|Tst|Xpot|Zc3h…
!	RNA transport	GO:0050658	67	66	0.0582975	0.237245	1	0.804125	1	0.754	GO:0051236|establishment of RNA localization, GO:0050657|nucleic acid transport,	Alkbh5|Alyref|Casc3|Chtop|Ddx39a|Ddx39b|Eif5a|Eny2|Fyttd1|Gle1|Hnrnpa1|Hnrnpa2b1|Hnrnpa3|Igf2bp1|Iws1|Kif5c|Lrpprc|Magoh|Mrpl18|Ncbp1|Npm1|Nup107|Nup133|Nup153|Nup155|Nup160|Nup214|Nup35|Nup54|Nup62|Nup85|Nup93|Nup98|Nxf2|Nxf3|Nxf7|Nxt1|Nxt2|Pabpn1|Phax|Pnpt1|Poldip3|Pom121|Qk|RGD1565693|Rbm8a|Rftn1|Rftn2|Rpsa|Sarnp|Sidt1|Sidt2|Slbp|Snupn|Thoc1|Thoc2|Thoc3|Thoc5|Thoc6|Thoc7|Tpr|Tsc1|Tst|Xpot|Zc3h…
!	negative regulation of inflammatory response	GO:0050728	62	62	0.0698946	0.237245	1	0.804125	1	0.885		Abr|Acp5|Ada|Adcyap1|Adora1|Adora2a|Aoah|Apoa1|Apod|Apoe|Bcr|C1qtnf3|Calcrl|Cd276|Cnr2|Dusp10|Fam132a|Ffar4|Foxp3|Gata3|Ghrl|Gpx1|Gpx2|Ier3|Il10|Il20rb|Il22|Il22ra2|Il2ra|Il4|Ins2|Irg1|Isl1|Mefv|Ndfip1|Nlrp12|Nlrx1|Nod2|Nt5e|Otulin|Pbk|Pglyrp1|Ppard|Pparg|Proc|Psmb4|Ptger4|Ptpn2|Rabgef1|Rora|Serpinc1|Serpinf1|Sharpin|Smad3|Spn|Tff2|Tnfaip8l2|Tnfrsf1a|Tnfrsf1b|Uaca|Vimp|Zfp36|
!	regulation of viral process	GO:0050792	65	64	0.0626034	0.237245	1	0.804125	1	0.837		Adar|Adarb1|Banf1|Bst2|Ccl3|Ccl4|Ccl5|Ddx5|Dynlt1|Ep300|Fam111a|Hdac1|Hpn|Ifitm1|Ifitm2|Ifitm3|Isg15|Isg20|Jun|Lef1|Mdfic|Mid2|Mir24-2|Mx2|Nr5a2|Oas1a|Oasl|Pfn1|Plscr1|Pm20d1|Ppid|Ppie|Ppih|Prox1|Rad23a|Rest|Rsad2|Smarca4|Smarcb1|Snw1|Sp1|Sp100|Srpk1|Srpk2|Taf11|Tap1|Tarbp2|Tardbp|Tfap4|Top2a|Trim10|Trim11|Trim14|Trim21|Trim25|Trim26|Trim27|Trim28|Trim31|Trim32|Trim35|Trim59|Trim8|Zc3hav1|
!	establishment of RNA localization	GO:0051236	67	66	0.0582975	0.237245	1	0.804125	1	0.754	GO:0050658|RNA transport, GO:0050657|nucleic acid transport,	Alkbh5|Alyref|Casc3|Chtop|Ddx39a|Ddx39b|Eif5a|Eny2|Fyttd1|Gle1|Hnrnpa1|Hnrnpa2b1|Hnrnpa3|Igf2bp1|Iws1|Kif5c|Lrpprc|Magoh|Mrpl18|Ncbp1|Npm1|Nup107|Nup133|Nup153|Nup155|Nup160|Nup214|Nup35|Nup54|Nup62|Nup85|Nup93|Nup98|Nxf2|Nxf3|Nxf7|Nxt1|Nxt2|Pabpn1|Phax|Pnpt1|Poldip3|Pom121|Qk|RGD1565693|Rbm8a|Rftn1|Rftn2|Rpsa|Sarnp|Sidt1|Sidt2|Slbp|Snupn|Thoc1|Thoc2|Thoc3|Thoc5|Thoc6|Thoc7|Tpr|Tsc1|Tst|Xpot|Zc3h…
!	defense response to virus	GO:0051607	63	62	0.0620721	0.237245	1	1	1	0.811		Abcf3|Adar|Aimp1|Apobec1|Becn1|Bst2|Cd207|Cd40|Cd86|Crcp|Cxadr|Cxcl10|Cxcl9|Ddx41|Ddx58|Ddx60|Exosc4|Exosc5|Fadd|Hyal2|Ifitm1|Ifitm2|Ifitm3|Ifna4|Ifna5|Ifnar1|Ifng|Ifnk|Ifnlr1|Il23a|Irf3|Irf5|Isg15|Isg20|Kcnj8|Lilrb3l|Lsm14a|Lyst|Mx1|Mx2|Nlrc5|Oas1a|Oas1e|Oas1f|Oas1h|Oas1k|Oas2|Oasl|Oasl2|Plscr1|Pmaip1|Prf1|Ptprc|Pycard|RGD1559679|RGD1561246|Rsad2|Samhd1|Tlr3|Trim11|Unc13d|Zc3hav1|
!	protein targeting to lysosome	GO:0006622	9	9	0.065077	0.23859	1	0.9874	1	0.502	GO:0072666|establishment of protein localization to vacuole, GO:0006623|protein targeting to vacuole,	Ap3b1|Gcc2|Gnptg|Lhcgr|Nedd4|Rab7a|Scarb2|Snx16|Zfyve16|
!	protein targeting to vacuole	GO:0006623	9	9	0.065077	0.23859	1	0.9874	1	0.502	GO:0072666|establishment of protein localization to vacuole, GO:0006622|protein targeting to lysosome,	Ap3b1|Gcc2|Gnptg|Lhcgr|Nedd4|Rab7a|Scarb2|Snx16|Zfyve16|
!	telomere maintenance via telomere lengthening	GO:0010833	9	9	0.0663862	0.23859	1	0.9874	1	0.515		Ctc1|Obfc1|Pinx1|Rad50|Terc|Terf1|Terf2ip|Tert|Tinf2|
!	thalamus development	GO:0021794	9	9	0.0681787	0.23859	1	0.9874	1	0.571		Gbx2|Lrp6|Ogdh|Olig2|Shh|Slc6a4|Srd5a1|Tal2|Uqcrq|
!	positive regulation of protein autophosphorylation	GO:0031954	9	9	0.066703	0.23859	1	0.9874	1	0.476		Grem1|Mre11a|Ngf|Pdgfa|Rad50|Rap2b|Rap2c|Tom1l1|Vegfa|
!	purinergic nucleotide receptor signaling pathway	GO:0035590	9	9	0.0638129	0.23859	1	0.9874	1	0.607		Niacr1|P2rx1|P2rx2|P2rx3|P2rx4|P2rx5|P2rx6|P2ry12|P2ry13|
!	regulation of urine volume	GO:0035809	9	9	0.0673754	0.23859	1	0.9874	1	0.659		Adora2a|Avpr2|Ednrb|Hyal2|Nppb|Npr3|Ptger3|Tfap2b|Uts2r|
!	cellular response to glucose starvation	GO:0042149	9	9	0.0652669	0.23859	1	0.49462	1	0.525		Cpeb4|Gck|Hspa5|Mybbp1a|Pmaip1|Prkaa2|Rrp8|Slc2a1|Tp53|
!	negative regulation of JAK-STAT cascade	GO:0046426	9	9	0.0596105	0.23859	1	0.49462	1	0.492	GO:1904893|negative regulation of STAT cascade,	Cav1|Hgs|Hnf4a|Leprot|Neurod1|Nf2|Ptpn2|Sac3d1|Socs1|
!	regulation of mRNA catabolic process	GO:0061013	9	9	0.0599833	0.23859	1	1	1	0.551		Cnot1|Gtpbp1|Nbas|Pabpc1|Pnpt1|Tnrc6b|Tob1|Zc3hav1|Zfp36|
!	negative regulation of biomineral tissue development	GO:0070168	9	9	0.0607111	0.23859	1	1	1	0.63		Ahsg|Ccl3|Ecm1|Fgf23|Gas6|Grem1|Nfe2|Ptk2b|Srgn|
!	positive regulation of T cell apoptotic process	GO:0070234	9	9	0.0687908	0.23859	1	0.9874	1	0.616		Adam8|Bbc3|Ccl5|Pdcd7|Prelid1|Tgfb2|Tp53|Wnt5a|Zc3h8|
!	cellular response to arsenic-containing substance	GO:0071243	9	9	0.0675305	0.23859	1	0.9874	1	0.472		Cpeb2|Ddx3x|Gsto1|Gsto2|Hmbs|Met|Mknk2|Urod|Zfand2a|
!	cellular response to vitamin D	GO:0071305	9	9	0.0669582	0.23859	1	1	1	0.625		Atp2b1|Bglap|Casr|Fzd1|Itgb1|Mmp1|Nos2|Sfrp1|Sult2a1|
!	response to monoamine	GO:0071867	10	9	0.0604048	0.23859	1	1	1	0.713	GO:0071869|response to catecholamine,	Adcy6|Aplp1|Egr1|Gnas|Pde4d|Ppargc1a|Rnls|Srd5a1|Star|
!	response to catecholamine	GO:0071869	10	9	0.0604048	0.23859	1	1	1	0.713	GO:0071867|response to monoamine,	Adcy6|Aplp1|Egr1|Gnas|Pde4d|Ppargc1a|Rnls|Srd5a1|Star|
!	establishment of protein localization to vacuole	GO:0072666	9	9	0.065077	0.23859	1	0.9874	1	0.503	GO:0006622|protein targeting to lysosome, GO:0006623|protein targeting to vacuole,	Ap3b1|Gcc2|Gnptg|Lhcgr|Nedd4|Rab7a|Scarb2|Snx16|Zfyve16|
!	negative regulation of STAT cascade	GO:1904893	9	9	0.0596105	0.23859	1	0.49462	1	0.492	GO:0046426|negative regulation of JAK-STAT cascade,	Cav1|Hgs|Hnf4a|Leprot|Neurod1|Nf2|Ptpn2|Sac3d1|Socs1|
!	regulation of telomere maintenance	GO:0032204	10	10	0.0613727	0.239875	1	0.99143	1	0.63		Acd|Bmyc|Ercc1|Ercc4|Myc|Terf1|Terf2|Terf2ip|Tinf2|Ylpm1|
!	negative regulation of myeloid cell apoptotic process	GO:0033033	10	10	0.0687096	0.239875	1	1	1	0.686		Apoh|Ccl5|Ccr5|Clec5a|Epo|Il3|Kitlg|Nod2|Stat5a|Vimp|
!	positive regulation of isotype switching	GO:0045830	10	10	0.058388	0.239875	1	0.99143	1	0.699		Cd40|Clcf1|Exosc3|Exosc6|Ifng|Il4|Ptprc|Stat6|Tbx21|Tgfb1|
!	AMP metabolic process	GO:0046033	10	10	0.0696544	0.239875	1	0.99143	1	0.626		Adsl|Adss|Ak1|Ak2|Ak3|Ak4|Ampd3|Aprt|Nt5e|Prps1|
!	defense response to fungus	GO:0050832	10	10	0.0640068	0.239875	1	0.99143	1	0.391		Cotl1|Ctsg|Elane|Hamp|Ltf|Mpo|Ncf1|RatNP-3b|S100vp|Tgfb1|
!	cranial suture morphogenesis	GO:0060363	10	10	0.0606251	0.239875	1	1	1	0.757		Bmp4|Fgf4|Fgfr2|Gli3|Insig1|Msx2|Tgfb1|Tgfb2|Tgfb3|Twist1|
!	glomerulus vasculature development	GO:0072012	10	10	0.0698899	0.239875	1	0.99143	1	0.733		Acta2|Angpt1|Angpt2|Bmp4|Cd34|Egr1|Osr1|Pdgfrb|Pecam1|Tcf21|
!	regulation of mesoderm development	GO:2000380	10	10	0.0649731	0.239875	1	0.99143	1	0.693		Cer1|Etv2|Fgfr1|Mesp1|Rps6ka6|Sall1|Sfrp2|Smad2|Tp63|Wnt3a|
!	negative regulation of immune effector process	GO:0002698	60	60	0.0699763	0.24043	1	1	1	0.902		Abr|Apoa1|Apoa2|Arrb2|Bcl6|Bcr|Bst2|C1qbp|Cd300a|Cd46|Cd55|Clec2e|Cr1l|Dhx58|Dusp10|Fer|Foxj1|Foxp3|Hlx|Htra1|Il10|Il20rb|Il2ra|Il33|Il4|Il4r|Ins2|Irak3|Irf3|Itch|Klre1|Lgals3|Lilrb3l|MGC112715|Micb|Muc4|Mul1|Ndfip1|Nlrx1|Nod2|Pcbp2|Pglyrp1|Pglyrp2|Ppp3cb|Ptprc|RT1-A1|RT1-S3|Rabgef1|Serping1|Sh2d1b2|Socs5|Spn|Tap1|Tarbp2|Tgfb1|Tgfb2|Tgfb3|Thoc1|Traf3ip1|Zfp35|
!	female gamete generation	GO:0007292	60	60	0.0648644	0.24043	1	1	1	0.854		Adamts1|Adrm1|Afp|Alms1|Amh|Aspm|Bmpr1b|Brca2|Ctnnb1|Cyp17a1|Dazl|Ddx20|Dmc1|Edn2|Ercc1|Ereg|Fbxo5|Fosl1|Foxo3|Gnrh1|Gpr149|Hexb|Hormad1|Hpgd|Ihh|Il1b|Il1r1|Il4r|Inhbb|Insl3|Jup|Kmt2d|M1ap|Mcm8|Mei4|Mmp19|Mmp2|Msh5|Nanos3|Nos2|Nos3|Npm2|Nrip1|Pgr|Piwil2|Pld6|Ptgs2|Ptk2b|Rec8|Rxfp2|Sirt1|Sohlh2|Stra8|Tdrd5|Wnt4|Ybx2|Zfx|Zglp1|Zmiz1|Zp3|
!	rRNA metabolic process	GO:0016072	61	61	0.0653186	0.24043	1	0.32189	1	0.49		Bop1|C1d|Cdkn2a|Cirh1a|Ddx47|Ddx52|Ddx56|Dis3|Dis3l|Dkc1|Drosha|Emg1|Ern2|Exosc10|Exosc3|Exosc4|Exosc9|Fbl|Fbll1|Gar1|Gtf2h5|Imp3|Imp4|Krr1|LOC297756|LOC500148|LOC688637|Mphosph10|Mterfd2|Naf1|Nol11|Nop2|Nop58|Npm3|Nsa2|Pes1|Pop4|Rbfa|Rpf1|Rpl11|Rpl14|Rpl26|Rpl5|Rpl7|Rps15|Rps16|Rps24|Rps8|Rpsa|Rrp1|Rrp36|Rrp8|Sbds|Skiv2l2|Utp14a|Utp15|Utp20|Wdr12|Wdr55|Xrn1|Ybey|
!	cerebellum development	GO:0021549	61	61	0.0583487	0.24043	1	1	1	0.856		Aars|Acvr1c|Ak1|Ak3|Arcn1|Atg7|Atic|Atp2b2|Atp7a|Atrn|Cacna1a|Cbln1|Cbs|Cdk5r2|Cntn1|Dixdc1|Ezh2|Faim2|Fzd4|Gbx2|Gdf10|Gli1|Gnpat|Herc1|Hspa5|Kndc1|Ldb1|Lhx1|Lmx1b|Lrp6|Mdk|Mecp2|Mtpn|Myh10|Myo16|Naglu|Ncoa1|Ncoa2|Neurod1|Ntm|Ogdh|Pcnt|Pfdn1|Prkg1|Prox1|Ptprs|Rora|Sdf4|Sema4c|Serpine2|Sez6l|Sez6l2|Skor2|Sptbn2|Sstr1|Sstr2|Top2a|Ulk1|Uqcrq|Wnt1|Wnt7a|
!	reactive oxygen species metabolic process	GO:0072593	61	61	0.068444	0.24043	1	0.78397	1	0.86		Apoa4|Atp7a|Atpif1|Cat|Cbs|Ccs|Cps1|Ctgf|Cyb5r4|Cyba|Cyp1a1|Cyp1a2|Cyr61|Duox1|Duox2|Egfr|Fancc|Gls2|Gpx1|Gpx3|Gpx4|Hba1|Hba2|Il22|Mpo|Mpv17l|Ncf1|Ncf2|Ndufaf2|Ndufs1|Ndufs3|Ndufs4|Nnt|Nos2|Nos3|Nox3|Noxa1|Noxo1|P2rx4|Park7|Pax2|Pdk4|Pmaip1|Prdx2|Prdx3|Prdx4|Prdx5|Prex1|Prg3|Pxdn|Rfk|Rora|Sh3pxd2a|Sh3pxd2b|Slc7a2|Sod1|Sod3|Spr|Tlr6|Txnrd1|Vav1|
!	regulation of viral life cycle	GO:1903900	61	60	0.0670903	0.24043	1	0.78397	1	0.834		Adar|Adarb1|Bst2|Ccl3|Ccl4|Ccl5|Ddx5|Ep300|Fam111a|Hdac1|Hpn|Ifitm1|Ifitm2|Ifitm3|Isg15|Isg20|Jun|Lef1|Mdfic|Mid2|Mir24-2|Mx2|Nr5a2|Oas1a|Oasl|Pfn1|Plscr1|Ppid|Ppie|Ppih|Prox1|Rad23a|Rest|Rsad2|Smarca4|Smarcb1|Snw1|Sp1|Sp100|Srpk1|Srpk2|Taf11|Tarbp2|Tardbp|Tfap4|Top2a|Trim10|Trim11|Trim14|Trim21|Trim25|Trim26|Trim27|Trim28|Trim31|Trim32|Trim35|Trim59|Trim8|Zc3hav1|
!	regulation of respiratory system process	GO:0044065	11	11	0.0638549	0.24086	1	0.993575	1	0.556		Adora1|Fto|Glra1|Gsx2|Mecp2|Mtg1|Mtg2|Nlgn2|Nlgn3|Pbx3|Tshz3|
!	cellular carbohydrate catabolic process	GO:0044275	11	11	0.0688168	0.24086	1	0.993575	1	0.485		Agl|Cps1|G6pc|Gaa|Gk|Idnk|Manba|Miox|Pygb|Pygm|Sord|
!	negative regulation of osteoclast differentiation	GO:0045671	11	11	0.0607811	0.24086	1	1	1	0.548		Ccl3|Clec2e|Ctnnb1|Gpr55|Il4|Lilrb3l|Lilrb4|Lrrc17|Pik3r1|Sfrp1|Tob2|
!	positive regulation of alpha-beta T cell proliferation	GO:0046641	11	11	0.0666059	0.24086	1	0.993575	1	0.719		Blm|Cd24|Cd3e|Cd55|Cd80|Il18|Il23a|Ptprc|Ripk2|Syk|Zap70|
!	renal system vasculature development	GO:0061437	11	11	0.0640129	0.24086	1	0.993575	1	0.758	GO:0061440|kidney vasculature development,	Acta2|Angpt1|Angpt2|Bmp4|Cd34|Egr1|Osr1|Pdgfrb|Pecam1|Pkd2|Tcf21|
!	kidney vasculature development	GO:0061440	11	11	0.0640129	0.24086	1	0.993575	1	0.758	GO:0061437|renal system vasculature development,	Acta2|Angpt1|Angpt2|Bmp4|Cd34|Egr1|Osr1|Pdgfrb|Pecam1|Pkd2|Tcf21|
!	regulation of nephron tubule epithelial cell differentiation	GO:0072182	11	11	0.0662454	0.24086	1	1	1	0.766		Cd24|Ctnnb1|Gata3|Ifng|Lhx1|Osr1|Pax2|Pax8|Prom1|Wwtr1|Yap1|
!	nuclear-transcribed mRNA catabolic process, deadenylation-dependent decay	GO:0000288	12	12	0.0604461	0.24223	1	0.99545	1	0.549		Ccrn4l|Cnot6|Cnot6l|Cnot8|Dcps|Exosc3|Exosc5|Exosc9|Pan3|Parn|Patl1|Zfp36|
!	negative regulation of cytokine production involved in immune response	GO:0002719	12	12	0.0648718	0.24223	1	1	1	0.775		Apoa1|Apoa2|Bcl6|Bst2|Foxp3|Il10|Irak3|Lilrb3l|MGC112715|Tgfb1|Tgfb2|Tgfb3|
!	negative regulation of lyase activity	GO:0051350	12	12	0.0693822	0.24223	1	0.99545	1	0.661		Akap5|Drd3|Gabbr1|Galr1|Galr3|Gpr87|Hrh3|Npr3|P2ry13|Palm|Pdzd3|Phpt1|
!	protein localization to lysosome	GO:0061462	12	12	0.0606973	0.24223	1	0.99545	1	0.522	GO:0072665|protein localization to vacuole,	Ap3b1|Gcc2|Gnptg|Lamtor4|Lamtor5|Lhcgr|Nedd4|Rab7a|Scarb2|Sh3bp4|Snx16|Zfyve16|
!	protein localization to vacuole	GO:0072665	12	12	0.0606973	0.24223	1	0.99545	1	0.522	GO:0061462|protein localization to lysosome,	Ap3b1|Gcc2|Gnptg|Lamtor4|Lamtor5|Lhcgr|Nedd4|Rab7a|Scarb2|Sh3bp4|Snx16|Zfyve16|
!	negative regulation of release of cytochrome c from mitochondria	GO:0090201	12	12	0.061849	0.24223	1	0.528345	1	0.722		Akt1|Arrb2|Avp|Bcl2l1|Fxn|Gpx1|Igf1|Lmna|Opa1|Park2|Parl|Prelid1|
!	regulation of non-canonical Wnt signaling pathway	GO:2000050	12	12	0.0698932	0.24223	1	1	1	0.584		Ankrd6|Dab2|Dact1|Gpc3|Ift80|Lrp6|Nkd1|Rspo1|Sfrp1|Sfrp2|Sfrp5|Znrf3|
!	regulation of epithelial cell differentiation involved in kidney development	GO:2000696	12	12	0.0588215	0.24223	1	1	1	0.747		Cd24|Ctnnb1|Gata3|Ifng|Lhx1|Osr1|Pax2|Pax8|Prkx|Prom1|Wwtr1|Yap1|
!	lymphocyte activation involved in immune response	GO:0002285	53	53	0.0611379	0.24313	1	1	1	0.889		Ada|Atp7a|Batf|Bcl3|Cd180|Cd40lg|Cd86|Eomes|Ercc1|Exo1|Exosc3|Exosc6|Gata3|Gpr183|Hspd1|Icam1|Ifna4|Ifna5|Ifng|Ifnk|Il18r1|Il4|Irf4|Itfg2|Itgal|LOC100360342|Lcp1|Lef1|Lgals1|Lgals8|Lig4|Lilrb3l|Msh2|Nkx2-3|Plcl2|Ptger4|Ptk2b|RGD1559679|RGD1561246|Relb|Rnf168|Rnf8|Rora|Sema4a|Slc11a1|Stat6|Stx11|Swap70|Tlr4|Tp53|Unc13d|Xrcc4|aicda|
!	regulation of response to biotic stimulus	GO:0002831	53	52	0.0619688	0.24313	1	1	1	0.871		Aim2|C1qbp|Cactin|Cd180|Cd226|Cd24|Cd37|Cd40lg|Cd55|Creb3|Crtam|Ddx58|Ddx60|Dhx58|Hspd1|Htra1|Ifnlr1|Il12rb1|Il23a|Il23r|Il2ra|Il4|Irf3|Irg1|Itch|Klre1|Lilrb3l|Ltf|Ly86|Micb|Muc4|Mul1|Nfkbil1|Nlrx1|Nod2|PVR|Pcbp2|Phemx|Pm20d1|Ppp2r3c|Prdx2|Prkca|Pvrl2|Pycard|Rnf216|Spn|Tarbp2|Traf3ip1|Traf6|Trib1|Zc3hav1|Zcchc11|
!	regulation of interferon-gamma production	GO:0032649	54	54	0.0591007	0.24313	1	1	1	0.9		Axl|Bcl3|C1qbp|Ccr7|Cd2|Cd276|Cd3e|Cd40lg|Fadd|Foxp3|Fzd5|Gas6|Gata3|Gimap5|Hspd1|Ifnar1|Il10|Il12rb1|Il12rb2|Il18|Il18r1|Il1b|Il20rb|Il21|Il23a|Il23r|Il27ra|Il33|Irf8|Isg15|Isl1|Klre1|Klrk1|Lilrb3l|Nod2|Pde4d|Pglyrp1|Pglyrp2|Prnp|Pycard|RT1-Db1|Rara|Ripk2|Sash3|Scgb1a1|Slc11a1|Ticam2|Tlr3|Tlr4|Tnfrsf13c|Txk|Wnt5a|Zfpm1|Zp3|
!	monovalent inorganic cation homeostasis	GO:0055067	53	53	0.0638153	0.24313	1	0.76411	1	0.861		Agtr1a|Aqp11|Atp4a|Atp5b|Atp6v0a4|Atp6v1b2|Avp|C7|Car2|Cftr|Chp2|Clic4|Cln3|Cln6|Cyp4a1|Cyp4f18|Ednrb|Faslg|Kcna5|Kcnh2|Kcnj10|Kcnma1|Mc3r|Nr3c2|Pdk2|Pdk4|Ppt1|Rab20|Rab39a|Rab7a|Rhcg|Scn7a|Scnn1a|Scnn1b|Scnn1g|Sgk1|Slamf8|Slc11a1|Slc12a5|Slc26a6|Slc4a3|Slc4a5|Slc9a1|Slc9a2|Slc9a7|Slc9a8|Slc9a9|Tfap2b|Tmem165|Tmprss3|Tp53|Ttpa|Upk3a|
!	cellular response to carbohydrate stimulus	GO:0071322	53	53	0.0676099	0.24313	1	0.76411	1	0.86		Aacs|Ager|Ang2|Calcrl|Casr|Cpb2|Cyba|Ep300|Fn1|Gas6|Gata4|Gjb6|Icam1|Il1b|Il1r1|Irs2|Kcnj11|Lgals1|Map2k4|Map2k6|Map2k7|Met|Mir130a|Mir27a|Mir320a|Mir337|Mir410|Mlxipl|Myc|Neurod1|Nptx1|Pax2|Pck2|Pdk3|Plau|Ppp3ca|Prkaca|Prkca|Rab11b|Rab11fip2|Rab11fip5|Selt|Serpine1|Slc26a6|Slc2a5|Sox4|Srf|Star|Th|Tjp1|Txn1|Ucp2|Zfp236|
!	cellular response to corticosteroid stimulus	GO:0071384	50	50	0.0685642	0.24313	1	0.76411	1	0.887		Acvr1|Adcyap1|Agtr1a|Agtr1b|Akr1c3|Anxa1|Arg1|Asl|Ass1|Atp2b1|Bmp4|Casp9|Ccl2|Crh|Cyp1b1|Egfr|Ep300|Ephx1|Fech|Flt3|Gstp1|Hey1|Hmbs|Hmgcs2|Il17a|Isl1|Mstn|Myod1|Nr3c1|Orm1|RT1-Ba|RT1-Bb|Reln|Rest|Serpina3n|Serpine1|Sgk1|Smyd3|Srd5a1|Sstr2|Sstr5|Star|Stc1|Tfap4|Tgfb1|Ube2l3|Ugt1a1|Ugt1a5|Ugt1a6|Vegfa|
!	positive regulation of blood circulation	GO:1903524	51	51	0.0597181	0.24313	1	1	1	0.901		Ada|Adcyap1|Adm|Adora2b|Adra1b|Adra2a|Adra2c|Adrb3|Akt1|Alox12|Apln|Atp1a1|Avp|Casr|Cav1|Cftr|Cps1|Ctgf|Cysltr1|Dbh|Edn2|Edn3|Egfr|F2r|Glp1r|Hcn2|Hey2|Hrh1|Htr2a|Htr2c|Icam1|Kdr|Nos3|Pde4d|Pde5a|Pla2g6|Ppard|Prkg1|Ptgs1|Ptgs2|Ptk2|Rhoa|Ryr2|Scn3b|Shc1|Smtnl1|Tbxas1|Tgfb2|Ucn|Uts2r|Vip|
!	regulation of neural precursor cell proliferation	GO:2000177	52	52	0.0666366	0.24313	1	0.76411	1	0.884		Adcyap1|Ascl1|Aspm|Bdnf|Ccr5|Cd24|Cdon|Ctnnb1|Disc1|Dll4|Ell3|Fgf2|Foxg1|Gata2|Gli1|Gli3|Gpr37l1|Hdac5|Id2|Igf1|Il1b|Kctd11|Kdm1a|Kdm2b|Lhx1|Lrrk2|Lyn|Nes|Notch1|Otp|Pax6|Prox1|Ptbp2|Ptprz1|RGD1310335|Rapgef1|Rhoa|Sall1|Shh|Skor2|Slc6a4|Smarca1|Smarcd3|Sox10|Sox2|Tf|Tgfb1|Tp53|Trim71|Vax1|Vegfa|Zfp335|
!	regulation of systemic arterial blood pressure	GO:0003073	47	47	0.0599675	0.243275	1	0.744135	1	0.884		Ace2|Adora1|Adra1b|Adrb3|Agtr1a|Agtr1b|Ar|Atp6ap2|Avp|Avpr2|Bbs4|Bmpr2|Corin|Cyba|Cyp11b2|Cyp4a1|Cyp4f18|Drd3|Ece1|Edn2|Edn3|Eng|F2r|G6pd|Gas6|Ier3|Manf|Mcpt1|Mecp2|Ncald|Nedd4l|Nkx2-1|Nos3|Nppa|Nppb|P2rx2|Pde4d|Plcb3|Prcp|Ptpro|Rasl10b|Ren|Rnls|Serpinf2|Slc4a5|Tnni3|Uts2r|
!	tRNA processing	GO:0008033	49	49	0.0700366	0.243275	1	0.744135	1	0.222		Aars|Adat1|Adat3|Alkbh8|Cdk5rap1|Clp1|Ctu2|Elac2|Fbl|Fbll1|Fdxacb1|Gtpbp3|Hsd17b10|Lcmt2|Mocs3|Mto1|Nsun2|Osgep|Osgepl1|Pop1|Pop4|Pop7|Ptcd1|Pus1|Pus3|Pusl1|RGD1305089|Rpp14|Rpp25|Rpp30|Rpp40|Rtcb|Ssb|Thg1l|Trit1|Trmt10c|Trmt11|Trmt12|Trmt13|Trmu|Trnt1|Trub1|Trub2|Tsen15|Tsen2|Tsen54|Tyw5|Urm1|Wdr4|
!	secretion by tissue	GO:0032941	49	49	0.062912	0.243275	1	0.744135	1	0.885		Abcb1b|Agr2|Alas2|Aprt|Atp2b2|Atp7a|Atp7b|Cad|Cav1|Ccnd1|Cel|Celsr2|Chrm1|Copa|Creb1|Cyp27b1|Dbi|Ddr1|Dhodh|Eif2ak3|Erbb4|Foxb1|Gc|Hk2|Kcnma1|Kcnn4|Med1|Met|Muc4|Ncoa1|Ncor2|Neurl1|Npr3|Pam|Pmch|Prl|Prlr|Slc30a4|Slc4a5|Slc6a3|Stat5a|Stat5b|Tp73|Trpc1|Ucn|Umps|Uprt|Vegfa|Xdh|
!	regulation of alpha-beta T cell activation	GO:0046634	47	47	0.0582082	0.243275	1	1	1	0.889		Ada|Adora2a|Ap3b1|Ap3d1|Bcl6|Blm|Btla|Cblb|Cd24|Cd3e|Cd55|Cd80|Cd83|Foxp3|Gata3|Gimap5|Gli3|Hlx|Ihh|Ikzf1|Il12rb2|Il18|Il23a|Il2rg|Il4|Il4r|Itch|Itpkb|Lilrb3l|MGC112715|Nkap|Pnp|Prkcq|Prkcz|Ptprc|RT1-Bb|Rara|Ripk2|Sash3|Shh|Socs5|Syk|Tgfbr2|Tnfrsf14|Zap70|Zbtb7b|Zfp35|
!	regulation of amine transport	GO:0051952	45	45	0.0605966	0.243275	1	1	1	0.896		Adora1|Adora2a|Adora2b|Arg1|Avp|C5|Cacna1a|Cartpt|Chrna3|Chrna4|Cnr1|Crh|Crhr1|Dpysl2|Drd3|Gabbr1|Gck|Gdnf|Grik1|Grin2b|Grm1|Hrh3|Htr1b|Htr2a|Htr2c|Htr6|Il1b|Il1rn|Nat8l|Npy2r|Nr3c1|P2ry12|Pink1|Prkg1|Ptgs1|Rab3b|Rtn4|Sept2|Slc15a1|Slc18a1|Slc36a2|Slc6a1|Snca|Sncg|Tmem27|
!	tRNA modification	GO:0006400	14	14	0.0690371	0.2435	1	0.99769	1	0.279		Aars|Alkbh8|Cdk5rap1|Ctu2|Gtpbp3|Mocs3|Mto1|Nsun2|Pus1|Pus3|Thg1l|Tyw5|Urm1|Wdr4|
!	estrogen metabolic process	GO:0008210	14	14	0.0666437	0.2435	1	0.99769	1	0.624		Comt|Cyp1b1|Hsd17b1|Hsd17b4|Hsd17b7|Hsd17b8|Il1b|Plekha1|Rdh8|Sgpl1|Star|Sult1a1|Tiparp|ste2|
!	energy coupled proton transport, down electrochemical gradient	GO:0015985	14	14	0.0658702	0.2435	1	0.23405	1	0.621	GO:0015986|ATP synthesis coupled proton transport,	Atp5a1|Atp5b|Atp5c1|Atp5d|Atp5g2|Atp5g3|Atp5h|Atp5i|Atp5j|Atp5l|Atp5o|LOC500350|Stoml2|Taf3|
!	ATP synthesis coupled proton transport	GO:0015986	14	14	0.0658702	0.2435	1	0.23405	1	0.621	GO:0015985|energy coupled proton transport, down electrochemical gradient,	Atp5a1|Atp5b|Atp5c1|Atp5d|Atp5g2|Atp5g3|Atp5h|Atp5i|Atp5j|Atp5l|Atp5o|LOC500350|Stoml2|Taf3|
!	cerebral cortex neuron differentiation	GO:0021895	14	14	0.0628226	0.2435	1	0.54814	1	0.672		Arx|Ascl1|Cntn2|Dlx1|Dlx2|Emx1|Eomes|Fezf2|Gdpd5|Id4|Lhx6|Nkx2-1|Pafah1b1|Zfp335|
!	cell cycle phase	GO:0022403	14	14	0.0648856	0.2435	1	0.54814	1	0.575		Cdc23|Cdca8|Cenpf|Cul3|Dlgap5|Fam111a|Katna1|Lsm10|Lsm11|Map3k11|Mcmbp|Plk3|Pola1|Usp44|
!	negative regulation of steroid metabolic process	GO:0045939	14	14	0.0664338	0.2435	1	0.54814	1	0.788		Apoe|Atp1a1|Bmp5|Cyp27b1|Fgf19|Hrh1|Insig1|Nr1h4|Prox1|Rest|Snai1|Sod1|Wnt4|Yy1|
!	negative regulation of ubiquitin-protein ligase activity involved in mitotic cell cycle	GO:0051436	14	14	0.0698248	0.2435	1	0.99769	1	0.755		Apc|Cenpe|Fbxo5|Khdc3|Klhl22|Mad1l1|Mad2l1|Mad2l2|Plk1|Psmg2|Terf1|Tpr|Usp44|Zfp207|
!	cellular response to antibiotic	GO:0071236	14	14	0.0637639	0.2435	1	0.99769	1	0.78		Cdkn1b|Crip1|Cyp17a1|Egr1|Ep300|Hmbs|Hspa5|Il1b|Mdm2|Rab10|Slc9a1|Star|Txn1|Xbp1|
!	regulation of actin cytoskeleton reorganization	GO:2000249	14	14	0.0692043	0.2435	1	0.99769	1	0.657		Ccl27|Cd2ap|Csf1r|Ctsl|Fes|Hck|Hras|Ntf3|Ntrk3|Phpt1|Ptk2b|Sema3e|Tek|Tgfb1|
!	negative regulation of protein processing	GO:0010955	13	13	0.064249	0.24371	1	0.99637	1	0.71	GO:1903318|negative regulation of protein maturation,	Bcl2l12|Cd46|Cd55|Chac1|Cpb2|Cr1l|Mdm2|Serpine1|Serpine2|Serpinf2|Serping1|Thbs1|Xiap|
!	positive regulation of NF-kappaB import into nucleus	GO:0042346	13	13	0.0671569	0.24371	1	1	1	0.764		Ccl19|Eda|Edar|Grem1|Il18|Il18r1|Il1b|Nlrp12|Prkcq|Ptgs2|Sphk1|Tlr3|Tlr4|
!	regulation of circadian sleep/wake cycle	GO:0042749	13	13	0.0607677	0.24371	1	0.99637	1	0.801	GO:0045187|regulation of circadian sleep/wake cycle, sleep,	Ada|Adora1|Adora2a|Alb|Casp1|Drd3|Ghrl|Htr7|Il18|Npy2r|Pglyrp1|Pmch|Uts2r|
!	regulation of circadian sleep/wake cycle, sleep	GO:0045187	13	13	0.0607677	0.24371	1	0.99637	1	0.801	GO:0042749|regulation of circadian sleep/wake cycle,	Ada|Adora1|Adora2a|Alb|Casp1|Drd3|Ghrl|Htr7|Il18|Npy2r|Pglyrp1|Pmch|Uts2r|
!	positive regulation of interleukin-1 secretion	GO:0050716	13	13	0.065773	0.24371	1	0.99637	1	0.737	GO:0050718|positive regulation of interleukin-1 beta secretion,	Aim2|Casp1|Casp4|Ccl3|Ccr5|Ifnar1|Ifng|Nlrp1a|Nod2|Panx1|Pycard|Trim16|Wnt5a|
!	positive regulation of interleukin-1 beta secretion	GO:0050718	13	13	0.065773	0.24371	1	0.99637	1	0.737	GO:0050716|positive regulation of interleukin-1 secretion,	Aim2|Casp1|Casp4|Ccl3|Ccr5|Ifnar1|Ifng|Nlrp1a|Nod2|Panx1|Pycard|Trim16|Wnt5a|
!	negative regulation of striated muscle cell differentiation	GO:0051154	14	13	0.0659443	0.24371	1	0.537315	1	0.707		Cav3|Ezh2|Hdac1|Hdac3|Hdac4|Hdac5|Msx1|Myocd|Notch1|Pi16|Ppapdc3|Prickle1|Ybx1|
!	hematopoietic stem cell differentiation	GO:0060218	13	13	0.0605085	0.24371	1	0.99637	1	0.358		Batf|Cdk6|Chd2|Ercc2|Hoxb4|Mir125b1|Mir130a|Mir181c|Mir99a|Sfrp1|Sp7|Srf|Xrcc5|
!	protein K63-linked deubiquitination	GO:0070536	13	13	0.0667007	0.24371	1	0.227945	1	0.233		Babam1|Cyld|LOC100360606|Otub2|Otud5|Otud7b|Psmd14|Usp13|Usp16|Usp25|Usp33|Usp8|Yod1|
!	bicellular tight junction assembly	GO:0070830	13	13	0.0597679	0.24371	1	0.99637	1	0.625		Actn4|Alox12b|Aloxe3|Dlg1|Ect2|Itgb1|Marveld2|Marveld3|Mpp7|Pard3|Ramp2|Srf|Wnt11|
!	negative regulation of kidney development	GO:0090185	13	13	0.0689235	0.24371	1	1	1	0.848		Bmp4|Bmp7|Gata3|Grem1|Hnf1b|Ifng|Osr1|Pax2|Pax8|Shh|Six1|Tacstd2|Wt1|
!	mitotic cell cycle phase	GO:0098763	13	13	0.0695411	0.24371	1	0.537315	1	0.542		Cdc23|Cdca8|Cenpf|Cul3|Dlgap5|Fam111a|Katna1|Lsm10|Lsm11|Map3k11|Mcmbp|Plk3|Pola1|
!	negative regulation of protein maturation	GO:1903318	13	13	0.064249	0.24371	1	0.99637	1	0.71	GO:0010955|negative regulation of protein processing,	Bcl2l12|Cd46|Cd55|Chac1|Cpb2|Cr1l|Mdm2|Serpine1|Serpine2|Serpinf2|Serping1|Thbs1|Xiap|
!	positive regulation of T cell migration	GO:2000406	13	13	0.0637073	0.24371	1	0.537315	1	0.736		Adam10|Adam17|Adam8|Aif1|Ccl27|Ccl5|Cxcl13|Fadd|Pycard|S100a7a|Selk|Tnfrsf14|Wnt5a|
!	somatic recombination of immunoglobulin genes involved in immune response	GO:0002204	15	15	0.0614596	0.244945	1	0.99824	1	0.759	GO:0002208|somatic diversification of immunoglobulins involved in immune response, GO:0045190|isotype switching,	Batf|Cd40lg|Ercc1|Exo1|Exosc3|Exosc6|Hspd1|LOC100360342|Lig4|Msh2|Rnf168|Rnf8|Swap70|Xrcc4|aicda|
!	somatic diversification of immunoglobulins involved in immune response	GO:0002208	15	15	0.0614596	0.244945	1	0.99824	1	0.76	GO:0002204|somatic recombination of immunoglobulin genes involved in immune response, GO:0045190|isotype switching,	Batf|Cd40lg|Ercc1|Exo1|Exosc3|Exosc6|Hspd1|LOC100360342|Lig4|Msh2|Rnf168|Rnf8|Swap70|Xrcc4|aicda|
!	heme biosynthetic process	GO:0006783	15	15	0.0648676	0.244945	1	0.554405	1	0.619		Alad|Alas1|Alas2|Atpif1|Cox15|Fech|Fxn|Hmbs|Ireb2|LOC691853|Ppox|Slc11a2|Slc25a39|Tmem14c|Urod|
!	response to glucagon	GO:0033762	15	15	0.0634199	0.244945	1	0.99824	1	0.686		Aqp2|Arg1|Asl|Ass1|Ccna2|Cps1|Cyc1|Gcgr|Hmgcs2|Pfkfb1|Qdpr|Rps6kb1|Serpine1|Srebf1|Stk11|
!	isotype switching	GO:0045190	15	15	0.0614596	0.244945	1	0.99824	1	0.759	GO:0002208|somatic diversification of immunoglobulins involved in immune response, GO:0002204|somatic recombination of immunoglobulin genes involved in immune response,	Batf|Cd40lg|Ercc1|Exo1|Exosc3|Exosc6|Hspd1|LOC100360342|Lig4|Msh2|Rnf168|Rnf8|Swap70|Xrcc4|aicda|
!	regulation of ubiquitin-protein ligase activity involved in mitotic cell cycle	GO:0051439	15	15	0.0647672	0.244945	1	0.99824	1	0.773		Apc|Cenpe|Fbxo5|Khdc3|Klhl22|Mad1l1|Mad2l1|Mad2l2|Plk1|Psmg2|Pten|Terf1|Tpr|Usp44|Zfp207|
!	retina vasculature development in camera-type eye	GO:0061298	15	15	0.0639768	0.244945	1	0.554405	1	0.575		Acvr2b|Bmpr2|Clic4|Col4a1|Cyp1b1|Fzd4|Lama1|Lrp5|Mir23a|Mir24-2|Mir27a|Pdgfrb|Rhoj|Rom1|Slc4a7|
!	regulation of transforming growth factor beta production	GO:0071634	15	15	0.0651647	0.244945	1	1	1	0.806		Atp6ap2|Cd24|Cd2ap|Cd34|Cd46|Creb1|Cx3cl1|Foxp3|Ptgs2|Serpinb7|Serpinf2|Smad3|Tgfb2|Thbs1|Wnt11|
!	metanephric nephron morphogenesis	GO:0072273	15	15	0.0604785	0.244945	1	1	1	0.853		Bmp4|Ctnnb1|Gdnf|Grem1|Kif26b|Lgr4|Lhx1|Pax2|Pax8|Pdgfrb|Pkd2|Sall1|Sox8|Wnt4|Wt1|
!	cellular response to toxic substance	GO:0097237	15	15	0.0593398	0.244945	1	0.99824	1	0.782		Cdkn1b|Crip1|Cyp17a1|Egr1|Ep300|Hmbs|Hspa5|Il1b|Mdm2|Pink1|Rab10|Slc9a1|Star|Txn1|Xbp1|
!	long-chain fatty acid metabolic process	GO:0001676	41	41	0.0699355	0.245445	1	0.721825	1	0.829		Abcd1|Acadl|Acot1|Acot2|Acot3|Acot4|Acot7|Acsbg2|Acsl1|Acsl3|Acsl5|Acsl6|Alox12|Alox12b|Alox12e|Alox15|Alox15b|Aloxe3|Cpt1a|Cyp2b12|Cyp2c23|Cyp2d4|Cyp4a1|Cyp4a2|Cyp4f18|Dagla|Daglb|Ephx2|Fads1|Lipe|Mapk3|Mgll|Myo5a|Pam|Plp1|Pnpla8|Ptgs1|Ptgs2|Qk|Slc27a4|Sphk1|
!	cell fate specification	GO:0001708	42	42	0.0683675	0.245445	1	1	1	0.846		Ascl1|Atoh1|Cdon|Ctnnb1|Dbx1|Dmrt3|Dmrta2|Eomes|Etv2|Fev|Fkbp8|Foxa3|Gli3|Gsx2|Hnf1b|Hoxc10|Hoxd10|Ihh|Isl1|Isl2|Itgb1|LOC100365184|Lbx1|Nanog|Nodal|Notch1|Ntrk3|Olig2|Olig3|Pax2|Pax6|Pou1f1|Pou5f1|Shh|Six1|Six2|Sox18|Sox2|Sox6|Sufu|Tbx1|Tbx6|
!	associative learning	GO:0008306	44	44	0.0627321	0.245445	1	1	1	0.866		Adam2|Adra1b|Apbb1|Asic1|Atp1a3|Atxn1|Braf|Cacna1c|Cln3|Cln8|Crh|Crhr1|Ctns|Dbh|Drd3|Fos|Foxb1|Glp1r|Grin1|Grin2a|Grin2b|Hmgcr|Hras|Hrh1|Ift20|Kit|Lrrn4|Mecp2|Neto1|Nlgn3|Nps|Pde1b|Ppp1r1b|Ppt1|Reln|Rgs14|Ric8a|Sct|Sgk1|Srf|Syngap1|Tac1|Tnr|Ucn|
!	response to gamma radiation	GO:0010332	41	41	0.0699129	0.245445	1	0.29807	1	0.853		Apobec1|Atr|Bak1|Bax|Bcl2l1|Bmyc|Brca2|Cav1|Ccl2|Ccl7|Chek2|Cryab|Cxcl1|Cxcl10|Cxcl2|Cyba|Dcun1d3|Ddias|Egr1|Elk1|Ercc6|Fancd2|Gata3|Gpx1|Gtf2h5|Il1a|Il1b|LOC498414|Lig4|Men1|Myc|Pnp|Prkdc|Ptprc|RGD1564788|Tp53|Tp73|Tspyl5|Xrcc2|Xrcc4|Yap1|
!	BMP signaling pathway	GO:0030509	44	44	0.0585417	0.245445	1	1	1	0.807		Acvr1|Acvr2a|Acvr2b|Bmp4|Bmp6|Bmp7|Bmpr1b|Bmpr2|Chrd|Dsg4|Ecsit|Egr1|Etv2|Gata4|Gdf2|Gdf6|Gdf7|Hfe2|Id1|Lef1|MGC112715|Mapk3|Megf8|Mir125a|Mir23a|Mirlet7a1|Mirlet7b|Mirlet7d|Msx1|Msx2|Nog|Pou5f1|Rgma|Runx2|Ryr2|Scx|Smurf1|T|Tdgf1|Tmem100|Twsg1|Usp15|Usp9x|Zcchc12|
!	biological phase	GO:0044848	41	41	0.0638594	0.245445	1	1	1	0.868		Adnp|Akt1|Anxa1|Barx2|Cat|Cckbr|Cdc23|Cdca8|Cenpf|Ctsl|Cul3|Cyp1b1|Dlgap5|Dsg4|Erbb2|Fam111a|Foxl2|Gpr149|Katna1|Lsm10|Lsm11|Map3k11|Mcmbp|Msx2|Muc4|Myo5a|Ncoa1|Ncor2|Nkx2-1|Notch1|Pgr|Plk3|Pola1|Ppard|Ptgs2|Sfrp1|Tgfb2|Tgfb3|Trpv1|Usp44|Wnt5a|
!	centrosome organization	GO:0051297	41	41	0.0583403	0.245445	1	0.29807	1	0.595		Aurka|Bbs4|Bnip2|Brca1|Brca2|Brsk1|Ccp110|Cdk5rap2|Cenpj|Cep135|Cep63|Cep68|Cetn2|Chd3|Cntrob|Ctnnb1|Fbxw5|Gadd45a|Haus3|Haus4|Haus5|Haus7|Haus8|Hepacam2|Kif11|Nde1|Ndel1|Npm1|Ns5atp9|Plk1|Plk4|Ppp1r12a|Rock2|Sac3d1|Sass6|Slc16a1|Ssx2ip|Tube1|Usp33|Uxt|Xrcc2|
!	response to electrical stimulus	GO:0051602	41	41	0.0648135	0.245445	1	0.721825	1	0.874		Adss|Aif1|Akap5|Bcl2l1|Cd14|Cdk2|Ciita|Crh|Crhr1|Dcx|Disc1|Egr1|Epo|Gjb6|Gnat1|Gria1|Grin2b|Grm1|Hp|Htr7|Igf1|Mmp2|Mstn|Musk|Myo6|Myog|Ngf|Nr3c1|Nsmf|Ntrk1|Palm|Pebp1|Rab3a|Reln|Rest|Rps6kb1|S100a13|Slc9a1|Tgfbr1|Th|Xbp1|
!	cellular response to light stimulus	GO:0071482	44	44	0.0634181	0.245445	1	0.29807	1	0.832		Actr5|Atr|Aurkb|Bak1|Bax|Bmyc|Casp9|Chek1|Crip1|Ddias|Fbxw7|Gnat1|Hyal1|Hyal2|Hyal3|Ino80|LOC498414|Mapk9|Mdm2|Mme|Myc|N4bp1|Nedd4|Nfatc4|Noc2l|Opn4|Pbk|Pcp2|Pik3r1|Ppid|Ptgs2|Ptprk|Rdh11|Rhno1|Rs1|Ruvbl2|Tmem161a|Tp53|Tp53inp1|Tp73|Trpm1|Usp28|Usp47|Yy1|
!	mesonephric tubule morphogenesis	GO:0072171	44	44	0.0601731	0.245445	1	1	1	0.892		Bmp4|Cd44|Cited2|Ctnnb1|Ctnnbip1|Dchs1|Dlg1|Fgf1|Fgf2|Foxd1|Foxd2|Foxd4|Gata3|Gdnf|Gli3|Gpc3|Grem1|Gzf1|Hnf1b|Hs2st1|Kif26b|Lama5|Lhx1|Myc|Nog|Osr1|Pax2|Pax8|Pbx1|Pgf|Pkd2|Ptch1|Sall1|Shh|Six1|Tacstd2|Tcf21|Timeless|Wnt1|Wnt11|Wnt4|Wnt6|Wnt9b|Wt1|
!	negative regulation of adaptive immune response based on somatic recombination of immune receptors built from immunoglobulin superfamily domains	GO:0002823	16	16	0.0587444	0.245655	1	1	1	0.83		Bcl6|Foxj1|Foxp3|Il20rb|Il33|Il4|Il4r|Lilrb3l|MGC112715|Muc4|Ndfip1|Nod2|Ppp3cb|Ptprc|Spn|Thoc1|
!	'de novo' protein folding	GO:0006458	16	16	0.0596399	0.245655	1	0.56575	1	0.445	GO:0051084|'de novo' posttranslational protein folding,	Cct4|Cd74|Chchd4|Dnajb1|Entpd5|Ero1l|Hspd1|RGD1564534|Sep15|Sh3glb1|Tor1a|Tor1b|Tor2a|Tor3a|Tor4a|Uggt1|
!	excretion	GO:0007588	16	16	0.0652732	0.245655	1	0.56575	1	0.595		Abcg8|Amn|Atp6v0a4|Cacna1c|Chrna3|Dab2|Grhpr|Guca2b|Htr7|Kcnma1|Kirrel|Mdk|Nphs2|Nr3c2|Trpv1|Umod|
!	'de novo' posttranslational protein folding	GO:0051084	16	16	0.0596399	0.245655	1	0.56575	1	0.444	GO:0006458|'de novo' protein folding,	Cct4|Cd74|Chchd4|Dnajb1|Entpd5|Ero1l|Hspd1|RGD1564534|Sep15|Sh3glb1|Tor1a|Tor1b|Tor2a|Tor3a|Tor4a|Uggt1|
!	negative regulation of ligase activity	GO:0051352	16	16	0.0604238	0.245655	1	0.998805	1	0.763	GO:0051444|negative regulation of ubiquitin-protein transferase activity,	Apc|Cdkn2a|Cenpe|Fbxo5|Khdc3|Klhl22|Limk1|Mad1l1|Mad2l1|Mad2l2|Plk1|Psmg2|Terf1|Tpr|Usp44|Zfp207|
!	negative regulation of ubiquitin-protein transferase activity	GO:0051444	16	16	0.0604238	0.245655	1	0.998805	1	0.763	GO:0051352|negative regulation of ligase activity,	Apc|Cdkn2a|Cenpe|Fbxo5|Khdc3|Klhl22|Limk1|Mad1l1|Mad2l1|Mad2l2|Plk1|Psmg2|Terf1|Tpr|Usp44|Zfp207|
!	cartilage condensation	GO:0001502	17	17	0.0600348	0.245795	1	0.999105	1	0.595	GO:0098743|cell aggregation,	Acan|Barx2|Bmpr1b|Col11a1|Col2a1|Ctgf|Fgf4|Fgf6|Mapk14|Mycn|Myf5|Nr1d1|Otor|Ror2|Tgfb2|Thra|Wnt7a|
!	positive regulation of acute inflammatory response	GO:0002675	18	17	0.0635551	0.245795	1	0.999105	1	0.785		Adam8|Aoc3|C3|Ccl5|Ccr5|Ccr7|Cnr1|F12|Fcer1a|Fcgr1a|Il1b|Klk1c6|Ptger3|Ptgs2|Tac1|Tnfrsf11a|Zp3|
!	motor neuron axon guidance	GO:0008045	17	17	0.0596355	0.245795	1	0.57339	1	0.545		Alcam|Chn1|Cxcr4|Epha3|Epha4|Erbb2|Etv4|Foxp1|Kif5c|Lhx1|Lhx4|Lhx9|Mycbp2|Nog|Plxna4a|Rnf165|Slit1|
!	positive regulation of interleukin-1 beta production	GO:0032731	17	17	0.0657943	0.245795	1	0.999105	1	0.805		Aim2|Casp1|Casp4|Ccl3|Ccr5|Hspb1|Ifnar1|Ifng|Il18|Isl1|Nlrp1a|Nod2|Panx1|Pycard|Smad3|Trim16|Wnt5a|
!	blood vessel endothelial cell migration	GO:0043534	17	17	0.0609672	0.245795	1	1	1	0.825		Amot|Apoa1|Efnb2|Egr3|Fgf2|Gpx1|Grem1|Itgb1|Kdr|Nrp1|Ptk2b|Robo1|Scarb1|Sox18|Srf|Tdgf1|Vegfa|
!	regulation of defense response to virus by host	GO:0050691	17	17	0.067566	0.245795	1	0.999105	1	0.681		Aim2|Creb3|Ddx58|Ifnlr1|Il12rb1|Il23a|Il23r|Il4|Irf3|Lilrb3l|Micb|Mul1|Pm20d1|Pycard|Rnf216|Tarbp2|Zc3hav1|
!	innervation	GO:0060384	17	17	0.0686099	0.245795	1	0.999105	1	0.64		Fbxo45|Fgfr3|Gabrb2|Isl1|Lrig1|Lrig2|Nptx1|Nrp1|Ntrk1|Prkcg|Rnf165|Sema3a|Serpine2|Slitrk6|Sulf2|Unc13a|Unc13b|
!	nephron tubule formation	GO:0072079	17	17	0.0637637	0.245795	1	1	1	0.822		Ctnnb1|Gata3|Gdnf|Grem1|Hnf1b|Hs2st1|Irx1|Irx2|Irx3|Nog|Osr1|Pax2|Pax8|Six1|Sox8|Wnt6|Wnt9b|
!	cell aggregation	GO:0098743	17	17	0.0600348	0.245795	1	0.999105	1	0.595	GO:0001502|cartilage condensation,	Acan|Barx2|Bmpr1b|Col11a1|Col2a1|Ctgf|Fgf4|Fgf6|Mapk14|Mycn|Myf5|Nr1d1|Otor|Ror2|Tgfb2|Thra|Wnt7a|
!	regulation of double-strand break repair	GO:2000779	17	17	0.0694567	0.245795	1	0.57339	1	0.632		Chek1|Fignl1|Foxm1|Nudt16|Otub1|Ppp4c|Ppp4r2|Rad51|Rnf169|Rtel1|Setmar|Sirt6|Spidr|Terf2ip|Tex15|Twist1|Ubr5|
!	telomere maintenance	GO:0000723	29	29	0.0633032	0.245865	1	0.99995	1	0.787		Acd|Blm|Ctc1|Dclre1b|Dclre1c|Ercc4|Fbxo4|Mre11a|Obfc1|Parp1|Parp3|Pinx1|Pot1b|Prkdc|RGD1564788|Rad50|Rad51d|Rtel1|Smc5|Smc6|Sp100|Terc|Terf1|Terf2|Terf2ip|Tert|Tinf2|Xrcc5|Xrcc6|
!	iron ion transport	GO:0006826	30	30	0.0681817	0.245865	1	0.157535	1	0.617		Cltc|Fth1|Ftmt|Hfe|LOC680520|LOC681066|LOC691895|Lmtk2|Ltf|Mfi2|Mill1|Mmgt1|Pvrl1|RGD1310507|RGD1560203|RGD1561661|Rab11b|Rep15|Scara5|Sfxn1|Slc11a1|Slc11a2|Slc25a37|Slc40a1|Snx3|Steap1|Steap2|Steap4|Tf|Tfrc|
!	visual learning	GO:0008542	31	31	0.0626599	0.245865	1	0.99995	1	0.799		Adam2|Adra1b|Apbb1|Atp1a3|Atxn1|Braf|Cacna1c|Crhr1|Ctns|Dbh|Drd3|Foxb1|Grin1|Grin2a|Hmgcr|Hras|Hrh1|Ift20|Kit|Lrrn4|Mecp2|Neto1|Nlgn3|Nps|Pde1b|Ppp1r1b|Rgs14|Ric8a|Sct|Sgk1|Syngap1|
!	telomere organization	GO:0032200	30	30	0.0611498	0.245865	1	0.99995	1	0.793		Acd|Blm|Ctc1|Dclre1b|Dclre1c|Ercc4|Fbxo4|Mre11a|Obfc1|Parp1|Parp3|Pinx1|Pot1b|Prkdc|RGD1564788|Rad50|Rad51d|Rtel1|Smc5|Smc6|Sp100|Terc|Terf1|Terf2|Terf2ip|Tert|Tinf2|Wrap53|Xrcc5|Xrcc6|
!	autonomic nervous system development	GO:0048483	30	30	0.0617887	0.245865	1	0.99995	1	0.867		Ascl1|Ednra|Ednrb|Erbb2|Foxd1|Foxd2|Foxd4|Gata3|Gbx2|Gdnf|Gfra3|Hlx|Hoxb1|Kif26a|Nrp1|Nrp2|Ntf3|Ntrk1|Plxna4a|Sema3a|Sema3f|Six1|Sox10|Sox11|Sox4|Sox8|Tbx1|Tfap2a|Tfap2b|Tp63|
!	regulation of mitochondrial membrane potential	GO:0051881	31	31	0.0592167	0.245865	1	0.99995	1	0.825		Adora2a|Alox12|Arl6ip5|Bad|Bak1|Bax|Bcl2l1|Bco2|Casp1|Cck|Clic1|Gclm|Gnb1l|Gnb2l1|Hsh2d|Mllt11|Myc|Myoc|Ndufs1|Pid1|Pmaip1|Ppid|Ppp2r3c|Prdx3|Prelid1|Prkce|Sod1|Spg20|Stoml2|Tspo|Tusc2|
!	regulation of sensory perception of pain	GO:0051930	29	29	0.0648394	0.245865	1	0.99995	1	0.823	GO:0051931|regulation of sensory perception,	Acpp|Adora1|Adra2c|Cck|Cckbr|Ccl3|Ednrb|F2r|Fcgr3a|Fgfr1|Grin2a|Grin2d|Grm1|Hba1|Htr2c|Il10|Il1a|Kcnj10|Mgll|Npff|Npy2r|Oprm1|Prol1|Rtn4|Scn11a|Slc9a1|Tlr4|Vcsa1|Vip|
!	regulation of sensory perception	GO:0051931	29	29	0.0648394	0.245865	1	0.99995	1	0.823	GO:0051930|regulation of sensory perception of pain,	Acpp|Adora1|Adra2c|Cck|Cckbr|Ccl3|Ednrb|F2r|Fcgr3a|Fgfr1|Grin2a|Grin2d|Grm1|Hba1|Htr2c|Il10|Il1a|Kcnj10|Mgll|Npff|Npy2r|Oprm1|Prol1|Rtn4|Scn11a|Slc9a1|Tlr4|Vcsa1|Vip|
!	branching involved in ureteric bud morphogenesis	GO:0001658	36	36	0.0631189	0.24604	1	1	1	0.878		Bmp4|Cd44|Cited2|Ctnnb1|Ctnnbip1|Dchs1|Dlg1|Fgf1|Fgf2|Foxd1|Foxd2|Foxd4|Gdnf|Gli3|Gpc3|Grem1|Gzf1|Lama5|Lhx1|Myc|Pax2|Pax8|Pbx1|Pgf|Pkd2|Ptch1|Sall1|Shh|Six1|Tcf21|Timeless|Wnt1|Wnt4|Wnt6|Wnt9b|Wt1|
!	regulation of vasoconstriction	GO:0019229	38	38	0.0660057	0.24604	1	0.70128	1	0.885		Adm|Adra1b|Adra2a|Adra2c|Agtr1a|Agtr1b|Akt1|Apln|Avp|Bmpr2|Cacna1c|Casr|Cav1|Cx3cl1|Cysltr1|Dbh|Edn2|Edn3|Egfr|F2r|Hrh1|Htr2a|Htr2c|Icam1|Kcna5|Map2k1|Mmp2|P2rx1|Pde5a|Prkcq|Ptgs1|Ptgs2|Rhoa|Shc1|Smtnl1|Snta1|Tbxas1|Uts2r|
!	sperm motility	GO:0030317	38	38	0.0585277	0.24604	1	0.70128	1	0.46		Akap4|Apob|Catsper1|Catsper2|Catsper3|Catsper4|Catsperd|Celf3|Ddx4|Dnaja1|Dpcd|Eno4|Gapdhs|Gas8|Ing2|Inpp5b|Lrrc6|Met|Mst1|Neurl1|Pgk2|Pltp|Prm3|Rabl2a|Ropn1|Ropn1l|Slc9c1|Slirp|Smcp|Sord|Spag6|Spem1|Taf7l|Tekt2|Tmf1|Tnp1|Tnp2|Ttll5|
!	actomyosin structure organization	GO:0031032	39	39	0.0687486	0.24604	1	0.70128	1	0.761		Acta1|Actc1|Alkbh4|Arrb1|Capn3|Cdc42bpa|Cfl2|Cnn3|Cul3|Epb4.1l5|Epb41l4b|Fhod3|Foxp1|Itgb1|Kctd13|Klhl41|Krt19|Krt8|Ldb3|Lurap1|Mybpc3|Myh10|Myh14|Mylk3|Myo18a|Mypn|Nebl|Neurl2|Pdgfrb|Phactr1|Prox1|Ptk2b|Racgap1|Rhoa|Srf|Tmod1|Tnfaip1|Tpm1|Trpm7|
!	skeletal muscle cell differentiation	GO:0035914	39	39	0.0657586	0.24604	1	0.70128	1	0.678		Ankrd2|Atf3|Bcl9|Bcl9l|Cdon|Cited2|Cops2|Dmrta2|Egr1|Emd|Eomes|Fos|Foxn2|Gtf3c5|Heyl|Hmg20b|Klf5|Klhl41|LOC690286|Lemd2|Lemd3|Med20|Mef2d|Megf10|Myc|Myf5|Myf6|Myod1|Notch1|Pax5|Pax7|Plagl1|Rb1|Scx|Snw1|Sox11|Sox8|Vax1|Wnt3a|
!	response to dsRNA	GO:0043331	36	36	0.0601621	0.24604	1	0.999995	1	0.825		Ciita|Ddx1|Ddx58|Dgcr8|Dhx36|Drosha|Gria1|Grin2a|Grin2b|Ifna4|Ifna5|Ifnk|Irak3|Irf3|Kcnj8|Lin28b|Mapk1|Mapk3|Mul1|Nfkbia|Nod2|Npm1|Pmaip1|Prkra|RGD1559679|RGD1561246|Rbm3|Rftn1|Rftn2|Ripk2|Slc3a2|Stat1|Tarbp2|Tlr3|Zc3hav1|Zcchc11|
!	positive regulation of JUN kinase activity	GO:0043507	39	39	0.060787	0.24604	1	0.70128	1	0.845		Crk|Dab2|Dab2ip|Dusp19|Dvl3|Epha4|Ercc6|Fcer1a|Fgd4|Fzd10|Fzd4|Fzd5|Gab1|Il1b|Il1rn|Ins2|Irak1|Map2k4|Map2k7|Map3k10|Map3k11|Map3k4|Map4k2|Mapk8ip3|Mdfi|Mdfic|Mul1|Pak1|Ptk2b|Syk|Taok3|Tf|Tlr6|Tnfrsf11a|Traf2|Traf6|Wnt5a|Wnt7b|Zeb2|
!	negative regulation of G-protein coupled receptor protein signaling pathway	GO:0045744	39	39	0.0602214	0.24604	1	0.70128	1	0.594		Ada|Adm|Adrb3|Akap10|Arhgef1|Arhgef11|Arrb1|Arrb2|Axin2|Bicd1|Camk2b|Ccl5|Drd3|Grk4|Grk5|Grk6|Gtf2h2|Htr1b|Palm|Pld2|Plek|Rgs1|Rgs10|Rgs12|Rgs14|Rgs16|Rgs17|Rgs18|Rgs20|Rgs3|Rgs4|Rgs5|Rgs6|Rgs8|Rgs9|Snca|Snx13|Snx14|Snx25|
!	purine nucleotide catabolic process	GO:0006195	21	21	0.0694325	0.246705	1	0.999595	1	0.803		Ada|Ampd3|Itpa|Mlycd|Nt5e|Nudt1|Nudt15|Nudt16|Nudt18|Nudt9|Pde10a|Pde11a|Pde1b|Pde2a|Pde4a|Pde4c|Pde4d|Pde5a|Pde7a|Prtfdc1|Samhd1|
!	protein targeting to mitochondrion	GO:0006626	21	21	0.0584549	0.246705	1	0.59839	1	0.601		Bid|Chchd4|Fbxo7|Fis1|Gdap1|Mapk9|Mgarp|Mterfd2|Mtx3|Pam16|Pde2a|Pmpcb|RGD1564534|Samm50|Timm21|Timm9|Tomm20|Tomm22|Tomm34|Tomm40|Ywhaz|
!	protein kinase C-activating G-protein coupled receptor signaling pathway	GO:0007205	22	22	0.0668412	0.246705	1	0.999595	1	0.558		Adora2a|Agk|Bdkrb1|Cck|Cerk|Dgka|Dgkb|Dgkd|Dgke|Dgkg|Dgkk|Dgkq|Dgkz|Edn2|Ednra|F2r|Gnb2l1|Hcrt|Htr1b|Lrp1|Sphk1|Sphk2|
!	respiratory gaseous exchange	GO:0007585	22	22	0.063238	0.246705	1	0.999595	1	0.626		Adh5|Chrna4|Chst11|Ecel1|Ednra|Fut8|Gaa|Grin1|Jag2|Man1a2|Man2a1|Mapk8ip3|Mecp2|Ndn|Pbx3|Rab3a|Sftpa1|Sftpc|Tas2r108|Tcf15|Tnnc1|Traf4|
!	negative regulation of mitochondrion organization	GO:0010823	22	22	0.0625191	0.246705	1	0.59839	1	0.77		Acaa2|Akt1|Arrb2|Avp|Bcl2l1|Fxn|Gpx1|Ier3|Igf1|LOC502894|Lmna|Malsu1|Mul1|Oma1|Opa1|Park2|Parl|Pid1|Prelid1|Slc35f6|Tp53|Vat1|
!	peptide cross-linking	GO:0018149	20	20	0.0612278	0.246705	1	0.999595	1	0.274		Anxa1|Col3a1|Csta|Dcn|Egflam|Epb42|Evpl|F13a1|Fn1|Ivl|Prss34|Spock2|Spock3|Sprr1a|Sprr3|Tgm1|Tgm2|Tgm3|Tgm4|Thbs1|
!	positive regulation of interleukin-8 production	GO:0032757	21	21	0.060333	0.246705	1	0.999595	1	0.835		Afap1l2|Apoa2|Bcl10|Cd2|Ddit3|Elane|F2r|Fadd|Gdf2|Hyal2|Il18|Il1b|Lbp|Prg3|Prkd2|Pycard|Serpine1|Tirap|Tlr3|Tlr4|Wnt5a|
!	secretory granule organization	GO:0033363	22	22	0.0613551	0.246705	1	0.999595	1	0.612		Abca1|Agfg1|Chn2|Creb1|Lyst|Mta1|Nbeal2|Pafah1b1|Pla2g3|Pvrl2|Sec23ip|Serpine2|Spaca1|Srgn|Tbc1d20|Tbpl1|Tmf1|Txndc8|Vps33b|Zfp385a|Zpbp|Zpbp2|
!	aorta development	GO:0035904	21	21	0.0649472	0.246705	1	0.999595	1	0.825		Dll4|Foxh1|Hey1|Hey2|Jag1|Kat6a|Lrp1|Mir143|Mylk|Nkx3-1|Nprl3|Pdgfrb|Pkd2|Prox1|Sec24b|Six1|Sox4|Srf|Tbx1|Tbx2|Tfap2b|
!	response to sterol	GO:0036314	22	22	0.0610306	0.246705	1	0.999595	1	0.81		Aacs|Abca1|Acp5|Acsl5|Apoe|Ccl3|Ccl5|Ccr5|Dynap|Hmgcs1|Inhbb|Lrp6|Lrp8|Mlc1|Osbpl7|Pmvk|Ptch1|Rora|Smad2|Tgfb1|Tgfbr1|Tgfbr2|
!	cellular protein complex disassembly	GO:0043624	20	20	0.0678399	0.246705	1	0.999595	1	0.646		Akap5|Aqp2|Cfl2|Dstn|Ict1|Kif18a|Kif18b|Kif19|Kif24|Kif2b|Kif2c|Mical1|Napa|Napb|Nrg1|Pex14|Sgk1|Smn1|Stmn1|Vil1|
!	response to arsenic-containing substance	GO:0046685	21	21	0.063269	0.246705	1	0.999595	1	0.771		Abcb1b|Abcc2|Alad|Cpeb2|Cyp1a1|Cyp1b1|Ddx3x|Fech|Gria1|Gsto1|Gsto2|Hmbs|Met|Mknk2|Nr3c1|Pten|Ptk2|Rnf4|Tnfrsf11b|Urod|Zfand2a|
!	ribonucleotide catabolic process	GO:0009261	18	18	0.0672442	0.247105	1	0.999385	1	0.764		Ampd3|Entpd4|Itpa|Mlycd|Nt5e|Nudt16|Nudt18|Nudt9|Pde10a|Pde11a|Pde1b|Pde2a|Pde4a|Pde4c|Pde4d|Pde5a|Pde7a|Prtfdc1|
!	neuronal action potential	GO:0019228	18	18	0.0599095	0.247105	1	0.999385	1	0.642		Ank3|Cacna1i|Dpp6|Gria1|Grik2|Kcnma1|Kcnmb2|Kcnmb3|Kcnmb4|Myh14|P2rx1|P2rx2|P2rx3|P2rx4|P2rx5|Scn2a|Scn8a|Scn9a|
!	negative regulation of cytokine biosynthetic process	GO:0042036	18	18	0.0615572	0.247105	1	1	1	0.717		Bcl3|Cd276|Elane|Foxj1|Foxp3|Ghrl|Il10|Inhbb|Irf3|Klf4|Lilrb3l|Nlrp12|Prg4|Rnf128|Sigirr|Tia1|Trib2|Zfpm1|
!	eating behavior	GO:0042755	18	18	0.0626427	0.247105	1	0.999385	1	0.624		Adora2a|Adrb3|Aoc3|Bbs12|Bsx|Cck|Cpt1a|Hcrt|Hrh3|Nmu|Nmur2|Pebp1|Pyy|Rmi1|Stat3|Tcf15|Th|Uchl1|
!	apical junction assembly	GO:0043297	18	18	0.068557	0.247105	1	0.999385	1	0.634		Actn4|Alox12b|Aloxe3|Cldn19|Dlg1|Ect2|Itgb1|Marveld2|Marveld3|Mpp7|Pard3|Pkn2|Ramp2|Rhoa|Rhoc|Srf|Vcl|Wnt11|
!	T cell activation involved in immune response	GO:0002286	28	28	0.0683941	0.24743	1	0.999915	1	0.834		Atp7a|Batf|Bcl3|Cd86|Eomes|Gata3|Icam1|Ifna4|Ifna5|Ifng|Ifnk|Il18r1|Il4|Irf4|Itgal|Lcp1|Lef1|Lilrb3l|Ptger4|RGD1559679|RGD1561246|Relb|Rora|Sema4a|Slc11a1|Stat6|Stx11|Tp53|
!	B cell activation involved in immune response	GO:0002312	26	26	0.0659655	0.24743	1	0.999915	1	0.819		Ada|Batf|Bcl3|Cd180|Cd40lg|Ercc1|Exo1|Exosc3|Exosc6|Gpr183|Hspd1|Itfg2|LOC100360342|Lgals1|Lgals8|Lig4|Msh2|Nkx2-3|Plcl2|Ptk2b|Rnf168|Rnf8|Swap70|Tlr4|Xrcc4|aicda|
!	fatty acid transport	GO:0015908	26	26	0.0604194	0.24743	1	0.642705	1	0.795		Abcc1|Abcc2|Abcd1|Abcd3|Acsl1|Acsl3|Acsl5|Acsl6|Anxa1|Cpt1b|Drd3|Fabp2|Got2|Kiss1r|Lhcgr|Nmb|Nmur2|Pla2g5|Plin2|Pnpla8|Ppard|Pparg|Slc25a17|Slc27a3|Slc27a4|Slco2a1|
!	hindbrain morphogenesis	GO:0021575	28	28	0.0638816	0.24743	1	0.999915	1	0.814		Atp2b2|Atp7a|Cacna1a|Cbln1|Cbs|Dlc1|Faim2|Gli1|Gnpat|Gsx2|Herc1|Hspa5|Kndc1|Ldb1|Lhx1|Lmx1b|Lrp6|Mtpn|Pcnt|Prox1|Rora|Serpine2|Skor2|Sptbn2|Top2a|Ulk1|Wnt1|Wnt7a|
!	cerebellum morphogenesis	GO:0021587	26	26	0.068455	0.24743	1	0.999915	1	0.803		Atp2b2|Atp7a|Cacna1a|Cbln1|Cbs|Faim2|Gli1|Gnpat|Herc1|Hspa5|Kndc1|Ldb1|Lhx1|Lmx1b|Lrp6|Mtpn|Pcnt|Prox1|Rora|Serpine2|Skor2|Sptbn2|Top2a|Ulk1|Wnt1|Wnt7a|
!	negative regulation of muscle cell differentiation	GO:0051148	29	28	0.0613295	0.24743	1	0.642705	1	0.747		Ankrd17|Ankrd2|Bmp4|Cav3|Ddit3|Ereg|Ezh2|Hdac1|Hdac3|Hdac4|Hdac5|Id3|Mbnl3|Med28|Msx1|Myocd|Nmrk2|Notch1|Pi16|Ppapdc3|Prickle1|Ptbp1|Shh|Smptb|Sox8|Tbx3|Tgfb1|Ybx1|
!	regulation of pathway-restricted SMAD protein phosphorylation	GO:0060393	27	27	0.0637364	0.24743	1	0.999915	1	0.816		Acvr1|Acvr2a|Bmp4|Bmp5|Bmp6|Bmp7|Bmp8b|Bmper|Bmpr2|Csnk2b|Dab2|Eng|Gdf2|Gdf6|Gdf7|Grem1|Nodal|Nog|Pbld2|Pin1|Rbpms|Smad6|Snx25|Strap|Tgfb1|Tgfb3|Tgfbr1|
!	regulation of heart growth	GO:0060420	28	28	0.0617862	0.24743	1	0.999915	1	0.875		Cav3|Cdk1|Col14a1|Cxadr|Dusp6|Erbb4|Fgf2|Fgf9|Fgfr1|Fgfr2|Foxp1|Gata4|Hdac2|Hey2|Nog|Notch1|Nr3c1|Nrg1|Pi16|Prox1|Rbp4|Sav1|Tbx2|Tbx20|Tbx5|Tgfbr2|Wnt2|Wt1|
!	positive regulation of pathway-restricted SMAD protein phosphorylation	GO:0010862	19	19	0.0587853	0.247555	1	0.59132	1	0.78		Acvr1|Acvr2a|Bmp4|Bmp5|Bmp6|Bmp7|Bmp8b|Bmpr2|Csnk2b|Dab2|Eng|Gdf2|Gdf6|Gdf7|Nodal|Rbpms|Tgfb1|Tgfb3|Tgfbr1|
!	positive regulation of interleukin-1 production	GO:0032732	19	19	0.0580981	0.247555	1	0.999405	1	0.813		Aim2|Casp1|Casp4|Ccl20|Ccl3|Ccr5|Hspb1|Ifnar1|Ifng|Il18|Isl1|Nlrp1a|Nod2|Panx1|Pycard|Smad3|Tlr4|Trim16|Wnt5a|
!	regulation of natural killer cell activation	GO:0032814	19	19	0.0687446	0.247555	1	0.249775	1	0.73		Ap1g1|Axl|Bloc1s6|Gas6|Hps1|Il15ra|Il18|Il21|Il23a|Lamp1|Lyst|Pglyrp1|Pglyrp2|Rhbdd3|Sh2d1b2|Slamf7|Stat5a|Stat5b|Zbtb1|
!	ERBB signaling pathway	GO:0038127	19	19	0.060708	0.247555	1	0.999405	1	0.71		Adam17|Bcar1|Camlg|Efemp1|Egfr|Ereg|Gab1|Kif16b|Mapk1|Myoc|Nrg1|Nrg2|Ptk2b|Rassf2|Socs5|Tdgf1|Tgfa|Tgfb1|Vil1|
!	macrophage activation	GO:0042116	19	19	0.0652411	0.247555	1	1	1	0.829		Aif1|Casp1|Edn2|Il4|Jmjd6|Jun|Lbp|Prkce|Sbno2|Slc11a1|Slc7a2|Snca|Syk|Tlr1|Tlr3|Tlr4|Tlr6|Trpv1|Tyrobp|
!	intracellular protein transmembrane import	GO:0044743	19	19	0.0670561	0.247555	1	0.59132	1	0.679		Chchd4|Lonp2|Pam16|Pex1|Pex10|Pex13|Pex14|Pex16|Pex2|Pex26|Pex3|Pex6|Pex7|RGD1564534|Rab8b|Samm50|Timm21|Timm9|Tomm22|
!	negative regulation of T cell differentiation	GO:0045581	19	19	0.0658957	0.247555	1	0.59132	1	0.827		Bcl6|Bmp4|Cd74|Cdkn2a|Ctla4|Cyld|Erbb2|Foxj1|Gli3|Hlx|Ihh|Il4|Il4r|Prdx2|Ptpn2|Shh|Socs5|Zc3h8|Zfp35|
!	regulation of cell cycle checkpoint	GO:1901976	19	19	0.0640192	0.247555	1	0.59132	1	0.752		Anapc15|Aurka|Ccar2|Cdk5rap2|Cul4a|Ddx39b|Dusp1|Fem1b|Hsf1|Lcmt1|Mad2l1|Ndrg1|Pcid2|Prox1|Rnaseh2b|Thoc1|Thoc5|Tpr|Usp44|
!	temperature homeostasis	GO:0001659	25	25	0.0698026	0.248605	1	0.999875	1	0.845		Acadl|Adora1|Adrb3|Arrdc3|Avp|Cidea|Dbh|Edn2|Epha3|Fto|Gimap5|Gpx1|Gpx2|Hcrt|Htr2a|Il1a|Il1b|Il1rn|Mc3r|Nox3|Nr1d1|Ptger3|Stat3|Tnfrsf11a|Trpv1|
!	amino acid transmembrane transport	GO:0003333	25	25	0.067257	0.248605	1	0.999875	1	0.634		Ctns|Slc17a8|Slc1a2|Slc1a3|Slc1a4|Slc1a5|Slc1a6|Slc25a26|Slc32a1|Slc36a1|Slc36a2|Slc38a1|Slc38a2|Slc38a5|Slc38a7|Slc43a1|Slc43a2|Slc6a18|Slc6a19|Slc6a20|Slc6a6|Slc6a8|Slc7a12|Slc7a2|Slc7a8|
!	termination of G-protein coupled receptor signaling pathway	GO:0038032	24	24	0.0602836	0.248605	1	0.26139	1	0.0178		Akap10|Arhgef1|Arhgef11|Axin2|Grk4|Grk5|Grk6|Rgs1|Rgs10|Rgs12|Rgs14|Rgs16|Rgs17|Rgs18|Rgs20|Rgs3|Rgs4|Rgs5|Rgs6|Rgs8|Rgs9|Snx13|Snx14|Snx25|
!	positive regulation of organ growth	GO:0046622	24	24	0.0667138	0.248605	1	0.999875	1	0.847		Arx|Cacna2d2|Cdk1|Erbb4|Fgf2|Fgf9|Fgfr1|Fgfr2|Gata4|Hey2|Hlx|Notch1|Nr3c1|Nrg1|Prox1|Rag2|Sash3|Serp1|Tbx2|Tbx20|Tbx5|Wnt2|Wt1|Yap1|
!	positive regulation of alpha-beta T cell differentiation	GO:0046638	25	25	0.0585961	0.248605	1	1	1	0.847		Ada|Ap3b1|Ap3d1|Cd83|Foxp3|Gimap5|Gli3|Hlx|Ihh|Ikzf1|Il23a|Il2rg|Il4r|Itpkb|Nkap|Pnp|Prkcz|Rara|Ripk2|Sash3|Shh|Socs5|Syk|Tgfbr2|Zap70|
!	embryonic digestive tract development	GO:0048566	24	24	0.0684943	0.248605	1	1	1	0.863		Ada|Fgf9|Fgfr2|Gata4|Gli3|Hlx|Hnf1b|Id2|Ihh|Nipbl|Ovol2|Pitx2|Pkdcc|Rarb|Rarres2|Sall1|Shh|Shox2|Sox11|Stra6|Tcf21|Tcf7|Tcf7l2|Tgfb2|
!	regulation of intracellular pH	GO:0051453	24	24	0.0597193	0.248605	1	0.999875	1	0.788		Aqp11|Atp5b|Atp6v1b2|Avp|Car2|Cftr|Clic4|Cln3|Cln6|Faslg|Ppt1|Rab20|Rab39a|Rab7a|Slamf8|Slc11a1|Slc12a5|Slc26a6|Slc4a3|Slc9a1|Slc9a8|Tmem165|Tp53|Ttpa|
!	prostate gland morphogenesis	GO:0060512	23	23	0.0591989	0.248605	1	0.999875	1	0.823		Ar|Bmp4|Cd44|Crip1|Cyp7b1|Esr2|Fem1b|Fgfr2|Frs2|Hoxb13|Hoxd13|Igf1|Igf1r|Mmp2|Nkx3-1|Nog|Notch1|Rarg|Serpinb5|Sfrp1|Shh|Stat5a|Tp63|
!	ventricular cardiac muscle tissue development	GO:0003229	34	34	0.062638	0.248955	1	0.999985	1	0.855		Col11a1|Col14a1|Dll4|Fgfr2|Fkbp1a|Foxc1|Foxh1|Foxs1|Gaa|Gata4|Hand1|Hey1|Hey2|Id2|Isl1|Ly6e|Med1|Mybpc3|Myh7|Myl3|Notch1|Nrg1|Pkp2|Prox1|Ptcd2|Ryr2|Tbx3|Tbx5|Tnnc1|Tnni1|Tnni3|Tpm1|Ube4b|Zfpm2|
!	visual behavior	GO:0007632	33	33	0.0580149	0.248955	1	0.999985	1	0.804		Adam2|Adra1b|Apbb1|Atp1a3|Atxn1|Braf|Cacna1c|Crhr1|Ctns|Dbh|Drd3|Dynlrb1|Foxb1|Grin1|Grin2a|Hmgcr|Hras|Hrh1|Ift20|Kit|Lrrn4|Mecp2|Neto1|Nlgn3|Nps|Pde1b|Ppp1r1b|Rgs14|Ric8a|Sct|Sgk1|Slc1a2|Syngap1|
!	negative regulation of behavior	GO:0048521	33	33	0.0590075	0.248955	1	0.999985	1	0.88		Ada|Adora1|Aif1|Angpt2|Arrdc3|C5|C5ar2|Ccl12|Ccl2|Crhr1|Cxcl13|Esr2|Ghrl|Grem1|Htr7|Ins2|Mmp28|Notch1|Npy2r|Nrp1|Plxna3|Ptpn2|Retn|Robo1|Ryk|Sema3a|Sema3f|Sema5a|Slit1|Trpc2|Ucn|Wnt3a|Wnt5a|
!	regulation of cartilage development	GO:0061035	33	33	0.0678291	0.248955	1	0.678575	1	0.828		Adamts12|Adamts7|Axin2|Bmp1|Bmp4|Bmp6|Carm1|Ctgf|Ctnnb1|Cyr61|Efemp1|Frzb|Gli3|Ihh|Lnp|Loxl2|Nog|Pkdcc|Rara|Rarb|Rarg|Rela|Runx2|Scx|Shox2|Smad3|Sox5|Sox6|Tgfb1|Tgfbr1|Wnt5a|Wnt9a|Zbtb16|
!	cellular response to estrogen stimulus	GO:0071391	32	32	0.0598767	0.248955	1	0.999985	1	0.771		Aqp4|Egfr|Esr2|Hsd11b1|Il10|Mdm2|Mir125a|Mir125b1|Mir143|Mir146a|Mir18a|Mir195|Mir206|Mir223|Mir451a|Mmp2|Msx2|Myc|Myod1|Myog|Naip6|Rara|Serpinb9|Sfrp1|Srd5a1|Sstr1|Sstr2|Tnfrsf1a|Trim24|Wnt4|Zfp334|Zfp703|
!	positive regulation of anion transport	GO:1903793	32	32	0.063266	0.248955	1	0.999985	1	0.867		Acsl5|Acsl6|Adora2a|Avp|Chrna4|Cyp4a1|Cyp4f18|Dpysl2|Fam132b|Gabbr1|Grik1|Grin2b|Htr2c|Htr6|Il1a|Il1b|Map2k6|Mapk9|Nat8l|Npy2r|Nr3c1|Pink1|Pla2g10|Pla2g6|Prelid1|Rab3b|Rtn4|Slc18a1|Slc36a2|Slc6a1|Tmem27|Tnfrsf11a|
!	positive regulation of extrinsic apoptotic signaling pathway	GO:2001238	33	33	0.0684559	0.248955	1	0.678575	1	0.754		Bax|Bcl10|Bid|Bmpr1b|Casp8|Cav1|Cyld|Dapk3|Fadd|Faf1|Fas|G0s2|Htra2|Hyal2|Itm2c|Ltbr|Pdia3|Pea15|Pmaip1|Ppp2r1a|Ppp2r1b|Ptprc|Pycard|Sfrp1|Srpx|Stk3|Tgfb2|Thbs1|Tnfrsf12a|Tnfsf12|Traf2|Wwox|Zswim2|
!	innate immune response in mucosa	GO:0002227	5	5	0.0544643	0.267375	1	0.999925	1	0.481		Apoa4|Bpifb1|Il4|Ltf|Nod2|
!	positive regulation of plasminogen activation	GO:0010756	5	5	0.0557391	0.267375	1	0.999925	1	0.243		F12|Hpn|LOC100912012|Mfi2|Plgrkt|
!	copper ion import	GO:0015677	5	5	0.0478761	0.267375	1	0.951525	1	0.517		Atp7a|Atp7b|Steap1|Steap2|Steap4|
!	regulation of water loss via skin	GO:0033561	5	5	0.0527193	0.267375	1	0.999925	1	0.498		Abca12|Alox12|Alox12b|Aloxe3|Srf|
!	response to stilbenoid	GO:0035634	5	5	0.0533359	0.267375	1	0.951525	1	0.0655		Cidea|Il1b|Ly6d|Slco1a1|Usp18|
!	nucleotide-binding domain, leucine rich repeat containing receptor signaling pathway	GO:0035872	5	5	0.0520974	0.267375	1	0.999925	1	0.537	GO:0070423|nucleotide-binding oligomerization domain containing signaling pathway, GO:0070431|nucleotide-binding oligomerization domain containing 2 signaling pathway,	Nfkbia|Nod2|Otulin|Rela|Ripk2|
!	indole-containing compound biosynthetic process	GO:0042435	5	5	0.047756	0.267375	1	0.999925	1	0.42		Aanat|Asmt|Ddc|Tph1|Tph2|
!	regulation of metalloenzyme activity	GO:0048552	5	5	0.0579605	0.267375	1	0.951525	1	0.606	GO:0048554|positive regulation of metalloenzyme activity,	Atp7a|Cav1|Cib1|Fgfr4|Fxn|
!	positive regulation of metalloenzyme activity	GO:0048554	5	5	0.0579605	0.267375	1	0.951525	1	0.606	GO:0048552|regulation of metalloenzyme activity,	Atp7a|Cav1|Cib1|Fgfr4|Fxn|
!	nucleotide-binding oligomerization domain containing signaling pathway	GO:0070423	5	5	0.0520974	0.267375	1	0.999925	1	0.537	GO:0035872|nucleotide-binding domain, leucine rich repeat containing receptor signaling pathway, GO:0070431|nucleotide-binding oligomerization domain containing 2 signaling pathway,	Nfkbia|Nod2|Otulin|Rela|Ripk2|
!	nucleotide-binding oligomerization domain containing 2 signaling pathway	GO:0070431	5	5	0.0520974	0.267375	1	0.999925	1	0.537	GO:0035872|nucleotide-binding domain, leucine rich repeat containing receptor signaling pathway, GO:0070423|nucleotide-binding oligomerization domain containing signaling pathway,	Nfkbia|Nod2|Otulin|Rela|Ripk2|
!	metanephric tubule formation	GO:0072174	5	5	0.0525205	0.267375	1	1	1	0.666		Pax2|Pax8|Sox8|Wnt4|Wnt9b|
!	regulation of interleukin-2 secretion	GO:1900040	5	5	0.0506852	0.267375	1	0.999925	1	0.369		Btnl2|Cd276|Cd34|Trim27|Vtcn1|
!	negative regulation of RNA catabolic process	GO:1902369	5	5	0.0549889	0.267375	1	0.999925	1	0.321		Lrpprc|Nbas|Pabpc1|Slirp|Tob1|
!	regulation of dendritic cell apoptotic process	GO:2000668	5	5	0.0525135	0.267375	1	0.999925	1	0.656		Axl|Gas6|Lilrb3l|Lyn|Rapgef2|
!	gastric acid secretion	GO:0001696	6	6	0.0527905	0.274315	1	0.999975	1	0.432		Atp4a|Cartpt|Cckbr|Ghrl|Nmu|Slc26a7|
!	complement activation, alternative pathway	GO:0006957	6	6	0.0463477	0.274315	1	0.464695	1	0.13		C3|C5|C8b|C9|Cfb|Cfd|
!	deoxyribonucleoside metabolic process	GO:0009120	6	6	0.0536818	0.274315	1	0.999975	1	0.496		Ada|Dck|Dera|Dguok|Pnp|Tk2|
!	negative regulation of heart rate	GO:0010459	6	6	0.0513443	0.274315	1	0.965945	1	0.607		Fkbp1b|Npff|Pik3r1|Pln|Sptbn4|Tac1|
!	regulation of alkaline phosphatase activity	GO:0010692	6	6	0.0530378	0.274315	1	0.999975	1	0.614		Hpn|Itga2|Ppargc1b|Sema4d|Smad3|Tgfb2|
!	response to auditory stimulus	GO:0010996	6	6	0.0525392	0.274315	1	0.464695	1	0.519		Abhd12|Cxcl10|Shank3|Slc1a3|Slitrk6|Stra6|
!	antimicrobial humoral response	GO:0019730	6	6	0.0464321	0.274315	1	0.999975	1	0.36		Bcl3|Bpifa1|Defa11|Igj|Ltf|Mmp7|
!	regulation of vitamin metabolic process	GO:0030656	6	6	0.054999	0.274315	1	0.965945	1	0.544		Akr1c3|Cyp27b1|Ifng|Il1b|Isx|Snai1|
!	positive regulation of pseudopodium assembly	GO:0031274	6	6	0.0516365	0.274315	1	0.965945	1	0.292		Apc|Ccl21|Cdc42ep2|Cdc42ep4|Cdc42ep5|Kit|
!	purine nucleotide salvage	GO:0032261	6	6	0.0557864	0.274315	1	0.999975	1	0.579		Ada|Ampd1|Ampd2|Ampd3|Aprt|Prtfdc1|
!	negative regulation of interferon-beta production	GO:0032688	6	6	0.0475087	0.274315	1	0.999975	1	0.505		Cactin|Irf3|Lilrb3l|Nlrx1|Pycard|Traf3ip1|
!	positive regulation of granulocyte macrophage colony-stimulating factor production	GO:0032725	6	6	0.0549203	0.274315	1	0.999975	1	0.748		Fcer1a|Il18|Il1b|Il23a|Isl1|Syk|
!	nucleotide-excision repair, DNA incision	GO:0033683	6	6	0.0496612	0.274315	1	0.965945	1	0.443		Ercc1|Ercc2|Ercc3|Ercc4|Fan1|Nthl1|
!	chondrocyte proliferation	GO:0035988	6	6	0.0510858	0.274315	1	0.999975	1	0.453		Ctgf|Ddr2|Grn|Ihh|Mmp14|Mmp16|
!	type 2 immune response	GO:0042092	6	6	0.054683	0.274315	1	0.965945	1	0.641		Batf|Bcl3|Bcl6|Crlf2|Gata3|Il4|
!	water-soluble vitamin biosynthetic process	GO:0042364	6	6	0.0542414	0.274315	1	0.965945	1	0.319		Akr1a1|Gsto1|Gulo|Pnpo|Rfk|Rgn|
!	ncRNA 3'-end processing	GO:0043628	6	6	0.0578431	0.274315	1	0.965945	1	0.171		Elac2|Ints1|Ptcd1|Rpsa|Trnt1|Usb1|
!	negative regulation of fibrinolysis	GO:0051918	6	6	0.0495932	0.274315	1	1	1	0.602		Apoh|Cpb2|Plg|Serpine1|Serpinf2|Thbs1|
!	branching involved in labyrinthine layer morphogenesis	GO:0060670	6	6	0.0506645	0.274315	1	0.999975	1	0.34		Adm|Fgfr2|Fzd5|Il10|Rspo3|Spint1|
!	cardiac vascular smooth muscle cell differentiation	GO:0060947	6	6	0.0543801	0.274315	1	0.999975	1	0.663		Hey2|Mesp1|Mir143|Notch1|Srf|Vegfa|
!	regulation of calcineurin-NFAT signaling cascade	GO:0070884	6	6	0.0568785	0.274315	1	0.965945	1	0.243		Chp2|Cib1|Igf1|Lmcd1|Nfat5|Prnp|
!	cellular response to glucagon stimulus	GO:0071377	6	6	0.0546785	0.274315	1	0.999975	1	0.546		Arg1|Asl|Ass1|Cps1|Gcgr|Serpine1|
!	cellular response to nitric oxide	GO:0071732	6	6	0.0463468	0.274315	1	0.965945	1	0.403		Dpep1|Foxo1|Mapk8|Sftpa1|Sftpc|Traf2|
!	primitive streak formation	GO:0090009	6	6	0.0523526	0.274315	1	0.999975	1	0.648		Gdf3|Lhx1|Lrp6|Nodal|Srf|Wnt5a|
!	positive regulation of corticosteroid hormone secretion	GO:2000848	6	6	0.0527738	0.274315	1	0.965945	1	0.678		Bmp6|C1qtnf1|Crh|Dab2|Ghrl|Tac1|
!	regulation of cytokine secretion involved in immune response	GO:0002739	7	7	0.0570254	0.28231	1	0.99999	1	0.649		Apoa1|Apoa2|Atg5|Il10|Lilrb3l|Tnfrsf14|Wnt5a|
!	detection of calcium ion	GO:0005513	7	7	0.0515195	0.28231	1	0.473335	1	0.171		Kcnmb2|Kcnmb3|Kcnmb4|Ryr2|Syt1|Syt7|Syt9|
!	manganese ion transport	GO:0006828	7	7	0.0492737	0.28231	1	0.97568	1	0.481		Atp2c1|Ryr2|Slc11a1|Slc11a2|Trpc7|Zp2|Zp3|
!	activation of transmembrane receptor protein tyrosine kinase activity	GO:0007171	7	7	0.051998	0.28231	1	0.97568	1	0.457		Angpt1|Angpt4|Chrna3|Grem1|Nrg1|Pdgfc|Prlr|
!	activation of phospholipase C activity	GO:0007202	7	7	0.0529636	0.28231	1	0.99999	1	0.518		Ang|Dlc1|Gnaq|Gpr55|Htr2a|Nmur1|Txk|
!	sulfate transport	GO:0008272	7	7	0.0515609	0.28231	1	0.97568	1	0.35		Racgap1|Slc26a1|Slc26a11|Slc26a2|Slc26a6|Slc26a7|Slc26a8|
!	organic cation transport	GO:0015695	7	7	0.055586	0.28231	1	0.99999	1	0.46		Abcc1|Slc22a1|Slc25a17|Slc25a29|Slc25a42|Slc47a1|Slc7a8|
!	choline metabolic process	GO:0019695	7	7	0.0578213	0.28231	1	0.97568	1	0.397		Ache|Aldh7a1|Bche|Chdh|Chka|Enpp6|Sardh|
!	rostrocaudal neural tube patterning	GO:0021903	7	7	0.0499457	0.28231	1	0.97568	1	0.615		Bmi1|Gbx2|Kdm2b|Lrp6|Pax6|Ssbp3|Wnt1|
!	negative regulation of microtubule polymerization	GO:0031115	8	7	0.0508251	0.28231	1	0.97568	1	0.367		Capzb|Fkbp4|Sgk1|Snca|Stmn1|Stmn2|Tbcd|
!	regulation of phospholipase A2 activity	GO:0032429	7	7	0.0491182	0.28231	1	0.99999	1	0.638		Agtr1a|Ang|Anxa1|Anxa8|Lrp1|Nmur2|Ppt1|
!	negative regulation of T cell differentiation in thymus	GO:0033085	7	7	0.0518793	0.28231	1	0.97568	1	0.658	GO:2000399|negative regulation of thymocyte aggregation,	Bmp4|Cdkn2a|Erbb2|Foxj1|Ihh|Ptpn2|Zc3h8|
!	primary alcohol catabolic process	GO:0034310	7	7	0.0472718	0.28231	1	0.99999	1	0.48		Adh1|Adh5|Akr1b10|Akr1c3|Aldh1b1|Aldh2|Hao1|
!	purine-containing compound salvage	GO:0043101	7	7	0.0461036	0.28231	1	0.99999	1	0.64		Ada|Ampd1|Ampd2|Ampd3|Aprt|Pnp|Prtfdc1|
!	negative regulation of neurotransmitter transport	GO:0051589	7	7	0.0560412	0.28231	1	0.99999	1	0.598		Asic1|Braf|Htr6|Rap1b|Slc18a1|Slc18a2|Snca|
!	Type I pneumocyte differentiation	GO:0060509	7	7	0.0553463	0.28231	1	0.97568	1	0.579		Creb1|Igf1|Klf2|Lta4h|Ncor2|Nr1d1|Thra|
!	heart formation	GO:0060914	7	7	0.0523017	0.28231	1	0.99999	1	0.68		Axin2|Bmp4|Foxh1|Ift88|Isl1|Mesp1|Smarcd3|
!	regulation of G0 to G1 transition	GO:0070316	8	7	0.0495803	0.28231	1	0.99999	1	0.421		Ctgf|Dab2ip|Med1|Ppp2r5b|Rhno1|Sox15|Znhit1|
!	negative regulation of oxidative stress-induced cell death	GO:1903202	7	7	0.0539886	0.28231	1	0.97568	1	0.627		Gpx1|Hspb1|Met|Nfe2l2|Nme5|Sirt1|Vnn1|
!	negative regulation of thymocyte aggregation	GO:2000399	7	7	0.0518793	0.28231	1	0.97568	1	0.659	GO:0033085|negative regulation of T cell differentiation in thymus,	Bmp4|Cdkn2a|Erbb2|Foxj1|Ihh|Ptpn2|Zc3h8|
!	positive regulation of cardiac muscle cell differentiation	GO:2000727	7	7	0.0472471	0.28231	1	0.99999	1	0.648		Bmp4|Efnb2|Foxp1|Grem1|Myocd|Nr3c1|Wnt3a|
!	negative regulation of platelet-derived growth factor receptor signaling pathway	GO:0010642	8	8	0.0505151	0.290035	1	0.48479	1	0.52		Apod|Inppl1|Lrp1|Phf14|Ptgir|Ptpn2|Ptprj|Snca|
!	spinal cord motor neuron cell fate specification	GO:0021520	8	8	0.0474084	0.290035	1	1	1	0.47		Gli3|Hoxc10|Hoxd10|Isl1|Isl2|Olig3|Pax6|Sufu|
!	optic nerve development	GO:0021554	8	8	0.0493612	0.290035	1	0.982595	1	0.4		Atoh7|Ephb1|Ephb2|Gli3|Kcna2|Kcnj10|Pax2|Tmem126a|
!	regulation of cerebellar granule cell precursor proliferation	GO:0021936	8	8	0.0489381	0.290035	1	1	1	0.585		Fgf2|Gli1|Gpr37l1|Igf1|Lhx1|Shh|Skor2|Slc6a4|
!	positive regulation of B cell differentiation	GO:0045579	8	8	0.0516733	0.290035	1	1	1	0.646		Bad|Il2rg|Pcid2|Pnp|Ppp2r3c|Stat5a|Stat5b|Syk|
!	regulation of megakaryocyte differentiation	GO:0045652	8	8	0.0555265	0.290035	1	1	1	0.536		Cib1|Gabpa|Gata2|Kdm1a|Pf4|Prmt1|Rab7b|Scin|
!	adenosine metabolic process	GO:0046085	8	8	0.0521213	0.290035	1	0.982595	1	0.251		Acpp|Ada|Adal|Nt5c1a|Nt5c1b|Nt5c2|Nt5c3a|Nt5e|
!	regulation of gamma-delta T cell activation	GO:0046643	8	8	0.0470262	0.290035	1	1	1	0.712		Egr3|Gimap5|Lck|Lilrb3l|Ptprc|Stat5a|Stat5b|Syk|
!	embryonic foregut morphogenesis	GO:0048617	8	8	0.0492766	0.290035	1	0.982595	1	0.74		Acvr2b|Ctnnb1|Epb4.1l5|Gata4|Nckap1|Shh|Smad2|Smad3|
!	positive regulation of lipoprotein lipase activity	GO:0051006	8	8	0.049773	0.290035	1	1	1	0.657	GO:0061365|positive regulation of triglyceride lipase activity,	Abhd5|Apoa4|Apoa5|Apoc2|Apoh|Gpihbp1|Lmf1|Nr1h2|
!	positive regulation of triglyceride lipase activity	GO:0061365	8	8	0.049773	0.290035	1	1	1	0.657	GO:0051006|positive regulation of lipoprotein lipase activity,	Abhd5|Apoa4|Apoa5|Apoc2|Apoh|Gpihbp1|Lmf1|Nr1h2|
!	histone H3-K4 trimethylation	GO:0080182	8	8	0.0479313	0.290035	1	1	1	0.548		Arid4a|Ctr9|Kmt2a|Ogt|Rtf1|Tet3|Wdr61|Zfp335|
!	response to phenylpropanoid	GO:0080184	8	8	0.0557903	0.290035	1	1	1	0.313		Bglap|Cidea|Egfr|Esr2|Il1b|Ly6d|Slco1a1|Usp18|
!	regulation of cell proliferation involved in kidney development	GO:1901722	8	8	0.0561493	0.290035	1	0.982595	1	0.765		Bmp4|Bmp7|Egr1|Gata3|Myc|Pdgfa|Serpinb7|Wt1|
!	mitophagy	GO:0000422	9	9	0.0459866	0.296925	1	0.9874	1	0.288	GO:0061726|mitochondrion disassembly,	Capn10|Cisd2|Fbxo7|Fis1|Fundc1|Map1lc3a|Park2|Pink1|Spata18|
!	formation of translation preinitiation complex	GO:0001731	9	9	0.0486939	0.296925	1	0.49462	1	0.165		Eif3a|Eif3b|Eif3c|Eif3e|Eif3g|Eif3j|Eif3l|Eif3m|Rps2|
!	auditory receptor cell morphogenesis	GO:0002093	9	9	0.0467705	0.296925	1	0.9874	1	0.62		Atp2b2|Clic5|Mir96|Myo7a|Pcdh15|Rac1|Sec24b|Slitrk6|Sod1|
!	positive regulation of T-helper 1 type immune response	GO:0002827	9	9	0.0577146	0.296925	1	1	1	0.694		Hlx|Il12rb1|Il23a|Il23r|Il27ra|RT1-Bb|Ripk2|Slc11a1|Socs5|
!	cerebral cortex tangential migration	GO:0021800	9	9	0.0482432	0.296925	1	0.9874	1	0.681		Arx|Fbxo45|Fgfr1|Lhx6|Nrp1|Nrp2|Reln|Robo1|Sema3a|
!	regulation of interferon-alpha production	GO:0032647	9	9	0.0464258	0.296925	1	0.9874	1	0.589	GO:0032727|positive regulation of interferon-alpha production,	Ddx58|Hspd1|Ifih1|Irf3|Irf7|Tbk1|Tlr3|Tlr4|Zc3hav1|
!	positive regulation of interferon-alpha production	GO:0032727	9	9	0.0464258	0.296925	1	0.9874	1	0.589	GO:0032647|regulation of interferon-alpha production,	Ddx58|Hspd1|Ifih1|Irf3|Irf7|Tbk1|Tlr3|Tlr4|Zc3hav1|
!	drug catabolic process	GO:0042737	9	9	0.0569238	0.296925	1	0.9874	1	0.305		Cyp1a2|Cyp2b2|Cyp2c11|Cyp2c12|Cyp2d3|Cyp3a2|Cyp4b1|Fmo4|Nr1i2|
!	tongue morphogenesis	GO:0043587	10	9	0.0522813	0.296925	1	0.9874	1	0.579		Bmp4|Ctnnb1|Gaa|Hdac1|Hdac2|Hoxc13|Krt13|Shh|Tbx1|
!	diacylglycerol metabolic process	GO:0046339	9	9	0.0561919	0.296925	1	1	1	0.495		Ang|Apoa2|Dagla|Dgat1|Dgat2|Dgkk|Lipe|Mogat1|Mogat2|
!	negative regulation of axon extension involved in axon guidance	GO:0048843	9	9	0.0541689	0.296925	1	0.9874	1	0.668	GO:1902668|negative regulation of axon guidance,	Nrp1|Plxna3|Ryk|Sema3a|Sema3f|Sema5a|Slit1|Wnt3a|Wnt5a|
!	mitochondrion disassembly	GO:0061726	9	9	0.0459866	0.296925	1	0.9874	1	0.288	GO:0000422|mitophagy,	Capn10|Cisd2|Fbxo7|Fis1|Fundc1|Map1lc3a|Park2|Pink1|Spata18|
!	sarcoplasmic reticulum calcium ion transport	GO:0070296	9	9	0.0568695	0.296925	1	0.9874	1	0.562		Atp2a1|Atp2a2|Cacng1|Ccl3|Ccr5|Fkbp1b|Ryr1|Ryr2|Sln|
!	negative regulation of axon guidance	GO:1902668	9	9	0.0541689	0.296925	1	0.9874	1	0.668	GO:0048843|negative regulation of axon extension involved in axon guidance,	Nrp1|Plxna3|Ryk|Sema3a|Sema3f|Sema5a|Slit1|Wnt3a|Wnt5a|
!	regulation of Wnt signaling pathway, planar cell polarity pathway	GO:2000095	9	9	0.057407	0.296925	1	1	1	0.607		Ankrd6|Dab2|Dact1|Gpc3|Lrp6|Nkd1|Sfrp1|Sfrp2|Sfrp5|
!	cilium or flagellum-dependent cell motility	GO:0001539	10	10	0.0465311	0.29932	1	0.50647	1	0.116		Catsper3|Catsper4|Catsperd|Dnaaf2|Dnah11|Drc1|Dync2h1|Ropn1l|Spa17|Tekt2|
!	cardiac muscle hypertrophy	GO:0003300	10	10	0.0515591	0.29932	1	0.99143	1	0.681		Gata4|Hey2|Inpp5f|Kdm4a|Klf15|Map2k4|Myocd|Nppa|Prkg1|Ryr2|
!	cerebellar Purkinje cell layer formation	GO:0021694	10	10	0.056162	0.29932	1	1	1	0.613	GO:0021702|cerebellar Purkinje cell differentiation,	Atp2b2|Atp7a|Cacna1a|Faim2|Herc1|Ldb1|Lhx1|Rora|Skor2|Top2a|
!	cerebellar Purkinje cell differentiation	GO:0021702	10	10	0.056162	0.29932	1	1	1	0.613	GO:0021694|cerebellar Purkinje cell layer formation,	Atp2b2|Atp7a|Cacna1a|Faim2|Herc1|Ldb1|Lhx1|Rora|Skor2|Top2a|
!	sleep	GO:0030431	10	10	0.0478504	0.29932	1	0.99143	1	0.678		Btbd9|Cacna1i|Cst3|Fos|Grin2a|Htr2a|Il18|Snap25|Srd5a1|Star|
!	melanosome organization	GO:0032438	10	10	0.0567793	0.29932	1	0.99143	1	0.583	GO:0048753|pigment granule organization,	Ap1m1|Ap3b1|Asip|Bloc1s4|Gpr143|Kif13a|Lyst|Pmel|Shroom2|Tyrp1|
!	pigment granule organization	GO:0048753	10	10	0.0567793	0.29932	1	0.99143	1	0.583	GO:0032438|melanosome organization,	Ap1m1|Ap3b1|Asip|Bloc1s4|Gpr143|Kif13a|Lyst|Pmel|Shroom2|Tyrp1|
!	mitochondrial calcium ion homeostasis	GO:0051560	10	10	0.0537756	0.29932	1	0.99143	1	0.433		Atp2a1|Bcap31|Ccdc109b|Disc1|Fis1|Immt|Mcur1|Micu2|Prkce|Smdt1|
!	regulation of transcription initiation from RNA polymerase II promoter	GO:0060260	10	10	0.0525741	0.29932	1	1	1	0.632		Atf7ip|Cand1|Creb1|Ctnnbip1|Hey2|Hnf1b|Irf8|Nr1d1|Srf|Thra|
!	hematopoietic stem cell proliferation	GO:0071425	10	10	0.0486423	0.29932	1	0.99143	1	0.389		Arih2|Cd34|Ctc1|Nkap|Prg4|Sart3|Sfrp2|Shb|Wnt1|Wnt5a|
!	metanephric mesenchyme development	GO:0072075	10	10	0.0487456	0.29932	1	1	1	0.802		Bmp7|Osr1|Pax2|Pdgfrb|Pkd2|Shh|Six1|Six4|Tcf21|Wt1|
!	seminiferous tubule development	GO:0072520	10	10	0.0469889	0.29932	1	0.99143	1	0.564		Adrm1|Ar|Atrx|Gata4|Ing2|Lhcgr|Rad21l1|Rec8|Rnase10|Tbc1d20|
!	protein localization to microtubule cytoskeleton	GO:0072698	10	10	0.055169	0.29932	1	0.50647	1	0.519		Aurka|Bbs4|Cep83|Champ1|Diaph1|Hook3|Mcph1|Mid1|Mid2|Snx10|
!	regulation of mesenchymal cell apoptotic process	GO:2001053	10	10	0.053977	0.29932	1	1	1	0.746		Bmp7|Hnf1b|Msx1|Msx2|Pax2|Pax8|Pou3f4|Shh|Tbx1|Wt1|
!	pseudouridine synthesis	GO:0001522	11	11	0.0473729	0.303165	1	0.51687	1	0.0121		Dkc1|Gar1|Naf1|Pus1|Pus3|Pusl1|Rpusd1|Rpusd3|Rpusd4|Trub1|Trub2|
!	synaptonemal complex assembly	GO:0007130	11	11	0.0519395	0.303165	1	0.993575	1	0.468		Bag6|Cpeb1|Ehmt2|Hormad1|Mlh3|Syce1|Syce1l|Sycp1|Syde1|Tex12|Tex15|
!	specification of organ identity	GO:0010092	11	11	0.0475075	0.303165	1	1	1	0.729		Axin2|Bmp4|Fgfr2|Foxh1|Gli3|Isl1|Mesp1|Pax2|Pax8|Smarcd3|Tbr1|
!	striated muscle hypertrophy	GO:0014897	11	11	0.0471095	0.303165	1	1	1	0.71		Gata4|Hey2|Inpp5f|Kdm4a|Klf15|Map2k4|Myoc|Myocd|Nppa|Prkg1|Ryr2|
!	peptidyl-lysine trimethylation	GO:0018023	11	11	0.0493228	0.303165	1	1	1	0.613		Arid4a|Ctr9|Kmt2a|Ogt|Rtf1|Setd2|Suv420h1|Suv420h2|Tet3|Wdr61|Zfp335|
!	cerebellar Purkinje cell layer morphogenesis	GO:0021692	11	11	0.0571951	0.303165	1	1	1	0.635		Atp2b2|Atp7a|Cacna1a|Faim2|Herc1|Ldb1|Lhx1|Rora|Skor2|Sptbn2|Top2a|
!	regulation of establishment or maintenance of cell polarity	GO:0032878	11	11	0.0476937	0.303165	1	1	1	0.534		Cdh5|Gata3|Gnb2l1|Igf1|Kank1|Krit1|Llgl2|Ptk2b|Rap1b|Rnf41|Tek|
!	positive regulation of T cell differentiation in thymus	GO:0033089	11	11	0.0531192	0.303165	1	1	1	0.687	GO:2000400|positive regulation of thymocyte aggregation,	Ada|Adam8|Bmi1|Egr3|Foxp3|Ihh|Il1b|Il2rg|Shh|Skint4|Vnn1|
!	hair cycle phase	GO:0044851	11	11	0.0565589	0.303165	1	0.993575	1	0.696		Akt1|Barx2|Ctsl|Dsg4|Msx2|Myo5a|Notch1|Ppard|Ptgs2|Tgfb2|Trpv1|
!	positive thymic T cell selection	GO:0045059	11	11	0.0477447	0.303165	1	0.993575	1	0.581		Cd3d|Cd74|Dock2|Itpkb|Ptprc|Shh|Skint1|Skint4|Srf|Stk11|Zap70|
!	forebrain morphogenesis	GO:0048853	11	11	0.0477665	0.303165	1	1	1	0.543		Duox2|Gdf7|Gsx2|Hesx1|Ift88|Otx1|Prop1|Pten|Sox2|Uchl5|Wnt5a|
!	T cell apoptotic process	GO:0070231	11	11	0.0531401	0.303165	1	1	1	0.768		Akt1|Bak1|Bax|Bcl10|Bcl2l11|Dffa|Dnaja3|Fas|Faslg|Gli3|Il2ra|
!	positive regulation of thymocyte aggregation	GO:2000400	11	11	0.0531192	0.303165	1	1	1	0.687	GO:0033089|positive regulation of T cell differentiation in thymus,	Ada|Adam8|Bmi1|Egr3|Foxp3|Ihh|Il1b|Il2rg|Shh|Skint4|Vnn1|
!	desensitization of G-protein coupled receptor protein signaling pathway	GO:0002029	12	12	0.0571278	0.3072	1	1	1	0.649	GO:0022401|negative adaptation of signaling pathway,	Adm|Adrb3|Arrb1|Arrb2|Camk2b|Drd3|Grk4|Grk5|Grk6|Gtf2h2|Htr1b|Pld2|
!	atrioventricular valve morphogenesis	GO:0003181	12	12	0.0507329	0.3072	1	1	1	0.827		Acvr1|Cyr61|Gata4|Hey1|Hey2|Heyl|Jup|Notch1|Sox4|Tbx5|Twist1|Zfpm1|
!	epithelial cilium movement	GO:0003351	12	12	0.0570553	0.3072	1	0.528345	1	0.31		Ak7|Ccdc40|Dnai1|Dpcd|Kif27|Lrrc6|Megf8|Nme5|Nme7|Stk36|Ttll1|Ulk4|
!	negative adaptation of signaling pathway	GO:0022401	12	12	0.0571278	0.3072	1	1	1	0.649	GO:0002029|desensitization of G-protein coupled receptor protein signaling pathway,	Adm|Adrb3|Arrb1|Arrb2|Camk2b|Drd3|Grk4|Grk5|Grk6|Gtf2h2|Htr1b|Pld2|
!	positive regulation of cAMP-mediated signaling	GO:0043950	12	12	0.0551649	0.3072	1	0.99545	1	0.644		Cxcl10|Cxcl11|Cxcl9|Cxcr3|Gip|Gnas|Lhcgr|Oprm1|Pebp1|Pf4|Ptgir|Rapgef2|
!	protein localization to cytoskeleton	GO:0044380	12	12	0.0468182	0.3072	1	0.99545	1	0.566		Aurka|Bbs4|Cep83|Champ1|Diaph1|Hook3|Htr2a|Klhl21|Mcph1|Mid1|Mid2|Snx10|
!	positive regulation of DNA recombination	GO:0045911	12	12	0.0464892	0.3072	1	0.99545	1	0.741		Cd40|Clcf1|Exosc3|Exosc6|Ifng|Il4|Prdm9|Ptprc|Stat6|Tbx21|Tgfb1|Ube2b|
!	microtubule polymerization	GO:0046785	12	12	0.050758	0.3072	1	0.528345	1	0.411		Cav1|Cenpj|Clasp2|Fbxo5|Fgf13|Nde1|Slain2|Tppp|Tubg1|Tubgcp3|Tubgcp5|Tubgcp6|
!	hair follicle maturation	GO:0048820	12	12	0.0504262	0.3072	1	0.99545	1	0.72		Akt1|Barx2|Ctsl|Dsg4|Ercc2|Msx2|Myo5a|Notch1|Ppard|Ptgs2|Tgfb2|Trpv1|
!	centrosome localization	GO:0051642	12	12	0.056167	0.3072	1	0.99545	1	0.505		Aspm|Aurka|Ccdc141|Cep83|Ift20|Ndel1|Nubp1|Pafah1b1|Pard3|Plxna2|Sema6a|Sun2|
!	mesenchymal to epithelial transition	GO:0060231	12	12	0.0532693	0.3072	1	1	1	0.75		Bmp4|Ctnnb1|Gata3|Gdnf|Grem1|H19|LOC100360552|Pax2|Pax8|Sall1|Wnt4|Wt1|
!	regulation of SMAD protein import into nucleus	GO:0060390	12	12	0.0561494	0.3072	1	0.528345	1	0.686		Bmp4|Dab2|Fam89b|Nodal|Parp1|Pbld2|Pou5f1|Rbpms|Tgfb1|Tgfb3|Tgfbr1|Wwtr1|
!	cellular response to vitamin	GO:0071295	12	12	0.0466728	0.3072	1	1	1	0.727		Atp2b1|Bglap|Casr|Ccl5|Fzd1|Gas6|Itgb1|Mdm2|Mmp1|Nos2|Sfrp1|Sult2a1|
!	regulation of cell migration involved in sprouting angiogenesis	GO:0090049	13	12	0.0515138	0.3072	1	1	1	0.708	GO:1903670|regulation of sprouting angiogenesis,	Cib1|Dll4|Hdac5|Hdac7|Hdac9|Itgb1bp1|Klf4|Mmrn2|Notch1|Ptgs2|Srpx2|Vegfa|
!	regulation of sprouting angiogenesis	GO:1903670	13	12	0.0515138	0.3072	1	1	1	0.708	GO:0090049|regulation of cell migration involved in sprouting angiogenesis,	Cib1|Dll4|Hdac5|Hdac7|Hdac9|Itgb1bp1|Klf4|Mmrn2|Notch1|Ptgs2|Srpx2|Vegfa|
!	positive regulation of epithelial cell apoptotic process	GO:1904037	12	12	0.0507306	0.3072	1	1	1	0.693		Ager|Akr1c3|Capn10|Cd40|Cd40lg|Col18a1|Faslg|Pias4|Prkci|Sfrp4|Spop|Thbs1|
!	regulation of DNA-templated transcription, initiation	GO:2000142	12	12	0.0473804	0.3072	1	1	1	0.609		Atf7ip|Bclaf1|Cand1|Creb1|Ctnnbip1|Hey2|Hnf1b|Irf8|Nr1d1|Rrn3|Srf|Thra|
!	neuromuscular synaptic transmission	GO:0007274	13	13	0.0526777	0.311155	1	0.99637	1	0.709		Cacna1a|Cd24|Chat|Chrm1|Chrna3|Egr3|Etv5|Kif1b|Ntf3|P2rx2|P2rx3|Rab3a|Stxbp1|
!	retina layer formation	GO:0010842	13	13	0.0540052	0.311155	1	0.99637	1	0.56		Ahi1|Calb1|Fat3|Fjx1|Foxn4|Hipk1|Hipk2|Lhx1|Prom1|Rdh13|Rs1|Tfap2a|Tfap2b|
!	positive regulation of interferon-beta production	GO:0032728	13	13	0.0553112	0.311155	1	0.99637	1	0.378		Ddx58|Ifih1|Irf3|Polr3a|Polr3b|Polr3d|Polr3f|Polr3g|Rnf135|Tbk1|Tlr3|Tlr4|Zc3hav1|
!	Leydig cell differentiation	GO:0033327	13	13	0.0552626	0.311155	1	0.537315	1	0.566		Ar|Ccnd1|Cyp17a1|Dhh|Hsd17b10|Map7|Mgst1|Nkx2-1|Nr0b1|Plekha1|Sf1|Sgpl1|Tmf1|
!	ncRNA catabolic process	GO:0034661	13	13	0.0528048	0.311155	1	0.99637	1	0.632		Dis3|Dis3l|Dis3l2|Drosha|Ern2|Exosc10|Exosc3|Exosc9|Lin28b|Nudt16|Pop1|Xrn1|Zcchc11|
!	positive regulation of circadian rhythm	GO:0042753	13	13	0.0524241	0.311155	1	0.99637	1	0.612		Adora2a|Alb|Arntl2|Btrc|Casp1|Fbxw11|Ghrl|Npy2r|Pmch|Prkg1|Rora|Timeless|Uts2r|
!	positive regulation of synaptic transmission, glutamatergic	GO:0051968	13	13	0.0577891	0.311155	1	0.99637	1	0.747		Adcyap1|Adora2a|Cckbr|Egfr|Gria4|Nlgn2|Nlgn3|Nps|Ntrk1|Ptgs2|Reln|Shank3|Tnr|
!	auditory receptor cell development	GO:0060117	13	13	0.0477503	0.311155	1	1	1	0.692		Atp2b2|Clic5|Fgfr1|Lrtomt|Mir96|Myo7a|Pcdh15|Rac1|Sec24b|Slc4a7|Slitrk6|Sod1|Tmc1|
!	synaptonemal complex organization	GO:0070193	13	13	0.0532526	0.311155	1	0.99637	1	0.54		Bag6|Cpeb1|Ehmt2|Hormad1|Hspa2|Mlh3|Syce1|Syce1l|Sycp1|Syde1|Tex12|Tex15|Ube2b|
!	L-alpha-amino acid transmembrane transport	GO:1902475	13	13	0.0540893	0.311155	1	0.99637	1	0.548		Ctns|Slc17a8|Slc1a2|Slc1a3|Slc1a6|Slc32a1|Slc36a1|Slc38a1|Slc38a7|Slc43a1|Slc43a2|Slc7a2|Slc7a8|
!	tumor necrosis factor-mediated signaling pathway	GO:0033209	14	14	0.0562823	0.31261	1	0.99769	1	0.578		Aim2|Cdip1|Commd7|Fas|Krt8|Ptk2b|Pycard|Stat1|Tnfrsf11a|Tnfrsf1a|Tnfrsf1b|Tnfrsf4|Traf2|Txndc17|
!	positive regulation of activated T cell proliferation	GO:0042104	14	14	0.04723	0.31261	1	1	1	0.791		Cd24|Cd86|Fadd|Igf1|Igf2|Igfbp2|Il12rb1|Il18|Il23a|Il2ra|Il4|Pycard|Stat5a|Stat5b|
!	sarcomere organization	GO:0045214	14	14	0.0555286	0.31261	1	0.99769	1	0.541		Capn3|Cfl2|Fhod3|Foxp1|Itgb1|Krt19|Krt8|Ldb3|Mybpc3|Mylk3|Mypn|Neurl2|Srf|Tpm1|
!	post-embryonic organ development	GO:0048569	14	14	0.0539831	0.31261	1	1	1	0.767		Bak1|Bax|Bcl11b|Bcl2l11|Bhlhe23|Ercc1|Fzd5|Grxcr1|Klf4|Ldha|Muc4|Myo1e|Myo7a|Vegfa|
!	positive regulation of cardiac muscle cell proliferation	GO:0060045	14	14	0.0506343	0.31261	1	1	1	0.825		Cdk1|Erbb4|Fgf2|Fgf9|Fgfr1|Fgfr2|Gata4|Hey2|Notch1|Nrg1|Tbx2|Tbx20|Tbx5|Wnt2|
!	chemokine-mediated signaling pathway	GO:0070098	14	14	0.052069	0.31261	1	1	1	0.596		Ccl2|Ccr10|Ccr4|Ccr5|Ccr7|Ccr9|Cib1|Cxcl10|Cxcl11|Cxcr3|Cxcr4|Cxcr6|Ptk2b|Tff2|
!	axonal fasciculation	GO:0007413	15	15	0.0575226	0.317145	1	0.99824	1	0.576		Amigo1|Celsr3|Cntn2|Efna5|Epha3|Epha4|Ephb2|Ephb3|Fezf2|Megf8|Ncam2|Ndn|Nrp1|Rtn4|Sema3a|
!	drug transport	GO:0015893	15	15	0.0502068	0.317145	1	0.99824	1	0.633		Abcb11|Abcb1b|Abcc1|Abcc2|Abcc3|Abcg2|Nr1i2|Slc17a3|Slc19a1|Slc22a1|Slc22a18|Slc38a7|Slc46a1|Slc47a1|Slco1b2|
!	mitochondrial respiratory chain complex assembly	GO:0033108	15	15	0.0556146	0.317145	1	0.554405	1	0.329		Aars2|Aifm1|Coa3|Cox14|Ndufaf3|Ndufaf4|Ndufaf5|Ndufaf7|Ndufs4|Ndufs7|Nubpl|Oxa1l|Tfam|Timm21|Ttc19|
!	response to interferon-alpha	GO:0035455	15	15	0.0461993	0.317145	1	0.99824	1	0.549		Adar|Axl|Bst2|Gas6|Gata3|Ifit2|Ifit3|Ifitm1|Ifitm2|Ifitm3|Mx1|Oas1a|Plscr1|Star|Tpr|
!	regulation of interleukin-1 beta secretion	GO:0050706	15	15	0.0566597	0.317145	1	0.99824	1	0.776		Aim2|Apoa1|Casp1|Casp4|Ccl3|Ccr5|Ccr7|Ifnar1|Ifng|Nlrp1a|Nod2|Panx1|Pycard|Trim16|Wnt5a|
!	positive regulation of cardiac muscle tissue growth	GO:0055023	15	15	0.047462	0.317145	1	1	1	0.836		Cdk1|Erbb4|Fgf2|Fgf9|Fgfr1|Fgfr2|Gata4|Hey2|Notch1|Nr3c1|Nrg1|Tbx2|Tbx20|Tbx5|Wnt2|
!	regulation of T cell migration	GO:2000404	15	15	0.0510574	0.317145	1	0.554405	1	0.753		Adam10|Adam17|Adam8|Aif1|Apod|Ccl27|Ccl5|Cxcl13|Ecm1|Fadd|Pycard|S100a7a|Selk|Tnfrsf14|Wnt5a|
!	positive regulation of response to biotic stimulus	GO:0002833	17	16	0.0523579	0.31895	1	0.998805	1	0.744		Cd180|Cd226|Cd24|Cd40lg|Crtam|Ddx60|Dhx58|Hspd1|Irg1|Ly86|Nod2|PVR|Prkca|Pvrl2|Traf6|Zc3hav1|
!	cyclic nucleotide biosynthetic process	GO:0009190	16	16	0.0504766	0.31895	1	0.998805	1	0.628		Adcy1|Adcy3|Adcy6|Adcy7|Adcy8|Adcy9|Adm|Calcrl|Gnal|Guca2b|Gucy1b3|Htr2c|Nppa|Nppb|Npr1|Ramp2|
!	negative regulation of cAMP biosynthetic process	GO:0030818	17	16	0.0549469	0.31895	1	1	1	0.769		Adra2a|Akap5|Aplp1|Drd3|Ednra|Gabbr1|Galr1|Galr3|Gpr87|Hrh3|Htr1b|Npr3|Npy2r|P2ry13|Palm|Pde2a|
!	response to caffeine	GO:0031000	16	16	0.0559067	0.31895	1	0.998805	1	0.735		Adora2a|Cad|Casq2|Chek1|Dhodh|Fkbp1a|Gnal|Gstm7|Pparg|Prkaa2|Prss1|Ryr1|Ryr2|Sdc2|Slc8a1|Tp53|
!	positive regulation of interleukin-12 production	GO:0032735	16	16	0.0564091	0.31895	1	0.998805	1	0.822		Ccr7|Cd40|Cd40lg|Hspd1|Ido1|Ifng|Il23a|Il23r|Irf8|Isl1|Nod2|Rela|Tirap|Tlr3|Tlr4|Traf6|
!	B cell proliferation	GO:0042100	16	16	0.0534491	0.31895	1	0.998805	1	0.706		Bax|Cd180|Cd40lg|Cr2|Hspd1|Ifna4|Ifna5|Ifnk|Lef1|Plcl2|Ptprc|RGD1559679|RGD1561246|Rag2|Shb|Tlr4|
!	positive regulation of heart contraction	GO:0045823	16	16	0.0531845	0.31895	1	1	1	0.822		Ada|Adm|Adra1b|Adrb3|Atp1a1|Ctgf|Edn2|Edn3|Glp1r|Hcn2|Hey2|Pde4d|Ryr2|Scn3b|Tgfb2|Ucn|
!	negative regulation of alpha-beta T cell activation	GO:0046636	16	16	0.0527631	0.31895	1	0.998805	1	0.782		Adora2a|Bcl6|Btla|Cblb|Gli3|Hlx|Ihh|Il4|Il4r|Itch|Lilrb3l|MGC112715|Shh|Socs5|Tnfrsf14|Zfp35|
!	embryonic digestive tract morphogenesis	GO:0048557	16	16	0.0526739	0.31895	1	1	1	0.836		Fgfr2|Gata4|Gli3|Hlx|Hnf1b|Id2|Ihh|Nipbl|Ovol2|Pitx2|Shh|Shox2|Sox11|Tcf21|Tcf7|Tcf7l2|
!	astrocyte differentiation	GO:0048708	16	16	0.0504229	0.31895	1	0.998805	1	0.749		Adora2a|Bin1|Egfr|Gfap|Hmbs|Lamb2|Lamc3|Notch1|Pax6|Pou3f2|Ppap2b|Shh|Sox6|Sox8|Stat3|Vim|
!	positive regulation of positive chemotaxis	GO:0050927	16	16	0.0483851	0.31895	1	0.998805	1	0.738		Ager|Akt2|Artn|Casr|Ccr4|Creb3|Cxcl9|Itga2|Kdr|Ntf3|Ntrk3|Prkca|Scg2|Smad3|Vegfa|Vegfb|
!	cyclic purine nucleotide metabolic process	GO:0052652	16	16	0.0504766	0.31895	1	0.998805	1	0.628		Adcy1|Adcy3|Adcy6|Adcy7|Adcy8|Adcy9|Adm|Calcrl|Gnal|Guca2b|Gucy1b3|Htr2c|Nppa|Nppb|Npr1|Ramp2|
!	release of cytochrome c from mitochondria	GO:0001836	17	17	0.0508952	0.32141	1	0.999105	1	0.773		Atp7a|Bad|Bak1|Bax|Bcl2l1|Bid|Casp3|Cck|Dnm1l|Fis1|Ggct|Jun|Mapk9|Pmaip1|Sfn|Tp53|Tp73|
!	lymph vessel development	GO:0001945	17	17	0.0563656	0.32141	1	0.999105	1	0.713		Acvr2b|Bmpr2|Efnb2|Flt4|Foxc1|Foxs1|Heg1|Kdr|Nr2f2|Pdpn|Prox1|Ptpn14|Sox18|Syk|Tbx1|Tmem204|Vegfa|
!	glutamate metabolic process	GO:0006536	17	17	0.0544489	0.32141	1	0.999105	1	0.727		Aadat|Aldh4a1|Aldh5a1|Amdhd1|Asl|Cd34|Ftcd|Gclm|Glud1|Got1|Got2|Hal|Nags|Prodh|Prodh2|Slc1a3|Tat|
!	positive regulation of smooth muscle cell migration	GO:0014911	17	17	0.0521805	0.32141	1	0.999105	1	0.785		Ager|Aif1|Ccl5|Cyp1b1|Igf1|Il6st|Itga2|Mmp1|P2ry6|Pde4d|Pdgfrb|Pgr|Plau|Ptk2|Retn|Rps6kb1|Sema6d|
!	negative regulation of cyclic nucleotide biosynthetic process	GO:0030803	18	17	0.0544064	0.32141	1	1	1	0.77		Adra2a|Akap5|Aplp1|Drd3|Ednra|Gabbr1|Galr1|Galr3|Gpr87|Hrh3|Htr1b|Npr3|Npy2r|P2ry13|Palm|Pde2a|Pdzd3|
!	negative regulation of cAMP metabolic process	GO:0030815	18	17	0.0508606	0.32141	1	1	1	0.783		Adra2a|Akap5|Aplp1|Drd3|Ednra|Egln1|Gabbr1|Galr1|Galr3|Gpr87|Hrh3|Htr1b|Npr3|Npy2r|P2ry13|Palm|Pde2a|
!	positive T cell selection	GO:0043368	17	17	0.0555615	0.32141	1	0.999105	1	0.743		Batf|Bcl11b|Braf|Cd3d|Cd74|Dock2|Il4|Irf4|Itpkb|Ptprc|Shh|Skint1|Skint4|Srf|Stat6|Stk11|Zap70|
!	regulation of interleukin-1 secretion	GO:0050704	17	17	0.049447	0.32141	1	1	1	0.805		Aim2|Apoa1|Casp1|Casp4|Ccl3|Ccr5|Ccr7|Gas6|Ifnar1|Ifng|Nlrp12|Nlrp1a|Nod2|Panx1|Pycard|Trim16|Wnt5a|
!	positive regulation of branching involved in ureteric bud morphogenesis	GO:0090190	17	17	0.0476674	0.32141	1	1	1	0.81		Agtr1a|Agtr1b|Bmp4|Gdnf|Grem1|Hoxb7|Lgr4|Lhx1|Maged1|Nog|Pax2|Pax8|Six1|Six4|Sox8|Tgfb1|Vegfa|
!	positive regulation of lymphocyte migration	GO:2000403	17	17	0.0547423	0.32141	1	0.999105	1	0.788		Adam10|Adam17|Adam8|Aif1|Ccl27|Ccl3|Ccl4|Ccl5|Ccl7|Cxcl13|Fadd|Ptk2b|Pycard|S100a7a|Selk|Tnfrsf14|Wnt5a|
!	negative regulation of cyclic nucleotide metabolic process	GO:0030800	19	18	0.0505771	0.324895	1	1	1	0.784		Adra2a|Akap5|Aplp1|Drd3|Ednra|Egln1|Gabbr1|Galr1|Galr3|Gpr87|Hrh3|Htr1b|Npr3|Npy2r|P2ry13|Palm|Pde2a|Pdzd3|
!	negative regulation of nucleotide biosynthetic process	GO:0030809	19	18	0.0516995	0.324895	1	1	1	0.786	GO:1900372|negative regulation of purine nucleotide biosynthetic process,	Adra2a|Akap5|Aplp1|Drd3|Ednra|Gabbr1|Galr1|Galr3|Gpr87|Hrh3|Htr1b|Npr3|Npy2r|P2ry13|Palm|Pde2a|Pdzd3|Pid1|
!	regulation of protein autophosphorylation	GO:0031952	18	18	0.0476838	0.324895	1	0.999385	1	0.687		Eef2k|Eng|Enpp1|Epha7|Errfi1|Grem1|Jun|Mre11a|Ngf|Nlrp12|Pdgfa|Ppp2r5b|Ptprc|Rad50|Rap2b|Rap2c|Tom1l1|Vegfa|
!	membrane protein proteolysis	GO:0033619	18	18	0.0530729	0.324895	1	0.999385	1	0.572		Adam10|Adam17|Adam19|Adam9|Aph1a|Bace2|Ctsh|Dag1|Erap1|Hm13|Napsa|Ncstn|Prkcq|Psenen|Rbmx|Sppl2a|Sppl2c|Sppl3|
!	positive regulation of embryonic development	GO:0040019	18	18	0.050204	0.324895	1	1	1	0.766		Amot|Ctnnb1|Dmrt2|Gata3|Gdnf|Gnb2l1|Lhx1|Osr1|Osr2|Rbm19|Scx|Shh|Six1|Six4|Wnt1|Wnt2|Wnt3a|Wnt4|
!	cellular response to osmotic stress	GO:0071470	18	18	0.0469479	0.324895	1	1	1	0.626		Capn3|Chd4|Ddx3x|Epo|Mir125b2|Mir29b1|Mir451a|Mir99a|Mylk|Pkd2|Rcsd1|Relb|Scn2a|Slc12a6|Slc2a4|Tspo|Xrcc5|Xrcc6|
!	negative regulation of purine nucleotide biosynthetic process	GO:1900372	19	18	0.0516995	0.324895	1	1	1	0.786	GO:0030809|negative regulation of nucleotide biosynthetic process,	Adra2a|Akap5|Aplp1|Drd3|Ednra|Gabbr1|Galr1|Galr3|Gpr87|Hrh3|Htr1b|Npr3|Npy2r|P2ry13|Palm|Pde2a|Pdzd3|Pid1|
!	regulation of humoral immune response	GO:0002920	19	19	0.0512481	0.326025	1	0.999405	1	0.784		C1qbp|C3|Ccr7|Cd37|Cd46|Cd55|Cfh|Cr1l|Foxj1|Gimap5|Hpx|Irg1|Nod2|Ppp2r3c|Ptprc|Serping1|Spns2|Zp3|Zp4|
!	endocardial cushion development	GO:0003197	19	19	0.0485	0.326025	1	1	1	0.866		Acvr1|Cited2|Eng|Epha3|Gata4|Hey1|Heyl|Isl1|Jag1|Msx1|Msx2|Nedd4|Notch1|Snai1|Tbx2|Tbx20|Tbx5|Thbs1|Twist1|
!	metanephros morphogenesis	GO:0003338	19	19	0.047185	0.326025	1	1	1	0.833		Bmp4|Calb1|Ctnnb1|Foxj1|Fras1|Gdnf|Grem1|Kif26b|Lgr4|Lhx1|Pax2|Pax8|Pdgfrb|Pkd2|Sall1|Sox8|Wnt4|Wnt7b|Wt1|
!	porphyrin-containing compound biosynthetic process	GO:0006779	19	19	0.0492711	0.326025	1	0.999405	1	0.666	GO:0033014|tetrapyrrole biosynthetic process,	Abcb6|Alad|Alas1|Alas2|Ank1|Atpif1|Cox15|Fech|Fxn|Hmbs|Ireb2|LOC691853|Ppox|Slc11a2|Slc25a39|Spta1|Sptb|Tmem14c|Urod|
[truncated: 3,779 more rows]

## Sheet: Output PN12 NoMomvsMom
# ErmineJ results file
[truncated: 5,260 more rows]
